# Supplementary material for: Over 50,000 Metagenomically Assembled Draft Genomes for the Human Oral Microbiome Reveal New Taxa
Source: Genomics Proteomics Bioinformatics. 2021 Sep 4;20(2):246–59. doi: 10.1016/j.gpb.2021.05.001 (PMC9684161; doi:10.1016/j.gpb.2021.05.001)
Supplement: Supplementary Table S1 — Sequence data or meta data of samples used in this study [file mmc8.xlsx]

## Sheet: Table S1-Contents
Overview subtables of Table S1
Subtables ID	Table title
Tab1-MetagenomesStudys	The general data summary of human oral metagenome study used in assembly and profiling
Tab2-ValidationStudys	The general data summary of human oral metagenome study used in validation
Tab3-PublicMetagenomes	The metadata details of public metagenomes study used in assembly and profiling
Tab4-ShenzhenMetagenomes	The sequencing and quality control summary of Shenzhen oral metagenomes samples
Tab5-YunnanMetagenomes	The sequencing and quality control summary of Yunnan oral metagenomes samples
Tab6-PublicDatabase	The public databases used in this study
Tab7-ShenzhenMetadata	Meta data of Shenzhen cohort
Tab8-YunnanMetadata	Meta data of Yunnan cohort

## Sheet: Tab1-MetagenomesStudys
Table S1-Tab1 The general data summary of human oral metagenome study used in assembly and profiling
Study	PMID of publication	Oral site	Library layout	Samples	Reconstructed genomes	Accession code
						ENA	CNSA
4D_SZ	This publication	Saliva/tongue	PE100	2675	41589		CNP0000687
Yunnan	This publication	Saliva	SE100	671	5893		CNP0001221
IlanaB_2019	30911128	Saliva	PE100	102	143	SRP029441
ZhangX_2015	26214836	Saliva	PE125	298	6360	ERP006678
GoltsmanDSA_2018	30232199		PE150	101	398	SRP133047
ZellerG_2014	25432777	Saliva	PE100	222	1027	ERP110622
Heintz_2016	27723761		PE125	85	803	SRP07256

## Sheet: Tab2-ValidationStudys
Table S1-tab2 The general data summary of human oral metagenome study used in validation
Study	PMID of Publication	Oral Site	Library	Samples	Accession code
LassalleF_2017	29165844	Saliva	PE100	29	ERP016024
LiuB_2012	22675498	Subgingival	PE76	4	SRP018108
ShiB_2015	25691586	Subgingival	PE76	48	SRP052958

## Sheet: Tab3-PublicMetagenomes
Table S1-tab3 The metadata details of public metagenomes study used in assembly and profiling
Study	Run ID	Oral Site	Diagnosis	Country	Age (years)	Sex	No. of read count	No. of base count (bp)
ZellerG_2014	ERR2764790	saliva	healthy	Germany		M	2010929	404098125
ZellerG_2014	ERR2764791	saliva	healthy	Germany		M	2024294	408292033
ZellerG_2014	ERR2764792	saliva	healthy	Germany		M	2030649	410339376
ZellerG_2014	ERR2764793	saliva	healthy	Germany		M	2060762	418256702
ZellerG_2014	ERR2764794	saliva	healthy	Germany		M	6443463	1100944289
ZellerG_2014	ERR2764795	saliva	healthy	Germany		M	6375143	1087322397
ZellerG_2014	ERR2764796	saliva	healthy	Germany		M	6375204	1084537279
ZellerG_2014	ERR2764797	saliva	healthy	Germany		M	1255877	259374710
ZellerG_2014	ERR2764798	saliva	healthy	Germany		M	1255890	260236195
ZellerG_2014	ERR2764799	saliva	healthy	Germany		M	1263534	262442297
ZellerG_2014	ERR2764800	saliva	healthy	Germany		M	1283790	267867425
ZellerG_2014	ERR2764801	saliva	healthy	Germany		M	5608355	976459794
ZellerG_2014	ERR2764802	saliva	healthy	Germany		M	5526807	960853027
ZellerG_2014	ERR2764803	saliva	healthy	Germany		M	5522118	957774854
ZellerG_2014	ERR2764804	saliva	healthy	Germany		M	9288270	1593283199
ZellerG_2014	ERR2764805	saliva	healthy	Germany		M	9088994	1556535376
ZellerG_2014	ERR2764806	saliva	healthy	Germany		M	9069285	1549041758
ZellerG_2014	ERR2764807	saliva	healthy	Germany		M	1254489	212228428
ZellerG_2014	ERR2764808	saliva	healthy	Germany		M	1208392	204081811
ZellerG_2014	ERR2764809	saliva	healthy	Germany		M	1204215	202948650
ZellerG_2014	ERR2764810	saliva	healthy	Germany		M	7443656	1278060715
ZellerG_2014	ERR2764811	saliva	healthy	Germany		M	7359386	1261429580
ZellerG_2014	ERR2764812	saliva	healthy	Germany		M	7350564	1256480748
ZellerG_2014	ERR2764813	saliva	healthy	Germany		M	7392952	1279236963
ZellerG_2014	ERR2764814	saliva	healthy	Germany		M	7182586	1240442536
ZellerG_2014	ERR2764815	saliva	healthy	Germany		M	7152118	1232267581
ZellerG_2014	ERR2764816	saliva	healthy	Germany		M	4681163	801198067
ZellerG_2014	ERR2764817	saliva	healthy	Germany		M	4648659	793198312
ZellerG_2014	ERR2764818	saliva	healthy	Germany		M	4647340	792508341
ZellerG_2014	ERR2764819	saliva	healthy	Germany		M	5000861	860431392
ZellerG_2014	ERR2764820	saliva	healthy	Germany		M	4961462	852289984
ZellerG_2014	ERR2764821	saliva	healthy	Germany		M	4965641	850673237
ZellerG_2014	ERR2764822	saliva	healthy	Germany		F	931823	158220327
ZellerG_2014	ERR2764823	saliva	healthy	Germany		F	863956	146586086
ZellerG_2014	ERR2764824	saliva	healthy	Germany		F	796164	134792183
ZellerG_2014	ERR2764825	saliva	healthy	Germany		F	769979	130149099
ZellerG_2014	ERR2764826	saliva	healthy	Germany		F	533725	91631337
ZellerG_2014	ERR2764827	saliva	healthy	Germany		F	532798	91278109
ZellerG_2014	ERR2764828	saliva	healthy	Germany		F	526128	89771993
ZellerG_2014	ERR2764829	saliva	healthy	Germany		F	1240762	219574718
ZellerG_2014	ERR2764830	saliva	healthy	Germany		F	1233331	217861821
ZellerG_2014	ERR2764831	saliva	healthy	Germany		F	1233504	217370750
ZellerG_2014	ERR2764832	saliva	healthy	Germany		F	2599708	437139107
ZellerG_2014	ERR2764833	saliva	healthy	Germany		F	2308185	387907517
ZellerG_2014	ERR2764834	saliva	healthy	Germany		F	2161098	362658583
ZellerG_2014	ERR2764835	saliva	healthy	Germany		F	2005894	335883594
ZellerG_2014	ERR2764836	saliva	healthy	Germany		F	2317546	399478497
ZellerG_2014	ERR2764837	saliva	healthy	Germany		F	2257450	388523034
ZellerG_2014	ERR2764838	saliva	healthy	Germany		F	2241617	384698472
ZellerG_2014	ERR2764839	saliva	healthy	Germany		F	6463319	1107959445
ZellerG_2014	ERR2764840	saliva	healthy	Germany		F	6356753	1087793521
ZellerG_2014	ERR2764841	saliva	healthy	Germany		F	6340080	1081864944
ZellerG_2014	ERR2764842	saliva	healthy	France	65	M	4264366	1082898093
ZellerG_2014	ERR2764843	saliva	healthy	France	65	M	4732008	1200654068
ZellerG_2014	ERR2764844	saliva	healthy	France	65	M	4284535	1056755219
ZellerG_2014	ERR2764845	saliva	healthy	France	65	M	4263846	1064468792
ZellerG_2014	ERR2764846	saliva	healthy	France	65	M	4462328	1109830192
ZellerG_2014	ERR2764847	saliva	colorectal cancer	France	72	F	1291909	336215656
ZellerG_2014	ERR2764848	saliva	colorectal cancer	France	72	F	1425050	370788701
ZellerG_2014	ERR2764849	saliva	colorectal cancer	France	72	F	1281087	323587916
ZellerG_2014	ERR2764850	saliva	colorectal cancer	France	72	F	1290732	330487061
ZellerG_2014	ERR2764851	saliva	colorectal cancer	France	72	F	1335112	341017099
ZellerG_2014	ERR2764852	saliva	healthy	France	63	F	2897041	720113728
ZellerG_2014	ERR2764853	saliva	healthy	France	63	F	3256094	807839630
ZellerG_2014	ERR2764854	saliva	healthy	France	63	F	2905597	700757165
ZellerG_2014	ERR2764855	saliva	healthy	France	63	F	2899369	707727770
ZellerG_2014	ERR2764856	saliva	healthy	France	63	F	3035945	737822024
ZellerG_2014	ERR2764857	saliva	healthy	France	69	F	4398353	1131512588
ZellerG_2014	ERR2764858	saliva	healthy	France	69	F	4874491	1252576839
ZellerG_2014	ERR2764859	saliva	healthy	France	69	F	4437229	1106578666
ZellerG_2014	ERR2764860	saliva	healthy	France	69	F	4409446	1113329465
ZellerG_2014	ERR2764861	saliva	healthy	France	69	F	4624227	1160374583
ZellerG_2014	ERR2764862	saliva	healthy	France	68	F	2189130	549395886
ZellerG_2014	ERR2764863	saliva	healthy	France	68	F	2421685	607832345
ZellerG_2014	ERR2764864	saliva	healthy	France	68	F	2213094	540937465
ZellerG_2014	ERR2764865	saliva	healthy	France	68	F	2191909	542090274
ZellerG_2014	ERR2764866	saliva	healthy	France	68	F	2314472	570767936
ZellerG_2014	ERR2764867	saliva	healthy	France	63	F	6839675	1713356207
ZellerG_2014	ERR2764868	saliva	healthy	France	63	F	7728477	1934005790
ZellerG_2014	ERR2764869	saliva	healthy	France	63	F	6951219	1689563870
ZellerG_2014	ERR2764870	saliva	healthy	France	63	F	6880439	1693519019
ZellerG_2014	ERR2764871	saliva	healthy	France	63	F	7361945	1805818034
ZellerG_2014	ERR2764872	saliva	healthy	France	64	M	2287599	585117357
ZellerG_2014	ERR2764873	saliva	healthy	France	64	M	2505694	641362802
ZellerG_2014	ERR2764874	saliva	healthy	France	64	M	2277491	568046325
ZellerG_2014	ERR2764875	saliva	healthy	France	64	M	2248299	566545689
ZellerG_2014	ERR2764876	saliva	healthy	France	64	M	2370817	596709087
ZellerG_2014	ERR2764877	saliva	colorectal cancer	France	62	F	2754088	697123153
ZellerG_2014	ERR2764878	saliva	colorectal cancer	France	62	F	3067993	776578272
ZellerG_2014	ERR2764879	saliva	colorectal cancer	France	62	F	2786228	688966832
ZellerG_2014	ERR2764880	saliva	colorectal cancer	France	62	F	2766289	689347301
ZellerG_2014	ERR2764881	saliva	colorectal cancer	France	62	F	2908580	723187965
ZellerG_2014	ERR2764882	saliva	healthy	France	63	M	5434998	1398254268
ZellerG_2014	ERR2764883	saliva	healthy	France	63	M	5956374	1532019835
ZellerG_2014	ERR2764884	saliva	healthy	France	63	M	5530713	1387125722
ZellerG_2014	ERR2764885	saliva	healthy	France	63	M	5521376	1401636896
ZellerG_2014	ERR2764886	saliva	healthy	France	63	M	5742000	1453051318
ZellerG_2014	ERR2764887	saliva	healthy	France	61	F	4438053	1138104665
ZellerG_2014	ERR2764888	saliva	healthy	France	61	F	4827930	1238520245
ZellerG_2014	ERR2764889	saliva	healthy	France	61	F	4519646	1140977355
ZellerG_2014	ERR2764890	saliva	healthy	France	61	F	4498989	1139905102
ZellerG_2014	ERR2764891	saliva	healthy	France	61	F	4647671	1174208621
ZellerG_2014	ERR2764892	saliva	colorectal cancer	France	79	M	7606031	1998086743
ZellerG_2014	ERR2764893	saliva	colorectal cancer	France	50	F	1204868	310469247
ZellerG_2014	ERR2764894	saliva	colorectal cancer	France	59	M	1546182	391765208
ZellerG_2014	ERR2764895	saliva	colorectal cancer	France	59	M	1699816	430098014
ZellerG_2014	ERR2764896	saliva	colorectal cancer	France	59	M	1548055	382614853
ZellerG_2014	ERR2764897	saliva	colorectal cancer	France	59	M	1525606	380999722
ZellerG_2014	ERR2764898	saliva	colorectal cancer	France	59	M	1620805	404226587
ZellerG_2014	ERR2764899	saliva	healthy	France	62	M	4210353	1069737063
ZellerG_2014	ERR2764900	saliva	healthy	France	62	M	4605707	1168363500
ZellerG_2014	ERR2764901	saliva	healthy	France	62	M	4235246	1049070513
ZellerG_2014	ERR2764902	saliva	healthy	France	62	M	4189949	1049150895
ZellerG_2014	ERR2764903	saliva	healthy	France	62	M	4409505	1103173692
ZellerG_2014	ERR2764904	saliva	healthy	France	67	M	5114933	1324404494
ZellerG_2014	ERR2764905	saliva	healthy	France	67	M	5631100	1460619005
ZellerG_2014	ERR2764906	saliva	healthy	France	67	M	5165858	1302015839
ZellerG_2014	ERR2764907	saliva	healthy	France	67	M	5053101	1288992246
ZellerG_2014	ERR2764908	saliva	healthy	France	67	M	5369630	1367065276
ZellerG_2014	ERR2764909	saliva	colorectal cancer	France	63	M	2620293	652989867
ZellerG_2014	ERR2764910	saliva	colorectal cancer	France	63	M	2935831	731153101
ZellerG_2014	ERR2764911	saliva	colorectal cancer	France	63	M	2632884	638394840
ZellerG_2014	ERR2764912	saliva	colorectal cancer	France	63	M	2592171	635388499
ZellerG_2014	ERR2764913	saliva	colorectal cancer	France	63	M	2761549	674740160
ZellerG_2014	ERR2764914	saliva	colorectal cancer	France	80	M	1988259	487623261
ZellerG_2014	ERR2764915	saliva	colorectal cancer	France	80	M	2264250	554423627
ZellerG_2014	ERR2764916	saliva	colorectal cancer	France	80	M	2000961	477720292
ZellerG_2014	ERR2764917	saliva	colorectal cancer	France	80	M	1985744	479020372
ZellerG_2014	ERR2764918	saliva	colorectal cancer	France	80	M	2101594	504943222
ZellerG_2014	ERR2764919	saliva	colorectal cancer	France	44	M	9125008	2399136288
ZellerG_2014	ERR2764920	saliva	colorectal cancer	France	63	M	6433099	1696085877
ZellerG_2014	ERR2764921	saliva	colorectal cancer	France	73	M	2593227	682513384
ZellerG_2014	ERR2764922	saliva	colorectal cancer	France	73	M	2843269	747610957
ZellerG_2014	ERR2764923	saliva	colorectal cancer	France	73	M	2576888	650407137
ZellerG_2014	ERR2764924	saliva	colorectal cancer	France	73	M	2618690	679220324
ZellerG_2014	ERR2764925	saliva	colorectal cancer	France	73	M	2722113	703739875
ZellerG_2014	ERR2764926	saliva	colorectal cancer	France	60	M	6874029	1813872834
ZellerG_2014	ERR2764927	saliva	colorectal cancer	France	72	M	2376120	623598244
ZellerG_2014	ERR2764928	saliva	colorectal cancer	France	55	F	5375146	1381431590
ZellerG_2014	ERR2764929	saliva	colorectal cancer	France	55	F	5941813	1525913290
ZellerG_2014	ERR2764930	saliva	colorectal cancer	France	55	F	5439298	1362438542
ZellerG_2014	ERR2764931	saliva	colorectal cancer	France	55	F	5443652	1379242710
ZellerG_2014	ERR2764932	saliva	colorectal cancer	France	55	F	5656391	1428214134
ZellerG_2014	ERR2764933	saliva	healthy	France	67	F	2926554	747215612
ZellerG_2014	ERR2764934	saliva	healthy	France	67	F	3204139	817537566
ZellerG_2014	ERR2764935	saliva	healthy	France	67	F	2931052	730928633
ZellerG_2014	ERR2764936	saliva	healthy	France	67	F	2937596	740573817
ZellerG_2014	ERR2764937	saliva	healthy	France	67	F	3036377	762899745
ZellerG_2014	ERR2764938	saliva	colorectal cancer	France	51	M	2428542	645944813
ZellerG_2014	ERR2764939	saliva	colorectal cancer	France	67	M	2089872	536350772
ZellerG_2014	ERR2764940	saliva	colorectal cancer	France	67	M	2261070	580442662
ZellerG_2014	ERR2764941	saliva	colorectal cancer	France	67	M	2096244	525784600
ZellerG_2014	ERR2764942	saliva	colorectal cancer	France	67	M	2096437	531940712
ZellerG_2014	ERR2764943	saliva	colorectal cancer	France	67	M	2164481	547651649
ZellerG_2014	ERR2764944	saliva	healthy	France	65	M	2643456	670331220
ZellerG_2014	ERR2764945	saliva	healthy	France	65	M	2905788	735882460
ZellerG_2014	ERR2764946	saliva	healthy	France	65	M	2655784	656019397
ZellerG_2014	ERR2764947	saliva	healthy	France	65	M	2651846	663006461
ZellerG_2014	ERR2764948	saliva	healthy	France	65	M	2772379	690467702
ZellerG_2014	ERR2764949	saliva	healthy	France	67	M	3022124	769289606
ZellerG_2014	ERR2764950	saliva	healthy	France	67	M	3306712	841464922
ZellerG_2014	ERR2764951	saliva	healthy	France	67	M	3024005	750110923
ZellerG_2014	ERR2764952	saliva	healthy	France	67	M	3022144	759128449
ZellerG_2014	ERR2764953	saliva	healthy	France	67	M	3149948	788205680
ZellerG_2014	ERR2764954	saliva	healthy	France	52	M	3478617	912423776
ZellerG_2014	ERR2764955	saliva	healthy	France	52	M	3788360	993523960
ZellerG_2014	ERR2764956	saliva	healthy	France	52	M	3456817	885299041
ZellerG_2014	ERR2764957	saliva	healthy	France	52	M	3457655	895467501
ZellerG_2014	ERR2764958	saliva	healthy	France	52	M	3573763	923123057
ZellerG_2014	ERR2764959	saliva	healthy	France	62	F	2216431	566696141
ZellerG_2014	ERR2764960	saliva	healthy	France	62	F	2406140	615252249
ZellerG_2014	ERR2764961	saliva	healthy	France	62	F	2212255	551589794
ZellerG_2014	ERR2764962	saliva	healthy	France	62	F	2204310	556225539
ZellerG_2014	ERR2764963	saliva	healthy	France	62	F	2295611	577475008
ZellerG_2014	ERR2764964	saliva	colorectal cancer	France	45	F	1158149	290517657
ZellerG_2014	ERR2764965	saliva	colorectal cancer	France	79	F	8736351	2278617737
ZellerG_2014	ERR2764966	saliva	healthy	France	64	F	2981098	758904140
ZellerG_2014	ERR2764967	saliva	healthy	France	64	F	3256772	829096818
ZellerG_2014	ERR2764968	saliva	healthy	France	64	F	2988360	741623044
ZellerG_2014	ERR2764969	saliva	healthy	France	64	F	2980833	748966060
ZellerG_2014	ERR2764970	saliva	healthy	France	64	F	3094270	774746059
ZellerG_2014	ERR2764971	saliva	colorectal cancer	France	64	M	2797322	706768174
ZellerG_2014	ERR2764972	saliva	colorectal cancer	France	64	M	3111519	786034015
ZellerG_2014	ERR2764973	saliva	colorectal cancer	France	64	M	2835356	695759474
ZellerG_2014	ERR2764974	saliva	colorectal cancer	France	64	M	2822464	701838024
ZellerG_2014	ERR2764975	saliva	colorectal cancer	France	64	M	2950350	730393001
ZellerG_2014	ERR2764976	saliva	colorectal cancer	France	69	F	3203023	818785543
ZellerG_2014	ERR2764977	saliva	colorectal cancer	France	69	F	3524797	901375001
ZellerG_2014	ERR2764978	saliva	colorectal cancer	France	69	F	3247642	814543038
ZellerG_2014	ERR2764979	saliva	colorectal cancer	France	69	F	3208854	807066686
ZellerG_2014	ERR2764980	saliva	colorectal cancer	France	69	F	3369885	853658685
ZellerG_2014	ERR2764981	saliva	colorectal cancer	France	69	F	2687403	682001917
ZellerG_2014	ERR2764982	saliva	colorectal cancer	France	69	F	2968208	753225366
ZellerG_2014	ERR2764983	saliva	colorectal cancer	France	69	F	2696430	665042870
ZellerG_2014	ERR2764984	saliva	colorectal cancer	France	69	F	2698618	674535400
ZellerG_2014	ERR2764985	saliva	colorectal cancer	France	69	F	2803299	697622142
ZellerG_2014	ERR2764986	saliva	colorectal cancer	France	68	M	2548448	642881362
ZellerG_2014	ERR2764987	saliva	colorectal cancer	France	68	M	2824018	712315026
ZellerG_2014	ERR2764988	saliva	colorectal cancer	France	68	M	2569549	629659669
ZellerG_2014	ERR2764989	saliva	colorectal cancer	France	68	M	2556668	634870068
ZellerG_2014	ERR2764990	saliva	colorectal cancer	France	68	M	2675360	661702539
ZellerG_2014	ERR2764991	saliva	colorectal cancer	France	62	M	1626505	382025375
ZellerG_2014	ERR2764992	saliva	colorectal cancer	France	62	M	1856936	435251646
ZellerG_2014	ERR2764993	saliva	colorectal cancer	France	62	M	1565460	358113506
ZellerG_2014	ERR2764994	saliva	colorectal cancer	France	62	M	1537303	355608541
ZellerG_2014	ERR2764995	saliva	colorectal cancer	France	62	M	1642020	377969842
ZellerG_2014	ERR2764996	saliva	small adenoma	France	76	F	16740311	4391091080
ZellerG_2014	ERR2764997	saliva	colorectal cancer	France	53	M	4041454	997367722
ZellerG_2014	ERR2764998	saliva	colorectal cancer	France	53	M	4576152	1114270909
ZellerG_2014	ERR2764999	saliva	colorectal cancer	France	53	M	4092235	981400930
ZellerG_2014	ERR2765000	saliva	colorectal cancer	France	53	M	4040600	979441224
ZellerG_2014	ERR2765001	saliva	colorectal cancer	France	53	M	4302568	1038816515
ZellerG_2014	ERR2765002	saliva	colorectal cancer	France	67	M	3107998	747735271
ZellerG_2014	ERR2765003	saliva	colorectal cancer	France	67	M	3541056	849874766
ZellerG_2014	ERR2765004	saliva	colorectal cancer	France	67	M	3125125	729908507
ZellerG_2014	ERR2765005	saliva	colorectal cancer	France	67	M	3081133	727758054
ZellerG_2014	ERR2765006	saliva	colorectal cancer	France	67	M	3306428	776796613
ZellerG_2014	ERR2765007	saliva	colorectal cancer	France	54	F	2091939	513481415
ZellerG_2014	ERR2765008	saliva	colorectal cancer	France	54	F	2327455	570527225
ZellerG_2014	ERR2765009	saliva	colorectal cancer	France	54	F	2090087	498411140
ZellerG_2014	ERR2765010	saliva	colorectal cancer	France	54	F	2055446	495659795
ZellerG_2014	ERR2765011	saliva	colorectal cancer	France	54	F	2196801	527778676
ZhangX_2015	ERR589346	dental	healthy	China	49	F	20560819	4040843824
ZhangX_2015	ERR589347	dental	healthy	China	45	F	22294984	4360097956
ZhangX_2015	ERR589348	saliva	healthy	China	49	F	17744726	3473466678
ZhangX_2015	ERR589349	saliva	healthy	China	49	F	8081842	1588923824
ZhangX_2015	ERR589350	saliva	healthy	China	45	F	20457644	4034889472
ZhangX_2015	ERR589351	dental	healthy	China	27	M	23270940	4532036436
ZhangX_2015	ERR589352	dental	healthy	China	42	F	19273806	3759470266
ZhangX_2015	ERR589353	dental	healthy	China	42	M	25032397	4843774368
ZhangX_2015	ERR589354	dental	healthy	China	48	F	25092331	4884608071
ZhangX_2015	ERR589355	dental	healthy	China	68	F	27537327	5369808505
ZhangX_2015	ERR589356	dental	healthy	China	41	F	25909428	5056277907
ZhangX_2015	ERR589357	dental	healthy	China	41	F	26937942	5236593504
ZhangX_2015	ERR589358	dental	healthy	China	35	M	28856689	5591745996
ZhangX_2015	ERR589359	dental	healthy	China	46	F	28620746	5511237535
ZhangX_2015	ERR589360	dental	healthy	China	37	F	21274954	4134249728
ZhangX_2015	ERR589361	dental	healthy	China	53	F	23460342	4570826075
ZhangX_2015	ERR589362	dental	healthy	China	53	F	22751223	4419865842
ZhangX_2015	ERR589363	dental	healthy	China	52	M	29238388	5684197029
ZhangX_2015	ERR589364	dental	healthy	China	48	M	27279693	5273460998
ZhangX_2015	ERR589365	dental	healthy	China	57	F	27828333	5414689056
ZhangX_2015	ERR589366	dental	healthy	China	54	F	28194110	5460757201
ZhangX_2015	ERR589367	dental	healthy	China	40	F	26715041	5183000972
ZhangX_2015	ERR589368	dental	healthy	China	42	F	24333954	4703324251
ZhangX_2015	ERR589369	dental	healthy	China	43	F	24087303	4681973560
ZhangX_2015	ERR589370	dental	healthy	China	44	F	27221642	5292025514
ZhangX_2015	ERR589371	dental	healthy	China	41	F	29057178	5656783859
ZhangX_2015	ERR589372	dental	healthy	China	43	F	26318116	5106097523
ZhangX_2015	ERR589373	dental	healthy	China	38	F	29044702	5636829944
ZhangX_2015	ERR589374	dental	healthy	China	48	F	25487429	4968555762
ZhangX_2015	ERR589375	dental	healthy	China	38	M	26719390	5173940189
ZhangX_2015	ERR589376	dental	healthy	China	46	F	31922575	6165031651
ZhangX_2015	ERR589377	dental	healthy	China	44	F	26120591	5081849574
ZhangX_2015	ERR589378	dental	healthy	China	58	F	24177040	4646676003
ZhangX_2015	ERR589379	dental	healthy	China	45	M	27542074	5292995304
ZhangX_2015	ERR589380	dental	healthy	China	23	F	24433024	4747351850
ZhangX_2015	ERR589381	dental	healthy	China	46	F	26037851	5057030409
ZhangX_2015	ERR589382	saliva	healthy	China	68	F	13288310	2611287993
ZhangX_2015	ERR589383	saliva	healthy	China	68	F	6794867	1332154364
ZhangX_2015	ERR589384	saliva	healthy	China	52	M	14749622	2901260486
ZhangX_2015	ERR589385	saliva	healthy	China	52	M	8291716	1631754322
ZhangX_2015	ERR589386	saliva	healthy	China	46	F	9935733	1945499057
ZhangX_2015	ERR589387	saliva	healthy	China	46	F	5486871	1076326219
ZhangX_2015	ERR589388	saliva	healthy	China	42	F	11703495	2295639319
ZhangX_2015	ERR589389	saliva	healthy	China	42	F	5880911	1154986255
ZhangX_2015	ERR589390	saliva	healthy	China	53	F	6668606	1309438066
ZhangX_2015	ERR589391	saliva	healthy	China	53	F	3516254	690510677
ZhangX_2015	ERR589392	saliva	healthy	China	41	F	14748505	2889024250
ZhangX_2015	ERR589393	saliva	healthy	China	41	F	6784079	1330825048
ZhangX_2015	ERR589394	saliva	healthy	China	37	F	2740751	538105390
ZhangX_2015	ERR589395	saliva	healthy	China	37	F	1508970	297149113
ZhangX_2015	ERR589396	saliva	healthy	China	53	F	4084729	803086012
ZhangX_2015	ERR589397	saliva	healthy	China	53	F	2266339	447088852
ZhangX_2015	ERR589398	saliva	healthy	China	38	F	7075567	1393216358
ZhangX_2015	ERR589399	saliva	healthy	China	38	F	4020949	793676956
ZhangX_2015	ERR589400	saliva	healthy	China	48	F	6612380	1297108723
ZhangX_2015	ERR589401	saliva	healthy	China	48	F	3595183	709623441
ZhangX_2015	ERR589402	saliva	healthy	China	42	F	16038837	3147227814
ZhangX_2015	ERR589403	saliva	healthy	China	42	F	8277035	1633586607
ZhangX_2015	ERR589404	saliva	healthy	China	43	F	20994792	4094194340
ZhangX_2015	ERR589405	saliva	healthy	China	43	F	10834035	2128454885
ZhangX_2015	ERR589406	saliva	healthy	China	41	F	12459304	2445283716
ZhangX_2015	ERR589407	saliva	healthy	China	41	F	6433871	1269086676
ZhangX_2015	ERR589408	saliva	healthy	China	40	F	11294910	2215547514
ZhangX_2015	ERR589409	saliva	healthy	China	40	F	6152440	1210411786
ZhangX_2015	ERR589410	saliva	healthy	China	46	F	12247952	2391740131
ZhangX_2015	ERR589411	saliva	healthy	China	46	F	6649272	1304710153
ZhangX_2015	ERR589412	saliva	healthy	China	58	F	4538283	890752677
ZhangX_2015	ERR589413	saliva	healthy	China	58	F	2272986	447079116
ZhangX_2015	ERR589414	saliva	healthy	China	46	F	12413640	2429572963
ZhangX_2015	ERR589415	saliva	healthy	China	46	F	5788470	1136435792
ZhangX_2015	ERR589416	saliva	healthy	China	44	F	30348547	5963714299
ZhangX_2015	ERR589417	saliva	healthy	China	44	F	15855236	3128854293
ZhangX_2015	ERR589418	saliva	healthy	China	45	M	19228398	3765604526
ZhangX_2015	ERR589419	saliva	healthy	China	45	M	10184466	2002610138
ZhangX_2015	ERR589420	saliva	healthy	China	27	M	55120717	10824951586
ZhangX_2015	ERR589421	saliva	healthy	China	27	M	24717117	4859705792
ZhangX_2015	ERR589422	saliva	healthy	China	23	F	6449347	1256287140
ZhangX_2015	ERR589423	saliva	healthy	China	23	F	3563016	700045080
ZhangX_2015	ERR589424	saliva	healthy	China	38	M	22769917	4459791113
ZhangX_2015	ERR589425	saliva	healthy	China	38	M	12869750	2531579891
ZhangX_2015	ERR589426	saliva	healthy	China	54	F	12145044	2382235611
ZhangX_2015	ERR589427	saliva	healthy	China	54	F	8335830	1634596719
ZhangX_2015	ERR589428	saliva	healthy	China	48	M	6055525	1189482760
ZhangX_2015	ERR589429	saliva	healthy	China	48	M	3220300	634066606
ZhangX_2015	ERR589430	saliva	healthy	China	48	F	14133197	2773274991
ZhangX_2015	ERR589431	saliva	healthy	China	48	F	6951952	1364342109
ZhangX_2015	ERR589432	saliva	healthy	China	35	M	47568292	9296970272
ZhangX_2015	ERR589433	saliva	healthy	China	35	M	24664637	4862337528
ZhangX_2015	ERR589434	saliva	healthy	China	42	M	37777893	7439972553
ZhangX_2015	ERR589435	saliva	healthy	China	42	M	20147180	3968255687
ZhangX_2015	ERR589436	saliva	healthy	China	57	F	19693993	3866189983
ZhangX_2015	ERR589437	saliva	healthy	China	57	F	9167480	1803758265
ZhangX_2015	ERR589438	saliva	healthy	China	41	F	10076004	1984751848
ZhangX_2015	ERR589439	saliva	healthy	China	41	F	5033998	991757140
ZhangX_2015	ERR589444	dental	RA (1-3Yr)	China	46	M	25850823	5069003971
ZhangX_2015	ERR589445	dental	RA (3-6M)	China	36	F	20276148	3970867886
ZhangX_2015	ERR589446	dental	RA (6-10Yr)	China	50	F	22144496	4345257492
ZhangX_2015	ERR589447	dental	RA (6-12M)	China	51	F	27727418	5448556136
ZhangX_2015	ERR589449	dental	RA (3-6Yr)	China	38	F	20863282	4080891421
ZhangX_2015	ERR589450	dental	RA (3-6Yr)	China	36	F	23836376	4669088814
ZhangX_2015	ERR589451	saliva	RA (<3M)	China	48	F	8370279	1649504434
ZhangX_2015	ERR589453	dental	RA (<3M)	China	48	F	24911945	4857075047
ZhangX_2015	ERR589454	dental	RA (3-6Yr)	China	50	F	29359883	5759531209
ZhangX_2015	ERR589455	dental	RA (3-6M)	China	56	F	15992625	3119127846
ZhangX_2015	ERR589456	saliva	healthy	China	44	F	10159315	1977321775
ZhangX_2015	ERR589457	saliva	healthy	China	44	F	5242609	1030440369
ZhangX_2015	ERR589458	saliva	healthy	China	43	F	10973908	2150173825
ZhangX_2015	ERR589459	saliva	healthy	China	43	F	4695229	923502460
ZhangX_2015	ERR589460	dental	RA (1-3Yr)	China	46	F	27951758	5438063852
ZhangX_2015	ERR589461	dental	RA (1Yr)	China	57	F	23652158	4617096905
ZhangX_2015	ERR589462	dental	RA (3-6Yr)	China	54	F	29815445	5810971460
ZhangX_2015	ERR589463	dental	RA (1-3Yr)	China	42	F	24486283	4785247550
ZhangX_2015	ERR589464	saliva	RA (1-3Yr)	China	46	M	15151015	2985651469
ZhangX_2015	ERR589465	saliva	RA (6-10Yr)	China	50	F	23013142	4550318955
ZhangX_2015	ERR589466	saliva	RA (3-6Yr)	China	36	F	18036957	3543062227
ZhangX_2015	ERR589467	saliva	RA (1Yr)	China	57	F	18979864	3716013619
ZhangX_2015	ERR589468	dental	RA (<3M)	China	46	F	28413125	5548706797
ZhangX_2015	ERR589469	dental	RA (6-12M)	China	59	F	24826606	4880712973
ZhangX_2015	ERR589470	dental	RA (>10Yr)	China	52	F	28091758	5492510382
ZhangX_2015	ERR589471	dental	RA (1Yr)	China	67	F	28056408	5505698374
ZhangX_2015	ERR589472	dental	RA (<3M)	China	40	F	26994423	5257234549
ZhangX_2015	ERR589473	dental	RA (>10Yr)	China	60	M	30885848	6026568235
ZhangX_2015	ERR589474	dental	RA (6-12M)	China	47	M	26529414	5169720091
ZhangX_2015	ERR589475	dental	RA (3-6Yr)	China	49	F	24324878	4771709742
ZhangX_2015	ERR589476	dental	RA (6-12M)	China	54	M	26766896	5203970990
ZhangX_2015	ERR589477	dental	RA (6-10Yr)	China	57	F	22353454	4343111942
ZhangX_2015	ERR589478	dental	RA (3-6M)	China	44	F	23395398	4482670792
ZhangX_2015	ERR589479	dental	RA (>10Yr)	China	32	F	26421558	5056922594
ZhangX_2015	ERR589480	dental	RA (3-6Yr)	China	65	F	23576752	4518455534
ZhangX_2015	ERR589481	dental	RA (>10Yr)	China	44	F	24890604	4744633076
ZhangX_2015	ERR589482	dental	RA (3-6Yr)	China	58	M	24052307	4575546247
ZhangX_2015	ERR589483	dental	RA (6-10Yr)	China	32	F	23222371	4429546640
ZhangX_2015	ERR589484	dental	RA (<3M)	China	62	F	27340203	5227387162
ZhangX_2015	ERR589486	saliva	RA (<3M)	China	46	F	17527192	3418299311
ZhangX_2015	ERR589487	saliva	RA (6-12M)	China	59	F	2816717	548446056
ZhangX_2015	ERR589488	saliva	RA (>10Yr)	China	52	F	22090479	4295016924
ZhangX_2015	ERR589489	saliva	RA (1Yr)	China	67	F	13614046	2658796575
ZhangX_2015	ERR589490	saliva	RA (6-12M)	China	47	M	7802900	1519868797
ZhangX_2015	ERR589491	saliva	RA (3-6Yr)	China	49	F	4159838	814505017
ZhangX_2015	ERR589492	saliva	RA (6-10Yr)	China	57	F	10644489	2065151713
ZhangX_2015	ERR589493	saliva	RA (3-6M)	China	44	F	15859900	3083174293
ZhangX_2015	ERR589494	saliva	RA (6-10Yr)	China	32	F	4301102	840599324
ZhangX_2015	ERR589495	saliva	RA (<3M)	China	40	F	24731088	4770257650
ZhangX_2015	ERR589496	saliva	RA (>10Yr)	China	60	M	23936937	4628105482
ZhangX_2015	ERR589497	saliva	RA (<3M)	China	62	F	8779581	1710151588
ZhangX_2015	ERR589498	dental	RA (1-3Yr)	China	56	F	24794104	4767471708
ZhangX_2015	ERR589499	dental	RA (1-3Yr)	China	55	F	32452557	6179149086
ZhangX_2015	ERR589500	dental	RA (6-12M)	China	46	F	25781056	4890108845
ZhangX_2015	ERR589514	dental	RA (6-10Yr)	China	53	F	23969978	4628953908
ZhangX_2015	ERR589515	dental	RA (1-3Yr)	China	56	F	24639352	4720501453
ZhangX_2015	ERR589516	dental	RA (1-3Yr)	China	34	F	14513159	2774374812
ZhangX_2015	ERR589517	dental	RA (1-3Yr)	China	49	F	26865030	5167655920
ZhangX_2015	ERR589518	dental	RA (6-12M)	China	34	F	24427437	4678488596
ZhangX_2015	ERR589519	saliva	RA (1-3Yr)	China	49	F	5328126	1041456829
ZhangX_2015	ERR589520	saliva	RA (1-3Yr)	China	55	F	6471609	1273562556
ZhangX_2015	ERR589521	saliva	RA (1-3Yr)	China	34	F	4336025	854793226
ZhangX_2015	ERR589522	saliva	RA (6-10Yr)	China	53	F	8538556	1681139931
ZhangX_2015	ERR589523	saliva	RA (6-12M)	China	34	F	1806202	357390754
ZhangX_2015	ERR589524	saliva	RA (6-12M)	China	46	F	15549248	3056934493
ZhangX_2015	ERR589525	saliva	RA (1-3Yr)	China	56	F	9718362	1913423647
ZhangX_2015	ERR589526	saliva	healthy	China	45	F	30390117	5980369380
ZhangX_2015	ERR589541	dental	RA (1-3Yr)	China	74	F	24406952	4751303264
ZhangX_2015	ERR589596	dental	RA (3-6Yr)	China	60	F	37610158	7344897803
ZhangX_2015	ERR589597	dental	healthy	China	35	M	35734419	6862777374
ZhangX_2015	ERR589598	dental	healthy	China	40	M	36840394	6752414942
ZhangX_2015	ERR589599	dental	RA (3-6Yr)	China	65	F	35347773	6764507637
ZhangX_2015	ERR589600	dental	RA (<3M)	China	55	M	36647292	6861187643
ZhangX_2015	ERR589601	dental	RA (>10Yr)	China	27	F	40411227	7779919762
ZhangX_2015	ERR589602	dental	RA (6-10Yr)	China	51	F	42036794	7899948664
ZhangX_2015	ERR589603	dental	healthy	China	47	F	36071874	6870404297
ZhangX_2015	ERR589604	dental	RA (>10Yr)	China	61	F	32927205	6258562561
ZhangX_2015	ERR589605	dental	RA (>10Yr)	China	46	F	31196245	5874579295
ZhangX_2015	ERR589606	dental	RA (6-10Yr)	China	57	F	44371591	8360244272
ZhangX_2015	ERR589607	dental	healthy	China	57	M	37200974	7135311521
ZhangX_2015	ERR589608	dental	RA (>10Yr)	China	59	F	38346498	7217630565
ZhangX_2015	ERR589609	dental	RA (>10Yr)	China	44	F	30069515	5739455449
ZhangX_2015	ERR589610	dental	RA (3-6Yr)	China	58	M	29630969	5621452223
ZhangX_2015	ERR589611	dental	healthy	China	29	F	31165839	6038748765
ZhangX_2015	ERR589612	dental	RA (3-6Yr)	China	50	F	28644897	5589061515
ZhangX_2015	ERR589613	dental	RA (<3M)	China	47	F	29040005	5680714505
ZhangX_2015	ERR589614	dental	RA (3-6Yr)	China	36	F	33820270	6595506286
ZhangX_2015	ERR589615	dental	RA (1Yr)	China	44	M	32367251	6302103327
ZhangX_2015	ERR589616	dental	healthy	China	48	M	34342435	6654127887
ZhangX_2015	ERR589617	dental	RA (3-6Yr)	China	56	F	35570208	6867641892
ZhangX_2015	ERR589618	dental	RA (1-3Yr)	China	37	F	38863463	7442085256
ZhangX_2015	ERR589619	dental	RA (3-6Yr)	China	43	F	31841320	6154950259
ZhangX_2015	ERR589620	dental	RA (1-3Yr)	China	42	F	30583135	5892057572
ZhangX_2015	ERR589621	dental	RA (>10Yr)	China	64	F	30987321	5962640950
ZhangX_2015	ERR589622	dental	healthy	China	40	F	30313890	5838928852
ZhangX_2015	ERR589623	dental	RA (<3M)	China	46	F	31621842	6066415616
ZhangX_2015	ERR589624	dental	RA (1-3Yr)	China	43	F	30696005	5930456169
ZhangX_2015	ERR589625	dental	healthy	China	46	M	40697846	7878339843
ZhangX_2015	ERR589626	dental	healthy	China	38	F	40263545	7743090251
ZhangX_2015	ERR589627	dental	RA (1-3Yr)	China	36	F	36297927	6726585726
ZhangX_2015	ERR589628	dental	RA (3-6Yr)	China	39	F	45577887	8491820094
ZhangX_2015	ERR589629	dental	RA (1-3Yr)	China	27	F	27344882	5314188987
ZhangX_2015	ERR589630	dental	RA (3-6Yr)	China	66	M	30357523	5872023646
ZhangX_2015	ERR589631	dental	RA (<3M)	China	56	M	37781655	7346093799
ZhangX_2015	ERR589632	dental	RA (6-12M)	China	53	M	35662308	6962971745
ZhangX_2015	ERR589633	dental	RA (3-6Yr)	China	55	F	28194899	5469483212
ZhangX_2015	ERR589634	dental	RA (6-12M)	China	59	F	46228599	8897791301
ZhangX_2015	ERR589635	dental	RA (6-12M)	China	38	F	39203989	7526804105
ZhangX_2015	ERR589636	dental	RA (<3M)	China	62	F	31149918	6050408307
ZhangX_2015	ERR589637	dental	healthy	China	57	F	38555490	7447681034
ZhangX_2015	ERR589638	dental	RA (3-6M)	China	61	F	39805187	7665263326
ZhangX_2015	ERR589639	dental	healthy	China	36	F	30628269	5925149671
ZhangX_2015	ERR589640	dental	RA (6-12M)	China	53	M	31713590	6089830655
ZhangX_2015	ERR589641	dental	healthy	China	53	F	38855557	7474626625
ZhangX_2015	ERR589642	dental	RA (3-6M)	China	57	M	31457855	6022138196
ZhangX_2015	ERR589643	dental	healthy	China	55	F	39017022	7445723993
ZhangX_2015	ERR589644	dental	RA (6-12M)	China	35	F	37478770	7271013332
ZhangX_2015	ERR589645	dental	RA (6-12M)	China	54	M	29947441	5820628546
ZhangX_2015	ERR589646	dental	RA (>10Yr)	China	50	M	39645543	7742857069
ZhangX_2015	ERR589647	dental	healthy	China	26	F	33156098	6415916440
ZhangX_2015	ERR589648	dental	RA (1-3Yr)	China	59	F	25072999	4912231826
ZhangX_2015	ERR589649	dental	RA (1-3Yr)	China	49	F	31083326	5999101496
ZhangX_2015	ERR589650	dental	healthy	China	36	F	36645383	7131951342
ZhangX_2015	ERR589651	dental	RA (3-6Yr)	China	52	F	37037197	6934558025
ZhangX_2015	ERR589652	dental	healthy	China	26	M	25528064	4900040538
ZhangX_2015	ERR589653	dental	RA (1-3Yr)	China	55	F	41341033	7946618334
ZhangX_2015	ERR589654	dental	RA (>10Yr)	China	60	M	17118530	3371353824
ZhangX_2015	ERR589655	dental	healthy	China	47	F	37971791	7325881396
ZhangX_2015	ERR589656	dental	RA (3-6M)	China	36	F	24027455	4635552449
ZhangX_2015	ERR589657	dental	healthy	China	28	M	27093434	5180372319
ZhangX_2015	ERR589658	dental	RA (1-3Yr)	China	52	F	24924449	4827765271
ZhangX_2015	ERR589659	dental	RA (<3M)	China	46	F	40899054	7830884206
ZhangX_2015	ERR589660	dental	RA (1-3Yr)	China	41	F	35848315	6916919389
ZhangX_2015	ERR589661	dental	RA (6-12M)	China	47	M	32237829	6176390316
ZhangX_2015	ERR589662	dental	RA (3-6Yr)	China	49	F	31657288	5719812873
ZhangX_2015	ERR589663	dental	RA (1-3Yr)	China	44	F	34879928	6612891883
ZhangX_2015	ERR589664	dental	RA (>10Yr)	China	56	F	32604348	6055715791
ZhangX_2015	ERR589665	dental	RA (6-12M)	China	36	F	28187019	5288132378
ZhangX_2015	ERR589666	dental	RA (1-3Yr)	China	57	F	36752571	6694508784
ZhangX_2015	ERR589667	saliva	RA (3-6Yr)	China	60	F	26870297	5211451001
ZhangX_2015	ERR589668	saliva	healthy	China	35	M	17687203	3436785448
ZhangX_2015	ERR589669	saliva	RA (>10Yr)	China	61	F	20487607	3925013229
ZhangX_2015	ERR589670	saliva	RA (>10Yr)	China	46	F	8654967	1683876219
ZhangX_2015	ERR589671	saliva	RA (<3M)	China	41	F	4379441	843303724
ZhangX_2015	ERR589672	saliva	healthy	China	33	M	32844874	6388351358
ZhangX_2015	ERR589673	saliva	RA (6-10Yr)	China	57	F	31378611	6047532694
ZhangX_2015	ERR589674	saliva	healthy	China	57	M	21467906	4130460029
ZhangX_2015	ERR589675	saliva	RA (>10Yr)	China	59	F	23357095	4481827573
ZhangX_2015	ERR589676	saliva	RA (3-6Yr)	China	58	M	22740539	4375852627
ZhangX_2015	ERR589677	saliva	RA (3-6Yr)	China	50	F	36527358	7011307481
ZhangX_2015	ERR589678	saliva	RA (<3M)	China	47	F	39029279	7475907572
ZhangX_2015	ERR589679	saliva	RA (1Yr)	China	44	M	31472967	5974480123
ZhangX_2015	ERR589680	saliva	RA (3-6Yr)	China	56	F	26936560	5137688350
ZhangX_2015	ERR589681	saliva	RA (6-12M)	China	53	M	21774978	4212937832
ZhangX_2015	ERR589682	saliva	RA (1-3Yr)	China	37	F	30690896	5816784749
ZhangX_2015	ERR589683	saliva	RA (1Yr)	China	57	F	7255731	1365001459
ZhangX_2015	ERR589684	saliva	RA (3-6Yr)	China	43	F	30948429	5793781824
ZhangX_2015	ERR589685	saliva	RA (3-6M)	China	47	F	19708309	3676262164
ZhangX_2015	ERR589686	saliva	RA (1-3Yr)	China	42	F	30656263	5728371289
ZhangX_2015	ERR589687	saliva	RA (>10Yr)	China	64	F	24883610	4886601108
ZhangX_2015	ERR589688	saliva	healthy	China	40	F	28031634	5463611443
ZhangX_2015	ERR589689	saliva	healthy	China	42	M	4082873	761174204
ZhangX_2015	ERR589690	saliva	RA (<3M)	China	46	F	26699647	5223984181
ZhangX_2015	ERR589691	saliva	RA (1-3Yr)	China	43	F	20801989	4083246380
ZhangX_2015	ERR589692	saliva	RA (3-6Yr)	China	39	F	28411703	5517092393
ZhangX_2015	ERR589693	saliva	RA (3-6Yr)	China	52	F	30344727	5942844197
ZhangX_2015	ERR589694	saliva	RA (1-3Yr)	China	36	F	24539613	4792367276
ZhangX_2015	ERR589695	saliva	healthy	China	38	F	6120751	1202470658
ZhangX_2015	ERR589696	saliva	RA (1-3Yr)	China	27	F	20692430	4008703003
ZhangX_2015	ERR589697	saliva	RA (3-6Yr)	China	54	F	33116295	6453854242
ZhangX_2015	ERR589698	saliva	RA (3-6Yr)	China	55	F	34684270	6777983136
ZhangX_2015	ERR589699	saliva	RA (6-12M)	China	59	F	37774158	7403670236
ZhangX_2015	ERR589700	saliva	RA (6-12M)	China	38	F	5942310	1132678537
ZhangX_2015	ERR589701	saliva	RA (<3M)	China	62	F	26738391	5068363121
ZhangX_2015	ERR589702	saliva	RA (3-6M)	China	61	F	18248359	3314871732
ZhangX_2015	ERR589703	saliva	RA (6-12M)	China	53	M	25543260	4980871388
ZhangX_2015	ERR589704	saliva	healthy	China	53	F	29617919	5544261561
ZhangX_2015	ERR589705	saliva	RA (3-6M)	China	57	M	32999969	5995185496
ZhangX_2015	ERR589706	saliva	healthy	China	55	F	28428953	5470548164
ZhangX_2015	ERR589707	saliva	RA (6-12M)	China	35	F	28229197	5181763425
ZhangX_2015	ERR589708	saliva	RA (<3M)	China	65	F	28438982	5174008272
ZhangX_2015	ERR589709	saliva	RA (>10Yr)	China	52	F	13555027	2649130505
ZhangX_2015	ERR589710	saliva	RA (6-12M)	China	54	M	36377946	7065986237
ZhangX_2015	ERR589711	saliva	RA (>10Yr)	China	50	M	29232352	5700196885
ZhangX_2015	ERR589712	saliva	healthy	China	26	F	25614648	5008202939
ZhangX_2015	ERR589713	saliva	RA (1-3Yr)	China	59	F	11136425	2184398264
ZhangX_2015	ERR589714	saliva	RA (1-3Yr)	China	49	F	15288831	2872433368
ZhangX_2015	ERR589715	saliva	healthy	China	36	F	24632647	4778351750
ZhangX_2015	ERR589716	saliva	healthy	China	26	M	6122182	1195767225
ZhangX_2015	ERR589717	saliva	RA (>10Yr)	China	60	M	32179879	6243236732
ZhangX_2015	ERR589718	saliva	healthy	China	47	F	40157833	7823757756
ZhangX_2015	ERR589719	saliva	RA (3-6M)	China	36	F	59213744	11611126333
ZhangX_2015	ERR589720	saliva	healthy	China	28	M	14164276	2779182613
ZhangX_2015	ERR589721	saliva	RA (1-3Yr)	China	52	F	24154790	4727465981
ZhangX_2015	ERR589722	saliva	RA (1-3Yr)	China	48	F	30891792	5968541623
ZhangX_2015	ERR589723	saliva	healthy	China	34	M	13286956	2575130734
ZhangX_2015	ERR589724	saliva	RA (<3M)	China	46	F	32884558	6357445250
ZhangX_2015	ERR589725	saliva	RA (1-3Yr)	China	41	F	20174492	3927860476
ZhangX_2015	ERR589726	saliva	RA (6-12M)	China	47	M	21357092	4144355493
ZhangX_2015	ERR589727	saliva	RA (3-6Yr)	China	49	F	30537774	5940464016
ZhangX_2015	ERR589728	saliva	RA (1-3Yr)	China	44	F	29838888	5798555823
ZhangX_2015	ERR589729	saliva	RA (>10Yr)	China	56	F	29066901	5602811214
ZhangX_2015	ERR589730	saliva	RA (6-12M)	China	36	F	32116166	6212630960
ZhangX_2015	ERR589731	saliva	RA (1-3Yr)	China	57	F	32160259	5984010618
Heintz_2016	SRR8114009	saliva		Luxembourg	14	F	7932510	2060817957
Heintz_2016	SRR8114010	saliva		Luxembourg	14	F	12106905	3302270265
Heintz_2016	SRR8114011	saliva		Luxembourg	69	F	2063219	536602504
Heintz_2016	SRR8114012	saliva	type 1 diabetes	Luxembourg	37	F	2498808	515487191
Heintz_2016	SRR8114013	saliva		Luxembourg			7561313	2032969296
Heintz_2016	SRR8114014	saliva		Luxembourg			7328769	1862692487
Heintz_2016	SRR8114015	saliva	type 2 diabetes	Luxembourg	53	F	2002419	389249687
Heintz_2016	SRR8114016	saliva	type 2 diabetes	Luxembourg	72	M	5086934	1184551435
Heintz_2016	SRR8114017	saliva	type 2 diabetes	Luxembourg	72	M	8276158	1804926070
Heintz_2016	SRR8114018	saliva		Luxembourg	69	F	749966	175517289
Heintz_2016	SRR8114019	saliva		Luxembourg	60	F	9792079	2628228054
Heintz_2016	SRR8114020	saliva		Luxembourg	60	F	3028653	597072205
Heintz_2016	SRR8114021	saliva		Luxembourg	60	F	6186871	1401141354
Heintz_2016	SRR8114022	saliva	type 1 diabetes	Luxembourg	62	M	5716950	1114658189
Heintz_2016	SRR8114023	saliva	type 1 diabetes	Luxembourg	62	M	4937297	869778026
Heintz_2016	SRR8114024	saliva	type 1 diabetes	Luxembourg	62	M	6597322	1399691713
Heintz_2016	SRR8114029	saliva	type 2 diabetes	Luxembourg	53	F	1806533	366049476
Heintz_2016	SRR8114030	saliva	type 2 diabetes	Luxembourg	53	F	9558136	2367563273
Heintz_2016	SRR8114031	saliva	type 1 diabetes	Luxembourg	29	F	1552196	312939873
Heintz_2016	SRR8114032	saliva	type 1 diabetes	Luxembourg	29	F	2689531	509640989
Heintz_2016	SRR8114033	saliva	type 1 diabetes	Luxembourg	3	M	13378414	3474455598
Heintz_2016	SRR8114034	saliva	type 1 diabetes	Luxembourg	3	M	14373914	3777170283
Heintz_2016	SRR8114035	saliva		Luxembourg	57	M	11976875	3245869909
Heintz_2016	SRR8114036	saliva		Luxembourg	57	M	7671182	1852583805
Heintz_2016	SRR8114037	saliva		Luxembourg	57	M	7380196	1444880634
Heintz_2016	SRR8114038	saliva	type 1 diabetes	Luxembourg	29	F	1284863	219900371
Heintz_2016	SRR8114039	saliva	type 1 diabetes	Luxembourg	24	F	12661898	3433103835
Heintz_2016	SRR8114040	saliva	type 1 diabetes	Luxembourg	24	F	4314770	1136086702
Heintz_2016	SRR8114041	saliva		Luxembourg	57	F	4768163	1273324200
Heintz_2016	SRR8114042	saliva		Luxembourg	57	F	2430832	638004658
Heintz_2016	SRR8114043	saliva		Luxembourg	57	F	4520504	879469211
Heintz_2016	SRR8114044	saliva	type 1 diabetes	Luxembourg	37	F	2611058	688911061
Heintz_2016	SRR8114045	saliva	type 1 diabetes	Luxembourg	37	F	4349875	1005656563
Heintz_2016	SRR8114046	saliva	type 1 diabetes	Luxembourg	58	M	1452019	344956623
Heintz_2016	SRR8114047	saliva	type 1 diabetes	Luxembourg	58	M	7353601	1938781945
Heintz_2016	SRR8114048	saliva	type 1 diabetes	Luxembourg	58	M	4130993	1104941171
Heintz_2016	SRR8114049	saliva	type 1 diabetes	Luxembourg	28	F	4385869	1171595942
Heintz_2016	SRR8114050	saliva		Luxembourg	58	F	1685662	404501632
Heintz_2016	SRR8114051	saliva	type 1 diabetes	Luxembourg	17	F	9342422	2175984282
Heintz_2016	SRR8114052	saliva		Luxembourg	14	F	10380019	2807829624
Heintz_2016	SRR8114053	saliva	type 1 diabetes	Luxembourg	30	M	20774542	5699194410
Heintz_2016	SRR8114054	saliva	type 1 diabetes	Luxembourg	30	M	12695404	3442805832
Heintz_2016	SRR8114055	saliva		Luxembourg	58	F	8488758	2075722671
Heintz_2016	SRR8114056	saliva	type 1 diabetes	Luxembourg	30	M	14263997	3904766646
Heintz_2016	SRR8114057	saliva		Luxembourg	34	F	5220557	1052913248
Heintz_2016	SRR8114058	saliva	type 1 diabetes	Luxembourg	19	F	9439260	2541735615
Heintz_2016	SRR8114059	saliva		Luxembourg	16	F	5331861	950340338
Heintz_2016	SRR8114060	saliva	type 1 diabetes	Luxembourg	9	M	11190712	2927691320
Heintz_2016	SRR8114061	saliva		Luxembourg	43	M	1171628	225631876
Heintz_2016	SRR8114062	saliva		Luxembourg	16	F	5297532	1404463400
Heintz_2016	SRR8114063	saliva	type 1 diabetes	Luxembourg	17	F	21102012	4345846073
Heintz_2016	SRR8114064	saliva	type 1 diabetes	Luxembourg	17	F	13799692	3386764427
Heintz_2016	SRR8114065	saliva	type 1 diabetes	Luxembourg	5	M	4746091	1082466375
Heintz_2016	SRR8114066	saliva		Luxembourg	34	F	2911181	639277465
Heintz_2016	SRR8114067	saliva	type 1 diabetes	Luxembourg	14	M	10723873	2650468827
Heintz_2016	SRR8114068	saliva		Luxembourg	43	M	4114502	1071702038
Heintz_2016	SRR8114069	saliva		Luxembourg	43	M	3177874	752205808
Heintz_2016	SRR8114070	saliva		Luxembourg	12	F	6123398	1582314006
Heintz_2016	SRR8114071	saliva		Luxembourg	16	F	5142393	1303851460
Heintz_2016	SRR8114072	saliva	type 1 diabetes	Luxembourg	9	M	8726678	2257453850
Heintz_2016	SRR8114073	saliva		Luxembourg	12	F	7090927	1830816657
Heintz_2016	SRR8114074	saliva	type 1 diabetes	Luxembourg	5	M	1584859	274449866
Heintz_2016	SRR8114075	saliva	type 1 diabetes	Luxembourg	5	M	3337885	764426582
Heintz_2016	SRR8114076	saliva	type 1 diabetes	Luxembourg	49	M	8019051	2115416906
Heintz_2016	SRR8114077	saliva	type 1 diabetes	Luxembourg	49	M	5849169	1559232286
Heintz_2016	SRR8114078	saliva	type 1 diabetes	Luxembourg	37	F	8519646	2102564261
Heintz_2016	SRR8114079	saliva		Luxembourg	35	M	7832441	1527424713
Heintz_2016	SRR8114080	saliva		Luxembourg	15	F	4098404	917305264
Heintz_2016	SRR8114081	saliva		Luxembourg	15	F	2944428	619448475
Heintz_2016	SRR8114082	saliva		Luxembourg	45	F	2050985	507712674
Heintz_2016	SRR8114083	saliva		Luxembourg	45	F	3867743	947072752
Heintz_2016	SRR8114084	saliva	type 1 diabetes	Luxembourg	13	M	7119996	1876173251
Heintz_2016	SRR8114085	saliva	type 1 diabetes	Luxembourg	13	M	2888684	712757255
Heintz_2016	SRR8114086	saliva	type 1 diabetes	Luxembourg	13	M	3515304	924418058
Heintz_2016	SRR8114087	saliva		Luxembourg	15	F	7550206	1738728796
Heintz_2016	SRR8114088	saliva	type 1 diabetes	Luxembourg	40	M	5685575	1404282132
Heintz_2016	SRR8114089	saliva		Luxembourg	36	F	2688332	634172939
Heintz_2016	SRR8114090	saliva		Luxembourg	36	F	2725484	568671367
Heintz_2016	SRR8114091	saliva		Luxembourg	36	F	4483527	1100373247
Heintz_2016	SRR8114092	saliva	type 1 diabetes	Luxembourg	37	F	4500533	1182649582
Heintz_2016	SRR8114093	saliva	type 1 diabetes	Luxembourg	14	M	4033376	1054534111
Heintz_2016	SRR8114094	saliva		Luxembourg	10	F	9182848	2231512854
Heintz_2016	SRR8114095	saliva	type 1 diabetes	Luxembourg	40	M	8375652	1795588186
Heintz_2016	SRR8114096	saliva		Luxembourg	5	M	9357699	2400789579
Heintz_2016	SRR8114097	saliva		Luxembourg	5	M	6891313	1738048386
GoltsmanDSA_2018	SRR6747968	saliva		USA	34	F	1714103	504680310
GoltsmanDSA_2018	SRR6747970	saliva		USA	34	F	2881249	847964302
GoltsmanDSA_2018	SRR6747999	saliva	preeclampsia	USA	23	F	711845	209549084
GoltsmanDSA_2018	SRR6748002	saliva	preeclampsia	USA	23	F	386558	113114229
GoltsmanDSA_2018	SRR6748003	saliva		USA	34	F	2547085	749953170
GoltsmanDSA_2018	SRR6748009	saliva		USA	34	F	1587666	466674001
GoltsmanDSA_2018	SRR6748010	saliva		USA	34	F	2127275	625478516
GoltsmanDSA_2018	SRR6748017	saliva		USA	34	F	2608273	767804400
GoltsmanDSA_2018	SRR6748018	saliva		USA	34	F	1497973	440027803
GoltsmanDSA_2018	SRR6748020	saliva		USA	34	F	2077410	611388711
GoltsmanDSA_2018	SRR6748021	saliva		USA	34	F	409300	119858017
GoltsmanDSA_2018	SRR6748022	saliva		USA	34	F	2092952	615324476
GoltsmanDSA_2018	SRR6748023	saliva		USA	34	F	1143682	336358784
GoltsmanDSA_2018	SRR6748024	saliva		USA	34	F	953382	280165205
GoltsmanDSA_2018	SRR6748036	saliva	Type 2 Diabetes, obesity	USA	38	F	1871282	551200621
GoltsmanDSA_2018	SRR6748038	saliva	preeclampsia	USA	23	F	2186293	644883711
GoltsmanDSA_2018	SRR6748039	saliva	Type 2 Diabetes, obesity	USA	38	F	453615	133385443
GoltsmanDSA_2018	SRR6748045	saliva	oligohydramnios	USA	20	F	753592	220458219
GoltsmanDSA_2018	SRR6748064	saliva	oligohydramnios	USA	20	F	631086	184597313
GoltsmanDSA_2018	SRR6748066	saliva	oligohydramnios	USA	20	F	264343	77181226
GoltsmanDSA_2018	SRR6748067	saliva	oligohydramnios	USA	20	F	680371	198934049
GoltsmanDSA_2018	SRR6748068	saliva	oligohydramnios	USA	20	F	261017	76175122
GoltsmanDSA_2018	SRR6748069	saliva	oligohydramnios	USA	20	F	462009	134961286
GoltsmanDSA_2018	SRR6748070	saliva	oligohydramnios	USA	20	F	298016	86945656
GoltsmanDSA_2018	SRR6748073	saliva		USA	32	F	246139	71612787
GoltsmanDSA_2018	SRR6748074	saliva	oligohydramnios	USA	20	F	955594	278729637
GoltsmanDSA_2018	SRR6748075	saliva	oligohydramnios	USA	20	F	1574719	459976153
GoltsmanDSA_2018	SRR6748077	saliva		USA	33	F	1262064	369308443
GoltsmanDSA_2018	SRR6748078	saliva	oligohydramnios	USA	20	F	1156586	337975894
GoltsmanDSA_2018	SRR6748079	saliva	oligohydramnios	USA	20	F	1131649	331075783
GoltsmanDSA_2018	SRR6748080	saliva		USA	33	F	922842	270042448
GoltsmanDSA_2018	SRR6748081	saliva		USA	33	F	992363	290164313
GoltsmanDSA_2018	SRR6748083	saliva		USA	33	F	668558	195451838
GoltsmanDSA_2018	SRR6748084	saliva		USA	32	F	771572	226389321
GoltsmanDSA_2018	SRR6748085	saliva	preeclampsia	USA	23	F	4401415	1293967653
GoltsmanDSA_2018	SRR6748086	saliva		USA	32	F	507773	148429866
GoltsmanDSA_2018	SRR6748087	saliva		USA	32	F	1014611	298188013
GoltsmanDSA_2018	SRR6748088	saliva	mild preeclampsia; breech	USA	27	F	771556	226981334
GoltsmanDSA_2018	SRR6748089	saliva	mild preeclampsia; breech	USA	27	F	510319	149907113
GoltsmanDSA_2018	SRR6748090	saliva	preeclampsia	USA	23	F	1339234	391037140
GoltsmanDSA_2018	SRR6748091	saliva	preeclampsia	USA	23	F	816816	238376896
GoltsmanDSA_2018	SRR6748092	saliva	mild preeclampsia; breech	USA	27	F	212371	62403726
GoltsmanDSA_2018	SRR6748093	saliva	mild preeclampsia; breech	USA	27	F	1553064	456967285
GoltsmanDSA_2018	SRR6748094	saliva	mild preeclampsia; breech	USA	27	F	889901	262082582
GoltsmanDSA_2018	SRR6748095	saliva	mild preeclampsia; breech	USA	27	F	342440	100696594
GoltsmanDSA_2018	SRR6748096	saliva	mild preeclampsia; breech	USA	27	F	829842	243947936
GoltsmanDSA_2018	SRR6748097	saliva	mild preeclampsia; breech	USA	27	F	377872	111169454
GoltsmanDSA_2018	SRR6748098	saliva	mild preeclampsia; breech	USA	27	F	441414	129963873
GoltsmanDSA_2018	SRR6748099	saliva	mild preeclampsia; breech	USA	27	F	339520	99940958
GoltsmanDSA_2018	SRR6748100	saliva		USA	32	F	1340167	393674142
GoltsmanDSA_2018	SRR6748105	saliva		USA	33	F	1575841	460679037
GoltsmanDSA_2018	SRR6748106	saliva		USA	33	F	2014203	590233802
GoltsmanDSA_2018	SRR6748107	saliva		USA	33	F	1073374	313414778
GoltsmanDSA_2018	SRR6748108	saliva		USA	33	F	2017779	588549385
GoltsmanDSA_2018	SRR6748109	saliva		USA	33	F	1517354	443431909
GoltsmanDSA_2018	SRR6748110	saliva		USA	33	F	1306302	381473757
GoltsmanDSA_2018	SRR6748115	saliva		USA	36	F	2652500	777236987
GoltsmanDSA_2018	SRR6748116	saliva		USA	36	F	1344561	394950858
GoltsmanDSA_2018	SRR6748118	saliva		USA	34	F	661794	194147732
GoltsmanDSA_2018	SRR6748133	saliva	Type 2 Diabetes, obesity	USA	38	F	2585582	759600166
GoltsmanDSA_2018	SRR6748134	saliva	Type 2 Diabetes, obesity	USA	38	F	1703452	502159107
GoltsmanDSA_2018	SRR6748137	saliva	Type 2 Diabetes, obesity	USA	38	F	81151	23851380
GoltsmanDSA_2018	SRR6748138	saliva	Type 2 Diabetes, obesity	USA	38	F	246585	72424456
GoltsmanDSA_2018	SRR6748139	saliva	Type 2 Diabetes, obesity	USA	38	F	427143	125887227
GoltsmanDSA_2018	SRR6748140	saliva	Type 2 Diabetes, obesity	USA	38	F	1922091	566093625
GoltsmanDSA_2018	SRR6748141	saliva	Type 2 Diabetes, obesity	USA	38	F	1387580	407952218
GoltsmanDSA_2018	SRR6748142	saliva	Type 2 Diabetes, obesity	USA	38	F	1302012	383166773
GoltsmanDSA_2018	SRR6748148	saliva		USA	33	F	2418574	708333938
GoltsmanDSA_2018	SRR6748157	saliva		USA	36	F	1595607	468372537
GoltsmanDSA_2018	SRR6748158	saliva		USA	36	F	1498127	440402623
GoltsmanDSA_2018	SRR6748159	saliva		USA	36	F	2472147	726725387
GoltsmanDSA_2018	SRR6748160	saliva		USA	36	F	2452664	721568278
GoltsmanDSA_2018	SRR6748161	saliva		USA	36	F	2736579	803010883
GoltsmanDSA_2018	SRR6748162	saliva		USA	36	F	2344975	689795983
GoltsmanDSA_2018	SRR6748163	saliva		USA	36	F	2306814	677156750
GoltsmanDSA_2018	SRR6748164	saliva		USA	36	F	1764628	518966888
GoltsmanDSA_2018	SRR6748165	saliva	mild preeclampsia	USA	34	F	1057369	310849798
GoltsmanDSA_2018	SRR6748166	saliva		USA	36	F	663066	194399897
GoltsmanDSA_2018	SRR6748182	saliva	Type 2 Diabetes, obesity	USA	38	F	1049190	308438779
GoltsmanDSA_2018	SRR6748184	saliva		USA	29	F	3144864	923232570
GoltsmanDSA_2018	SRR6748185	saliva		USA	29	F	3800911	1114973513
GoltsmanDSA_2018	SRR6748195	saliva	preeclampsia	USA	23	F	819072	241131074
GoltsmanDSA_2018	SRR6748198	saliva	mild preeclampsia	USA	34	F	2347828	690622760
GoltsmanDSA_2018	SRR6748199	saliva	mild preeclampsia	USA	34	F	621538	182753858
GoltsmanDSA_2018	SRR6748200	saliva	mild preeclampsia	USA	34	F	1387345	408252148
GoltsmanDSA_2018	SRR6748201	saliva	mild preeclampsia	USA	34	F	1263654	371870030
GoltsmanDSA_2018	SRR6748202	saliva	mild preeclampsia	USA	34	F	1439493	424421178
GoltsmanDSA_2018	SRR6748203	saliva	mild preeclampsia	USA	34	F	406134	119400289
GoltsmanDSA_2018	SRR6748204	saliva	mild preeclampsia	USA	34	F	1506488	443679872
GoltsmanDSA_2018	SRR6748205	saliva	mild preeclampsia	USA	34	F	745237	219390868
GoltsmanDSA_2018	SRR6748206	saliva	mild preeclampsia	USA	34	F	629058	184907198
GoltsmanDSA_2018	SRR6748220	saliva		USA	29	F	2282037	672592644
GoltsmanDSA_2018	SRR6748221	saliva		USA	29	F	2113055	622724340
GoltsmanDSA_2018	SRR6748222	saliva		USA	29	F	1128297	332833601
GoltsmanDSA_2018	SRR6748223	saliva		USA	29	F	2242900	662034106
GoltsmanDSA_2018	SRR6748224	saliva	preeclampsia	USA	23	F	576591	169491584
GoltsmanDSA_2018	SRR6748225	saliva	preeclampsia	USA	23	F	1115997	328994665
GoltsmanDSA_2018	SRR6748226	saliva		USA	29	F	2971591	876436782
GoltsmanDSA_2018	SRR6748227	saliva		USA	29	F	2296036	676900305
GoltsmanDSA_2018	SRR6748228	saliva		USA	29	F	2629431	774977353
GoltsmanDSA_2018	SRR6748229	saliva		USA	29	F	1628009	480623575
IlanaB_2019	SRS475535	saliva		Fiji	20	F	6858579	1385432958
IlanaB_2019	SRS475543	saliva		Fiji	25	F	3036477	613368354
IlanaB_2019	SRS475563	saliva		Fiji	20	F	4869326	983603852
IlanaB_2019	SRS475571	saliva		Fiji	40	M	2499349	504868498
IlanaB_2019	SRS475584	saliva		Fiji	30	M	3512147	709453694
IlanaB_2019	SRS475587	saliva		Fiji	20	F	2671629	539669058
IlanaB_2019	SRS475588	saliva		Fiji	30	F	18776320	3792816640
IlanaB_2019	SRS475590	saliva		Fiji	45	M	2387233	482221066
IlanaB_2019	SRS475591	saliva		Fiji	35	F	4793626	968312452
IlanaB_2019	SRS475592	saliva		Fiji	20	F	4002942	808594284
IlanaB_2019	SRS475593	saliva		Fiji	55	M	5262853	1063096306
IlanaB_2019	SRS475595	saliva		Fiji	30	F	7906515	1597116030
IlanaB_2019	SRS475597	saliva		Fiji	35	M	3740632	755607664
IlanaB_2019	SRS475599	saliva		Fiji	20	F	6921979	1398239758
IlanaB_2019	SRS475616	saliva		Fiji	25	F	1559219	314962238
IlanaB_2019	SRS475622	saliva		Fiji	25	F	2354950	475699900
IlanaB_2019	SRS475628	saliva		Fiji	45	M	2181514	440665828
IlanaB_2019	SRS475635	saliva		Fiji	30	M	5590646	1129310492
IlanaB_2019	SRS475646	saliva		Fiji	50	F	5171194	1044581188
IlanaB_2019	SRS475650	saliva		Fiji	30	F	1909822	385784044
IlanaB_2019	SRS475654	saliva		Fiji	35	F	2173383	439023366
IlanaB_2019	SRS475663	saliva		Fiji	20	M	3130000	632260000
IlanaB_2019	SRS475665	saliva		Fiji	40	F	4385716	885914632
IlanaB_2019	SRS475668	saliva		Fiji	35	F	6503316	1313669832
IlanaB_2019	SRS475669	saliva		Fiji	75	F	8976745	1813302490
IlanaB_2019	SRS475672	saliva		Fiji	20	M	6350044	1282708888
IlanaB_2019	SRS475679	saliva		Fiji	35	F	5173485	1045043970
IlanaB_2019	SRS475685	saliva		Fiji	30	M	4575891	924329982
IlanaB_2019	SRS475691	saliva		Fiji	15	M	3494346	705857892
IlanaB_2019	SRS475696	saliva		Fiji	55	F	4734365	956341730
IlanaB_2019	SRS475697	saliva		Fiji	15	M	4308332	870283064
IlanaB_2019	SRS475699	saliva		Fiji	25	M	6130537	1238368474
IlanaB_2019	SRS475704	saliva		Fiji	25	M	2956296	597171792
IlanaB_2019	SRS475708	saliva		Fiji	80	F	12546844	2534462488
IlanaB_2019	SRS475916	saliva		Fiji	35	M	2732037	551871474
IlanaB_2019	SRS475918	saliva		Fiji	60	M	4829636	975586472
IlanaB_2019	SRS475926	saliva		Fiji	10	M	3780292	763618984
IlanaB_2019	SRS475930	saliva		Fiji	50	M	4019532	811945464
IlanaB_2019	SRS475932	saliva		Fiji	25	M	5193747	1049136894
IlanaB_2019	SRS475939	saliva		Fiji	35	M	5080958	1026353516
IlanaB_2019	SRS475950	saliva		Fiji	25	M	7536729	1522419258
IlanaB_2019	SRS475952	saliva		Fiji	15	M	2640861	533453922
IlanaB_2019	SRS475954	saliva		Fiji	60	M	15140259	3058332318
IlanaB_2019	SRS475960	saliva		Fiji	25	F	9504137	1919835674
IlanaB_2019	SRS475961	saliva		Fiji	20	F	2346529	473998858
IlanaB_2019	SRS475964	saliva		Fiji	60	M	8818648	1781366896
IlanaB_2019	SRS475966	saliva		Fiji	70	M	11326069	2287865938
IlanaB_2019	SRS475969	saliva		Fiji	10	M	10750897	2171681194
IlanaB_2019	SRS475972	saliva		Fiji	40	M	3201955	646794910
IlanaB_2019	SRS475975	saliva		Fiji	70	F	5341710	1079025420
IlanaB_2019	SRS475982	saliva		Fiji	35	M	5117023	1033638646
IlanaB_2019	SRS475983	saliva		Fiji	60	M	4232906	855047012
IlanaB_2019	SRS475992	saliva		Fiji	25	F	5926556	1197164312
IlanaB_2019	SRS476002	saliva		Fiji	70	M	37793635	7634314270
IlanaB_2019	SRS476005	saliva		Fiji	25	F	6514268	1315882136
IlanaB_2019	SRS476006	saliva		Fiji	30	M	7311238	1476870076
IlanaB_2019	SRS476007	saliva		Fiji	65	M	3290117	664603634
IlanaB_2019	SRS476011	saliva		Fiji	30	F	7563082	1527742564
IlanaB_2019	SRS476012	saliva		Fiji	25	F	15415164	3113863128
IlanaB_2019	SRS476027	saliva		Fiji	15	F	7579919	1531143638
IlanaB_2019	SRS476038	saliva		Fiji	20	F	5702399	1151884598
IlanaB_2019	SRS476046	saliva		Fiji	15	M	11608407	2344898214
IlanaB_2019	SRS476048	saliva		Fiji	30	M	8320091	1680658382
IlanaB_2019	SRS476052	saliva		Fiji	10	F	4367062	882146524
IlanaB_2019	SRS476054	saliva		Fiji	30	F	21700512	4383503424
IlanaB_2019	SRS476056	saliva		Fiji	60	M	2729434	551345668
IlanaB_2019	SRS476057	saliva		Fiji	45	M	6271979	1266939758
IlanaB_2019	SRS476072	saliva		Fiji	40	F	3920532	791947464
IlanaB_2019	SRS476073	saliva		Fiji	15	M	4906718	991157036
IlanaB_2019	SRS476087	saliva		Fiji	55	F	2879153	581588906
IlanaB_2019	SRS476088	saliva		Fiji	35	M	5244036	1059295272
IlanaB_2019	SRS476089	saliva		Fiji	15	M	4491553	907293706
IlanaB_2019	SRS476105	saliva		Fiji	45	F	10611651	2143553502
IlanaB_2019	SRS476113	saliva		Fiji	25	F	2204573	445323746
IlanaB_2019	SRS476116	saliva		Fiji	15	M	7991388	1614260376
IlanaB_2019	SRS476122	saliva		Fiji	75	F	5222545	1054954090
IlanaB_2019	SRS476137	saliva		Fiji	40	M	6405863	1293984326
IlanaB_2019	SRS476150	saliva		Fiji	20	F	9073778	1832903156
IlanaB_2019	SRS476151	saliva		Fiji	10	M	7098708	1433939016
IlanaB_2019	SRS476162	saliva		Fiji	25	F	6205293	1253469186
IlanaB_2019	SRS476171	saliva		Fiji	80	M	4462800	901485600
IlanaB_2019	SRS476174	saliva		Fiji	15	F	6449697	1302838794
IlanaB_2019	SRS476175	saliva		Fiji	40	F	2443380	493562760
IlanaB_2019	SRS476180	saliva		Fiji	30	M	3339817	674643034
IlanaB_2019	SRS476181	saliva		Fiji	45	M	4040119	816104038
IlanaB_2019	SRS476200	saliva		Fiji	50	M	5054943	1021098486
IlanaB_2019	SRS476201	saliva		Fiji	45	F	7529137	1520885674
IlanaB_2019	SRS476202	saliva		Fiji	10	M	11045968	2231285536
IlanaB_2019	SRS476208	saliva		Fiji	20	M	5973880	1206723760
IlanaB_2019	SRS476260	saliva		Fiji	55	M	12012977	2426621354
IlanaB_2019	SRS476275	saliva		Fiji	40	M	2273544	459255888
IlanaB_2019	SRS476281	saliva		Fiji	35	M	4207555	849926110
IlanaB_2019	SRS476282	saliva		Fiji	20	M	5082268	1026618136
IlanaB_2019	SRS476283	saliva		Fiji	55	F	3311513	668925626
IlanaB_2019	SRS476284	saliva		Fiji	15	F	6566380	1326408760
IlanaB_2019	SRS476294	saliva		Fiji	40	F	2528034	510662868
IlanaB_2019	SRS476297	saliva		Fiji	50	F	4579962	925152324
IlanaB_2019	SRS476353	saliva		Fiji	25	F	11074084	2236964968
IlanaB_2019	SRS476355	saliva		Fiji	10	F	35869062	7245550524
IlanaB_2019	SRS476701	saliva		Fiji	20	F	4527635	914582270
IlanaB_2019	SRS476827	saliva		Fiji	80	F	5140019	1038283838
IlanaB_2019	SRS476865	saliva		Fiji	15	F	4000141	808028482

## Sheet: Tab4-ShenzhenMetagenomes
Table1-tab4 The sequencing and quality control summary of Shenzhen oral metagenomes samples
Study	Sample ID	No. of reads (raw)	No. of bases (bp, raw)	No. of reads (after trimming)	No. of bases (bp, after trimming)	No. of reads (after remove host)	No. of bases (bp, after remove host)	Oral site
4D_SZ	RDPYD18093621	80298740	16059748000	78075504	15573120563	60303968	12026731013	tongue
4D_SZ	RDPYD18089004	71998173	14399634600	69752133	13892108285	38401956	7643629616	tongue
4D_SZ	RSZYD18078089	56601937	11320387400	55426343	11039138661	6557686	1303002949	saliva
4D_SZ	RSZYD18187583	58828073	11765614600	57121037	11374976702	40983394	8157129887	saliva
4D_SZ	RSZYD18187907	73601838	14720367600	72183246	14382704100	18191012	3622778966	saliva
4D_SZ	RSZYD18187664	87771562	17554312400	84756422	16903696701	9068668	1806521036	saliva
4D_SZ	RSZYD18187826	67156458	13431291600	61353238	12217659205	3324390	659955272	saliva
4D_SZ	RSZYD18078647	107460821	21492164200	105534351	21052748036	3324390	2012250930	saliva
4D_SZ	RSZYD18078485	109229243	21845848600	107010721	21322433683	22361553	4452363341	saliva
4D_SZ	RSZYD18187349	83036276	16607255200	81572997	16263973385	11873591	2361804874	saliva
4D_SZ	RSZYD18078809	100090893	20018178600	97856474	19504039640	32220086	6411803553	saliva
4D_SZ	RSZYD18187268	61051073	12210214600	59711682	11888383176	2697721	533533154	saliva
4D_SZ	RSZYD18078566	86308491	17261698200	84573513	16829404798	20863094	4147397401	saliva
4D_SZ	RSZYD18187943	79031765	15806353000	77499464	15421079724	6389666	1265663928	saliva
4D_SZ	RSZYD18187781	83839323	16767864600	82502853	16452158259	28909225	5761293691	saliva
4D_SZ	RSZYD18187862	87238385	17447677000	85242966	16996906681	23797304	4739248249	saliva
4D_SZ	RSZYD18078683	61621993	12324398600	60532633	12071239220	4461767	885923013	saliva
4D_SZ	RSZYD18187547	81840061	16368012200	80186820	15989337304	52844179	10533300012	saliva
4D_SZ	RSZYD18187385	68755591	13751118200	67664658	13500349157	4489588	893527472	saliva
4D_SZ	RSZYD18187709	77171468	15434293600	75378915	15031302916	7323726	1457971377	saliva
4D_SZ	RSZYD18078764	77861823	15572364600	76370450	15231358795	28991312	5778653577	saliva
4D_SZ	RSZYD18187628	80765533	16153106600	79668039	15889839510	16387857	3266005196	saliva
4D_SZ	RSZYD18187466	65729606	13145921200	64272800	12813683256	24446813	4870836359	saliva
4D_SZ	RDPYD18089022	67048985	13409797000	65716051	13105065036	40247068	8022819029	tongue
4D_SZ	RSZYD18078269	82059646	16411929200	80142541	15980120240	18803753	3746847827	saliva
4D_SZ	RSZYD18078188	73586347	14717269400	71375115	14230837663	12721758	2533407762	saliva
4D_SZ	RSZYD18187763	85899163	17179832600	84999785	16966882106	8791802	1752931333	saliva
4D_SZ	RSZYD18187925	84548928	16909785600	82531178	16446147819	8111333	1613970238	saliva
4D_SZ	RSZYD18187844	68719651	13743930200	64656713	12890575053	5673585	1129842477	saliva
4D_SZ	RSZYD18187682	91086644	18217328800	87177148	17386334141	5640938	1122728382	saliva
4D_SZ	RSZYD18187367	66256110	13251222000	65097262	12983676659	24447745	4874000592	saliva
4D_SZ	RSZYD18187529	89496862	17899372400	88432869	17621676744	20705537	4121740704	saliva
4D_SZ	RSZYD18078584	82747633	16549526600	81683814	16283596128	14047399	2796867140	saliva
4D_SZ	RSZYD18187448	94751458	18950291600	92915349	18545959984	29138670	5809593143	saliva
4D_SZ	RSZYD18078746	56801490	11360298000	55758463	11117846611	28497662	5679382416	saliva
4D_SZ	RSZYD18187286	78667597	15733519400	77240214	15398505716	3509745	696300435	saliva
4D_SZ	RSZYD18078467	89926559	17985311800	87970891	17551594338	42034341	8377932706	saliva
4D_SZ	RSZYD18187169	75446195	15089239000	73942353	14741576270	21249782	4229195517	saliva
4D_SZ	RDPYD18089301	63216598	12643319600	62324595	12427145851	43091177	8588404755	tongue
4D_SZ	RSZYD18078548	89596479	17919295800	86965072	17315697053	10567836	2100438581	saliva
4D_SZ	RSZYD18187088	89946938	17989387600	88557182	17661697183	14697279	2927335012	saliva
4D_SZ	RSZYD18187961	89200608	17840121600	86120758	17181577076	21706331	4328201621	saliva
4D_SZ	RSZYD18187880	70348879	14069775800	68423063	13593165231	4246005	841711523	saliva
4D_SZ	RSZYD18088552	68727917	13745583400	67297627	13410654277	30927466	6155935094	tongue
4D_SZ	RSZYD18187727	89859761	17971952200	88589489	17664389801	6974114	1386385114	saliva
4D_SZ	RSZYD18187565	86343940	17268788000	85035812	16962737427	7891919	1570570694	saliva
4D_SZ	RSZYD18187484	80620984	16124196800	79547926	15865959967	42982256	8569374990	saliva
4D_SZ	RSZYD18187808	64955485	12991097000	63564661	12660451050	3264284	646805077	saliva
4D_SZ	RSZYD18187646	78108347	15621669400	74737025	14899891008	26359729	5251030754	saliva
4D_SZ	RSZYD18078782	100911001	20182200200	96646525	19172368256	7357956	1455723012	saliva
4D_SZ	RDPYD18089013	53506746	10701349200	51900070	10329549529	48746750	9700353900	tongue
4D_SZ	RSZYD18078179	84206178	16841235600	82660375	16479166253	5503086	1095607646	saliva
4D_SZ	RSZYD18078098	74277831	14855566200	72251553	14396782349	9998633	1986964695	saliva
4D_SZ	RSZYD18187673	59218161	11843632200	57758297	11509516133	19984012	3974376939	saliva
4D_SZ	RSZYD18187835	70534664	14106932800	63353213	12611243998	8061754	1601306527	saliva
4D_SZ	RSZYD18187592	56969593	11393918600	55550826	11068643935	2848740	564768795	saliva
4D_SZ	RSZYD18187916	67509490	13501898000	66324975	13221205642	12826203	2553141793	saliva
4D_SZ	RSZYD18078737	74587566	14917513200	73311099	14625603888	7929732	1579262978	saliva
4D_SZ	RSZYD18187277	79577949	15915589800	77444521	15439120978	7309356	1451185719	saliva
4D_SZ	RSZYD18187439	97355957	19471191400	96389760	19243324933	19023561	3794995203	saliva
4D_SZ	RSZYD18078575	90412128	18082425600	88641749	17636012476	1749182	341462232	saliva
4D_SZ	RSZYD18187358	65482604	13096520800	64088884	12776246511	24968450	4974168178	saliva
4D_SZ	RSZYD18078494	78662969	15732593800	77545978	15474298673	4096229	816100634	saliva
4D_SZ	RSZYD18187196	83357233	16671446600	81341179	16221032880	12391986	2461124470	saliva
4D_SZ	RSZYD18078656	101255157	20251031400	99464532	19844032331	27820703	5546512596	saliva
4D_SZ	RSZYD18093178	64596891	12919378200	62878139	12484476572	26210748	5176313409	tongue
4D_SZ	RSZYD18078539	42176722	8435344400	40857283	8132573656	664171	130776316	saliva
4D_SZ	RSZYD18187079	93790326	18758065200	92410176	18439730936	2927753	579485648	saliva
4D_SZ	RSZYD18078458	52928122	10585624400	51492503	10233033166	4184907	831058426	saliva
4D_SZ	RSZYD18187871	57555449	11511089800	56005531	11158143410	2795426	548639352	saliva
4D_SZ	RSZYD18187790	91028133	18205626600	89680180	17885716519	24542457	4890937477	saliva
4D_SZ	RSZYD18088543	53330093	10666018600	51937794	10328077519	44913852	8929735948	tongue
4D_SZ	RSZYD18187952	90073848	18014769600	88451006	17640383973	31942096	6366459712	saliva
4D_SZ	RSZYD18187637	74913888	14982777600	73753234	14702829887	13064079	2600376954	saliva
4D_SZ	RSZYD18078773	79128730	15825746000	77876184	15527152654	30954745	6167457562	saliva
4D_SZ	RSZYD18187475	69589866	13917973200	67976683	13544004010	3649084	723295545	saliva
4D_SZ	RDPYD18075166	79643988	15928797600	77767119	15504746187	14080239	2806133334	saliva
4D_SZ	RSZYD18187718	76358470	15271694000	74962409	14950619918	20951745	4175770794	saliva
4D_SZ	RSZYD18187394	69460545	13892109000	68142938	13583324707	4906588	975051066	saliva
4D_SZ	RSZYD18078692	76008389	15201677800	74549814	14858563718	61982010	12351617753	saliva
4D_SZ	RSZYD18187556	69201642	13840328400	66976661	13359080826	7251008	1444783440	saliva
4D_SZ	RSZYD18078197	90203696	18040739200	88299868	17613916287	1893669	374944955	saliva
4D_SZ	RDPYD18089031	49703553	9940710600	48450166	9650799105	43199640	8603678498	tongue
4D_SZ	RDPYD18088810	76579173	15315834600	75187863	14995303904	11386098	2266967819	saliva
4D_SZ	RSZYD18078359	96910251	19382050200	95747756	19105201659	48359596	9647630512	saliva
4D_SZ	RSZYD18078278	87136948	17427389600	84793233	16890921082	10447688	2079826777	saliva
4D_SZ	RSZYD18187853	73496280	14699256000	69657094	13878775289	42470767	8459801256	saliva
4D_SZ	RSZYD18187691	85294125	17058825000	83167912	16573110741	19933651	3967626673	saliva
4D_SZ	RDPYD18093607	76893734	15378746800	75573759	15055190846	24111651	4800381157	saliva
4D_SZ	RSZYD18187934	83012859	16602571800	81700382	16296389619	8062259	1606045790	saliva
4D_SZ	RSZYD18187772	59024303	11804860600	57748099	11513581075	5325713	1055463591	saliva
4D_SZ	RSZYD18187457	83569035	16713807000	81633031	16254214655	27033540	5378877210	saliva
4D_SZ	RSZYD18078593	73133347	14626669400	70918475	14141623999	10227992	2034672870	saliva
4D_SZ	RSZYD18187619	94140314	18828062800	92749472	18482307074	27446039	5464778392	saliva
4D_SZ	RSZYD18078755	83938622	16787724400	81464273	16219492561	16627436	3292097775	saliva
4D_SZ	RSZYD18187295	69713745	13942749000	68786561	13708431804	37442112	7460269323	saliva
4D_SZ	RSZYD18187538	79452803	15890560600	78151684	15556311051	3557686	696907534	saliva
4D_SZ	RSZYD18078674	95993509	19198701800	94601657	18854250792	39186364	7804852064	saliva
4D_SZ	RSZYD18187376	76084906	15216981200	75107424	14979585256	3663694	728028585	saliva
4D_SZ	RSZYD18187097	66793113	13358622600	65564625	13069367938	3765948	744991467	saliva
4D_SZ	RSZYD18078557	70659951	14131990200	68973139	13717363292	10562319	2096133948	saliva
4D_SZ	RSZYD18187259	51072934	10214586800	49805383	9911274038	4598928	913610889	saliva
4D_SZ	RSZYD18078719	63188519	12637703800	61746601	12302642618	20882770	4153802398	saliva
4D_SZ	RSZYD18078395	77402387	15480477400	75908878	15130066221	6180360	1228388102	saliva
4D_SZ	RSZYD18187178	67866008	13573201600	66173883	13183028973	6752503	1337372458	saliva
4D_SZ	RSZYD18078638	40497413	8099482600	39295383	7816275048	10996911	2184244595	saliva
4D_SZ	RDPYD18089310	55700585	11140117000	54780410	10922556026	51440471	10255661300	tongue
4D_SZ	RSZYD18078476	116578796	23315759200	114303126	22779961109	11844058	2357163371	saliva
4D_SZ	RSZYD18187970	74535606	14907121200	73130094	14583974018	27157366	5412358833	saliva
4D_SZ	RSZYD18088561	68272161	13654432200	66736823	13291810125	45034464	8963038104	tongue
4D_SZ	RSZYD18187817	77519960	15503992000	76490423	15255619380	3496063	695361905	saliva
4D_SZ	RSZYD18187493	85309023	17061804600	84421981	16847339989	23746653	4735902795	saliva
4D_SZ	RSZYD18078791	105375492	21075098400	102518074	20402613614	6221660	1228990505	saliva
4D_SZ	RSZYD18187655	43950564	8790112800	41857281	8338246093	12489495	2487001584	saliva
4D_SZ	RSZYD18187574	70751714	14150342800	69534626	13865048990	7019817	1397938452	saliva
4D_SZ	RDPYD18093612	65165014	13033002800	62932050	12536984955	43450728	8652229831	tongue
4D_SZ	RDPYD18189869	82371818	16474363600	81445750	16252177276	39662300	7911435967	saliva
4D_SZ	RDPYD18300321	76189861	15237972200	74748418	14894341148	8912261	1768884645	saliva
4D_SZ	RDPYD18079687	76734832	15346966400	74721061	14909663572	65397670	13047346631	tongue
4D_SZ	RDPYD18300006	75564327	15112865400	74335826	14808422574	15285465	3037651750	saliva
4D_SZ	RDPYD18088993	73057383	14611476600	71595048	14267651226	47990766	9559810477	tongue
4D_SZ	RDPYD18088876	52557253	10511450600	51086430	10185356220	40953352	8162031041	tongue
4D_SZ	RDPYD18300204	64337106	12867421200	62645666	12479989739	11775039	2343019335	saliva
4D_SZ	RDPYD18300042	89966544	17993308800	88957490	17750425213	12224604	2435504700	saliva
4D_SZ	RDPYD18300123	79449945	15889989000	78324434	15619814554	13633091	2717124083	saliva
4D_SZ	RDPYD18088988	85424461	17084892200	84225465	16790457142	12698628	2527677604	saliva
4D_SZ	RDPYD18189887	74824798	14964959600	73300797	14614003918	46400004	9248256164	saliva
4D_SZ	RDPYD18189968	70973932	14194786400	70152468	13994270200	32054987	6391173715	saliva
4D_SZ	RDPYD18088939	86952665	17390533000	85760299	17090394173	66579060	13263429543	tongue
4D_SZ	RDPYD18300024	61117093	12223418600	59907088	11942832323	11803640	2350053362	saliva
4D_SZ	RDPYD18300105	60000417	12000083400	58568511	11686918820	6945878	1384794359	saliva
4D_SZ	RDPYD18088894	64507234	12901446800	61900332	12328156844	57259424	11402867644	tongue
4D_SZ	RDPYD18079669	57737940	11547588000	56932265	11309392721	42681242	8466750911	tongue
4D_SZ	RDPYD18300060	90815854	18163170800	89391091	17826454355	15998938	3184336099	saliva
4D_SZ	RDPYD18300141	86667272	17333454400	84296998	16787851137	18795398	3710732083	saliva
4D_SZ	RDPYD18300303	80359045	16071809000	78879418	15720535904	34406709	6851540286	saliva
4D_SZ	RDPYD18189959	70977192	14195438400	69718146	13890811119	21106976	4201509267	saliva
4D_SZ	RDPYD18300330	71804650	14360930000	70627582	14082396875	4950500	985194540	saliva
4D_SZ	RDPYD18189878	90603915	18120783000	89412047	17845367141	40703465	8120596473	saliva
4D_SZ	RSZYD18078100	96063354	19212670800	94248684	18799062858	50813975	10132043136	saliva
4D_SZ	RDPYD18300015	61165618	12233123600	60153018	11994565178	40882477	8150820729	saliva
4D_SZ	RDPYD18189995	73131844	14626368800	72129209	14372052110	15511457	3085284207	saliva
4D_SZ	RDPYD18088885	61456261	12291252200	59155969	11772610273	51873963	10322441350	tongue
4D_SZ	RDPYD18089299	64665245	12933049000	63184711	12596920575	32106568	6396841886	tongue
4D_SZ	RSZYD18187000	75773792	15154758400	74648133	14867515150	3110627	616457856	saliva
4D_SZ	RDPYD18300132	55122696	11024539200	54153065	10785781969	10147348	2019501041	saliva
4D_SZ	RDPYD18300051	36797302	7359460400	35732755	7096350304	15739394	3112320793	saliva
4D_SZ	RDPYD18189977	50995217	10199043400	49325176	9801373352	2330193	451364624	saliva
4D_SZ	RDPYD18189896	86597799	17319559800	85388626	17010931350	44260562	8814742078	saliva
4D_SZ	RDPYD18088867	55024531	11004906200	53865168	10733752434	25764617	5127398882	tongue
4D_SZ	RDPYD18300114	51192431	10238486200	50502803	10071908444	7294151	1452835986	saliva
4D_SZ	RDPYD18088979	66481661	13296332200	63860355	12709319771	44313094	8813870055	saliva
4D_SZ	RDPYD18300033	78424770	15684954000	77307603	15409540343	35652891	7100982838	saliva
4D_SZ	RDPYD18300150	59120728	11824145600	58505947	11673630192	3841598	761015176	saliva
4D_SZ	RDPYD18088913	55362078	11072415600	53165917	10592430557	34038727	6778147649	tongue
4D_SZ	RDPYD18088782	71163884	14232776800	69837369	13920636812	3741625	744633458	saliva
4D_SZ	RSZYD18187987	86585638	17317127600	85454160	17048695842	3621778	719289746	saliva
4D_SZ	RDPYD18189942	60951266	12190253200	59404352	11839035469	1970155	389884489	saliva
4D_SZ	RDPYD18189861	68194395	13638879000	67080433	13377537244	18691761	3721935966	saliva
4D_SZ	RDPYD18089246	53203772	10640754400	52010183	10364250767	32756366	6523508993	tongue
4D_SZ	RDPYD18089327	90515190	18103038000	89065724	17749128957	42806077	8521911403	tongue
4D_SZ	RDPYD18189906	73573874	14714774800	72549544	14470703786	20426972	4071540350	saliva
4D_SZ	RDPYD18088980	66800301	13360060200	64508625	12859955315	4247041	844895964	saliva
4D_SZ	RDPYD18189825	54936572	10987314400	53197339	10603089749	17871951	3559113528	saliva
4D_SZ	RDPYD18089048	81739504	16347900800	80654492	16049562498	41798854	8310532093	tongue
4D_SZ	RDPYD18190865	92562764	18512552800	90646476	18070175777	23055211	4593104378	tongue
4D_SZ	RSZYD18187789	65597842	13119568400	64521574	12860801844	8107557	1609138574	saliva
4D_SZ	RDPYD18089282	86614456	17322891200	85248228	17005578849	58197659	11604364707	tongue
4D_SZ	RDPYD18088827	65076431	13015286200	62553339	12458701060	5250102	1042021830	saliva
4D_SZ	RDPYD18089363	95726875	19145375000	94481588	18858610501	51216349	10215797620	tongue
4D_SZ	RDPYD18189807	63279379	12655875800	61101854	12181360365	9757568	1942764605	saliva
4D_SZ	RDPYD18088931	75802551	15160510200	74855071	14925103023	58541673	11668599983	tongue
4D_SZ	RDPYD18190847	70876988	14175397600	69952107	13960462377	54123610	10799240960	tongue
4D_SZ	RDPYD18093597	74564322	14912864400	73370150	14616169071	11876045	2360788340	saliva
4D_SZ	RDPYD18189960	66984607	13396921400	65931106	13140048231	35032636	6980501499	saliva
4D_SZ	RDPYD18089264	66258229	13251645800	65173587	12989746106	37863328	7539394350	tongue
4D_SZ	RDPYD18089345	79185699	15837139800	77743472	15508573500	43943114	8760899833	tongue
4D_SZ	RDPYD18088809	80453409	16090681800	78890413	15725915262	3970728	784471597	saliva
4D_SZ	RDPYD18189924	73334817	14666963400	71897332	14334705146	15958252	3179530004	saliva
4D_SZ	RDPYD18089228	71489418	14297883600	69740877	13902722464	44291591	8823534094	tongue
4D_SZ	RDPYD18089309	81517128	16303425600	80466783	16058375229	56267478	11226527107	tongue
4D_SZ	RSZYD18187888	60204021	12040804200	58495783	11605882918	9590320	1891341215	saliva
4D_SZ	RSZYD18187969	81062133	16212426600	79544232	15862314509	15045912	2996522990	saliva
4D_SZ	RDPYD18088845	67900705	13580141000	66577226	13267661246	21532988	4288284914	saliva
4D_SZ	RDPYD18088791	96300409	19260081800	94608349	18848990900	20095995	3989296736	saliva
4D_SZ	RDPYD18088953	82812056	16562411200	81107964	16175158703	9738562	1937589337	saliva
4D_SZ	RDPYD18088922	76216831	15243366200	74595321	14873392755	13316883	2647720760	tongue
4D_SZ	RSZYD18187996	95289459	19057891800	94309229	18825444705	3857340	766370811	saliva
4D_SZ	RDPYD18189870	73840322	14768064400	72899262	14535343581	9693964	1926455803	saliva
4D_SZ	RDPYD18189951	66174770	13234954000	65284384	12990366614	10950182	2173309475	saliva
4D_SZ	RDPYD18089255	66066597	13213319400	64628721	12883871295	42019738	8370740032	tongue
4D_SZ	RDPYD18089336	76041804	15208360800	74920566	14938529659	53012469	10565895618	tongue
4D_SZ	RDPYD18189834	78939280	15787856000	77944260	15544355276	2333431	462608296	saliva
4D_SZ	RDPYD18189915	79311615	15862323000	78075904	15569510231	9204175	1831829709	saliva
4D_SZ	RSZYD18187798	79333886	15866777200	77933821	15536171473	9856753	1962836153	saliva
4D_SZ	RSZYD18187879	90324836	18064967200	88262492	17555327114	7894809	1566122207	saliva
4D_SZ	RDPYD18088836	63247716	12649543200	61473034	12248345081	27863520	5549727158	saliva
4D_SZ	RDPYD18089291	87266282	17453256400	85262774	16988605771	61268777	12204047952	tongue
4D_SZ	RDPYD18089372	64637203	12927440600	63143845	12571736729	60357878	12016123487	tongue
4D_SZ	RDPYD18088971	71828324	14365664800	68712937	13671807219	5218504	1033347320	saliva
4D_SZ	RDPYD18189816	68638775	13727755000	66512002	13255180111	31005469	6175097117	saliva
4D_SZ	RDPYD18088940	72524119	14504823800	71289155	14196721125	68361076	13612597475	tongue
4D_SZ	RDPYD18089039	69102446	13820489200	68002978	13541745732	56566312	11262571239	tongue
4D_SZ	RDPYD18190856	68029616	13605923200	66972787	13360959665	56865218	11342907104	tongue
4D_SZ	RSZYD18187699	78712897	15742579400	76857754	15319852307	9655677	1922890675	saliva
4D_SZ	RDPYD18089273	75558077	15111615400	73949860	14735049547	57521676	11456918917	tongue
4D_SZ	RDPYD18088818	75325732	15065146400	74037728	14759838409	12157917	2419032306	saliva
4D_SZ	RDPYD18089354	86661457	17332291400	85294250	17019096716	30004413	5982700453	tongue
4D_SZ	RDPYD18189852	86236957	17247391400	85001027	16936872938	33055747	6578471903	saliva
4D_SZ	RDPYD18189933	75851554	15170310800	74430639	14833334579	4883281	970776516	saliva
4D_SZ	RSZYD18078799	63568138	12713627600	61110254	12145936685	36813245	7312557404	saliva
4D_SZ	RDPYD18089237	77664253	15532850600	76238368	15213299893	18305210	3649770216	tongue
4D_SZ	RDPYD18089318	78388449	15677689800	77156646	15395495654	64980152	12963104278	tongue
4D_SZ	RSZYD18187978	71086492	14217298400	69860384	13934735211	47063362	9386621918	saliva
4D_SZ	RSZYD18187897	79626989	15925397800	78563591	15667124645	40866982	8146433226	saliva
4D_SZ	RDPYD18079670	67075141	13415028200	66347331	13206036663	58398027	11619341956	tongue
4D_SZ	RDPYD18088854	83878520	16775704000	82223732	16389935810	3618098	716081352	saliva
4D_SZ	RDPYD18088904	48278859	9655771800	46350067	9222389828	43802102	8714278354	tongue
4D_SZ	RSZYD18078018	67724401	13544880200	66457110	13252819898	3745804	745429450	saliva
4D_SZ	RSZYD18078810	63690945	12738189000	62231292	12389753692	23344029	4640226535	saliva
4D_SZ	RSZYD18187350	73115704	14623140800	71757016	14303910035	55335416	11028738454	saliva
4D_SZ	RSZYD18187512	70357937	14071587400	69241102	13815539345	31311291	6243970606	saliva
4D_SZ	RSZYD18187431	75131170	15026234000	73765977	14714344968	9452859	1881466387	saliva
4D_SZ	RSZYD18078090	71150744	14230148800	70032896	13961458748	2320589	459884604	saliva
4D_SZ	RSZYD18187116	89280881	17856176200	88334968	17623119167	14756229	2940492612	saliva
4D_SZ	RSZYD18078252	71837958	14367591600	70411729	14045565567	21580794	4304024513	saliva
4D_SZ	RSZYD18187035	71868284	14373656800	70541227	14064287469	2115971	417567104	saliva
4D_SZ	RSZYD18078171	102895384	20579076800	101052101	20147002042	12858546	2557945583	saliva
4D_SZ	RDPYD18300167	62565593	12513118600	61195923	12204543682	4239132	840878475	saliva
4D_SZ	RDPYD18300329	76595625	15319125000	75237152	14997822310	4349826	863137838	saliva
4D_SZ	RDPYD18300248	88860832	17772166400	87792042	17507775220	21323055	4247760340	saliva
4D_SZ	RDPYD18300086	81136876	16227375200	79820764	15933075399	22852677	4558034582	saliva
4D_SZ	RSZYD18078216	127936033	25587206600	126151551	25179258889	32319099	6448503443	saliva
4D_SZ	RSZYD18078135	114688146	22937629200	112927318	22534990683	25544671	5093901868	saliva
4D_SZ	RSZYD18187314	94250968	18850193600	93100118	18555919755	1676816	330080641	saliva
4D_SZ	RSZYD18078450	74742674	14948534800	72801371	14500078222	4560958	905778751	saliva
4D_SZ	RSZYD18078612	50624445	10124889000	49070629	9767520454	1040767	201740966	saliva
4D_SZ	RSZYD18187152	74967399	14993479800	73837469	14731744444	25730042	5130015622	saliva
4D_SZ	RSZYD18078531	48953158	9790631600	47409356	9439508602	12643735	2514171338	saliva
4D_SZ	RSZYD18187071	84189495	16837899000	82695330	16491324644	30191749	6013619759	saliva
4D_SZ	RSZYD18187233	86156284	17231256800	85182195	16999921650	9353265	1863050307	saliva
4D_SZ	RDPYD18300365	69705955	13941191000	68598425	13668981819	13239762	2637237163	saliva
4D_SZ	RDPYD18300284	64524754	12904950800	63401416	12635934104	4034981	795891427	saliva
4D_SZ	RSZYD18078117	84705061	16941012200	83037388	16547707874	1759675	347973872	saliva
4D_SZ	RSZYD18187611	97821128	19564225600	96365637	19227555383	15320835	3055335955	saliva
4D_SZ	RSZYD18187134	78633570	15726714000	77549611	15471973127	15340428	3057864956	saliva
4D_SZ	RSZYD18078270	116698045	23339609000	114065542	22747739020	32501393	6477255897	saliva
4D_SZ	RSZYD18078432	73936454	14787290800	72202333	14389168070	9019713	1796345755	saliva
4D_SZ	RSZYD18078351	75778117	15155623400	74833546	14922416107	16631155	3309170853	saliva
4D_SZ	RSZYD18187053	64749026	12949805200	63134513	12581173907	3627363	719268743	saliva
4D_SZ	RSZYD18078513	62799937	12559987400	60931323	12149539205	4295619	849614172	saliva
4D_SZ	RDPYD18300347	73004065	14600813000	71810582	14310743143	9374284	1866475050	saliva
4D_SZ	RDPYD18300185	72846030	14569206000	70908538	14130376307	10487244	2078375658	saliva
4D_SZ	RDPYD18300266	62979397	12595879400	61726489	12287773678	13713425	2726488421	saliva
4D_SZ	RSZYD18078234	81533947	16306789400	76220355	15164031653	21910932	4357094706	saliva
4D_SZ	RSZYD18078072	75728304	15145660800	74704797	14902791423	38258140	7629161894	saliva
4D_SZ	RSZYD18078315	81795255	16359051000	79667274	15882623291	15469976	3082805238	saliva
4D_SZ	RSZYD18187017	66106741	13221348200	64795744	12917049030	5618877	1116636038	saliva
4D_SZ	RSZYD18078153	82711278	16542255600	80505296	16066437704	8898152	1772866460	saliva
4D_SZ	RDPYD18300149	68709754	13741950800	67430820	13463377941	16014672	3192240033	saliva
4D_SZ	RDPYD18300068	79902786	15980557200	78581564	15669067410	12776550	2543919543	saliva
4D_SZ	RSZYD18187170	89074550	17814910000	87302032	17408750077	10154322	2017206863	saliva
4D_SZ	RSZYD18078630	50112678	10022535600	48504361	9650889823	9932222	1970547829	saliva
4D_SZ	RSZYD18187332	79658414	15931682800	77800040	15504648196	2028395	395757435	saliva
4D_SZ	RSZYD18187251	70203104	14040620800	68928159	13724086559	25339800	5042827050	saliva
4D_SZ	RSZYD18078711	72110661	14422132200	70317544	13999290860	4656569	923115880	saliva
4D_SZ	RSZYD18187413	76778643	15355728600	76060740	15188163173	19598504	3910717634	saliva
4D_SZ	RDPYD18300383	82201366	16440273200	80632461	16077830154	27161828	5413967459	saliva
4D_SZ	RSZYD18187440	85572055	17114411000	84452513	16848758575	1766540	347629385	saliva
4D_SZ	RSZYD18187602	86755290	17351058000	85264405	17002391991	49290784	9826160466	saliva
4D_SZ	RSZYD18187521	82648887	16529777400	81352354	16226789173	8863854	1763079783	saliva
4D_SZ	RSZYD18078180	110191532	22038306400	108382425	21624716800	25820430	5145859141	saliva
4D_SZ	RSZYD18187044	66567533	13313506600	65114529	12979185558	2057643	407488621	saliva
4D_SZ	RSZYD18078504	51363466	10272693200	50242824	10019148872	3067244	610100939	saliva
4D_SZ	RSZYD18078342	69956197	13991239400	68843263	13723276340	10197482	2022259354	saliva
4D_SZ	RSZYD18187206	79117915	15823583000	78164754	15593390268	10471401	2086434803	saliva
4D_SZ	RSZYD18078261	93769188	18753837600	91920845	18337148533	4653498	927486985	saliva
4D_SZ	RSZYD18078423	56772709	11354541800	55514566	11060250058	5248258	1043840050	saliva
4D_SZ	RDPYD18300257	87589932	17517986400	86434015	17236839357	16530163	3292451291	saliva
4D_SZ	RDPYD18300095	55678953	11135790600	54606725	10894766884	1394093	276205098	saliva
4D_SZ	RDPYD18300338	65569019	13113803800	64128965	12779810987	10588257	2103577097	saliva
4D_SZ	RDPYD18300176	72553767	14510753400	70954170	14140663459	12366474	2461552482	saliva
4D_SZ	RSZYD18187008	86826350	17365270000	83530191	16657900711	8769120	1740948174	saliva
4D_SZ	RSZYD18078306	85225687	17045137400	83738017	16676043199	8031442	1572753077	saliva
4D_SZ	RSZYD18078225	56408201	11281640200	52831396	10529260270	13136242	2616928640	saliva
4D_SZ	RSZYD18078063	75689703	15137940600	74607267	14878355536	2595923	515934617	saliva
4D_SZ	RDPYD18300059	61764325	12352865000	60737208	12102972596	7585247	1506963154	saliva
4D_SZ	RSZYD18187080	70778634	14155726800	69528849	13863972633	14780463	2943899323	saliva
4D_SZ	RSZYD18078540	39420231	7884046200	38230107	7611169319	1830549	363335467	saliva
4D_SZ	RSZYD18187404	60585555	12117111000	59617832	11886226560	7807399	1555189713	saliva
4D_SZ	RSZYD18187242	71609783	14321956600	70881191	14149910178	23196360	4628860551	saliva
4D_SZ	RSZYD18187161	63322209	12664441800	62018429	12350027212	5972282	1182030710	saliva
4D_SZ	RSZYD18078621	71359463	14271892600	69486077	13844252021	3886661	769168189	saliva
4D_SZ	RSZYD18187323	67781497	13556299400	66327814	13222297249	1789791	351648009	saliva
4D_SZ	RDPYD18300293	80156230	16031246000	78942592	15743799908	21446158	4271927511	saliva
4D_SZ	RDPYD18300374	76355804	15271160800	74884397	14929481862	2875853	571411496	saliva
4D_SZ	RSZYD18078126	79335840	15867168000	77192499	15384100075	7400670	1474306368	saliva
4D_SZ	RSZYD18078045	74159629	14831925800	71701583	14271443989	3139212	607857500	saliva
4D_SZ	RSZYD18187620	73977785	14795557000	72816711	14510878449	5649160	1120240724	saliva
4D_SZ	RSZYD18187701	87132932	17426586400	85000916	16943223919	10807175	2152293649	saliva
4D_SZ	RSZYD18078360	91528080	18305616000	90325143	18016658790	16929832	3373465755	saliva
4D_SZ	RSZYD18187224	75508409	15101681800	74442317	14850135890	6335165	1261016873	saliva
4D_SZ	RSZYD18078522	46764019	9352803800	45877270	9148449479	5175112	1030742921	saliva
4D_SZ	RSZYD18187062	72099290	14419858000	70193816	13975427204	14078586	2798236981	saliva
4D_SZ	RSZYD18078441	75918497	15183699400	74416674	14841529811	9268213	1847409418	saliva
4D_SZ	RSZYD18187305	88808859	17761771800	87730646	17495109554	22601502	4500266162	saliva
4D_SZ	RSZYD18078603	84449491	16889898200	81919363	16340560219	2629780	523230430	saliva
4D_SZ	RDPYD18300275	69409359	13881871800	68419690	13634297813	11126953	2206299791	saliva
4D_SZ	RDPYD18300194	70198066	14039613200	68383934	13622411035	8722070	1731713904	saliva
4D_SZ	RDPYD18300356	56993866	11398773200	56083227	11178151156	3074442	612274589	saliva
4D_SZ	RSZYD18078324	116299115	23259823000	114094745	22721732579	19336557	3849327878	saliva
4D_SZ	RSZYD18078162	87786419	17557283800	85401787	17044488213	9343453	1860515351	saliva
4D_SZ	RSZYD18187026	74928912	14985782400	74030778	14771875034	2977361	589159699	saliva
4D_SZ	RSZYD18078081	85974372	17194874400	84710733	16883765212	5304269	1053679836	saliva
4D_SZ	RSZYD18078405	84214555	16842911000	82415115	16435457520	64150394	12791079766	saliva
4D_SZ	RSZYD18078243	87478208	17495641600	85302946	17000271826	4987986	992953339	saliva
4D_SZ	RSZYD18187107	77352548	15470509600	76282179	15206446484	8030645	1593229965	saliva
4D_SZ	RDPYD18300077	67271399	13454279800	65487870	13054989031	3556515	694205625	saliva
4D_SZ	RDPYD18300158	52827832	10565566400	51036651	10172513124	7864121	1561292136	saliva
4D_SZ	RSZYD18078720	82313073	16462614600	80390158	16018549120	4440813	878021638	saliva
4D_SZ	RSZYD18187260	57230311	11446062200	56001043	11151752624	4333481	860462291	saliva
4D_SZ	RSZYD18078801	81494208	16298841600	79525197	15846211667	13049390	2592124079	saliva
4D_SZ	RSZYD18187341	69450229	13890045800	67933885	13541779926	15202779	3025003763	saliva
4D_SZ	RSZYD18187503	89572602	17914520400	88084462	17583554593	23411303	4670977054	saliva
4D_SZ	RDPYD18300392	73580146	14716029200	72525060	14463301932	19689111	3918793715	saliva
4D_SZ	RSZYD18187785	95639270	19127854000	94259183	18795817990	15729382	3127217023	saliva
4D_SZ	RSZYD18187947	66397183	13279436600	64185031	12771488656	12330597	2446621095	saliva
4D_SZ	RDPYD18089242	78311466	15662293200	76833225	15328731964	61549177	12276798987	tongue
4D_SZ	RDPYD18088823	71769844	14353968800	70691755	14101212709	37506425	7478363845	saliva
4D_SZ	RDPYD18089323	72569178	14513835600	71480638	14239792307	46957283	9351047112	tongue
4D_SZ	RDPYD18089008	77331935	15466387000	75613308	15067615534	66289827	13208819824	tongue
4D_SZ	RDPYD18093625	52246927	10449385400	51015628	10168154531	21259232	4228970944	tongue
4D_SZ	RSZYD18187389	69275760	13855152000	68155907	13596276527	35615236	7101311088	saliva
4D_SZ	RDPYD18189821	76902698	15380539600	74680811	14893592272	25209276	5023101260	saliva
4D_SZ	RSZYD18078687	81802883	16360576600	80101245	15956474770	14609062	2899355178	saliva
4D_SZ	RDPYD18189902	84315911	16863182200	83314497	16627395752	24737697	4933963744	saliva
4D_SZ	RSZYD18078768	103929791	20785958200	102546053	20453111442	23304490	4641158394	saliva
4D_SZ	RSZYD18187983	67355784	13471156800	66048066	13169940660	7504182	1494053644	saliva
4D_SZ	RSZYD18078489	110158757	22031751400	107375695	21403356518	46418521	9246256442	saliva
4D_SZ	RDPYD18089044	67175502	13435100400	65925775	13122109461	56585411	11260220806	tongue
4D_SZ	RDPYD18190861	60277746	12055549200	59178513	11801370703	31379238	6253027459	tongue
4D_SZ	RSZYD18187587	79968479	15993695800	78488992	15656082082	37044001	7387518113	saliva
4D_SZ	RSZYD18187668	63515461	12703092200	61515625	12247473142	12515557	2471523187	saliva
4D_SZ	RSZYD18187884	75042949	15008589800	73499908	14613228001	36462320	7242018378	saliva
4D_SZ	RSZYD18187965	90784530	18156906000	89829787	17923360403	9471425	1887087475	saliva
4D_SZ	RDPYD18089260	90236233	18047246600	88968130	17733211494	76843202	15311620592	tongue
4D_SZ	RDPYD18088841	90938883	18187776600	89324448	17804508446	38928500	7754650872	saliva
4D_SZ	RDPYD18089341	63572845	12714569000	62060927	12368209609	11409250	2266031620	tongue
4D_SZ	RDPYD18089026	84902791	16980558200	83376697	16633161618	62192799	12403174005	tongue
4D_SZ	RDPYD18190843	68061366	13612273200	66988845	13356704216	44569307	8881849438	tongue
4D_SZ	RSZYD18078786	68799757	13759951400	66756384	13281041335	28781301	5720825731	saliva
4D_SZ	RSZYD18187488	79475358	15895071600	78528940	15663306372	10105925	2011202909	saliva
4D_SZ	RDPYD18093593	78598013	15719602600	77470281	15437152405	25258622	5028039715	saliva
4D_SZ	RSZYD18078669	76122763	15224552600	74779848	14893330739	1565284	307144124	saliva
4D_SZ	RDPYD18189803	77668727	15533745400	74732816	14896925068	5981808	1189871200	saliva
4D_SZ	RSZYD18078588	89308701	17861740200	87977666	17554023593	3007375	596313460	saliva
4D_SZ	RDPYD18088805	79974500	15994900000	78287201	15600787079	23257599	4630397985	saliva
4D_SZ	RDPYD18089305	70993785	14198757000	69807011	13914347167	25578801	5092908553	tongue
4D_SZ	RSZYD18187929	92202610	18440522000	90621740	18064335446	44423405	8845224388	saliva
4D_SZ	RSZYD18187686	59303173	11860634600	56529486	11264337724	3322122	660952545	saliva
4D_SZ	RSZYD18088556	87678582	17535716400	86108257	17162215334	41420266	8249221206	tongue
4D_SZ	RSZYD18187848	77829542	15565908400	73692869	14675866567	4500374	890261610	saliva
4D_SZ	RSZYD18187956	73791319	14758263800	72300450	14412870993	17780537	3541973902	saliva
4D_SZ	RSZYD18187875	80824280	16164856000	79259777	15815933597	22729699	4534003136	saliva
4D_SZ	RDPYD18089251	80612778	16122555600	79419129	15844672803	74884870	14939179868	tongue
4D_SZ	RDPYD18088832	65199732	13039946400	63605210	12678713089	5854062	1162382530	saliva
4D_SZ	RDPYD18089332	48646233	9729246600	47099477	9354674828	31808022	6306601460	tongue
4D_SZ	RDPYD18089017	57470658	11494131600	56159720	11189333305	44753294	8913513247	tongue
4D_SZ	RSZYD18187479	90019973	18003994600	88090998	17553070023	10400336	2064409773	saliva
4D_SZ	RSZYD18078696	80208944	16041788800	78641458	15660085848	31171667	6201793455	saliva
4D_SZ	RSZYD18187398	71450697	14290139400	69876678	13920946022	33171697	6604761688	saliva
4D_SZ	RDPYD18189830	89396678	17879335600	88122029	17565140846	33118860	6595675785	saliva
4D_SZ	RSZYD18187992	90020839	18004167800	88846951	17719896799	33009836	6577916868	saliva
4D_SZ	RSZYD18078579	77105494	15421098800	75548650	15053835320	18601157	3704040954	saliva
4D_SZ	RDPYD18190870	75740243	15148048600	73991243	14742812777	62334096	12418751125	tongue
4D_SZ	RSZYD18187839	76199491	15239898200	71666621	14284055153	26066188	5190868454	saliva
4D_SZ	RSZYD18187677	74991352	14998270400	73345967	14631269192	8690503	1726182339	saliva
4D_SZ	RSZYD18187596	73439128	14687825600	71862490	14325051505	9998649	1983177004	saliva
4D_SZ	RSZYD18187758	87773280	17554656000	86843414	17331403148	41800328	8338090708	saliva
4D_SZ	RSZYD18187974	79125100	15825020000	77658075	15489315276	20993813	4184282952	saliva
4D_SZ	RSZYD18187893	79777531	15955506200	77423695	15429742014	8846952	1760389191	saliva
4D_SZ	RSZYD18078399	72538582	14507716400	70734384	14087636950	28371067	5646998343	saliva
4D_SZ	RDPYD18088850	79906643	15981328600	78578728	15668472549	25133053	5009213521	saliva
4D_SZ	RDPYD18089350	63087280	12617456000	61773789	12310761560	47721239	9506441665	tongue
4D_SZ	RDPYD18089035	94631225	18926245000	93071680	18572264022	17452904	3480244735	tongue
4D_SZ	RDPYD18190852	65342488	13068497600	64250352	12813660046	49662200	9901724940	tongue
4D_SZ	RSZYD18078795	81405593	16281118600	78375603	15584687246	35510807	7057209640	saliva
4D_SZ	RSZYD18187659	68355044	13671008800	65554023	13066363118	6565887	1306895781	saliva
4D_SZ	RSZYD18187497	82948019	16589603800	81286151	16211145266	5817195	1153638727	saliva
4D_SZ	RSZYD18187578	73125713	14625142600	71730252	14302788949	12343143	2458003220	saliva
4D_SZ	RDPYD18093616	70992147	14198429400	69023862	13768402903	43818646	8739224490	tongue
4D_SZ	RDPYD18088900	58851495	11770299000	56790540	11306810363	43017674	8559999129	tongue
4D_SZ	RSZYD18078759	68887208	13777441600	67720045	13508758602	20873135	4159975320	saliva
4D_SZ	RSZYD18187299	65800526	13160105200	64845936	12924355489	11874562	2363061392	saliva
4D_SZ	RSZYD18078597	76444605	15288921000	74039128	14764306640	41502250	8273501508	saliva
4D_SZ	RDPYD18189812	66891793	13378358600	64669590	12896561521	13323280	2654782405	saliva
4D_SZ	RSZYD18078678	63887178	12777435600	62711574	12502502622	3385494	669517343	saliva
4D_SZ	RDPYD18088814	69915212	13983042400	68654675	13691568713	16272465	3242440860	saliva
4D_SZ	RDPYD18089233	81590289	16318057800	79691382	15889283592	38986839	7768159463	tongue
4D_SZ	RDPYD18089314	71205406	14241081200	70117439	13984040748	51697887	10307024674	tongue
4D_SZ	RSZYD18187695	75167128	15033425600	73420273	14635867277	42184226	8406442415	saliva
4D_SZ	RSZYD18187857	82877262	16575452400	80773353	16098275464	7348000	1461055026	saliva
4D_SZ	RSZYD18187776	79171869	15834373800	77846386	15513378956	19665807	3903818924	saliva
4D_SZ	RSZYD18187938	78528077	15705615400	77631035	15483048178	6989200	1389924123	saliva
4D_SZ	RDPYD18088997	81739245	16347849000	80556645	16071460144	68597833	13684857967	tongue
4D_SZ	RSZYD18187310	58974626	11794925200	57874025	11517930587	2326086	456465277	saliva
4D_SZ	RDPYD18300361	62089489	12417897800	61011632	12153011725	28504282	5674999077	saliva
4D_SZ	RDPYD18300280	79819390	15963878000	78785662	15707020775	15217513	3019366544	saliva
4D_SZ	RDPYD18300127	69488824	13897764800	68489301	13657964880	20482189	4080842740	saliva
4D_SZ	RDPYD18300046	38394878	7678975600	37497117	7460082530	2593486	514665605	saliva
4D_SZ	RDPYD18300208	98831066	19766213200	96411070	19223699158	50758610	10114724038	saliva
4D_SZ	RSZYD18078131	55027382	11005476400	53694240	10699119801	15566854	3099437541	saliva
4D_SZ	RSZYD18078212	78751656	15750331200	77031771	15354243552	7003600	1393406101	saliva
4D_SZ	RSZYD18078014	83682361	16736472200	82334109	16428345711	13965094	2784704429	saliva
4D_SZ	RDPYD18300325	58217972	11643594400	56760253	11290435249	13043202	2575035519	saliva
4D_SZ	RDPYD18300163	65043863	13008772600	63385052	12641334212	7321758	1457788647	saliva
4D_SZ	RDPYD18300406	79291778	15858355600	76759891	15305882577	14273621	2843363335	saliva
4D_SZ	RDPYD18300082	57617986	11523597200	56247883	11223020615	5510778	1093522465	saliva
4D_SZ	RDPYD18300244	62374120	12474824000	61316537	12218561164	1939085	381576518	saliva
4D_SZ	RSZYD18187031	65532232	13106446400	64168277	12790574422	2890514	572189423	saliva
4D_SZ	RSZYD18078410	74357489	14871497800	69785717	13911855820	2391862	475772134	saliva
4D_SZ	RSZYD18187112	91457678	18291535600	90352032	18020017741	15234686	3031396707	saliva
4D_SZ	RDPYD18300145	54264443	10852888600	53061978	10587358125	5987793	1189425758	saliva
4D_SZ	RDPYD18300307	79740409	15948081800	78589005	15665385403	5594622	1113162299	saliva
4D_SZ	RDPYD18300064	74373525	14874705000	73012337	14555940828	2855520	562184627	saliva
4D_SZ	RSZYD18187013	66251404	13250280800	64939949	12945807399	16976995	3381080816	saliva
4D_SZ	RSZYD18078311	86040108	17208021600	84873921	16928931879	14806070	2943054093	saliva
4D_SZ	RDPYD18300109	67097467	13419493400	65457382	13061578612	10934092	2179389166	saliva
4D_SZ	RDPYD18300028	79889571	15977914200	78914235	15736698381	42528252	8475123054	saliva
4D_SZ	RSZYD18078113	78821093	15764218600	76939579	15322237197	8418883	1672363040	saliva
4D_SZ	RDPYD18300181	76851763	15370352600	75302984	15012185889	2309468	458898373	saliva
4D_SZ	RDPYD18300343	70998114	14199622800	69414966	13828505288	5094367	997288337	saliva
4D_SZ	RDPYD18300262	63779515	12755903000	62279263	12387205500	41214095	8184099803	saliva
4D_SZ	RSZYD18187211	69929232	13985846400	68904136	13740658467	15508840	3089732578	saliva
4D_SZ	RDPYD18088898	71234895	14246979000	68517171	13639849649	26675808	5306070705	tongue
4D_SZ	RSZYD18187130	86622660	17324532000	85495923	17060941294	20543684	4096324555	saliva
4D_SZ	RSZYD18187400	92191170	18438234000	90578580	18065186831	59922071	11944288223	saliva
4D_SZ	RDPYD18189999	91316161	18263232200	89926019	17918824720	5466730	1076444086	saliva
4D_SZ	RDPYD18300370	80784654	16156930800	79200793	15787693274	22559172	4493194799	saliva
4D_SZ	RDPYD18300055	40577632	8115526400	39551493	7870509042	10039565	1993973603	saliva
4D_SZ	RDPYD18300136	68264377	13652875400	66220080	13209775801	3432654	680971342	saliva
4D_SZ	RSZYD18187004	79313572	15862714400	78261917	15595296337	15319414	3049415529	saliva
4D_SZ	RSZYD18078140	92083203	18416640600	89623178	17876715761	42121628	8397438661	saliva
4D_SZ	RDPYD18300019	75336064	15067212800	73840321	14719222610	13254568	2638854106	saliva
4D_SZ	RSZYD18078023	58980616	11796123200	57923155	11553774087	1662102	330211534	saliva
4D_SZ	RSZYD18078104	91016862	18203372400	88926747	17709835152	52694462	10491729336	saliva
4D_SZ	RDPYD18300091	61364658	12272931600	60218194	12017357822	24844133	4956009392	saliva
4D_SZ	RDPYD18300253	73689437	14737887400	72789850	14513181960	3450474	677371355	saliva
4D_SZ	RDPYD18300172	66179328	13235865600	64252470	12801397900	3363267	659708632	saliva
4D_SZ	RDPYD18300334	71543073	14308614600	70247597	14001725433	7532029	1499553106	saliva
4D_SZ	RDPYD18088889	66000942	13200188400	63154562	12572920491	55998676	11145928805	tongue
4D_SZ	RSZYD18187121	78001136	15600227200	76415912	15223544158	2114171	417731306	saliva
4D_SZ	RSZYD18187040	69492092	13898418400	67936739	13535769075	23385187	4651103712	saliva
4D_SZ	RSZYD18078500	69530666	13906133200	68135179	13596428518	1899636	377062617	saliva
4D_SZ	RSZYD18187202	90705641	18141128200	89346640	17820873486	17732363	3529844455	saliva
4D_SZ	RDPYD18300073	67105296	13421059200	66001765	13157061680	1897302	376026483	saliva
4D_SZ	RDPYD18300154	58647741	11729548200	57860231	11542522783	44948059	8965007554	saliva
4D_SZ	RSZYD18187103	73017684	14603536800	71866868	14311658365	9065927	1793714022	saliva
4D_SZ	RSZYD18078401	88508722	17701744400	86796640	17299242909	22175749	4415431210	saliva
4D_SZ	RSZYD18078320	82472054	16494410800	80526837	16023443372	14734205	2929836691	saliva
4D_SZ	RSZYD18187022	90723552	18144710400	89566440	17862554202	5734819	1131800794	saliva
4D_SZ	RDPYD18300037	65495454	13099090800	64285511	12796518845	8213696	1617212334	saliva
4D_SZ	RDPYD18300118	56441718	11288343600	55768292	11125226639	10735611	2139732159	saliva
4D_SZ	RSZYD18078203	97026300	19405260000	94815833	18910686474	11890828	2368881737	saliva
4D_SZ	RSZYD18078122	91670128	18334025600	89936477	17944850161	13703753	2731380601	saliva
4D_SZ	RDPYD18300271	83952750	16790550000	82442622	16419537242	8929536	1772139550	saliva
4D_SZ	RDPYD18300352	86067654	17213530800	84653016	16871747275	1799494	355718474	saliva
4D_SZ	RDPYD18300190	80814567	16162913400	78836982	15721934371	13192081	2624131624	saliva
4D_SZ	RSZYD18187301	38631180	7726236000	37613180	7478580117	12925277	2563512465	saliva
4D_SZ	RSZYD18187220	89972472	17994494400	89122094	17782763635	27542300	5490107063	saliva
4D_SZ	RDPYD18300200	93012595	18602519000	91124689	18174391034	6909129	1375450129	saliva
4D_SZ	RDPYD18088984	82910969	16582193800	80109602	15971566454	9965008	1984399185	saliva
4D_SZ	RDPYD18189829	74584860	14916972000	73402363	14625465173	7237755	1426616235	saliva
4D_SZ	RDPYD18079683	81739569	16347913800	79640734	15889809593	65914474	13150172606	tongue
4D_SZ	RDPYD18088917	71953314	14390662800	70583509	14079329036	48295067	9630981040	tongue
4D_SZ	RDPYD18189982	61666000	12333200000	60441756	12017335414	8701818	1726398175	saliva
4D_SZ	RDPYD18089367	80124766	16024953200	78392342	15618202426	47769933	9504516063	tongue
4D_SZ	RDPYD18089286	72588081	14517616200	70689748	14077121344	70103366	13960239647	tongue
4D_SZ	RDPYD18189946	67722449	13544489800	66652740	13280517509	2191708	432375568	saliva
4D_SZ	RDPYD18189865	59422914	11884582800	58149863	11587661518	27774143	5527227863	saliva
4D_SZ	RDPYD18300002	85557812	17111562400	84256395	16779221995	25715509	5107612340	saliva
4D_SZ	RDPYD18088872	77437665	15487533000	75581267	15078477957	60116441	11990417475	tongue
4D_SZ	RDPYD18190869	70639926	14127985200	68535437	13638785168	40407144	8032774999	tongue
4D_SZ	RDPYD18189928	75342834	15068566800	73860353	14725360888	12859233	2561415302	saliva
4D_SZ	RDPYD18189847	60662192	12132438400	59676402	11887361669	13829291	2751382150	saliva
4D_SZ	RDPYD18088849	82042543	16408508600	80212716	15985383952	13631079	2708010703	saliva
4D_SZ	RDPYD18088935	66720885	13344177000	65747334	13105515563	38752095	7721096135	tongue
4D_SZ	RDPYD18189964	93899316	18779863200	92747363	18496235443	5444076	1080442407	saliva
4D_SZ	RDPYD18189883	94748801	18949760200	93499548	18658386297	11230064	2238043716	saliva
4D_SZ	RDPYD18300020	60547443	12109488600	59425762	11844626640	9323281	1853425463	saliva
4D_SZ	RDPYD18088966	76909111	15381822200	74291593	14808188787	11069474	2204177984	saliva
4D_SZ	RDPYD18300101	80461814	16092362800	78445537	15659719553	45844692	9148703721	saliva
4D_SZ	RDPYD18089259	76617916	15323583200	75114171	14974938935	72008720	14354770551	tongue
4D_SZ	RDPYD18189838	68026273	13605254600	66854448	13326001503	3047598	603429963	saliva
4D_SZ	RDPYD18088926	53716181	10743236200	52506790	10459260536	43024178	8567629166	tongue
4D_SZ	RDPYD18189991	80691848	16138369600	79644274	15867091458	9981867	1974091073	saliva
4D_SZ	RDPYD18089376	71806245	14361249000	70350410	14020130290	62657271	12484797619	tongue
4D_SZ	RDPYD18089295	71038684	14207736800	69649207	13894848455	33791130	6738028038	tongue
4D_SZ	RDPYD18189874	82476368	16495273600	81517113	16261868474	60503181	12067689913	saliva
4D_SZ	RDPYD18189955	68117140	13623428000	67398033	13426657451	3025227	598591336	saliva
4D_SZ	RDPYD18088957	74259227	14851845400	72675484	14495311804	8809809	1754942131	saliva
4D_SZ	RDPYD18088881	70021476	14004295200	67375137	13412331678	45030284	8959315702	tongue
4D_SZ	RDPYD18088795	65568444	13113688800	64174094	12775751958	41202146	8198248702	saliva
4D_SZ	RDPYD18300011	50009591	10001918200	49132988	9796578692	6199886	1234497227	saliva
4D_SZ	RDPYD18089358	65902877	13180575400	64206799	12790620604	54541338	10862331571	tongue
4D_SZ	RDPYD18089277	85831473	17166294600	84072496	16759801306	13782571	2739524099	tongue
4D_SZ	RDPYD18189856	51311486	10262297200	50311604	10008394300	5598119	1098511431	saliva
4D_SZ	RDPYD18088777	82551395	16510279000	80790467	16094302629	36567697	7282910628	saliva
4D_SZ	RDPYD18088863	50332822	10066564400	49264136	9780476672	28484957	5648121997	tongue
4D_SZ	RDPYD18088858	94153288	18830657600	91917749	18340163729	5037741	1002285455	saliva
4D_SZ	RDPYD18088944	69719530	13943906000	68805647	13714619606	58092682	11576714240	tongue
4D_SZ	RDPYD18088908	64499914	12899982800	61775621	12304117462	18271477	3635066084	tongue
4D_SZ	RDPYD18079674	84908943	16981788600	84252189	16806781940	67883998	13539859078	tongue
4D_SZ	RDPYD18189892	76837179	15367435800	75440920	15045045569	59013301	11767111601	saliva
4D_SZ	RDPYD18189973	83983239	16796647800	82403172	16411850678	20006849	3976482925	saliva
4D_SZ	RDPYD18300110	70412168	14082433600	68712847	13714029532	8498425	1690217669	saliva
4D_SZ	RDPYD18088975	68881717	13776343400	66017672	13140809004	15504521	3084032571	saliva
4D_SZ	RSZYD18187471	82495674	16499134800	80659568	16072752415	34183164	6806983159	saliva
4D_SZ	RSZYD18187633	90270247	18054049400	89144459	17783574263	19847543	3957531553	saliva
4D_SZ	RSZYD18187552	82784916	16556983200	81227326	16204247367	47139073	9402128027	saliva
4D_SZ	RDPYD18075162	47967937	9593587400	46288340	9218396415	3886186	771250025	saliva
4D_SZ	RSZYD18187390	67910275	13582055000	66783056	13320937817	11915243	2374409931	saliva
4D_SZ	RSZYD18078058	88427593	17685518600	87395815	17436024066	4285708	851660492	saliva
4D_SZ	RSZYD18078139	49116252	9823250400	47333080	9427171529	6910762	1369024066	saliva
4D_SZ	RDPYD18300288	84853889	16970777800	83554291	16662784068	21627199	4307298255	saliva
4D_SZ	RDPYD18300369	78487256	15697451200	77098880	15371814966	25371428	5054697920	saliva
4D_SZ	RSZYD18078616	91857541	18371508200	90179792	17982535826	43831127	8733154072	saliva
4D_SZ	RSZYD18078454	88161895	17632379000	86324634	17177068481	18715093	3721446844	saliva
4D_SZ	RSZYD18187318	54454898	10890979600	53122111	10573367144	10749892	2137848526	saliva
4D_SZ	RSZYD18187237	64677627	12935525400	63991976	12770454971	38671699	7715043088	saliva
4D_SZ	RSZYD18078535	72471576	14494315200	70639181	14076999744	19068792	3796472608	saliva
4D_SZ	RSZYD18187075	70249521	14049904200	68675868	13680231026	8041366	1596045719	saliva
4D_SZ	RSZYD18187831	80202246	16040449200	72171228	14367882559	19954236	3969239792	saliva
4D_SZ	RSZYD18187912	79337986	15867597200	78133784	15580364916	4297501	852154314	saliva
4D_SZ	RSZYD18078256	75610197	15122039400	73936445	14742942437	8875862	1766584963	saliva
4D_SZ	RSZYD18078175	66831610	13366322000	65393831	13027462254	17397072	3459724093	saliva
4D_SZ	RSZYD18187039	83666076	16733215200	81921910	16327823097	9811321	1947252197	saliva
4D_SZ	RSZYD18078652	86275778	17255155600	84799700	16923136363	6920592	1379383667	saliva
4D_SZ	RSZYD18187192	72462207	14492441400	70865836	14120271875	16877609	3358406743	saliva
4D_SZ	RSZYD18187516	67357755	13471551000	65999170	13157931853	4473261	889506912	saliva
4D_SZ	RSZYD18187354	88447761	17689552200	86717985	17284432668	64088813	12771824853	saliva
4D_SZ	RSZYD18078490	105485467	21097093400	103151238	20571344121	16063776	3201150022	saliva
4D_SZ	RSZYD18187273	82323517	16464703400	81160711	16187482481	49905976	9951543058	saliva
4D_SZ	RSZYD18187435	73242187	14648437400	72063657	14372729990	2128078	420587417	saliva
4D_SZ	RSZYD18078571	102932290	20586458000	101326767	20175021969	22496305	4474234995	saliva
4D_SZ	RSZYD18187651	86370691	17274138200	82915156	16540236057	4553989	905560032	saliva
4D_SZ	RSZYD18187813	78333842	15666768400	77124719	15375536372	14089934	2804280959	saliva
4D_SZ	RDPYD18075180	84117904	16823580800	82501155	16456909605	24463453	4878319787	saliva
4D_SZ	RSZYD18187732	78453594	15690718800	77478150	15454003747	30631422	6108629954	saliva
4D_SZ	RSZYD18187570	79352961	15870592200	78047486	15569658567	12095187	2410504684	saliva
4D_SZ	RSZYD18078076	84492108	16898421600	83271415	16596917947	19043012	3792105799	saliva
4D_SZ	RSZYD18078238	73202172	14640434400	71487295	14247894208	7823748	1558600881	saliva
4D_SZ	RSZYD18078157	68916813	13783362600	66654849	13287443536	8680974	1729530313	saliva
4D_SZ	RSZYD18078319	61725101	12345020200	60246462	11980389085	24938705	4957605079	saliva
4D_SZ	RDPYD18300387	56185803	11237160600	55270244	11020315354	11515292	2293089746	saliva
4D_SZ	RSZYD18078472	83884442	16776888400	81952260	16320459537	7813698	1554325847	saliva
4D_SZ	RSZYD18187336	77522636	15504527200	75745885	15102499298	37211844	7415622771	saliva
4D_SZ	RSZYD18187174	74193274	14838654800	72392545	14423594160	27660086	5503735760	saliva
4D_SZ	RSZYD18078634	67715125	13543025000	66100802	13163815579	9675471	1919889224	saliva
4D_SZ	RSZYD18187093	82554250	16510850000	81593098	16286511072	7915734	1578247260	saliva
4D_SZ	RSZYD18078553	88735490	17747098000	86777039	17263903866	3192270	627439062	saliva
4D_SZ	RSZYD18187417	78577676	15715535200	77208659	15400452859	5062036	1005503694	saliva
4D_SZ	RSZYD18187255	82325819	16465163800	81195338	16179331695	5730932	1140201782	saliva
4D_SZ	RSZYD18078715	78279180	15655836000	76308023	15191902292	7859683	1562646131	saliva
4D_SZ	RSZYD18078391	77323910	15464782000	75875272	15125906614	13083633	2606442994	saliva
4D_SZ	RDPYD18093603	65900710	13180142000	64542686	12849205353	20074367	3992850796	saliva
4D_SZ	RDPYD18300189	60014834	12002966800	58487336	11652357799	2461323	486125881	saliva
4D_SZ	RSZYD18187930	71855995	14371199000	70687068	14098836397	5034880	1001497486	saliva
4D_SZ	RSZYD18078274	58338640	11667728000	56354880	11213267247	3982486	791279620	saliva
4D_SZ	RSZYD18187138	83731734	16746346800	82553493	16474142856	3562389	707915970	saliva
4D_SZ	RSZYD18078193	117648726	23529745200	114292789	22798959422	8394168	1669378620	saliva
4D_SZ	RSZYD18187057	80032628	16006525600	78809908	15720094938	27595974	5501695220	saliva
4D_SZ	RSZYD18078355	84206361	16841272200	83009974	16553805908	39082242	7789632016	saliva
4D_SZ	RSZYD18187219	93814151	18762830200	92941410	18550283879	6463922	1286862641	saliva
4D_SZ	RSZYD18187372	94278601	18855720200	92845681	18527047135	51803113	10334421148	saliva
4D_SZ	RSZYD18187534	80167151	16033430200	78846831	15701770499	20364715	4052002768	saliva
4D_SZ	RSZYD18078670	60990122	12198024400	59867883	11922950713	24794240	4935564745	saliva
4D_SZ	RSZYD18187453	86897542	17379508400	85166560	16960336514	6754915	1339701910	saliva
4D_SZ	RSZYD18187615	81434387	16286877400	79688943	15858830176	50539638	10054307448	saliva
4D_SZ	RSZYD18078751	86062926	17212585200	84328664	16829760664	37184362	7417151267	saliva
4D_SZ	RSZYD18187291	72247205	14449441000	71392758	14236356517	21239907	4232310225	saliva
4D_SZ	RSZYD18187723	89204916	17840983200	87401318	17428268166	37350168	7443452066	saliva
4D_SZ	RDPYD18075171	99191384	19838276800	97614728	19472884545	9234822	1841283722	saliva
4D_SZ	RSZYD18187642	73814418	14762883600	72605548	14471350915	928390	183834997	saliva
4D_SZ	RSZYD18187480	89157627	17831525400	87259354	17390472234	23302681	4640470225	saliva
4D_SZ	RSZYD18078148	61176398	12235279600	59698814	11908838872	33647432	6710616975	saliva
4D_SZ	RSZYD18078229	68780174	13756034800	64325884	12796184912	3854105	765453776	saliva
4D_SZ	RDPYD18300378	73884808	14776961600	72424173	14437591433	6663915	1325959285	saliva
4D_SZ	RDPYD18300297	77347641	15469528200	75947254	15141153678	6297516	1244886131	saliva
4D_SZ	RSZYD18187246	68492101	13698420200	67827191	13542944112	11694705	2332974674	saliva
4D_SZ	RSZYD18078706	59169665	11833933000	57773650	11497810320	7667066	1523691813	saliva
4D_SZ	RSZYD18187408	92186134	18437226800	90916944	18134776713	5501946	1094023445	saliva
4D_SZ	RSZYD18078544	75052474	15010494800	72922709	14521925102	3243144	641741196	saliva
4D_SZ	RSZYD18187327	69665492	13933098400	68007090	13552411132	18633052	3704882545	saliva
4D_SZ	RSZYD18078463	76417999	15283599800	74191341	14780176829	42520830	8467950023	saliva
4D_SZ	RSZYD18078625	102525448	20505089600	100633002	20072030359	12086130	2405697016	saliva
4D_SZ	RSZYD18187165	69470183	13894036600	68264064	13601574625	14864644	2955448226	saliva
4D_SZ	RDPYD18300099	62475573	12495114600	61201211	12207773635	2528213	501674308	saliva
4D_SZ	RSZYD18187840	69392744	13878548800	65185303	12990534703	37533390	7476120217	saliva
4D_SZ	RSZYD18078346	77328676	15465735200	76238790	15201783507	14507700	2887787007	saliva
4D_SZ	RSZYD18187048	66878770	13375754000	65533645	13054545770	13625840	2711034544	saliva
4D_SZ	RSZYD18078508	78438560	15687712000	77133902	15394096099	4727506	940966847	saliva
4D_SZ	RSZYD18078184	54951650	10990330000	53660465	10693659008	7332120	1456194236	saliva
4D_SZ	RSZYD18078427	69750692	13950138400	68671852	13697677428	1102561	219587047	saliva
4D_SZ	RSZYD18187129	81116046	16223209200	79792038	15913311631	9667541	1922164626	saliva
4D_SZ	RSZYD18078265	55475571	11095114200	54163404	10800450060	7389335	1472859138	saliva
4D_SZ	RSZYD18187606	81942949	16388589800	80397427	16028812874	9650203	1922522073	saliva
4D_SZ	RSZYD18078742	80716470	16143294000	78572765	15651455221	4042872	793045586	saliva
4D_SZ	RSZYD18187282	77534492	15506898400	75753619	15094080831	10024621	1994315811	saliva
4D_SZ	RSZYD18078580	90844013	18168802600	89307751	17804899013	5238358	1041767698	saliva
4D_SZ	RSZYD18187444	75035040	15007008000	73691724	14705347784	19289237	3844062046	saliva
4D_SZ	RSZYD18078661	47361356	9472271200	45284446	8957680719	3995671	789254376	saliva
4D_SZ	RSZYD18187525	64857142	12971428400	63611048	12683339041	2766385	548993728	saliva
4D_SZ	RSZYD18187903	79595320	15919064000	78179039	15579377304	18593390	3702810993	saliva
4D_SZ	RSZYD18187822	63512902	12702580400	57943896	11538921569	4905600	974123956	saliva
4D_SZ	RSZYD18187660	69925021	13985004200	67387968	13434323583	4825523	959875948	saliva
4D_SZ	RSZYD18078166	65264898	13052979600	63254121	12616286919	10968648	2183686174	saliva
4D_SZ	RSZYD18078328	56231535	11246307000	55045132	10949708505	13434245	2671329278	saliva
4D_SZ	RSZYD18078247	67145908	13429181600	65591837	13075428244	10864950	2165055160	saliva
4D_SZ	RSZYD18078085	91990314	18398062800	90357991	18012341833	5422820	1075536861	saliva
4D_SZ	RDPYD18300396	60772981	12154596200	59789870	11923844177	40205000	8016006171	saliva
4D_SZ	RSZYD18078562	95073275	19014655000	93132177	18525172030	44515210	8844729620	saliva
4D_SZ	RSZYD18187264	92466253	18493250600	91025345	18150962248	7435621	1480357327	saliva
4D_SZ	RSZYD18078724	62551679	12510335800	61107612	12177365317	13492187	2684931450	saliva
4D_SZ	RSZYD18187507	70946643	14189328600	69949629	13958723985	9638973	1920510799	saliva
4D_SZ	RSZYD18187183	79766046	15953209200	77964948	15537832362	64359115	12823665174	saliva
4D_SZ	RSZYD18078643	93386917	18677383400	91447764	18230948743	25294776	5036930885	saliva
4D_SZ	RSZYD18078481	54982282	10996456400	53377500	10620649481	29302199	5827335340	saliva
4D_SZ	RSZYD18187345	78314573	15662914600	76549211	15262207579	15282780	3044242612	saliva
4D_SZ	RDPYD18300198	80113756	16022751200	78194807	15589782271	12093998	2406467437	saliva
4D_SZ	RDPYD18300279	82932411	16586482200	81786589	16295886513	7110654	1394095231	saliva
4D_SZ	RSZYD18078526	71919197	14383839400	70451494	14047981710	6996353	1388558250	saliva
4D_SZ	RSZYD18187066	67684487	13536897400	66420180	13228549082	9786717	1940631397	saliva
4D_SZ	RSZYD18187228	83743298	16748659600	82684544	16498325332	11650575	2320122051	saliva
4D_SZ	RSZYD18078607	98785580	19757116000	95800773	19114133563	8997188	1791602195	saliva
4D_SZ	RSZYD18187147	85469095	17093819000	84241799	16816862852	5654963	1124473415	saliva
4D_SZ	RSZYD18187309	77472069	15494413800	76159371	15161711812	25687870	5107238580	saliva
4D_SZ	RSZYD18078445	109266110	21853222000	107545363	21454515602	11630022	2318801018	saliva
4D_SZ	RDPYD18089000	60430187	12086037400	58528909	11653234778	56211640	11191022099	tongue
4D_SZ	RSZYD18078049	79666373	15933274600	77545012	15464996309	14119861	2811115883	saliva
4D_SZ	RSZYD18187462	68136170	13627234000	66634442	13281627296	15394929	3065383482	saliva
4D_SZ	RSZYD18078760	77305927	15461185400	75731061	15098097671	28193761	5615557931	saliva
4D_SZ	RSZYD18187624	76318002	15263600400	75098100	14965280081	19935915	3968840488	saliva
4D_SZ	RSZYD18187543	74454632	14890926400	73419727	14627924927	2569661	508036774	saliva
4D_SZ	RSZYD18187381	88076590	17615318000	86933746	17336916091	7542959	1499384729	saliva
4D_SZ	RSZYD18187705	77499325	15499865000	75382150	15016485181	27716373	5518668122	saliva
4D_SZ	RDPYD18093591	84552580	16910516000	83265889	16594184419	8204244	1633143790	saliva
4D_SZ	RSZYD18078586	73831700	14766340000	72730100	14493008289	5722822	1134898095	saliva
4D_SZ	RSZYD18187288	91599182	18319836400	90256063	18000403824	14773484	2941923275	saliva
4D_SZ	RSZYD18078748	85499388	17099877600	84012042	16759008891	42202880	8412961348	saliva
4D_SZ	RSZYD18078667	65364513	13072902600	62705343	12438009193	2311699	456943892	saliva
4D_SZ	RSZYD18187369	61887957	12377591400	60709124	12105199506	41765907	8326440960	saliva
4D_SZ	RDPYD18189801	77944271	15588854200	75137676	14987449942	13985998	2786813097	saliva
4D_SZ	RDPYD18088803	68760894	13752178800	67382690	13427403909	39855451	7939016855	saliva
4D_SZ	RDPYD18089042	57100100	11420020000	55982762	11141310293	43318989	8616351353	tongue
4D_SZ	RSZYD18187846	71071794	14214358800	66985813	13361519318	8809598	1755586729	saliva
4D_SZ	RSZYD18187684	79583964	15916792800	76062089	15162215705	4063355	808085850	saliva
4D_SZ	RSZYD18187927	78286637	15657327400	76610642	15269972595	30378473	6052679006	saliva
4D_SZ	RSZYD18187765	82487626	16497525200	81574354	16279887773	8417187	1676430532	saliva
4D_SZ	RDPYD18089006	77123959	15424791800	74838280	14906324367	53583895	10669470344	tongue
4D_SZ	RDPYD18093623	66565302	13313060400	64597802	12879315499	47818394	9530427663	tongue
4D_SZ	RSZYD18187648	75367707	15073541400	72203045	14398732339	4820755	959957042	saliva
4D_SZ	RSZYD18078784	73412999	14682599800	71345637	14192547332	44354372	8813791264	saliva
4D_SZ	RSZYD18187567	68506035	13701207000	67377420	13432976200	34921880	6960623329	saliva
4D_SZ	RDPYD18075177	69197317	13839463400	67607313	13469438349	25298201	5037239741	saliva
4D_SZ	RSZYD18187729	75166589	15033317800	74005106	14753307390	20269483	4034782903	saliva
4D_SZ	RDPYD18089321	80697995	16139599000	79402092	15816147010	51953471	10341644672	tongue
4D_SZ	RSZYD18078469	99334461	19866892200	97154423	19382087650	9783437	1950289430	saliva
4D_SZ	RDPYD18089240	72645171	14529034200	71356008	14240049169	52056015	10385896530	tongue
4D_SZ	RSZYD18187882	78482566	15696513200	76275712	15147943078	19332459	3832721510	saliva
4D_SZ	RSZYD18187963	78509390	15701878000	75584054	15065014996	44783607	8922330462	saliva
4D_SZ	RSZYD18078766	62778895	12555779000	61299703	12213285038	2848495	561068821	saliva
4D_SZ	RDPYD18189900	62288730	12457746000	61266663	12215273771	1588661	313496818	saliva
4D_SZ	RSZYD18187468	89464636	17892927200	88326344	17621797131	14198591	2828167969	saliva
4D_SZ	RSZYD18187387	62426538	12485307600	61324970	12231053441	1467375	290491605	saliva
4D_SZ	RSZYD18187549	62253797	12450759400	60543539	12053962377	3021875	590204731	saliva
4D_SZ	RSZYD18078685	95060071	19012014200	93388525	18625019526	6431657	1279147587	saliva
4D_SZ	RDPYD18089303	61098509	12219701800	60012591	11958228540	47347020	9430556869	tongue
4D_SZ	RDPYD18088821	85984063	17196812600	84746654	16905931300	4369433	868844782	saliva
4D_SZ	RSZYD18088554	63001397	12600279400	61605905	12268193950	23700470	4715868543	tongue
4D_SZ	RSZYD18187864	80605897	16121179400	78534645	15656154287	7306995	1447175427	saliva
4D_SZ	RSZYD18187945	68610333	13722066600	66668293	13276093187	7794394	1549049395	saliva
4D_SZ	RDPYD18190841	70866135	14173227000	69962032	13963372442	54104145	10795777990	tongue
4D_SZ	RDPYD18089024	67090812	13418162400	65795570	13118922894	56290532	11221915731	tongue
4D_SZ	RSZYD18187666	78967523	15793504600	75972356	15141148317	28121517	5602202518	saliva
4D_SZ	RSZYD18187828	57950012	11590002400	52889753	10530153954	4430722	880932802	saliva
4D_SZ	RSZYD18187909	93397198	18679439600	91757722	18285701385	39493348	7865689221	saliva
4D_SZ	RSZYD18187585	77946586	15589317200	76511588	15261082388	4078972	811296229	saliva
4D_SZ	RSZYD18078568	95853836	19170767200	94363583	18786887045	15478357	3076452579	saliva
4D_SZ	RSZYD18078487	67256842	13451368400	64960447	12935018749	32778538	6525920729	saliva
4D_SZ	RSZYD18078649	89935019	17987003800	88178769	17583675137	23244738	4631485568	saliva
4D_SZ	RSZYD18187189	72164367	14432873400	70678188	14084181584	42582250	8481761323	saliva
4D_SZ	RSZYD18187981	57454419	11490883800	56157143	11192446429	4956178	986803576	saliva
4D_SZ	RSZYD18187378	77764482	15552896400	76616098	15277316980	13051609	2598538887	saliva
4D_SZ	RDPYD18189810	75328676	15065735200	72796513	14519189917	7852949	1564068025	saliva
4D_SZ	RSZYD18187297	75078288	15015657600	74203324	14793233199	10207453	2030925828	saliva
4D_SZ	RSZYD18078757	58662221	11732444200	57109176	11388074426	7275517	1447225543	saliva
4D_SZ	RSZYD18078595	62086107	12417221400	60052420	11971713394	26744370	5326736247	saliva
4D_SZ	RDPYD18088812	70118780	14023756000	68712877	13697989326	5430816	1080074437	saliva
4D_SZ	RSZYD18088545	79973800	15994760000	78750071	15697378269	51321817	10222382233	tongue
4D_SZ	RSZYD18187936	82254565	16450913000	81412178	16243334109	15284239	3046285643	saliva
4D_SZ	RSZYD18187774	88333171	17666634200	86532685	17247947647	4130054	807927590	saliva
4D_SZ	RSZYD18187693	71279386	14255877200	69394323	13824718882	11739797	2335795367	saliva
4D_SZ	RSZYD18187855	89080346	17816069200	84784388	16910467630	11223775	2236230474	saliva
4D_SZ	RDPYD18089015	68191282	13638256400	66363172	13211490457	59328865	11809306324	tongue
4D_SZ	RSZYD18187576	66959323	13391864600	65218061	12988113127	54720267	10895155059	saliva
4D_SZ	RDPYD18075186	98045672	19609134400	95949656	19130446113	20608282	4107814941	saliva
4D_SZ	RSZYD18078793	91631780	18326356000	88195625	17547992978	17207669	3416273908	saliva
4D_SZ	RSZYD18187657	97868037	19573607400	94047231	18755858581	1812046	359993391	saliva
4D_SZ	RSZYD18187495	69799665	13959933000	69081641	13784150211	4014794	798567938	saliva
4D_SZ	RSZYD18187819	85808541	17161708200	84859584	16931487527	3611349	718422635	saliva
4D_SZ	RDPYD18089330	66522649	13304529800	65224951	12992765350	53148065	10582779906	tongue
4D_SZ	RSZYD18078478	101992889	20398577800	100071409	19945622792	8579761	1708201290	saliva
4D_SZ	RSZYD18078397	83884852	16776970400	82317936	16410452550	7005489	1393714606	saliva
4D_SZ	RSZYD18187099	72997208	14599441600	71741974	14303479667	8395606	1665503510	saliva
4D_SZ	RSZYD18078559	79716816	15943363200	78156401	15557938912	6287934	1249731638	saliva
4D_SZ	RSZYD18187972	93402498	18680499600	91203291	18167037343	7693898	1521027811	saliva
4D_SZ	RSZYD18187891	71030783	14206156600	69016659	13757238321	3861900	768125580	saliva
4D_SZ	RDPYD18093614	76156879	15231375800	74158096	14796921862	56319183	11235247583	tongue
4D_SZ	RSZYD18187396	59145776	11829155200	57822323	11516967517	13997829	2785145047	saliva
4D_SZ	RSZYD18078694	85016241	17003248200	83522679	16638778194	14355621	2853370454	saliva
4D_SZ	RSZYD18187558	62006562	12401312400	59751879	11909549322	18988900	3782774445	saliva
4D_SZ	RSZYD18187477	57127426	11425485200	55610075	11072169300	3071546	607072307	saliva
4D_SZ	RSZYD18078775	94088855	18817771000	92874704	18527958565	22862911	4557619418	saliva
4D_SZ	RSZYD18187639	80751426	16150285200	79566735	15864472143	4399118	875674444	saliva
4D_SZ	RDPYD18089312	49325181	9865036200	48193603	9599545271	42354761	8433687079	tongue
4D_SZ	RDPYD18089231	53089211	10617842200	51658976	10294774279	20775098	4137167818	tongue
4D_SZ	RDPYD18088830	85852528	17170505600	82977565	16541975431	24766908	4932578926	saliva
4D_SZ	RSZYD18088563	72049997	14409999400	70671559	14084500299	7355589	1460464315	tongue
4D_SZ	RSZYD18187954	67475960	13495192000	66019880	13156335799	6984401	1388877263	saliva
4D_SZ	RDPYD18190850	62466946	12493389200	61279670	12209649774	51325159	10223600393	tongue
4D_SZ	RDPYD18089033	65490099	13098019800	64101447	12775981726	57501964	11459124707	tongue
4D_SZ	RSZYD18187594	76909813	15381962600	75149143	14976482801	6577114	1304970521	saliva
4D_SZ	RSZYD18187837	63301363	12660272600	56882652	11331635069	2206127	437295774	saliva
4D_SZ	RSZYD18187675	79152790	15830558000	77591269	15483771154	25519343	5086807713	saliva
4D_SZ	RSZYD18078496	59682602	11936520400	58261306	11617418605	32111172	6401353794	saliva
4D_SZ	RSZYD18078658	67851620	13570324000	65496168	12979070510	912007	179468279	saliva
4D_SZ	RSZYD18187198	61860489	12372097800	60169679	11992337344	4453506	884787247	saliva
4D_SZ	RSZYD18078577	101453915	20290783000	99550680	19838953881	47023745	9364754371	saliva
4D_SZ	RSZYD18078739	62831612	12566322400	61290001	12212862182	8155095	1620714384	saliva
4D_SZ	RSZYD18187279	88422906	17684581200	86547378	17249731320	2942237	582781838	saliva
4D_SZ	RDPYD18300026	61410101	12282020200	60258363	12010446555	5912340	1172226904	saliva
4D_SZ	RSZYD18078111	84057291	16811458200	82299992	16399544272	25861099	5150301742	saliva
4D_SZ	RDPYD18300260	62133626	12426725200	61283431	12220668228	5442116	1082107161	saliva
4D_SZ	RDPYD18189889	80532449	16106489800	79171814	15794612473	20011181	3990203459	saliva
4D_SZ	RDPYD18300341	66227961	13245592200	64914812	12940768559	11023922	2193884297	saliva
4D_SZ	RDPYD18088878	61244534	12248906800	59718304	11911673420	53887132	10747246107	tongue
4D_SZ	RDPYD18300062	70467186	14093437200	69192053	13789790464	17068025	3394194864	saliva
4D_SZ	RDPYD18300143	66744798	13348959600	65511492	13080121767	5683933	1131508100	saliva
4D_SZ	RDPYD18300305	61992011	12398402200	60984312	12159677954	24090149	4799193541	saliva
4D_SZ	RSZYD18187011	64786608	12957321600	62294417	12421323794	13806210	2748597214	saliva
4D_SZ	RDPYD18088995	55400473	11080094600	53965099	10744037856	52405881	10433000147	tongue
4D_SZ	RDPYD18300206	90499866	18099973200	88370463	17618550750	4652066	923496823	saliva
4D_SZ	RDPYD18300044	51867506	10373501200	50838357	10119374284	1633154	323138874	saliva
4D_SZ	RDPYD18300125	76749878	15349975600	75826042	15127003257	1676972	332605137	saliva
4D_SZ	RSZYD18078210	52553743	10510748600	51417922	10244225832	8831083	1752369119	saliva
4D_SZ	RDPYD18189988	75447893	15089578600	74429021	14814872886	23389032	4652039683	saliva
4D_SZ	RDPYD18088896	72244032	14448806400	69412724	13828830635	4900699	973784541	tongue
4D_SZ	RDPYD18300242	57081626	11416325200	56163794	11192378068	3319831	654688489	saliva
4D_SZ	RDPYD18300404	62567581	12513516200	60645630	12095170860	3830678	763133832	saliva
4D_SZ	RDPYD18300080	37595453	7519090600	36380098	7224040624	5261679	1017479362	saliva
4D_SZ	RDPYD18300323	62715469	12543093800	61582515	12270439605	29121769	5798858739	saliva
4D_SZ	RDPYD18300161	59102176	11820435200	57100298	11376467825	13053260	2594445919	saliva
4D_SZ	RSZYD18187110	95962580	19192516000	94828960	18912549480	10154617	2020583728	saliva
4D_SZ	RSZYD18078012	83925531	16785106200	82272693	16404419658	7997389	1586232611	saliva
4D_SZ	RDPYD18300008	78287934	15657586800	77271411	15403813673	22006335	4381694216	saliva
4D_SZ	RDPYD18300116	62110191	12422038200	61303480	12229412550	27618051	5507952846	saliva
4D_SZ	RDPYD18300035	82733128	16546625600	81610629	16276522357	13721283	2732133812	saliva
4D_SZ	RSZYD18078201	51313211	10262642200	49706224	9899997826	14238197	2832816753	saliva
4D_SZ	RDPYD18189898	84333147	16866629400	83263422	16611899808	27058928	5394823923	saliva
4D_SZ	RDPYD18300350	68271584	13654316800	67196317	13394267379	987527	195832215	saliva
4D_SZ	RDPYD18189979	67006425	13401285000	65411034	13023562128	4954960	979587036	saliva
4D_SZ	RDPYD18088887	56617880	11323576000	54326718	10807269039	51431812	10230724185	tongue
4D_SZ	RDPYD18300152	60580820	12116164000	60069008	11993710792	8493355	1692353923	saliva
4D_SZ	RDPYD18300314	63032859	12606571800	62024253	12359775792	6075353	1209354703	saliva
4D_SZ	RDPYD18300071	77891240	15578248000	76834372	15322259741	2845047	565328642	saliva
4D_SZ	RSZYD18187101	83597676	16719535200	82405579	16443597379	3287269	653355452	saliva
4D_SZ	RDPYD18300134	63265228	12653045600	62196286	12388599896	46619887	9283428725	saliva
4D_SZ	RDPYD18300053	41261149	8252229800	40406363	8046230345	1798943	355696838	saliva
4D_SZ	RSZYD18187002	60754716	12150943200	59361490	11811233278	25098152	4990033252	saliva
4D_SZ	RDPYD18189997	78237279	15647455800	76636035	15246204368	12549353	2467681349	saliva
4D_SZ	RDPYD18300332	73569595	14713919000	72363904	14429494376	13896573	2769030530	saliva
4D_SZ	RDPYD18300170	46911847	9382369400	45789413	9128862145	6813420	1357010095	saliva
4D_SZ	RDPYD18300251	59278615	11855723000	58587063	11681793183	3326330	658441276	saliva
4D_SZ	RSZYD18187200	82582393	16516478600	81521820	16265553778	22046405	4392493197	saliva
4D_SZ	RDPYD18088869	64550444	12910088800	63407483	12646201409	50473261	10063298846	tongue
4D_SZ	RSZYD18078102	88232130	17646426000	86687422	17275809457	21915027	4364142114	saliva
4D_SZ	RDPYD18300017	63518289	12703657800	62331909	12426300870	14978279	2983483886	saliva
4D_SZ	RDPYD18089284	84457783	16891556600	82779345	16504346455	55849542	11131393983	tongue
4D_SZ	RDPYD18089365	72170643	14434128600	70848368	14123682469	67716719	13498882705	tongue
4D_SZ	RDPYD18189881	62362572	12472514400	61299233	12220627527	7526584	1497725933	saliva
4D_SZ	RDPYD18189962	75064557	15012911400	74077391	14768510423	3174113	627765247	saliva
4D_SZ	RDPYD18088964	67610166	13522033200	65212233	12995766583	2309374	456512053	saliva
4D_SZ	RDPYD18088870	61778343	12355668600	60731807	12115868897	60434760	12056566842	tongue
4D_SZ	RDPYD18190867	81160569	16232113800	79384487	15821081298	8545318	1699825589	tongue
4D_SZ	RDPYD18093599	82456558	16491311600	81406052	16230750557	4531255	901090845	saliva
4D_SZ	RDPYD18088915	65475237	13095047400	63401793	12579681065	36353727	7183285906	tongue
4D_SZ	RDPYD18088847	92063562	18412712400	90521444	18050951182	12473275	2483888541	saliva
4D_SZ	RSZYD18186999	107916385	21583277000	106606432	21242176590	48114016	9575238735	saliva
4D_SZ	RDPYD18189845	81290241	16258048200	80229520	15991341843	21073353	4196484808	saliva
4D_SZ	RDPYD18189926	88757804	17751560800	86482316	17217420247	7593729	1502877674	saliva
4D_SZ	RDPYD18088829	75177191	15035438200	72834371	14526334621	33949974	6769004899	saliva
4D_SZ	RDPYD18189980	92815726	18563145200	90725844	18070792995	7516877	1492467574	saliva
4D_SZ	RDPYD18088982	63850202	12770040400	61511137	12256333106	19414986	3866184017	saliva
4D_SZ	RDPYD18189827	65600269	13120053800	63523143	12655084669	13040768	2592293465	saliva
4D_SZ	RDPYD18189908	69306348	13861269600	68219980	13602731662	6996069	1392589174	saliva
4D_SZ	RDPYD18088933	78298547	15659709400	77369676	15428645764	66680080	13295305953	tongue
4D_SZ	RDPYD18088784	61644305	12328861000	60241287	12003681318	7205723	1434031526	saliva
4D_SZ	RSZYD18187989	61613357	12322671400	60417818	12040046772	9857940	1961725655	saliva
4D_SZ	RDPYD18190849	66247000	13249400000	65151104	12993285199	62436339	12451253230	tongue
4D_SZ	RDPYD18189863	87864295	17572859000	86547899	17264108272	5278333	1044385635	saliva
4D_SZ	RDPYD18089347	66376585	13275317000	65070050	12965384241	45187196	8996123940	tongue
4D_SZ	RDPYD18089266	95812533	19162506600	94541182	18856813274	46946807	9357523679	tongue
4D_SZ	RDPYD18089293	71503182	14300636400	70087157	13979697645	43227790	8619107932	tongue
4D_SZ	RDPYD18089374	85787413	17157482600	84248243	16807813017	43291554	8629411037	tongue
4D_SZ	RDPYD18189971	88759333	17751866600	87737592	17497397323	38373338	7646977959	saliva
4D_SZ	RDPYD18189890	66493031	13298606200	65016709	12956109479	20251364	4029702006	saliva
4D_SZ	RDPYD18189818	79383101	15876620200	77032134	15352202000	4716641	936707727	saliva
4D_SZ	RDPYD18088973	59519063	11903812600	56681944	11269102650	11515224	2282055172	saliva
4D_SZ	RDPYD18088856	96212775	19242555000	93925814	18740130999	22616002	4508282889	saliva
4D_SZ	RDPYD18088924	65065833	13013166600	63447648	12626349090	53849990	10712379222	tongue
4D_SZ	RSZYD18187899	67704739	13540947800	66592371	13272164385	23595362	4700509196	saliva
4D_SZ	RDPYD18189935	72800510	14560102000	71634228	14282350976	1897057	376831322	saliva
4D_SZ	RDPYD18189854	62525658	12505131600	61394619	12228715372	23706537	4715423109	saliva
4D_SZ	RDPYD18089338	69240154	13848030800	67791119	13515228061	46362676	9239464282	tongue
4D_SZ	RDPYD18089257	68911143	13782228600	67553915	13470955454	30453121	6070461879	tongue
4D_SZ	RDPYD18079672	134811366	26962273200	134017922	26738112722	78933290	15737754394	tongue
4D_SZ	RDPYD18088838	74072704	14814540800	72087331	14362775965	39790411	7920371091	saliva
4D_SZ	RDPYD18088906	69736225	13947245000	66871932	13320859181	49889348	9933650505	tongue
4D_SZ	RDPYD18189836	94303642	18860728400	93121491	18568954136	23206830	4623480478	saliva
4D_SZ	RDPYD18089239	58328520	11665704000	56899198	11340623208	43177902	8602498215	tongue
4D_SZ	RDPYD18088942	56797949	11359589800	55777880	11100164408	49159511	9779654330	tongue
4D_SZ	RDPYD18088861	80023105	16004621000	78798254	15675943898	75609907	15040500418	tongue
4D_SZ	RDPYD18088955	73688181	14737636200	71982579	14347929884	13068052	2601604349	saliva
4D_SZ	RDPYD18088793	87457411	17491482200	86026835	17140985770	16134585	3207660622	saliva
4D_SZ	RDPYD18190858	68770954	13754190800	67502849	13458319667	58125676	11585602670	tongue
4D_SZ	RDPYD18189872	67745848	13549169600	66829602	13328274950	10322932	2055909252	saliva
4D_SZ	RDPYD18089356	78128024	15625604800	76300843	15209846906	52852776	10530927047	tongue
4D_SZ	RDPYD18089275	93321669	18664333800	91553214	18258817271	9015932	1793861709	tongue
4D_SZ	RDPYD18300349	67642816	13528563200	66498498	13253869411	4805773	956956998	saliva
4D_SZ	RDPYD18300187	78624692	15724938400	76712031	15291957169	16433188	3269356133	saliva
4D_SZ	RDPYD18093601	83620589	16724117800	82139138	16363233235	6026326	1193783306	saliva
4D_SZ	RDPYD18300268	67319567	13463913400	66094381	13160427467	2899366	572715362	saliva
4D_SZ	RSZYD18187217	90686205	18137241000	89609298	17887542916	37073374	7396655856	saliva
4D_SZ	RSZYD18078353	93655354	18731070800	92491975	18453881721	40175187	8011442371	saliva
4D_SZ	RSZYD18078191	52875001	10575000200	50833039	10118350031	8424103	1672986325	saliva
4D_SZ	RSZYD18078515	91859128	18371825600	90164896	17986578437	7139342	1422785462	saliva
4D_SZ	RSZYD18078434	83108001	16621600200	81384779	16225397890	33662979	6710635117	saliva
4D_SZ	RSZYD18078272	88582709	17716541800	86329094	17199768511	13532074	2694838170	saliva
4D_SZ	RSZYD18187136	81997741	16399548200	80835308	16128875332	1331161	263713376	saliva
4D_SZ	RSZYD18187613	74471938	14894387600	73102111	14558032955	10278339	2043238869	saliva
4D_SZ	RSZYD18187451	77653186	15530637200	76040797	15140815023	49456534	9844094621	saliva
4D_SZ	RSZYD18187370	75526721	15105344200	74396803	14847231192	12888475	2570591543	saliva
4D_SZ	RDPYD18300385	80704452	16140890400	79549253	15869057041	22237267	4429985762	saliva
4D_SZ	RSZYD18078713	74045352	14809070400	72065608	14341966221	16882271	3356962734	saliva
4D_SZ	RSZYD18187253	76242842	15248568400	75104102	14959473888	3556417	705109197	saliva
4D_SZ	RSZYD18078551	81504098	16300819600	79083311	15743564933	13246945	2633819179	saliva
4D_SZ	RSZYD18187091	86713955	17342791000	85533520	17067043408	16688561	3326606919	saliva
4D_SZ	RSZYD18187415	74551405	14910281000	73878603	14751979624	11188624	2232187366	saliva
4D_SZ	RSZYD18078470	100186240	20037248000	98448858	19628962069	16249998	3236007467	saliva
4D_SZ	RSZYD18187334	74664469	14932893800	73089913	14577695575	15525741	3094502251	saliva
4D_SZ	RSZYD18078632	100308678	20061735600	98007972	19541573046	3372072	669659059	saliva
4D_SZ	RSZYD18187172	58690847	11738169400	56932743	11333246429	3839291	750255074	saliva
4D_SZ	RSZYD18078317	74054412	14810882400	72526228	14439968582	11768891	2341548736	saliva
4D_SZ	RSZYD18187019	79834811	15966962200	76998048	15368680711	23802085	4747778079	saliva
4D_SZ	RSZYD18078155	75737973	15147594600	73490913	14658197397	23129119	4610207673	saliva
4D_SZ	RSZYD18078236	49384581	9876916200	48141298	9589490948	29595856	5893916221	saliva
4D_SZ	RSZYD18187811	81920052	16384010400	80688381	16090687762	10650194	2116458252	saliva
4D_SZ	RSZYD18187730	78635867	15727173400	77550386	15464552492	9237785	1840629477	saliva
4D_SZ	RDPYD18300367	61726158	12345231600	60559197	12062330738	1144197	226665625	saliva
4D_SZ	RDPYD18300286	75047960	15009592000	73890793	14732176127	40851451	8140175734	saliva
4D_SZ	RSZYD18187073	82782369	16556473800	81328365	16220185756	7598166	1512127269	saliva
4D_SZ	RSZYD18078533	63585429	12717085800	62147452	12390694850	18207500	3628297447	saliva
4D_SZ	RSZYD18187235	51166806	10233361200	50630659	10105218363	5205022	1037547165	saliva
4D_SZ	RSZYD18187154	68376314	13675262800	65846839	13137596290	18434468	3671246241	saliva
4D_SZ	RSZYD18078614	77486529	15497305800	76008203	15159179087	6434683	1280976138	saliva
4D_SZ	RSZYD18078452	90245092	18049018400	88558496	17658138701	15730698	3134936454	saliva
4D_SZ	RSZYD18187316	73811837	14762367400	72097830	14346904957	29999864	5962366288	saliva
4D_SZ	RSZYD18078137	71947942	14389588400	69686287	13888150596	10814298	2146192907	saliva
4D_SZ	RSZYD18078218	67123890	13424778000	65835613	13126729144	5576353	1106525636	saliva
4D_SZ	RSZYD18187631	69028373	13805674600	67982322	13553435755	19767043	3936891022	saliva
4D_SZ	RSZYD18187550	65854594	13170918800	64172982	12781241197	12482805	2478661904	saliva
4D_SZ	RSZYD18187712	78571701	15714340200	76604596	15272079100	11374746	2265811101	saliva
4D_SZ	RSZYD18187433	75431120	15086224000	74316892	14826057346	34042631	6788790400	saliva
4D_SZ	RSZYD18187271	94269553	18853910600	92917185	18524202472	3729792	740155536	saliva
4D_SZ	RSZYD18187190	51042258	10208451600	49768572	9911202301	4339887	860791487	saliva
4D_SZ	RSZYD18078650	55643180	11128636000	54484732	10862932064	7922918	1571946322	saliva
4D_SZ	RSZYD18187514	73852456	14770491200	72603405	14479156745	22557673	4495796341	saliva
4D_SZ	RSZYD18187352	90000982	18000196400	88313488	17603417106	5369164	1065225696	saliva
4D_SZ	RSZYD18187037	90679779	18135955800	88972884	17746792075	17214198	3427969445	saliva
4D_SZ	RSZYD18078173	57895198	11579039600	56266240	11196693128	22520543	4474091156	saliva
4D_SZ	RSZYD18187118	74234718	14846943600	73328706	14622630353	8260592	1645811547	saliva
4D_SZ	RSZYD18078254	76275479	15255095800	74503841	14854236035	3737402	744265908	saliva
4D_SZ	RSZYD18078092	91011272	18202254400	89496420	17843274187	9496678	1890241001	saliva
4D_SZ	RDPYD18300088	58371642	11674328400	57164045	11399713301	15230573	3028695110	saliva
4D_SZ	RDPYD18300169	60056115	12011223000	58727126	11711918146	1684805	334905793	saliva
4D_SZ	RDPYD18300277	77247042	15449408400	76319373	15218730295	19158067	3814039067	saliva
4D_SZ	RDPYD18300196	71441837	14288367400	69346004	13804736413	8796778	1739639289	saliva
4D_SZ	RDPYD18300358	64881096	12976219200	63759865	12709583762	21277757	4237955525	saliva
4D_SZ	RSZYD18078443	90521780	18104356000	88541910	17651529304	47183488	9402839484	saliva
4D_SZ	RSZYD18187307	66687983	13337596600	65534621	13048585434	3102942	612104653	saliva
4D_SZ	RSZYD18187145	77690190	15538038000	76548438	15274912864	4371683	869000805	saliva
4D_SZ	RSZYD18078605	64748196	12949639200	62483994	12454976873	22683256	4517543322	saliva
4D_SZ	RSZYD18078281	75223990	15044798000	73327551	14619542327	19097530	3806542957	saliva
4D_SZ	RSZYD18187064	76996921	15399384200	74883381	14903430875	32265910	6414516802	saliva
4D_SZ	RSZYD18078524	87759543	17551908600	86541459	17272093747	5337619	1063655298	saliva
4D_SZ	RSZYD18187226	80173849	16034769800	79483844	15868142150	9711268	1936551000	saliva
4D_SZ	RSZYD18078362	81475453	16295090600	80112060	15975552234	6168296	1227995599	saliva
4D_SZ	RSZYD18078128	80088803	16017760600	78351709	15615588627	946459	184094861	saliva
4D_SZ	RSZYD18187703	72172511	14434502200	70227171	13990630426	27669647	5509828851	saliva
4D_SZ	RSZYD18187541	60447445	12089489000	59342917	11809801221	19768476	3926163868	saliva
4D_SZ	RSZYD18187460	75546079	15109215800	73936787	14736094934	5294890	1047161655	saliva
4D_SZ	RSZYD18187622	79579619	15915923800	78319780	15608699498	2775414	550166693	saliva
4D_SZ	RDPYD18300394	69745989	13949197800	68598316	13675644679	41349356	8239592033	saliva
4D_SZ	RSZYD18187343	58976253	11795250600	57540667	11465127914	5969683	1186988869	saliva
4D_SZ	RSZYD18078803	62182093	12436418600	60389254	12026305006	19158343	3812129811	saliva
4D_SZ	RSZYD18187505	81702644	16340528800	80599540	16083395359	6235142	1241718373	saliva
4D_SZ	RSZYD18078641	57065350	11413070000	55465054	11034866156	1007400	193911954	saliva
4D_SZ	RSZYD18187181	70028278	14005655600	68452361	13645745344	5075925	1007156207	saliva
4D_SZ	RSZYD18187424	71325093	14265018600	70000949	13961372521	9778124	1947084609	saliva
4D_SZ	RSZYD18078560	106663925	21332785000	105012653	20925354033	27500525	5472499310	saliva
4D_SZ	RSZYD18078722	72862018	14572403600	70936773	14120669253	1249674	240385193	saliva
4D_SZ	RSZYD18078083	89460422	17892084400	88220195	17587579970	12143118	2417715875	saliva
4D_SZ	RSZYD18078407	81690408	16338081600	80189629	15992706679	9003631	1791673100	saliva
4D_SZ	RSZYD18078245	67052376	13410475200	65591451	13079342923	10273617	2047388057	saliva
4D_SZ	RSZYD18187109	79918155	15983631000	79168531	15796207712	29717228	5925118291	saliva
4D_SZ	RSZYD18078164	37786162	7557232400	36466017	7261813515	6039392	1195872957	saliva
4D_SZ	RSZYD18187028	70605862	14121172400	69880528	13949693345	12386205	2470558643	saliva
4D_SZ	RSZYD18078326	79776775	15955355000	78225827	15572806060	3050087	606437408	saliva
4D_SZ	RSZYD18187901	84829251	16965850200	83521775	16648771112	14189840	2825903511	saliva
4D_SZ	RDPYD18300079	60360084	12072016800	58882001	11748382366	3141271	619410724	saliva
4D_SZ	RDPYD18300295	71481112	14296222400	70335845	14024530133	5398584	1071186005	saliva
4D_SZ	RDPYD18300376	78081441	15616288200	76601573	15272350231	8056327	1603477670	saliva
4D_SZ	RSZYD18078623	97325661	19465132200	95010990	18939458791	35822546	7129733150	saliva
4D_SZ	RSZYD18187163	42311159	8462231800	40889890	8118253413	4406935	858067244	saliva
4D_SZ	RSZYD18187325	78435568	15687113600	76785332	15307748842	9913560	1968010762	saliva
4D_SZ	RSZYD18078461	81303304	16260660800	79731432	15866062249	34033001	6766625232	saliva
4D_SZ	RSZYD18078704	43471991	8694398200	42098484	8365651393	3240010	639947072	saliva
4D_SZ	RSZYD18187244	76238649	15247729800	75556405	15087016486	29671736	5923714738	saliva
4D_SZ	RSZYD18187406	67361159	13472231800	66266832	13211698368	11191353	2228525914	saliva
4D_SZ	RSZYD18187082	83114535	16622907000	81805891	16317115593	7306633	1453830676	saliva
4D_SZ	RSZYD18078542	59683128	11936625600	58031632	11560147143	28441148	5664409233	saliva
4D_SZ	RSZYD18078227	76913944	15382788800	72015452	14325577299	12470434	2479342358	saliva
4D_SZ	RSZYD18078065	100295326	20059065200	99222221	19801531073	10700784	2132450680	saliva
4D_SZ	RSZYD18078308	79271338	15854267600	77810595	15518564132	4719011	935102506	saliva
4D_SZ	RSZYD18078146	69346216	13869243200	67638227	13493047103	19196426	3824231715	saliva
4D_SZ	RSZYD18187721	66444526	13288905200	65097593	12980326063	5725539	1139936595	saliva
4D_SZ	RSZYD18187640	64965651	12993130200	63919810	12742139920	8841057	1761249445	saliva
4D_SZ	RSZYD18187802	72104347	14420869400	70799893	14102802527	18296365	3632138454	saliva
4D_SZ	RSZYD18187523	72163854	14432770800	70901032	14138901642	4442831	883246353	saliva
4D_SZ	RSZYD18187361	67953892	13590778400	66662071	13295354050	20421129	4070770021	saliva
4D_SZ	RSZYD18187604	74384979	14876995800	73008807	14557421496	56511073	11266586076	saliva
4D_SZ	RSZYD18187280	64199622	12839924400	62395661	12419588322	25392526	5050334733	saliva
4D_SZ	RSZYD18078740	57200234	11440046800	55967927	11154480704	22073294	4395726033	saliva
4D_SZ	RSZYD18187442	78848123	15769624600	77234895	15406820978	20761030	4132076354	saliva
4D_SZ	RSZYD18187127	78055027	15611005400	76623343	15272205138	11184076	2225777660	saliva
4D_SZ	RSZYD18078425	81439438	16287887600	79775481	15898347500	17124292	3409632779	saliva
4D_SZ	RSZYD18187208	90952481	18190496200	89835201	17925408695	7847312	1559386816	saliva
4D_SZ	RSZYD18078506	84258591	16851718200	83108100	16592007130	24575954	4905187081	saliva
4D_SZ	RSZYD18187046	77703762	15540752400	76245210	15188738898	15129398	3007829306	saliva
4D_SZ	RSZYD18078182	51511252	10302250400	50357632	10034973403	4394992	872063561	saliva
4D_SZ	RDPYD18300178	67308242	13461648400	65205351	12982397139	19053020	3787899943	saliva
4D_SZ	RDPYD18300097	63657099	12731419800	62419101	12452472678	12884909	2568554325	saliva
4D_SZ	RDPYD18300259	68600900	13720180000	67608449	13480364451	3694292	731664304	saliva
4D_SZ	RDPYD18189841	87832836	17566567200	86579948	17269155662	5417459	1078630321	saliva
4D_SZ	RSZYD18078788	35224767	7044953400	33802226	6704663895	1117831	210954672	saliva
4D_SZ	RDPYD18189922	70124516	14024903200	68617754	13674183942	29973739	5970272223	saliva
4D_SZ	RDPYD18190863	70956684	14191336800	69965193	13962990744	53534482	10680569283	tongue
4D_SZ	RDPYD18089046	60549634	12109926800	59535498	11838324528	54486597	10833018724	tongue
4D_SZ	RSZYD18187967	79833255	15966651000	79047726	15774069568	17380282	3465229545	saliva
4D_SZ	RDPYD18088843	51104345	10220869000	49812910	9920077626	5968196	1186140750	saliva
4D_SZ	RDPYD18089361	78013241	15602648200	76180129	15184890105	63166551	12587997527	tongue
4D_SZ	RDPYD18089280	72244005	14448801000	70739453	14099805024	40310208	8026391504	tongue
4D_SZ	RSZYD18187769	82230501	16446100200	80440873	16030726484	13067407	2593353151	saliva
4D_SZ	RSZYD18187688	82295737	16459147400	78677570	15681264627	2159949	426155649	saliva
4D_SZ	RDPYD18089325	63176228	12635245600	61986616	12343772394	44601980	8876624401	tongue
4D_SZ	RDPYD18089244	69128823	13825764600	67711986	13493485807	61072842	12167827183	tongue
4D_SZ	RDPYD18093595	67100770	13420154000	66029334	13155005262	5445833	1082043280	saliva
4D_SZ	RDPYD18093627	98118415	19623683000	96781836	19317215169	82723804	16510201031	tongue
4D_SZ	RDPYD18189805	80784103	16156820600	78044806	15563706448	9677924	1927229784	saliva
4D_SZ	RDPYD18088960	86940548	17388109600	85102392	16968608622	7885148	1564500481	saliva
4D_SZ	RSZYD18187589	66474004	13294800800	65021833	12963630762	7651405	1523675575	saliva
4D_SZ	RDPYD18189940	65589707	13117941400	64428456	12846917518	7065713	1406614692	saliva
4D_SZ	RDPYD18089307	60998159	12199631800	60055405	11973135794	35816588	7136349512	tongue
4D_SZ	RDPYD18089226	82171499	16434299800	80777370	16112080389	63418277	12645033401	tongue
4D_SZ	RSZYD18187985	96750075	19350015000	95421855	19028991864	3508614	691404893	saliva
4D_SZ	RDPYD18093609	82508942	16501788400	80096155	15975159270	54421536	10852547515	tongue
4D_SZ	RDPYD18088780	84200092	16840018400	82796220	16507872363	13259376	2640651593	saliva
4D_SZ	RSZYD18187787	58180897	11636179400	57032852	11362998358	11432917	2275154015	saliva
4D_SZ	RSZYD18187949	74168690	14833738000	72100335	14360973478	5605270	1114460348	saliva
4D_SZ	RSZYD18187868	88166640	17633328000	85852400	17120023477	22448584	4473882257	saliva
4D_SZ	RDPYD18088825	86001535	17200307000	83293986	16610847245	10403405	2070884878	saliva
4D_SZ	RDPYD18089262	79770926	15954185200	78649115	15678520927	65625348	13078642017	tongue
4D_SZ	RDPYD18190845	54562039	10912407800	53546319	10670412372	50032037	9968611227	tongue
4D_SZ	RDPYD18089028	69166414	13833282800	67812836	13521501705	60134438	11989121500	tongue
4D_SZ	RSZYD18078689	70443128	14088625600	68968774	13742746560	18238407	3629231831	saliva
4D_SZ	RDPYD18189823	58158073	11631614600	56324956	11223722374	30209902	6016264547	saliva
4D_SZ	RSZYD18078797	48900206	9780041200	46768083	9288752121	4602848	907832578	saliva
4D_SZ	RSZYD18187499	71199029	14239805800	69509655	13857217202	26466839	5271507847	saliva
4D_SZ	RDPYD18189931	90491168	18098233600	89238310	17797796802	15367080	3061484882	saliva
4D_SZ	RDPYD18189850	62137758	12427551600	61114294	12172613279	25923201	5161701544	saliva
4D_SZ	RSZYD18088549	68131477	13626295400	66412062	13210978696	60418339	12015848748	tongue
4D_SZ	RDPYD18190872	82039208	16407841600	80072487	15948812375	62280902	12402134775	tongue
4D_SZ	RSZYD18187976	66184931	13236986200	65053667	12975699302	5413219	1077392083	saliva
4D_SZ	RDPYD18089370	88101363	17620272600	86778576	17313011581	61889652	12342710388	tongue
4D_SZ	RDPYD18088852	77878130	15575626000	76492512	15253024131	6118152	1217518599	saliva
4D_SZ	RSZYD18187859	62445364	12489072800	60731574	12100587937	5696797	1133829652	saliva
4D_SZ	RSZYD18187778	72649407	14529881400	71406328	14236406977	4148283	823511777	saliva
4D_SZ	RDPYD18089334	67714190	13542838000	66452391	13239866414	61515283	12254689916	tongue
4D_SZ	RDPYD18089253	80385095	16077019000	78982721	15756534685	67764782	13516183839	tongue
4D_SZ	RDPYD18088816	98740055	19748011000	97123934	19378619981	10060138	2001715677	saliva
4D_SZ	RDPYD18089019	75596544	15119308800	74310266	14823539746	56009611	11170051023	tongue
4D_SZ	RDPYD18189814	80128452	16025690400	77777843	15499304933	5116543	1013816542	saliva
4D_SZ	RSZYD18078599	93243752	18648750400	90406000	18030668474	2056521	402516045	saliva
4D_SZ	RDPYD18088920	70830138	14166027600	69404007	13840057578	64209931	12803080185	tongue
4D_SZ	RSZYD18187679	58761475	11752295000	57376344	11437142959	4776428	945176464	saliva
4D_SZ	RSZYD18187598	90836920	18167384000	89649592	17883141834	8537010	1700916589	saliva
4D_SZ	RDPYD18089316	59702918	11940583600	58542313	11670182913	52385771	10440230134	tongue
4D_SZ	RDPYD18089235	71856558	14371311600	69925918	13932735601	45196569	8995304879	tongue
4D_SZ	RSZYD18187994	95877258	19175451600	94706659	18896566034	26864253	5356607485	saliva
4D_SZ	RDPYD18093618	73841644	14768328800	71661227	14282594032	66181793	13189308611	tongue
4D_SZ	RDPYD18088951	84639419	16927883800	82349876	16420781464	43188847	8609092353	saliva
4D_SZ	RDPYD18088902	59181472	11836294400	56935774	11335126173	25409030	5055781662	tongue
4D_SZ	RSZYD18187877	60404318	12080863600	58558026	11624205422	4368371	864081960	saliva
4D_SZ	RSZYD18187958	75237807	15047561400	73754958	14703305363	13146555	2619077495	saliva
4D_SZ	RSZYD18187796	53041601	10608320200	51647723	10276067272	7931170	1574481402	saliva
4D_SZ	RDPYD18089352	78071734	15614346800	76717836	15298120672	35475699	7070157912	tongue
4D_SZ	RDPYD18088834	71745930	14349186000	69872615	13926264477	9457722	1881346972	saliva
4D_SZ	RDPYD18089271	83444258	16688851600	81738337	16286801320	76939603	15328977427	tongue
4D_SZ	RDPYD18190854	78339721	15667944200	77341112	15436434871	58166628	11605679716	tongue
4D_SZ	RSZYD18078698	46441697	9288339400	45464301	9053335742	10293682	2046976016	saliva
4D_SZ	RDPYD18189832	73169655	14633931000	72173334	14389406349	5784096	1149026635	saliva
4D_SZ	RSZYD18078779	57716905	11543381000	54799075	10851104271	3224549	636093240	saliva
4D_SZ	RDPYD18189913	89995593	17999118600	88543011	17654448935	5915080	1176726194	saliva
4D_SZ	RSZYD18078151	86301520	17260304000	84092662	16783057717	11633999	2318467702	saliva
4D_SZ	RSZYD18078313	73142589	14628517800	71764378	14308952791	40307134	8031922786	saliva
4D_SZ	RSZYD18078232	114681473	22936294600	107870698	21481517937	14080826	2799901170	saliva
4D_SZ	RSZYD18078070	75189232	15037846400	74044680	14767496110	5766030	1147579012	saliva
4D_SZ	RDPYD18300066	73779291	14755858200	72512336	14456591906	15667423	3117760650	saliva
4D_SZ	RDPYD18300309	71647855	14329571000	70604302	14072339472	34095508	6792251300	saliva
4D_SZ	RDPYD18300147	52583686	10516737200	51500170	10275414547	23890509	4762748905	saliva
4D_SZ	RSZYD18187411	71454853	14290970600	69116941	13777051650	4715488	931990123	saliva
4D_SZ	RSZYD18187330	86637327	17327465400	85237110	17009325126	41342066	8246645016	saliva
4D_SZ	RDPYD18300381	90832613	18166522600	89367998	17829218857	40896257	8155605966	saliva
4D_SZ	RSZYD18187051	63965104	12793020800	62706571	12501768899	2954143	586774100	saliva
4D_SZ	RSZYD18078511	49358942	9871788400	48563443	9690911556	4732859	943311421	saliva
4D_SZ	RSZYD18187213	89242877	17848575400	88333009	17628265800	11446819	2282262008	saliva
4D_SZ	RSZYD18187132	66875988	13375197600	65739921	13109447931	1544434	304728376	saliva
4D_SZ	RSZYD18078430	76379482	15275896400	74745318	14901032400	16351525	3258508418	saliva
4D_SZ	RDPYD18088999	69715904	13943180800	68311596	13613948196	65233975	12999387859	tongue
4D_SZ	RDPYD18300264	77034432	15406886400	76140456	15189656813	2250227	446134591	saliva
4D_SZ	RDPYD18300345	61582712	12316542400	60175916	11982750587	24502216	4872036646	saliva
4D_SZ	RDPYD18300183	87778832	17555766400	86047214	17152438331	47849320	9532681454	saliva
4D_SZ	RSZYD18078115	85665933	17133186600	83999013	16743259617	40887150	8148469891	saliva
4D_SZ	RSZYD18078331	93045347	18609069400	91227605	18156035330	28604447	5691280167	saliva
4D_SZ	RSZYD18187033	62403063	12480612600	61121022	12181936641	2436816	480265030	saliva
4D_SZ	RSZYD18078412	83839072	16767814400	78751444	15702364026	11212036	2232474812	saliva
4D_SZ	RSZYD18187114	58128338	11625667600	56954616	11339610456	6194494	1230010635	saliva
4D_SZ	RSZYD18078250	72370946	14474189200	70687521	14091621440	1671790	332574934	saliva
4D_SZ	RDPYD18300408	71641774	14328354800	69606158	13889461801	9165673	1828265995	saliva
4D_SZ	RDPYD18300084	55175209	11035041800	53808069	10729393564	38571800	7687893531	saliva
4D_SZ	RDPYD18300246	83188115	16637623000	82197980	16391481219	40022977	7978649258	saliva
4D_SZ	RDPYD18300165	79600517	15920103400	77745170	15511856049	27614003	5506348653	saliva
4D_SZ	RDPYD18300327	93081506	18616301200	91784439	18304167566	21643397	4311523977	saliva
4D_SZ	RSZYD18187510	78922307	15784461400	77832546	15528528783	6567890	1306746123	saliva
4D_SZ	RSZYD18078016	87877313	17575462600	86337410	17223802598	3457199	686433343	saliva
4D_SZ	RSZYD18187231	69557393	13911478600	68247511	13595753375	26924996	5356932617	saliva
4D_SZ	RSZYD18187312	84176745	16835349000	83082232	16557795526	25019065	4982598159	saliva
4D_SZ	RSZYD18187150	79207685	15841537000	78184141	15606119527	25558469	5098835516	saliva
4D_SZ	RSZYD18078610	67273611	13454722200	65802084	13115428135	5363542	1065315411	saliva
4D_SZ	RDPYD18300282	79246470	15849294000	77977363	15542053228	6950606	1375686134	saliva
4D_SZ	RDPYD18300363	62918808	12583761600	61883162	12328456894	16664149	3317408993	saliva
4D_SZ	RDPYD18300048	47234697	9446939400	46490395	9258457445	28969432	5767351062	saliva
4D_SZ	RSZYD18078214	81719653	16343930600	80239507	16001608439	34234240	6824021200	saliva
4D_SZ	RSZYD18078133	79865439	15973087800	78108263	15569878912	20215936	4027475484	saliva
4D_SZ	RSZYD18187105	71090157	14218031400	70263905	14013453825	3806839	755831164	saliva
4D_SZ	RSZYD18078241	83418788	16683757600	81449009	16235091140	17160160	3419869813	saliva
4D_SZ	RSZYD18078403	89361388	17872277600	87788760	17500523182	16301347	3242421002	saliva
4D_SZ	RSZYD18078322	81909627	16381925400	79888587	15884420772	46315787	9206672138	saliva
4D_SZ	RSZYD18078160	98416262	19683252400	95646718	19080955735	11143133	2218348521	saliva
4D_SZ	RDPYD18300318	66958448	13391689600	65672914	13082182740	3035067	600085483	saliva
4D_SZ	RDPYD18300156	55991582	11198316400	55432444	11065690645	3922034	779270731	saliva
4D_SZ	RDPYD18300075	77600412	15520082400	76301307	15204955392	42344947	8432886803	saliva
4D_SZ	RSZYD18187501	79952575	15990515000	78515446	15667664132	11985815	2387588354	saliva
4D_SZ	RSZYD18187420	76899304	15379860800	75819258	15127931252	4167754	830587721	saliva
4D_SZ	RDPYD18300390	53232774	10646554800	52250930	10412677136	15429953	3071803937	saliva
4D_SZ	RSZYD18187141	83337099	16667419800	82054834	16370220850	45276634	9027852416	saliva
4D_SZ	RSZYD18078601	76706323	15341264600	74403576	14840374956	5788641	1152976659	saliva
4D_SZ	RSZYD18187303	68440468	13688093600	67507017	13461452876	9986606	1988626026	saliva
4D_SZ	RSZYD18187222	71762702	14352540400	70748687	14107525393	5252621	1041704716	saliva
4D_SZ	RSZYD18187060	66532849	13306569800	64986677	12944430999	8839700	1758202150	saliva
4D_SZ	RSZYD18078520	53516953	10703390600	52390555	10444841715	8126138	1616734195	saliva
4D_SZ	RDPYD18300354	53876097	10775219400	52811205	10518005367	7440251	1480207947	saliva
4D_SZ	RDPYD18300192	93616148	18723229600	91725574	18300534256	17208442	3426640425	saliva
4D_SZ	RDPYD18300273	90383192	18076638400	89356092	17817963571	13419028	2662118206	saliva
4D_SZ	RDPYD18300039	66293511	13258702200	65009365	12951554609	19004985	3783135295	saliva
4D_SZ	RSZYD18078124	83797430	16759486000	82004514	16353090546	10813282	2152691516	saliva
4D_SZ	RSZYD18078205	65621919	13124383800	64263188	12819340844	2251631	446580642	saliva
4D_SZ	RSZYD18078421	63282809	12656561800	61632872	12267863635	40363713	8031409660	saliva
4D_SZ	RSZYD18187123	74986067	14997213400	73592512	14668199300	23149929	4611351771	saliva
4D_SZ	RSZYD18078502	70308471	14061694200	68849192	13733914972	5353473	1065117226	saliva
4D_SZ	RSZYD18187042	80768814	16153762800	79071062	15763154188	6088016	1208214644	saliva
4D_SZ	RSZYD18078340	57603938	11520787600	56190462	11181521920	3721584	724947654	saliva
4D_SZ	RSZYD18187204	71917596	14383519200	70822392	14118616622	19165655	3815543290	saliva
4D_SZ	RDPYD18300174	81157086	16231417200	79732700	15912477628	15284533	3048185314	saliva
4D_SZ	RDPYD18300336	84131598	16826319600	82487936	16438824750	22481644	4469426089	saliva
4D_SZ	RDPYD18300255	72791525	14558305000	71985665	14352765812	8139069	1615276009	saliva
4D_SZ	RDPYD18300093	85924075	17184815000	84175015	16796125269	23958101	4775701723	saliva
4D_SZ	RSZYD18187600	91077595	18215519000	89688207	17889396841	9112054	1815588966	saliva
4D_SZ	RSZYD18187321	79253067	15850613400	77762141	15495931551	4982035	990723189	saliva
4D_SZ	RSZYD18187402	84302953	16860590600	83097144	16570962032	30483049	6073938961	saliva
4D_SZ	RSZYD18078700	65235029	13047005800	63811416	12695500455	40691322	8091141617	saliva
4D_SZ	RSZYD18187240	65040850	13008170000	64057008	12779413287	13915989	2772414549	saliva
4D_SZ	RDPYD18300372	80095349	16019069800	78734490	15705782677	12371018	2463660851	saliva
4D_SZ	RDPYD18300291	82688924	16537784800	81242066	16189965145	21676899	4309734123	saliva
4D_SZ	RDPYD18300138	70158138	14031627600	67993836	13558210104	8860394	1761898095	saliva
4D_SZ	RSZYD18187006	76235238	15247047600	75240156	14990167069	11574225	2302882740	saliva
4D_SZ	RSZYD18078142	94719983	18943996600	92483897	18453085606	12305540	2449416653	saliva
4D_SZ	RSZYD18078304	61804021	12360804200	60746951	12110586822	20050081	3993074982	saliva
4D_SZ	RSZYD18078223	52529148	10505829600	49381760	9844914295	11843513	2359311312	saliva
4D_SZ	RSZYD18078061	71111703	14222340600	69917187	13936344527	29411558	5858299289	saliva
4D_SZ	RDPYD18088874	61164157	12232831400	59559963	11877284338	51163605	10201175894	tongue
4D_SZ	RDPYD18089288	60534759	12106951800	58684995	11676049875	55328700	11006592583	tongue
4D_SZ	RDPYD18089369	73079491	14615898200	71660749	14286725744	54730725	10906677811	tongue
4D_SZ	RDPYD18300301	71521402	14304280400	70400807	14036709744	4290877	850314882	saliva
4D_SZ	RDPYD18189849	73162288	14632457600	72141687	14380866056	4040689	803264916	saliva
4D_SZ	RDPYD18088991	77111418	15422283600	75823068	15117944039	27266982	5431270436	tongue
4D_SZ	RDPYD18088968	95659878	19131975600	92331390	18406614071	14450863	2872098242	saliva
4D_SZ	RDPYD18300022	46738722	9347744400	45651424	9091090527	3366647	667647470	saliva
4D_SZ	RDPYD18079685	63146812	12629362400	61340135	12232843900	54379434	10843202345	tongue
4D_SZ	RDPYD18088919	63438818	12687763600	62044321	12368524723	43259322	8619189649	tongue
4D_SZ	RDPYD18189885	76271641	15254328200	75081063	14977678173	4334018	860400517	saliva
4D_SZ	RDPYD18189966	84281576	16856315200	83042149	16548889871	28025009	5571930207	saliva
4D_SZ	RDPYD18088788	78676539	15735307800	77211498	15387324162	8899024	1768193734	saliva
4D_SZ	RDPYD18088892	43062917	8612583400	40926742	8141934061	9919969	1971730638	tongue
4D_SZ	RDPYD18300004	69694557	13938911400	68594318	13665504883	21739244	4324895017	saliva
4D_SZ	RDPYD18079667	82621441	16524288200	81815111	16305925292	58402630	11632680625	tongue
4D_SZ	RDPYD18189867	88262880	17652576000	86937294	17344053827	17284516	3443209862	saliva
4D_SZ	RDPYD18189948	51705169	10341033800	51178403	10194439695	6517609	1296394428	saliva
4D_SZ	RDPYD18300400	59378917	11875783400	58544798	11677830606	4433152	877581779	saliva
4D_SZ	RDPYD18088986	86764355	17352871000	85575321	17056881549	26147250	5208127582	saliva
4D_SZ	RDPYD18300121	56099530	11219906000	55257945	11017910974	11630223	2316347859	saliva
4D_SZ	RDPYD18300202	74430990	14886198000	72476850	14434922141	16523800	3281175478	saliva
4D_SZ	RDPYD18300040	68978148	13795629600	67914193	13538814583	5568994	1104932912	saliva
4D_SZ	RDPYD18088937	84171244	16834248800	83079319	16567699556	35751407	7123610499	tongue
4D_SZ	RDPYD18088883	60901446	12180289200	58711088	11688836727	43911372	8737586131	tongue
4D_SZ	RDPYD18088779	78238820	15647764000	76791339	15306769468	9499206	1891847622	saliva
4D_SZ	RDPYD18089297	55186580	11037316000	53498239	10650479378	28665365	5699429794	tongue
4D_SZ	RDPYD18189939	61296875	12259375000	59757948	11905061418	12217262	2427257462	saliva
4D_SZ	RDPYD18189858	64497174	12899434800	63368915	12623535517	32551842	6479871568	saliva
4D_SZ	RDPYD18300310	70684647	14136929400	69520381	13852268254	26786714	5334208727	saliva
4D_SZ	RDPYD18300031	82840608	16568121600	81331477	16195836368	11227987	2222031653	saliva
4D_SZ	RDPYD18300112	60452024	12090404800	59586388	11882011856	27417151	5464396465	saliva
4D_SZ	RDPYD18088977	82455037	16491007400	79080301	15744211926	28236967	5617407627	saliva
4D_SZ	RDPYD18088928	59514673	11902934600	58035042	11542609296	49783359	9896591341	tongue
4D_SZ	RDPYD18189975	64777880	12955576000	63546306	12660705458	2079855	409103789	saliva
4D_SZ	RDPYD18189894	72126395	14425279000	70914886	14122485930	9359153	1861375058	saliva
4D_SZ	RDPYD18300013	59977664	11995532800	58912525	11746331842	14450324	2878651642	saliva
4D_SZ	RDPYD18088797	80392735	16078547000	79002171	15742146071	13976196	2777131246	saliva
4D_SZ	RDPYD18088959	66471724	13294344800	64544886	12853767127	2376061	466205626	saliva
4D_SZ	RDPYD18079676	82100556	16420111200	81389341	16229381492	36624433	7294658046	tongue
4D_SZ	RDPYD18189957	88966845	17793369000	87592762	17456682583	43648933	8694458251	saliva
4D_SZ	RDPYD18189876	84425396	16885079200	83411157	16646043163	2720565	539616600	saliva
4D_SZ	RDPYD18089279	75760080	15152016000	74277470	14806246545	70894288	14130704631	tongue
4D_SZ	RDPYD18300130	89259371	17851874200	87830741	17501679419	10231441	2034590377	saliva
4D_SZ	RDPYD18088946	77139159	15427831800	76031020	15149329454	64655147	12879049515	tongue
4D_SZ	RDPYD18088865	66874427	13374885400	65679141	13097756430	57630086	11491265417	tongue
4D_SZ	RDPYD18189993	63185783	12637156600	62238158	12394975638	10699951	2121482503	saliva
4D_SZ	RSZYD18078474	80309287	16061857400	78045959	15531715193	4038017	802698970	saliva
4D_SZ	RSZYD18187338	86896425	17379285000	84864997	16923376596	23971045	4776721252	saliva
4D_SZ	RSZYD18078636	46815950	9363190000	45432363	9037822226	6345797	1258916370	saliva
4D_SZ	RSZYD18187176	85486035	17097207000	83542724	16653723679	4802167	948862428	saliva
4D_SZ	RSZYD18078555	73752152	14750430400	71477355	14186304707	33179288	6573865133	saliva
4D_SZ	RSZYD18187095	73117998	14623599600	71657956	14269430104	31194945	6198805058	saliva
4D_SZ	RSZYD18187419	66306917	13261383400	65042660	12972927497	12277392	2444441814	saliva
4D_SZ	RSZYD18078717	99902851	19980570200	97145539	19330311897	9243967	1833865423	saliva
4D_SZ	RSZYD18187257	74275571	14855114200	73043894	14558422764	3897772	774701629	saliva
4D_SZ	RSZYD18078393	83909950	16781990000	82361609	16418893555	10839961	2158631972	saliva
4D_SZ	RSZYD18088541	66505425	13301085000	65256832	12996052992	5513674	1093378361	tongue
4D_SZ	RDPYD18300389	65853652	13170730400	64900098	12944923187	1636450	323785765	saliva
4D_SZ	RDPYD18075182	81233401	16246680200	79489258	15850201009	2476023	492631723	saliva
4D_SZ	RSZYD18187572	75101945	15020389000	73785635	14710252604	26757469	5332171849	saliva
4D_SZ	RSZYD18187815	74767288	14953457600	73680737	14689922510	2176366	427567260	saliva
4D_SZ	RSZYD18187653	68688011	13737602200	65672373	13083343695	43977120	8759498873	saliva
4D_SZ	RSZYD18078159	85174625	17034925000	82201611	16381200611	1319525	258060916	saliva
4D_SZ	RSZYD18078078	75724231	15144846200	74437364	14827548482	11713767	2327260625	saliva
4D_SZ	RSZYD18187536	94011152	18802230400	92685923	18463044640	1733796	340800254	saliva
4D_SZ	RSZYD18187455	66606454	13321290800	64892766	12917177222	25341381	5039321834	saliva
4D_SZ	RSZYD18187617	70451081	14090216200	69237536	13788558649	15038844	2992067541	saliva
4D_SZ	RSZYD18187293	79096120	15819224000	77980344	15540764547	10718969	2133594064	saliva
4D_SZ	RSZYD18078753	53958090	10791618000	52445179	10453032320	3447280	682142661	saliva
4D_SZ	RSZYD18187770	77694709	15538941800	76094493	15175418084	1942342	383404271	saliva
4D_SZ	RSZYD18187932	77150396	15430079200	76045382	15174233867	23438549	4674109407	saliva
4D_SZ	RSZYD18187851	86623082	17324616400	82470471	16449841668	6765402	1348127766	saliva
4D_SZ	RDPYD18093605	67994487	13598897400	66538640	13241488616	35607834	7079970579	saliva
4D_SZ	RSZYD18078195	77731760	15546352000	75505559	15054507244	23662211	4712993324	saliva
4D_SZ	RDPYD18089011	62659321	12531864200	61142530	12179201522	56943333	11342114790	tongue
4D_SZ	RSZYD18078519	78156986	15631397200	76892710	15344389296	29467247	5876388920	saliva
4D_SZ	RSZYD18187059	65246178	13049235600	63645584	12673879357	14062718	2794685637	saliva
4D_SZ	RSZYD18078357	93406184	18681236800	92147541	18379457357	8646726	1720036765	saliva
4D_SZ	RSZYD18078276	98034985	19606997000	95740841	19081628868	9948655	1981019468	saliva
4D_SZ	RSZYD18078438	99787023	19957404600	97759030	19497328001	11918688	2374861035	saliva
4D_SZ	RSZYD18187194	78716202	15743240400	77073508	15364458690	3223266	636038577	saliva
4D_SZ	RSZYD18078654	86715840	17343168000	84736325	16894043076	2399963	474614094	saliva
4D_SZ	RSZYD18187356	69989480	13997896000	68821206	13731473126	12294452	2451112162	saliva
4D_SZ	RSZYD18187275	78783580	15756716000	76978216	15355620248	31490100	6280314895	saliva
4D_SZ	RSZYD18078735	105024437	21004887400	103072289	20557226276	7638674	1518088239	saliva
4D_SZ	RSZYD18187437	76162384	15232476800	74955454	14946638735	24498110	4880167912	saliva
4D_SZ	RSZYD18078573	57148414	11429682800	56007120	11138785788	679634	132393890	saliva
4D_SZ	RSZYD18187914	67853824	13570764800	66761902	13310397848	12048557	2398603019	saliva
4D_SZ	RSZYD18187590	76308656	15261731200	74785114	14914136205	19447831	3875221600	saliva
4D_SZ	RSZYD18187833	71444756	14288951200	64170955	12777423504	31224970	6214264368	saliva
4D_SZ	RDPYD18093610	82015464	16403092800	79805714	15919396825	73234680	14607861765	tongue
4D_SZ	RSZYD18078177	78620910	15724182000	76983243	15339738839	22643689	4507372626	saliva
4D_SZ	RSZYD18078096	81555718	16311143600	80010725	15959861751	58692515	11705211389	saliva
4D_SZ	RSZYD18078258	80267702	16053540400	78445346	15639314849	53574579	10678825746	saliva
4D_SZ	RSZYD18187554	80665126	16133025200	78168232	15592471804	17061802	3400497170	saliva
4D_SZ	RSZYD18078690	78141226	15628245200	76655337	15282218912	9143034	1818932237	saliva
4D_SZ	RSZYD18187716	67201978	13440395600	65877367	13134686400	2078711	406361295	saliva
4D_SZ	RDPYD18075164	90046547	18009309400	88139336	17577170386	23088989	4603793925	saliva
4D_SZ	RSZYD18187392	72186932	14437386400	70894043	14138908948	12696658	2529605280	saliva
4D_SZ	RSZYD18187635	72815291	14563058200	71969798	14357889532	4451752	886811238	saliva
4D_SZ	RSZYD18078771	60825316	12165063200	59838625	11930120654	4156848	825600761	saliva
4D_SZ	RSZYD18187473	77473341	15494668200	75863721	15119718012	3750013	743108908	saliva
4D_SZ	RSZYD18187950	91715274	18343054800	89266349	17786676891	10986507	2187065018	saliva
4D_SZ	RSZYD18187077	94487141	18897428200	93358281	18636123815	5516833	1100155304	saliva
4D_SZ	RSZYD18078537	51836933	10367386600	50238498	10000713835	21928799	4362805694	saliva
4D_SZ	RSZYD18078456	53728533	10745706600	52283625	10387649077	587392	116278604	saliva
4D_SZ	RSZYD18187158	61965901	12393180200	59838811	11939054404	4985013	988729084	saliva
4D_SZ	RSZYD18078618	68362203	13672440600	66710530	13294391949	1839271	362253223	saliva
4D_SZ	RSZYD18187428	80415266	16083053200	79315769	15825745636	27518142	5487391737	saliva
4D_SZ	RSZYD18078564	67673511	13534702200	66257597	13178059810	26905030	5343236762	saliva
4D_SZ	RSZYD18078726	81326082	16265216400	79516618	15843649564	3750359	742254528	saliva
4D_SZ	RSZYD18187266	79322990	15864598000	77956185	15530626444	27893599	5551828158	saliva
4D_SZ	RSZYD18187509	84526189	16905237800	83336932	16625855154	21283004	4243047387	saliva
4D_SZ	RSZYD18078645	79551982	15910396400	77583133	15456781089	24594346	4893387025	saliva
4D_SZ	RSZYD18187185	86573344	17314668800	84609718	16863917011	7991353	1580757093	saliva
4D_SZ	RSZYD18078483	87362057	17472411400	85790442	17104415741	30005067	5975913616	saliva
4D_SZ	RSZYD18078807	76175028	15235005600	74395464	14828345200	25295397	5038504761	saliva
4D_SZ	RSZYD18187347	72045730	14409146000	70554810	14070483003	5325184	1058391797	saliva
4D_SZ	RSZYD18088550	55169555	11033911000	53859265	10722856339	31743288	6317139679	tongue
4D_SZ	RDPYD18300398	68553036	13710607200	67547686	13475294920	9666512	1924428224	saliva
4D_SZ	RSZYD18187824	50687024	10137404800	46252518	9211371154	1164163	231020071	saliva
4D_SZ	RSZYD18187662	71607003	14321400600	68873317	13725362307	5560894	1105159122	saliva
4D_SZ	RSZYD18187581	81573786	16314757200	79915391	15934291942	4595348	911213369	saliva
4D_SZ	RSZYD18187905	95476995	19095399000	94147395	18780130340	11919420	2374537685	saliva
4D_SZ	RSZYD18078249	63929345	12785869000	62333837	12421521400	31576049	6290173470	saliva
4D_SZ	RSZYD18078087	79918000	15983600000	78566967	15661335825	14630555	2912909348	saliva
4D_SZ	RSZYD18078168	101059521	20211904200	98441512	19645622297	25306929	5046737291	saliva
4D_SZ	RSZYD18187464	73286696	14657339200	71942276	14348805158	11429613	2276989535	saliva
4D_SZ	RSZYD18078762	97667984	19533596800	95916108	19137350585	7715465	1532240046	saliva
4D_SZ	RSZYD18187626	85206866	17041373200	83549792	16646007117	65225204	12992010539	saliva
4D_SZ	RSZYD18078681	73937979	14787595800	72443456	14438335913	23395484	4659813121	saliva
4D_SZ	RSZYD18187545	87794896	17558979200	86825297	17310174361	3789160	751173348	saliva
4D_SZ	RSZYD18187383	79736096	15947219200	78514568	15666317042	6274051	1247243445	saliva
4D_SZ	RSZYD18187707	90504892	18100978400	88295650	17598244774	43439748	8653827922	saliva
4D_SZ	RSZYD18187860	66073419	13214683800	64448829	12848148142	38067834	7583777513	saliva
4D_SZ	RSZYD18187941	75851087	15170217400	74263648	14773636559	14541346	2888692123	saliva
4D_SZ	RSZYD18187149	69219351	13843870200	67952024	13556670067	14467572	2884136678	saliva
4D_SZ	RSZYD18078609	77767514	15553502800	76363228	15230539648	15477360	3080762137	saliva
4D_SZ	RSZYD18078285	127208053	25441610600	123164304	24528912688	15749471	3131097474	saliva
4D_SZ	RDPYD18089020	57856674	11571334800	56694147	11305702844	16020496	3191203483	tongue
4D_SZ	RSZYD18078447	66001490	13200298000	64637963	12883043616	2290221	456170935	saliva
4D_SZ	RSZYD18078528	96513434	19302686800	93502624	18645454063	24529837	4885095592	saliva
4D_SZ	RSZYD18187068	79871699	15974339800	78854277	15730747804	5357463	1067512177	saliva
4D_SZ	RSZYD18187608	64088489	12817697800	62854645	12532283836	21988571	4382390864	saliva
4D_SZ	RSZYD18187284	74930728	14986145600	73807353	14718620470	3674290	730711297	saliva
4D_SZ	RSZYD18078744	84788864	16957772800	83090872	16565639788	6058014	1200346601	saliva
4D_SZ	RSZYD18078582	73348454	14669690800	71980067	14344088633	45861268	9136135585	saliva
4D_SZ	RSZYD18187446	63911926	12782385200	62546154	12473849617	31513225	6280097239	saliva
4D_SZ	RSZYD18187365	76877836	15375567200	75727277	15112695862	17681867	3525730081	saliva
4D_SZ	RSZYD18078663	47475797	9495159400	45568168	9019127712	14322783	2829611840	saliva
4D_SZ	RSZYD18187527	91437640	18287528000	90208033	18003578278	32362795	6456527044	saliva
4D_SZ	RSZYD18187923	71797336	14359467200	69909593	13921505754	3428958	677558633	saliva
4D_SZ	RSZYD18078429	89937236	17987447200	87776158	17490017273	2514875	498894010	saliva
4D_SZ	RDPYD18089002	69028261	13805652200	66774499	13292785316	65399451	13018725331	tongue
4D_SZ	RSZYD18078267	83094208	16618841600	81241453	16201712744	34718523	6920476245	saliva
4D_SZ	RSZYD18078186	66268052	13253610400	64826010	12919718298	10198999	2029722865	saliva
4D_SZ	RSZYD18078348	73803099	14760619800	72586141	14468302817	7968860	1575714083	saliva
4D_SZ	RSZYD18078780	91758948	18351789600	87927751	17448090598	10815569	2141685256	saliva
4D_SZ	RSZYD18187644	90002317	18000463400	86015329	17155197997	34909770	6959278793	saliva
4D_SZ	RSZYD18187482	73306656	14661331200	72061031	14366997411	18756568	3735099052	saliva
4D_SZ	RSZYD18187806	66301165	13260233000	65033322	12957908836	12051220	2398109515	saliva
4D_SZ	RDPYD18075173	81783118	16356623600	80243203	15998860092	2160876	429652655	saliva
4D_SZ	RSZYD18187725	83575250	16715050000	82287721	16404436452	7479398	1487748722	saliva
4D_SZ	RSZYD18187563	84856287	16971257400	83614863	16685047098	8782612	1750496578	saliva
4D_SZ	RSZYD18078069	75875556	15175111200	74803016	14918124253	27197973	5420488586	saliva
4D_SZ	RSZYD18187329	80092381	16018476200	78168005	15583735806	8623110	1714603207	saliva
4D_SZ	RSZYD18078465	64956864	12991372800	63010325	12553726785	2389860	475448577	saliva
4D_SZ	RSZYD18187167	76776129	15355225800	75500508	15048103625	8631423	1712554731	saliva
4D_SZ	RSZYD18078627	83494827	16698965400	81430571	16226794678	21158262	4209986677	saliva
4D_SZ	RSZYD18187086	82982943	16596588600	81603924	16272272604	2980438	588436247	saliva
4D_SZ	RSZYD18078546	90972258	18194451600	88134456	17538562987	15478104	3073151233	saliva
4D_SZ	RSZYD18187248	50182667	10036533400	49537261	9885364924	11441901	2281631304	saliva
4D_SZ	RSZYD18078708	33360047	6672009400	32460374	6451841989	1359558	267199619	saliva
4D_SZ	RSZYD18078774	92203004	18440600800	90770994	18093359511	28350455	5641441790	saliva
4D_SZ	RSZYD18187638	70733088	14146617600	69526915	13857542998	3157320	627915768	saliva
4D_SZ	RSZYD18187476	65086806	13017361200	63566307	12663567409	7081593	1407653978	saliva
4D_SZ	RDPYD18075167	92649122	18529824400	90767637	18106770235	8037528	1602072234	saliva
4D_SZ	RSZYD18187557	70969984	14193996800	68649475	13690252420	11114479	2214148521	saliva
4D_SZ	RSZYD18078693	85629337	17125867400	84006041	16745265902	37168132	7404194498	saliva
4D_SZ	RSZYD18187872	64049628	12809925600	62190141	12391824813	19100722	3795478632	saliva
4D_SZ	RSZYD18088553	73527947	14705589400	72149674	14378691149	22189156	4417875040	tongue
4D_SZ	RSZYD18187953	72772506	14554501200	71184633	14179912045	25077952	4987955472	saliva
4D_SZ	RSZYD18078459	70042332	14008466400	68578303	13645187034	21379823	4251066593	saliva
4D_SZ	RDPYD18089302	58728549	11745709800	57608630	11475794736	42101341	8382835449	tongue
4D_SZ	RSZYD18187836	73310410	14662082000	65948951	13132447774	2643719	523849963	saliva
4D_SZ	RSZYD18187917	93723586	18744717200	92282337	18402892467	11896032	2368380796	saliva
4D_SZ	RSZYD18187593	82094984	16418996800	80470861	16049533306	26783354	5339513413	saliva
4D_SZ	RDPYD18190840	75120088	15024017600	73959597	14750165137	55224518	11010847042	tongue
4D_SZ	RSZYD18078495	57834464	11566892800	56773272	11323695381	1702422	338223492	saliva
4D_SZ	RSZYD18187359	72689812	14537962400	71258750	14211044045	50575598	10084167413	saliva
4D_SZ	RSZYD18187197	68436573	13687314600	66751632	13308215646	24235449	4828541512	saliva
4D_SZ	RSZYD18078657	92415762	18483152400	90633196	18067550037	4469463	874876460	saliva
4D_SZ	RSZYD18078576	84364544	16872908800	83134771	16583871186	5766989	1145086903	saliva
4D_SZ	RSZYD18187278	72867010	14573402000	71009001	14140105538	42050729	8370874140	saliva
4D_SZ	RSZYD18078738	75823989	15164797800	74417862	14840857722	26461381	5273778225	saliva
4D_SZ	RSZYD18187494	77088627	15417725400	76184924	15199475002	4227263	840761975	saliva
4D_SZ	RSZYD18187818	85259050	17051810000	84167307	16788529084	9645025	1921896322	saliva
4D_SZ	RSZYD18187656	93992472	18798494400	90276150	18001957902	19536518	3889776765	saliva
4D_SZ	RSZYD18078792	107745992	21549198400	105084293	20926314364	7348967	1460104635	saliva
4D_SZ	RSZYD18187575	48741837	9748367400	47571109	9472160772	731305	145165847	saliva
4D_SZ	RDPYD18075185	91256767	18251353400	89471193	17847354041	32652872	6511764660	saliva
4D_SZ	RDPYD18093622	79193781	15838756200	77074456	15373762260	57585733	11483551683	tongue
4D_SZ	RDPYD18089005	74785308	14957061600	72631043	14469310847	57384643	11429601855	tongue
4D_SZ	RSZYD18187890	69718515	13943703000	67543152	13455609044	21223608	4224722629	saliva
4D_SZ	RSZYD18187971	72214940	14442988000	70676714	14089806307	9389208	1869640947	saliva
4D_SZ	RSZYD18078639	57938595	11587719000	56429621	11231151325	5804602	1153419674	saliva
4D_SZ	RSZYD18187179	66243841	13248768200	64763906	12910403873	13361033	2659000718	saliva
4D_SZ	RDPYD18089320	50509142	10101828400	49376618	9842516484	29126700	5801943375	tongue
4D_SZ	RSZYD18078477	95696186	19139237200	93451319	18608362045	13536574	2693179953	saliva
4D_SZ	RSZYD18078396	73610584	14722116800	72052779	14356127835	15915271	3167686390	saliva
4D_SZ	RSZYD18078558	92825725	18565145000	90670148	18025099904	4581987	894887081	saliva
4D_SZ	RSZYD18187098	67630722	13526144400	66334283	13222148713	16087802	3199055499	saliva
4D_SZ	RSZYD18187692	70728198	14145639600	69054991	13764633384	1915836	380804673	saliva
4D_SZ	RSZYD18187935	78138879	15627775800	76930059	15348235832	10339987	2058053923	saliva
4D_SZ	RSZYD18187773	79556315	15911263000	78201583	15603316348	26096407	5202103747	saliva
4D_SZ	RSZYD18078279	80027452	16005490400	78265298	15603136073	8285465	1650085780	saliva
4D_SZ	RDPYD18088811	67214417	13442883400	65775830	13109060961	12959602	2580378434	saliva
4D_SZ	RSZYD18078198	61342094	12268418800	59779655	11916791744	1502847	294286852	saliva
4D_SZ	RDPYD18089041	52972412	10594482400	51777921	10295663451	49030142	9747762135	tongue
4D_SZ	RSZYD18078675	77981772	15596354400	76709855	15283126673	16764435	3335321602	saliva
4D_SZ	RSZYD18187539	87575293	17515058600	86181977	17160451823	27542178	5476977671	saliva
4D_SZ	RSZYD18187377	66680018	13336003600	65653214	13085737065	42637775	8496144163	saliva
4D_SZ	RSZYD18078756	83745011	16749002200	81860800	16331564890	19663753	3918930375	saliva
4D_SZ	RSZYD18187296	84454641	16890928200	83444167	16636985678	15314574	3049193009	saliva
4D_SZ	RSZYD18187458	82866064	16573212800	81473279	16235663327	13555679	2698544051	saliva
4D_SZ	RSZYD18078594	88466073	17693214600	86205496	17206981966	16830895	3357083576	saliva
4D_SZ	RSZYD18187728	62506826	12501365200	61399425	12235350863	32316448	6435230892	saliva
4D_SZ	RDPYD18075176	89694467	17938893400	88041495	17556988524	12643025	2519652727	saliva
4D_SZ	RSZYD18187566	57398399	11479679800	56256857	11211951788	11212767	2232942699	saliva
4D_SZ	RSZYD18187809	70086914	14017382800	68988880	13757256307	7681529	1528387168	saliva
4D_SZ	RSZYD18187485	78924611	15784922200	78025583	15568414553	23664667	4718601033	saliva
4D_SZ	RSZYD18078783	79521906	15904381200	76250038	15127945030	3558213	703325277	saliva
4D_SZ	RSZYD18187647	60955030	12191006000	58204497	11598055000	3311896	657871561	saliva
4D_SZ	RDPYD18093613	101870944	20374188800	99620621	19907039680	70274840	14040872132	tongue
4D_SZ	RSZYD18187962	80693193	16138638600	77731128	15497030897	24304545	4842716642	saliva
4D_SZ	RSZYD18187881	80943084	16188616800	78772847	15645220363	24406874	4841619563	saliva
4D_SZ	RSZYD18088562	76596200	15319240000	75268664	15005175963	32969506	6569503560	tongue
4D_SZ	RSZYD18078549	79086321	15817264200	76880213	15310237186	1602084	315860285	saliva
4D_SZ	RDPYD18089311	66121125	13224225000	65095636	12985050449	52222672	10415314061	tongue
4D_SZ	RSZYD18187089	72331284	14466256800	71080295	14171766963	1500681	295203082	saliva
4D_SZ	RDPYD18089230	36621888	7324377600	35524373	7073368630	30913147	6154021572	tongue
4D_SZ	RSZYD18078468	118808337	23761667400	116072788	23150833359	5233085	1042039371	saliva
4D_SZ	RSZYD18187764	73958344	14791668800	73098956	14587024748	15067580	3005141103	saliva
4D_SZ	RSZYD18187926	93115770	18623154000	90934285	18120967540	29104874	5796700855	saliva
4D_SZ	RSZYD18187845	73895926	14779185200	69422075	13838495783	11431182	2275885170	saliva
4D_SZ	RSZYD18187683	70105438	14021087600	66798821	13309433590	11897487	2368280064	saliva
4D_SZ	RSZYD18078189	74989001	14997800200	72316097	14401506781	13997868	2783340711	saliva
4D_SZ	RDPYD18088802	66774693	13354938600	65482748	13047201958	4318109	856946480	saliva
4D_SZ	RDPYD18089032	67389262	13477852400	65848834	13123670754	59101121	11776843704	tongue
4D_SZ	RDPYD18093590	81862710	16372542000	80568183	16048505956	11591924	2300647151	saliva
4D_SZ	RSZYD18187449	85125580	17025116000	83377961	16642214622	14563298	2901057565	saliva
4D_SZ	RSZYD18187287	82269650	16453930000	80484179	16041680845	22354400	4445543998	saliva
4D_SZ	RSZYD18078747	54960858	10992171600	53807367	10726619132	9522167	1895832305	saliva
4D_SZ	RSZYD18078666	71287971	14257594200	68641525	13630411886	5429236	1076667645	saliva
4D_SZ	RSZYD18187368	61772464	12354492800	60571837	12076345724	16287103	3244732070	saliva
4D_SZ	RSZYD18187908	85635078	17127015600	83975094	16731515648	9166603	1824356763	saliva
4D_SZ	RSZYD18187584	79804013	15960802600	78188342	15590513721	26927461	5365243433	saliva
4D_SZ	RSZYD18187665	80962614	16192522800	78014436	15552014588	7785603	1550502990	saliva
4D_SZ	RSZYD18187827	62294786	12458957200	56911329	11336110337	5561847	1106725347	saliva
4D_SZ	RDPYD18089014	67649943	13529988600	65913425	13125944278	63111004	12566726739	tongue
4D_SZ	RSZYD18187980	70473557	14094711400	69103789	13779729121	19559648	3897392242	saliva
4D_SZ	RSZYD18187269	65983806	13196761200	64710773	12891372017	10201291	2029804280	saliva
4D_SZ	RSZYD18078567	71090894	14218178800	69924254	13926329695	5830026	1159153151	saliva
4D_SZ	RSZYD18078486	72899848	14579969600	70784886	14103317023	12200299	2428981175	saliva
4D_SZ	RSZYD18078648	60572059	12114411800	58835129	11714575484	15803029	3142133475	saliva
4D_SZ	RSZYD18187188	92271053	18454210600	90653374	18079466592	19414520	3867384378	saliva
4D_SZ	RSZYD18187944	87559379	17511875800	85316028	17004408007	5414614	1074837589	saliva
4D_SZ	RSZYD18187782	91964044	18392808800	90447454	18034686803	13983985	2782769304	saliva
4D_SZ	RSZYD18187863	88307680	17661536000	86380115	17230103455	13999744	2790612032	saliva
4D_SZ	RSZYD18088544	69887487	13977497400	68768364	13707599962	25066074	4989268682	tongue
4D_SZ	RDPYD18088820	64616293	12923258600	63302873	12615507890	6175708	1226356378	saliva
4D_SZ	RSZYD18093179	76370905	15274181000	74676709	14878528867	71910730	14326555669	tongue
4D_SZ	RSZYD18187629	72227879	14445575800	71214050	14201741710	11732667	2337244393	saliva
4D_SZ	RSZYD18078765	64967264	12993452800	63619818	12683248288	9104766	1811908511	saliva
4D_SZ	RSZYD18187467	95178522	19035704400	94060179	18775769235	17704139	3529703773	saliva
4D_SZ	RSZYD18187386	73086528	14617305600	71849151	14331714390	6803551	1353716690	saliva
4D_SZ	RSZYD18078684	58479788	11695957600	57249190	11404963535	12332113	2451115572	saliva
4D_SZ	RSZYD18187548	80926781	16185356200	79318085	15816542864	3358639	664161706	saliva
4D_SZ	RSZYD18187001	78151093	15630218600	77076082	15353566002	38341419	7635335344	saliva
4D_SZ	RDPYD18300133	54841337	10968267400	53944485	10748190857	8419768	1675588310	saliva
4D_SZ	RDPYD18300052	52249666	10449933200	51195621	10195677218	9658036	1918809367	saliva
4D_SZ	RDPYD18088895	68179718	13635943600	65445690	13034406681	51942063	10343071100	tongue
4D_SZ	RDPYD18189996	61990967	12398193400	61104440	12174485084	6461884	1279101495	saliva
4D_SZ	RDPYD18300331	71260738	14252147600	69970909	13944914401	8452234	1681135707	saliva
4D_SZ	RDPYD18189879	89913918	17982783600	88576285	17666297513	28244454	5629794408	saliva
4D_SZ	RDPYD18300250	66388135	13277627000	65412139	13030327722	3104896	605272787	saliva
4D_SZ	RDPYD18300016	60030910	12006182000	58959808	11753566999	11476986	2286001877	saliva
4D_SZ	RSZYD18078101	97880260	19576052000	96373221	19211603564	30109591	5997619267	saliva
4D_SZ	RSZYD18078020	80713808	16142761600	78820568	15716119262	37289722	7427337891	saliva
4D_SZ	RSZYD18187100	82935254	16587050800	81870053	16341303966	6112535	1216519576	saliva
4D_SZ	RDPYD18079688	74217418	14843483600	72317054	14429264715	61238517	12217729043	tongue
4D_SZ	RDPYD18300151	67449048	13489809600	66739722	13313777470	8004308	1588625932	saliva
4D_SZ	RDPYD18300070	87929527	17585905400	86583190	17261610328	3435366	680895041	saliva
4D_SZ	RDPYD18088994	69537390	13907478000	68333249	13624247914	24177253	4817226793	tongue
4D_SZ	RDPYD18088877	63505968	12701193600	61892972	12344947375	43059387	8584891515	tongue
4D_SZ	RDPYD18189897	79701113	15940222600	78501773	15658141539	7631009	1513512671	saliva
4D_SZ	RDPYD18189978	57423031	11484606200	55985278	11126708503	6999618	1364610654	saliva
4D_SZ	RDPYD18300115	83690505	16738101000	82540240	16460955690	3203262	633694903	saliva
4D_SZ	RDPYD18300034	88073689	17614737800	87174129	17388484972	4272917	848296380	saliva
4D_SZ	RSZYD18078200	54697982	10939596400	53264086	10614942325	3955986	785320935	saliva
4D_SZ	RSZYD18187010	52213775	10442755000	49819424	9907360847	3000795	579410162	saliva
4D_SZ	RDPYD18079679	85912719	17182543800	85085983	16968678125	80539275	16061177653	tongue
4D_SZ	RDPYD18300061	74322016	14864403200	72893653	14520029416	17351426	3444055477	saliva
4D_SZ	RDPYD18300142	62615592	12523118400	61261221	12218886420	17065497	3394847587	saliva
4D_SZ	RDPYD18300304	84826992	16965398400	83521003	16654502317	42185085	8407929361	saliva
4D_SZ	RDPYD18088868	53194766	10638953200	52097272	10380661616	44352811	8834791561	tongue
4D_SZ	RDPYD18189969	81165658	16233131600	80177164	15990932105	9817328	1951295331	saliva
4D_SZ	RDPYD18189888	70392487	14078497400	69298544	13825863634	8274723	1648945246	saliva
4D_SZ	RDPYD18300340	41966349	8393269800	40908256	8135901519	15864875	3143169202	saliva
4D_SZ	RDPYD18300025	63425128	12685025600	62286171	12420517991	4746072	944126847	saliva
4D_SZ	RDPYD18300106	75163811	15032762200	73437359	14659524776	14025534	2797479033	saliva
4D_SZ	RSZYD18078110	96407111	19281422200	94510851	18838284128	4556944	905399964	saliva
4D_SZ	RDPYD18300241	53502709	10700541800	52432778	10450115618	3390729	668487651	saliva
4D_SZ	RDPYD18300403	71758601	14351720200	69716807	13910919053	10578189	2109550752	saliva
4D_SZ	RDPYD18300322	75610718	15122143600	74173680	14779765050	9164425	1817844580	saliva
4D_SZ	RDPYD18300160	71263024	14252604800	69652114	13896460882	6456614	1286384355	saliva
4D_SZ	RDPYD18300007	69562199	13912439800	68289313	13600335440	9752752	1933478192	saliva
4D_SZ	RSZYD18078011	67120415	13424083000	65404207	13042720474	17720483	3527878082	saliva
4D_SZ	RDPYD18088886	57813248	11562649600	55546883	11054647129	15075418	2997605514	tongue
4D_SZ	RDPYD18189987	74422995	14884599000	73086574	14535092635	18557959	3684533366	saliva
4D_SZ	RDPYD18300205	75099656	15019931200	73057609	14559208567	4174455	827206740	saliva
4D_SZ	RDPYD18300043	87654133	17530826600	86453930	17230488004	4936455	980784456	saliva
4D_SZ	RDPYD18088989	62312989	12462597800	60940943	12129596332	9603314	1908575275	saliva
4D_SZ	RDPYD18300124	71314440	14262888000	70560676	14079835825	3916260	779848430	saliva
4D_SZ	RSZYD18187799	78742267	15748453400	77082816	15355181781	24330466	4843879069	saliva
4D_SZ	RDPYD18088837	78301340	15660268000	76494304	15253644164	16134362	3215132357	saliva
4D_SZ	RDPYD18089229	61405244	12281048800	59910672	11942865096	45534359	9072267369	tongue
4D_SZ	RDPYD18189916	66219103	13243820600	65017925	12959157392	30019649	5980636454	saliva
4D_SZ	RDPYD18088990	58558476	11711695200	57233230	11389623784	15778964	3135466534	saliva
4D_SZ	RDPYD18189835	85416802	17083360400	84245466	16792760180	56432189	11245479156	saliva
4D_SZ	RDPYD18093589	76485960	15297192000	75356140	15012263872	20907910	4160452755	saliva
4D_SZ	RDPYD18190848	66494351	13298870200	65621331	13093262083	60225238	12015878346	tongue
4D_SZ	RDPYD18088932	75694611	15138922200	74560684	14858864957	58453480	11645160154	tongue
4D_SZ	RDPYD18088954	82638912	16527782400	80830586	16117925801	28693371	5718279241	saliva
4D_SZ	RDPYD18088792	85592488	17118497600	84078057	16749011667	37944279	7553129247	saliva
4D_SZ	RDPYD18089265	77121659	15424331800	76045059	15165887578	60786062	12118388327	tongue
4D_SZ	RDPYD18089346	83289472	16657894400	81731416	16297228672	11597771	2306224657	tongue
4D_SZ	RDPYD18189952	75532985	15106597000	74732916	14886067957	28233016	5622068698	saliva
4D_SZ	RDPYD18189871	86773258	17354651600	85758014	17109547863	15030179	2995386521	saliva
4D_SZ	RSZYD18187898	65885509	13177101800	64896033	12937914243	27486214	5477203700	saliva
4D_SZ	RDPYD18088914	72806274	14561254800	69831491	13912076978	59641912	11879607149	tongue
4D_SZ	RDPYD18088855	90704467	18140893400	89187009	17787825058	2850381	563268122	saliva
4D_SZ	RDPYD18089247	70013479	14002695800	68434342	13637750040	60056534	11965436065	tongue
4D_SZ	RDPYD18089328	79048739	15809747800	77844696	15510655404	12599497	2504287159	tongue
4D_SZ	RDPYD18189934	71059514	14211902800	69771276	13904544924	6327503	1260200357	saliva
4D_SZ	RDPYD18189853	77807532	15561506400	76838130	15320213433	16160301	3214127909	saliva
4D_SZ	RDPYD18089049	78045192	15609038400	77174076	15362868123	55587081	11061402774	tongue
4D_SZ	RDPYD18190866	95703445	19140689000	93658401	18671319734	24463553	4867832810	tongue
4D_SZ	RDPYD18088972	78374091	15674818200	74952150	14911706717	8466682	1677726673	saliva
4D_SZ	RDPYD18189817	71482634	14296526800	69352969	13818637205	13765069	2740486835	saliva
4D_SZ	RDPYD18088819	66385652	13277130400	65187787	12993006794	7906813	1571255919	saliva
4D_SZ	RDPYD18089283	67959502	13591900400	66590599	13272431865	60114514	11980502040	tongue
4D_SZ	RDPYD18089364	78905415	15781083000	77623865	15481802013	55598081	11083682637	tongue
4D_SZ	RDPYD18189970	67676436	13535287200	66850624	13332350135	5726402	1137485341	saliva
4D_SZ	RSZYD18187889	70145105	14029021000	68530743	13619409824	16698133	3313014166	saliva
4D_SZ	RDPYD18088905	68827714	13765542800	66599070	13271548425	60382233	12031111922	tongue
4D_SZ	RDPYD18079671	82399566	16479913200	81764507	16304847833	67155362	13388149719	tongue
4D_SZ	RDPYD18088846	89969888	17993977600	88451521	17634615448	5528269	1094764905	saliva
4D_SZ	RDPYD18089238	52456013	10491202600	51056245	10169031409	40656845	8094557286	tongue
4D_SZ	RDPYD18089319	62763104	12552620800	61716510	12312217483	23162855	4616439083	tongue
4D_SZ	RDPYD18189844	89963360	17992672000	88859151	17727346609	30219239	6026309324	saliva
4D_SZ	RDPYD18189925	67817234	13563446800	66399854	13235753451	20097754	4002858734	saliva
4D_SZ	RDPYD18093598	67909141	13581828200	66843783	13316843858	5848022	1161321444	saliva
4D_SZ	RDPYD18190857	70364080	14072816000	69453703	13866075963	39908246	7963455228	tongue
4D_SZ	RDPYD18088963	81482629	16296525800	78515914	15646815720	11659391	2318386522	saliva
4D_SZ	RDPYD18088941	72146353	14429270600	71170991	14182954852	64166248	12785481410	tongue
4D_SZ	RDPYD18189808	68872947	13774589400	66502979	13259341603	5350157	1065119267	saliva
4D_SZ	RDPYD18088860	79486280	15897256000	78262309	15563899329	60510945	12028927042	tongue
4D_SZ	RDPYD18089274	85120702	17024140400	83723992	16705998326	51250992	10222377089	tongue
4D_SZ	RDPYD18089355	95541785	19108357000	93656039	18686253606	83384297	16635165467	tongue
4D_SZ	RDPYD18189880	78066246	15613249200	76928669	15340884239	35944735	7161930472	saliva
4D_SZ	RSZYD18187988	67697765	13539553000	66601567	13279356509	15882408	3163267920	saliva
4D_SZ	RDPYD18190839	68719403	13743880600	67621009	13481168806	55123811	10986475554	tongue
4D_SZ	RDPYD18088783	74197537	14839507400	72410825	14422254463	2560826	508455432	saliva
4D_SZ	RDPYD18088923	77099620	15419924000	75435165	15027181731	65946877	13134803392	tongue
4D_SZ	RDPYD18089256	70960916	14192183200	69549655	13870477305	37441495	7464178369	tongue
4D_SZ	RDPYD18089337	72759832	14551966400	71229822	14203890175	44905411	8950463599	tongue
4D_SZ	RDPYD18189862	69354064	13870812800	68165389	13588429245	35989004	7167021980	saliva
4D_SZ	RDPYD18189826	67247352	13449470400	65230489	13002348689	5252070	1044754264	saliva
4D_SZ	RDPYD18088981	75423336	15084667200	72688917	14484192869	28858374	5746565999	saliva
4D_SZ	RDPYD18189907	76384602	15276920400	75210243	14995667742	20702561	4124415773	saliva
4D_SZ	RDPYD18089292	87233341	17446668200	85216224	16980653306	70945562	14133895862	tongue
4D_SZ	RDPYD18089373	65093544	13018708800	63560378	12665050230	12902344	2565447385	tongue
4D_SZ	RDPYD18088828	75256635	15051327000	72150175	14356515161	47034692	9350787597	saliva
4D_SZ	RSZYD18078541	60791918	12158383600	58667944	11680074756	8268359	1639655668	saliva
4D_SZ	RSZYD18187081	61704628	12340925600	60403121	12039535256	11375426	2263128867	saliva
4D_SZ	RSZYD18078703	61425509	12285101800	59899583	11917131670	13065258	2596966654	saliva
4D_SZ	RSZYD18187243	63343156	12668631200	62661881	12505969299	33723168	6728700619	saliva
4D_SZ	RSZYD18078622	72027188	14405437600	70478489	14053322511	5522518	1096095210	saliva
4D_SZ	RSZYD18187162	60638729	12127745800	59579443	11870673506	2042790	402352279	saliva
4D_SZ	RSZYD18078460	89748469	17949693800	87778178	17463573879	2848809	565729051	saliva
4D_SZ	RSZYD18187324	78512601	15702520200	77043234	15365674888	17041459	3394284677	saliva
4D_SZ	RDPYD18300294	81949753	16389950600	80549077	16058591378	23113991	4602693083	saliva
4D_SZ	RDPYD18300375	92961249	18592249800	91319716	18213769925	23400162	4661557514	saliva
4D_SZ	RSZYD18187801	78613446	15722689200	77152420	15374686701	37406193	7448759250	saliva
4D_SZ	RSZYD18187720	72122391	14424478200	70322870	14003705539	20146742	3998502449	saliva
4D_SZ	RSZYD18078226	57371943	11474388600	53608855	10683679965	20843463	4152794705	saliva
4D_SZ	RSZYD18078064	98069522	19613904400	96957884	19346939472	5666794	1127249270	saliva
4D_SZ	RSZYD18078307	86318836	17263767200	85219355	17004620083	18133302	3614840155	saliva
4D_SZ	RSZYD18187009	81447575	16289515000	78518301	15660055480	6990652	1387328052	saliva
4D_SZ	RSZYD18078145	74055901	14811180200	72412757	14450961052	24752574	4938222241	saliva
4D_SZ	RSZYD18187441	91450005	18290001000	90430825	18045119765	23945780	4772353667	saliva
4D_SZ	RSZYD18187603	98179625	19635925000	96625454	19273545817	3142022	621233037	saliva
4D_SZ	RSZYD18187522	83968940	16793788000	82883990	16543388153	6627501	1320312409	saliva
4D_SZ	RSZYD18187360	75151018	15030203600	73770216	14714777293	20312470	4049957871	saliva
4D_SZ	RSZYD18078109	83961271	16792254200	82483042	16437615543	51752957	10311293090	saliva
4D_SZ	RDPYD18300258	82526902	16505380400	81277995	16198667796	6568876	1299386396	saliva
4D_SZ	RDPYD18300096	67860587	13572117400	66672513	13307341615	27789327	5545451976	saliva
4D_SZ	RDPYD18300339	62378537	12475707400	61250832	12216835324	29732753	5928318556	saliva
4D_SZ	RDPYD18300177	71645262	14329052400	70034052	13955741170	7344525	1459586467	saliva
4D_SZ	RSZYD18187126	85786459	17157291800	84566564	16869582972	19332749	3852867404	saliva
4D_SZ	RSZYD18078262	118483439	23696687800	116106064	23165008594	32431121	6468629510	saliva
4D_SZ	RSZYD18078424	60668334	12133666800	59376653	11828777343	12709544	2529978120	saliva
4D_SZ	RSZYD18187207	79881946	15976389200	79047318	15773751193	5414383	1077688290	saliva
4D_SZ	RSZYD18078343	90904823	18180964600	89706281	17900949239	19064215	3799790123	saliva
4D_SZ	RSZYD18078181	59125800	11825160000	57842148	11521854136	38508568	7665556813	saliva
4D_SZ	RSZYD18078505	56412396	11282479200	55252999	11014575823	20610342	4104907123	saliva
4D_SZ	RSZYD18187045	85235757	17047151400	83893148	16722577301	44697826	8906422030	saliva
4D_SZ	RSZYD18187261	73035359	14607071800	71748954	14296147639	38949383	7758405888	saliva
4D_SZ	RSZYD18078721	18105891	3621178200	16813934	3295658658	3198523	585359999	saliva
4D_SZ	RSZYD18187423	90039907	18007981400	89001799	17765019915	14735567	2939051043	saliva
4D_SZ	RSZYD18078802	98008411	19601682200	95450043	19012680805	13174777	2613766842	saliva
4D_SZ	RSZYD18187180	62810717	12562143400	61302636	12216664250	8376271	1662733860	saliva
4D_SZ	RSZYD18078640	53394902	10678980400	52088563	10371029240	14679970	2920577236	saliva
4D_SZ	RSZYD18187504	93617699	18723539800	92394284	18442083266	4020590	798278111	saliva
4D_SZ	RDPYD18300393	76170011	15234002200	75167204	15002889983	2213850	438043705	saliva
4D_SZ	RDPYD18300078	69817942	13963588400	68021814	13556809956	8556671	1688582804	saliva
4D_SZ	RDPYD18300159	45568124	9113624800	44302881	8831440510	22739992	4529141723	saliva
4D_SZ	RSZYD18187900	71205616	14241123200	70104022	13969521274	11732778	2329292989	saliva
4D_SZ	RSZYD18078406	85841340	17168268000	84295530	16815260168	9706254	1932508870	saliva
4D_SZ	RSZYD18078082	80006163	16001232600	78775193	15696698660	5062707	1001682891	saliva
4D_SZ	RSZYD18187108	83764733	16752946600	82780249	16505270174	10732599	2129159634	saliva
4D_SZ	RSZYD18078244	90033221	18006644200	88089465	17562800411	9344737	1862189276	saliva
4D_SZ	RSZYD18187027	79659690	15931938000	78780052	15725526084	4381487	870821439	saliva
4D_SZ	RSZYD18078163	53828982	10765796400	51991422	10357323244	6586364	1303984087	saliva
4D_SZ	RSZYD18078325	114684819	22936963800	112743892	22457131063	45373928	9034115649	saliva
4D_SZ	RSZYD18187621	81188663	16237732600	79862872	15915476449	12461604	2477896965	saliva
4D_SZ	RSZYD18187702	70559272	14111854400	68816759	13717053621	6905428	1374989163	saliva
4D_SZ	RSZYD18187540	81068887	16213777400	79835139	15896371785	13740797	2728142033	saliva
4D_SZ	RSZYD18078046	68597761	13719552200	66277728	13197493485	6766466	1338578131	saliva
4D_SZ	RSZYD18078208	87765117	17553023400	85828570	17103927533	4265570	842518190	saliva
4D_SZ	RSZYD18078127	79472942	15894588400	77212131	15384149367	7669785	1527327275	saliva
4D_SZ	RDPYD18300276	49933659	9986731800	48526092	9620284356	6522564	1243349950	saliva
4D_SZ	RDPYD18300195	80120984	16024196800	77708767	15474157150	8189606	1619484223	saliva
4D_SZ	RDPYD18300357	77658743	15531748600	76408878	15231986653	4706015	937000878	saliva
4D_SZ	RSZYD18187306	77552879	15510575800	76636676	15285210863	6128425	1218931781	saliva
4D_SZ	RSZYD18078442	84801103	16960220600	82818406	16506089078	30651350	6104861515	saliva
4D_SZ	RSZYD18078280	104815397	20963079400	102053393	20346117512	13443974	2678010688	saliva
4D_SZ	RSZYD18187144	83261384	16652276800	82221135	16409594319	40267696	8033968767	saliva
4D_SZ	RSZYD18078604	50959713	10191942600	49133413	9790478400	17303944	3445892937	saliva
4D_SZ	RSZYD18187063	83505921	16701184200	81795335	16302180386	5818367	1156885579	saliva
4D_SZ	RSZYD18078523	51249088	10249817600	50179368	10006799011	4700109	935068682	saliva
4D_SZ	RSZYD18078361	99608674	19921734800	98470619	19647706470	22734797	4531507708	saliva
4D_SZ	RSZYD18187225	90422097	18084419400	89585395	17883676994	20671903	4122866513	saliva
4D_SZ	RSZYD18187171	67686765	13537353000	65930671	13129716216	25757194	5120549367	saliva
4D_SZ	RSZYD18078631	95342897	19068579400	93420059	18630471232	12289275	2447330914	saliva
4D_SZ	RSZYD18187333	66031193	13206238600	64543740	12868850570	16894886	3366497988	saliva
4D_SZ	RSZYD18187252	69108153	13821630600	67837669	13506469167	10771275	2142956989	saliva
4D_SZ	RSZYD18078712	67858133	13571626600	66005644	13134609355	2715177	538147172	saliva
4D_SZ	RSZYD18187414	67018334	13403666800	66151224	13201951554	2273113	449208707	saliva
4D_SZ	RSZYD18078550	82460982	16492196400	79763687	15869045567	39085721	7767987903	saliva
4D_SZ	RSZYD18187090	70483478	14096695600	69383137	13839314468	4848096	965318813	saliva
4D_SZ	RDPYD18300384	79879298	15975859600	78481277	15651769161	4090047	813293416	saliva
4D_SZ	RDPYD18300069	78068332	15613666400	76831350	15317487146	2245519	444629111	saliva
4D_SZ	RSZYD18187810	80673126	16134625200	79245395	15794234756	3058664	605260348	saliva
4D_SZ	RSZYD18078316	78986307	15797261400	76986627	15348062633	11567031	2304219964	saliva
4D_SZ	RSZYD18078154	54433004	10886600800	52696808	10504730875	3048961	606602059	saliva
4D_SZ	RSZYD18187018	86794619	17358923800	83701805	16701434731	36842773	7345367203	saliva
4D_SZ	RSZYD18078073	77885699	15577139800	76706700	15298879133	2236920	442767428	saliva
4D_SZ	RSZYD18078235	80447975	16089595000	75241742	14969237181	48559305	9659099166	saliva
4D_SZ	RSZYD18187612	81512735	16302547000	80168679	15966515917	38390943	7641411441	saliva
4D_SZ	RSZYD18187450	86043387	17208677400	84264174	16787731570	12993534	2584069394	saliva
4D_SZ	RDPYD18300348	65105605	13021121000	63939522	12740677023	19580995	3898792697	saliva
4D_SZ	RDPYD18093600	94219701	18843940200	92609887	18449929729	21084539	4192404363	saliva
4D_SZ	RDPYD18300267	71032154	14206430800	69977318	13946061289	23130114	4607078461	saliva
4D_SZ	RSZYD18187216	71835563	14367112600	70751052	14110675297	52816148	10530830774	saliva
4D_SZ	RSZYD18187054	60270028	12054005600	57965745	11545499527	9728430	1926562000	saliva
4D_SZ	RSZYD18078514	66988800	13397760000	64372824	12826767865	2571586	503629004	saliva
4D_SZ	RSZYD18078190	88448321	17689664200	85861536	17117943623	13850297	2757127757	saliva
4D_SZ	RSZYD18078433	83278938	16655787600	81658396	16285553679	3783409	754043096	saliva
4D_SZ	RSZYD18187135	92879871	18575974200	91757629	18313940791	8543268	1702659785	saliva
4D_SZ	RSZYD18078271	106048198	21209639600	103860659	20708808893	48277325	9622413743	saliva
4D_SZ	RSZYD18078811	88696218	17739243600	86915046	17320887120	11297254	2248296240	saliva
4D_SZ	RSZYD18187351	69491677	13898335400	68066854	13564948001	15629116	3113224680	saliva
4D_SZ	RSZYD18187513	78616693	15723338600	77079753	15362850000	11878089	2356997089	saliva
4D_SZ	RSZYD18187432	85252575	17050515000	83827148	16732395276	25669734	5120252842	saliva
4D_SZ	RSZYD18187270	78625684	15725136800	77304823	15403517532	18818281	3747036145	saliva
4D_SZ	RDPYD18300249	60761742	12152348400	58745439	11646255903	8363923	1597773731	saliva
4D_SZ	RDPYD18300087	71692562	14338512400	70365223	14039625667	1866268	364493169	saliva
4D_SZ	RSZYD18078172	86860612	17372122400	84722859	16866079102	29373976	5838149825	saliva
4D_SZ	RSZYD18187036	81790705	16358141000	80429636	16047663556	15697113	3128065696	saliva
4D_SZ	RSZYD18078253	113983735	22796747000	111640865	22266715429	42299334	8434749582	saliva
4D_SZ	RSZYD18187117	78756025	15751205000	77576118	15462509427	30627023	6099712973	saliva
4D_SZ	RSZYD18078091	80811913	16162382600	79452885	15835782135	3064764	605035881	saliva
4D_SZ	RSZYD18187711	60082174	12016434800	58404028	11636023379	12496432	2487437909	saliva
4D_SZ	RSZYD18187630	80103302	16020660400	78811568	15711129520	9702541	1929500752	saliva
4D_SZ	RSZYD18093180	85197806	17039561200	83612984	16675024032	54402369	10843811528	tongue
4D_SZ	RSZYD18078136	54205709	10841141800	52679362	10507624656	14475006	2883841095	saliva
4D_SZ	RSZYD18078217	95841087	19168217400	94376709	18830276247	42553567	8484739072	saliva
4D_SZ	RDPYD18300366	66302928	13260585600	65241726	12999478100	3500302	696662691	saliva
4D_SZ	RDPYD18300285	68950417	13790083400	67925524	13538530692	5697939	1123047771	saliva
4D_SZ	RSZYD18078532	57972069	11594413800	56349505	11228451159	9343350	1859634981	saliva
4D_SZ	RSZYD18187072	65422555	13084511000	63981285	12749396082	21836860	4347989088	saliva
4D_SZ	RSZYD18187234	80141688	16028337600	79172963	15796622776	39692776	7917464092	saliva
4D_SZ	RSZYD18078613	87917432	17583486400	86007369	17149563694	9247817	1840550360	saliva
4D_SZ	RSZYD18187153	70172739	14034547800	67792144	13524842844	26418970	5263894129	saliva
4D_SZ	RSZYD18187315	81374018	16274803600	79575880	15844742798	24512102	4874637134	saliva
4D_SZ	RSZYD18078451	80078937	16015787400	78531765	15660759210	13936144	2778260088	saliva
4D_SZ	RDPYD18089306	62403538	12480707600	61518311	12266591215	51144378	10196595314	tongue
4D_SZ	RSZYD18187678	73798472	14759694400	72231649	14410026218	11174844	2224997294	saliva
4D_SZ	RSZYD18187597	84195974	16839194800	82731306	16494261566	30886887	6152067423	saliva
4D_SZ	RSZYD18088557	69477272	13895454400	68162875	13581374318	59049510	11762853845	tongue
4D_SZ	RSZYD18187759	88312797	17662559400	87222321	17399040177	36174803	7210396813	saliva
4D_SZ	RSZYD18078499	85798369	17159673800	84376758	16839231717	5388957	1073459301	saliva
4D_SZ	RDPYD18088950	67163621	13432724200	64693359	12877988136	4485395	867484784	saliva
4D_SZ	RDPYD18093608	82556299	16511259800	80328388	16024728393	74897061	14939963606	tongue
4D_SZ	RDPYD18089261	78811888	15762377600	77512742	15446715985	75011093	14947318742	tongue
4D_SZ	RDPYD18088833	86666072	17333214400	84369082	16809379355	9339870	1852580417	saliva
4D_SZ	RDPYD18089342	72212029	14442405800	70757552	14111838953	51350501	10236063266	tongue
4D_SZ	RSZYD18187876	70269754	14053950800	68526087	13614747977	22580618	4479969947	saliva
4D_SZ	RSZYD18187957	71659854	14331970800	70363182	14032239033	6401790	1275196937	saliva
4D_SZ	RSZYD18187795	62646201	12529240200	61441015	12241873706	12587599	2506001115	saliva
4D_SZ	RDPYD18189912	77262023	15452404600	76067016	15169953307	18130787	3612516779	saliva
4D_SZ	RSZYD18078778	75499724	15099944800	73666182	14668226274	27382020	5446087126	saliva
4D_SZ	RSZYD18078697	49567844	9913568800	48474502	9648713488	9913078	1970851715	saliva
4D_SZ	RDPYD18189831	80752987	16150597400	79646456	15877860469	8111213	1614709425	saliva
4D_SZ	RSZYD18187399	72430896	14486179200	70943839	14138577841	8415836	1674588970	saliva
4D_SZ	RDPYD18190844	49889536	9977907200	48748956	9705967025	46591769	9275611495	tongue
4D_SZ	RDPYD18089243	82216053	16443210600	80888139	16135820770	35974605	7172282285	tongue
4D_SZ	RDPYD18088815	95529048	19105809600	93838177	18724699718	13566791	2702384262	saliva
4D_SZ	RDPYD18089324	61802887	12360577400	60615781	12067227528	23585329	4691546796	tongue
4D_SZ	RSZYD18187696	82549293	16509858600	80409178	16021652995	3874575	769056444	saliva
4D_SZ	RSZYD18187777	90411871	18082374200	88854877	17711878836	9211145	1825318687	saliva
4D_SZ	RSZYD18187939	68764303	13752860600	67837982	13526292600	14883404	2963917711	saliva
4D_SZ	RDPYD18088910	57582410	11516482000	54868011	10923902368	49633219	9880870787	tongue
4D_SZ	RSZYD18078598	90481213	18096242600	88094444	17582623788	21064590	4200741740	saliva
4D_SZ	RDPYD18189813	62685518	12537103600	60855984	12129308401	1741143	344735850	saliva
4D_SZ	RSZYD18078679	95713159	19142631800	93944755	18728601487	4156229	819379883	saliva
4D_SZ	RDPYD18089009	78142839	15628567800	76387094	15222940958	51054003	10170331575	tongue
4D_SZ	RDPYD18093626	73698187	14739637400	72441076	14452799736	62478033	12463740083	tongue
4D_SZ	RDPYD18088851	62332133	12466426600	61015971	12157014364	6530110	1298848586	saliva
4D_SZ	RDPYD18089360	68167319	13633463800	66764186	13315160160	45021672	8976619543	tongue
4D_SZ	RSZYD18187975	80462223	16092444600	79167510	15796348042	14049040	2801448352	saliva
4D_SZ	RSZYD18078796	57354762	11470952400	54902294	10906198246	22186484	4401372710	saliva
4D_SZ	RSZYD18187498	72394239	14478847800	70735745	14100365048	17619162	3506521839	saliva
4D_SZ	RDPYD18189930	75925631	15185126200	74720857	14897027183	7685475	1530407494	saliva
4D_SZ	RSZYD18088539	90151557	18030311400	88508235	17644487926	60830711	12118309734	tongue
4D_SZ	RSZYD18187579	73455576	14691115200	72060709	14368761660	2218656	440963240	saliva
4D_SZ	RDPYD18190862	72158132	14431626400	70884250	14135387526	57411108	11445687703	tongue
4D_SZ	RDPYD18089045	62466239	12493247800	61217149	12177127082	53604030	10660506959	tongue
4D_SZ	RDPYD18089234	98882000	19776400000	96773305	19305653681	64491505	12861549344	tongue
4D_SZ	RDPYD18088806	86621328	17324265600	85606791	17082866092	6290686	1253738415	saliva
4D_SZ	RDPYD18089315	73233869	14646773800	72034769	14373318656	37970891	7572531227	tongue
4D_SZ	RSZYD18187687	76302295	15260459000	72927907	14536825397	3761816	748854702	saliva
4D_SZ	RSZYD18187849	72877467	14575493400	69262125	13805708737	8530821	1696067060	saliva
4D_SZ	RDPYD18088901	49202220	9840444000	47012552	9352404039	35190491	6997857620	tongue
4D_SZ	RDPYD18189804	79145152	15829030400	76298709	15213836498	23062053	4595365926	saliva
4D_SZ	RSZYD18078589	78204676	15640935200	76905080	15338154506	5401543	1070961828	saliva
4D_SZ	RDPYD18093594	84616182	16923236400	83453441	16631586905	8154873	1622615256	saliva
4D_SZ	RDPYD18093617	77874266	15574853200	75886187	15139002238	68903972	13745138767	tongue
4D_SZ	RDPYD18089270	69985411	13997082200	68495603	13650395731	65690372	13090317209	tongue
4D_SZ	RDPYD18088842	80773675	16154735000	79400033	15828875875	8407371	1673123398	saliva
4D_SZ	RDPYD18089351	64607204	12921440800	63294599	12616532649	22709125	4522176189	tongue
4D_SZ	RSZYD18187966	97386855	19477371000	96531115	19268223214	5805866	1156881622	saliva
4D_SZ	RSZYD18187885	75653740	15130748000	73913829	14689523014	31046911	6163990720	saliva
4D_SZ	RDPYD18189840	66608789	13321757800	65637267	13088875619	7638185	1522210867	saliva
4D_SZ	RSZYD18187489	70845698	14169139600	70041325	13972844323	4336202	862120170	saliva
4D_SZ	RDPYD18190853	62780117	12556023400	61674146	12296523777	51779154	10321969046	tongue
4D_SZ	RDPYD18089252	83033219	16606643800	81578204	16271760822	68529243	13666826929	tongue
4D_SZ	RDPYD18089333	52714098	10542819600	51598650	10275306827	24606366	4897872186	tongue
4D_SZ	RDPYD18088824	82120209	16424041800	79198117	15779516144	4481661	887555343	saliva
4D_SZ	RSZYD18187786	74221162	14844232400	73014869	14555933950	3045916	602304613	saliva
4D_SZ	RSZYD18187948	77614705	15522941000	75432069	15025881836	11501497	2286573069	saliva
4D_SZ	RSZYD18187867	94891508	18978301600	92307207	18398350590	67954865	13540813861	saliva
4D_SZ	RDPYD18189822	74769317	14953863400	72476468	14447447366	5822239	1157285540	saliva
4D_SZ	RSZYD18078688	91579475	18315895000	89774683	17892124786	26293185	5233704341	saliva
4D_SZ	RDPYD18189903	97992173	19598434600	96671353	19282137009	38700101	7714053636	saliva
4D_SZ	RSZYD18078769	69869818	13973963600	68738685	13702605726	28720246	5721536349	saliva
4D_SZ	RDPYD18089018	71608690	14321738000	70129636	13981442516	51125437	10188578814	tongue
4D_SZ	RSZYD18187984	94573046	18914609200	93199737	18599692682	30819747	6148740007	saliva
4D_SZ	RSZYD18187588	76022439	15204487800	74634430	14889154328	2426627	482259348	saliva
4D_SZ	RSZYD18088548	81271145	16254229000	79664117	15875856719	28043734	5584380386	tongue
4D_SZ	RSZYD18187669	66103015	13220603000	64579234	12875203207	49559781	9878054264	saliva
4D_SZ	RDPYD18190871	68974995	13794999000	67245649	13393789964	49308949	9817290836	tongue
4D_SZ	RDPYD18300092	46628333	9325666600	45802764	9139716746	4764421	948723982	saliva
4D_SZ	RDPYD18300254	63711352	12742270400	62900266	12538549775	2205987	431666054	saliva
4D_SZ	RDPYD18300173	57852533	11570506600	56437972	11251939317	19436876	3873214857	saliva
4D_SZ	RDPYD18300335	72113589	14422717800	70525289	14048273659	2502612	488854454	saliva
4D_SZ	RSZYD18187122	73346364	14669272800	71840948	14314748125	13346067	2652954286	saliva
4D_SZ	RSZYD18187041	73681686	14736337200	72068884	14366758182	5371922	1066961191	saliva
4D_SZ	RSZYD18078501	78845820	15769164000	77911772	15557497182	4146215	826594071	saliva
4D_SZ	RSZYD18187203	78971259	15794251800	77582671	15467038621	18609127	3699315478	saliva
4D_SZ	RSZYD18078105	69461259	13892251800	68293047	13609254772	30080373	5993029978	saliva
4D_SZ	RDPYD18300371	73057357	14611471400	71631184	14277304980	10792879	2149152235	saliva
4D_SZ	RSZYD18187320	75953931	15190786200	74477033	14838829511	2153497	427413199	saliva
4D_SZ	RSZYD18187401	74480129	14896025800	73562223	14675395059	30839003	6150862980	saliva
4D_SZ	RSZYD18078060	82931137	16586227400	81836826	16321597146	8837644	1759369618	saliva
4D_SZ	RSZYD18078141	65241725	13048345000	63392273	12637479372	2317562	457858984	saliva
4D_SZ	RSZYD18187005	71185499	14237099800	69977616	13936573957	7191737	1427719015	saliva
4D_SZ	RSZYD18078303	45989354	9197870800	44863347	8933684541	2520536	494688921	saliva
4D_SZ	RDPYD18300137	73817981	14763596200	71582708	14277231228	4908815	975011406	saliva
4D_SZ	RDPYD18300056	56877794	11375558800	55842945	11126487842	1687612	332428359	saliva
4D_SZ	RDPYD18300272	90141634	18028326800	88931655	17727347477	16845698	3349415377	saliva
4D_SZ	RDPYD18300353	58298217	11659643400	57230237	11400633357	1326621	263411454	saliva
4D_SZ	RDPYD18300191	84742549	16948509800	82765143	16504918333	6536737	1295086637	saliva
4D_SZ	RSZYD18078600	82580337	16516067400	80202580	16002120824	3706962	735515650	saliva
4D_SZ	RSZYD18187140	78606158	15721231600	77426403	15447817336	14662394	2922230099	saliva
4D_SZ	RSZYD18187302	59169732	11833946400	58348963	11630460769	26015707	5183219257	saliva
4D_SZ	RDPYD18088998	71252856	14250571200	69943065	13943909705	53678154	10698802939	tongue
4D_SZ	RSZYD18078204	81466411	16293282200	79257461	15795461975	1843933	363966405	saliva
4D_SZ	RSZYD18078042	79987117	15997423400	77694715	15488412162	43434297	8653849940	saliva
4D_SZ	RSZYD18078123	87298045	17459609000	85476491	17045922459	3189067	633645525	saliva
4D_SZ	RDPYD18300119	70515265	14103053000	69655987	13896082410	3809527	758151505	saliva
4D_SZ	RDPYD18300038	62385846	12477169200	61166302	12187559713	9112286	1812443836	saliva
4D_SZ	RSZYD18187500	66778775	13355755000	65315712	13023837064	40935270	8158769651	saliva
4D_SZ	RSZYD18187104	75272497	15054499400	74387606	14829569660	23411581	4661647835	saliva
4D_SZ	RSZYD18078321	90347139	18069427800	88265098	17563344890	11745135	2336013891	saliva
4D_SZ	RSZYD18187023	79109083	15821816600	78118206	15582790245	12827137	2548936309	saliva
4D_SZ	RDPYD18300317	63002648	12600529600	61942637	12342367969	17206701	3426260084	saliva
4D_SZ	RDPYD18300155	90973641	18194728200	89258536	17795698298	24450082	4855685203	saliva
4D_SZ	RDPYD18300074	73667527	14733505400	72714383	14502171522	14952202	2980014221	saliva
4D_SZ	RDPYD18300182	91874227	18374845400	89691861	17877656820	10619289	2110898948	saliva
4D_SZ	RDPYD18300344	68115859	13623171800	66934598	13354031396	3276346	649680334	saliva
4D_SZ	RDPYD18300263	78234807	15646961400	77210280	15401064090	33549834	6688360934	saliva
4D_SZ	RSZYD18187050	87817972	17563594400	86631000	17280659352	18286817	3644496931	saliva
4D_SZ	RSZYD18078510	62006336	12401267200	61040577	12182332813	10918484	2177476192	saliva
4D_SZ	RSZYD18187212	72459580	14491916000	71474677	14257498167	18037404	3594936737	saliva
4D_SZ	RSZYD18187131	67733623	13546724600	66469289	13248692468	25739986	5123679633	saliva
4D_SZ	RSZYD18078114	78340400	15668080000	76661429	15276258289	6646514	1321555859	saliva
4D_SZ	RDPYD18300029	62619205	12523841000	61810743	12319855039	16204181	3224569478	saliva
4D_SZ	RDPYD18300380	77563882	15512776400	75978067	15144183219	22856332	4551444789	saliva
4D_SZ	RSZYD18187410	64756728	12951345600	62751254	12512549185	33303921	6639293060	saliva
4D_SZ	RSZYD18187014	82732226	16546445200	81182443	16185981782	14279746	2843256210	saliva
4D_SZ	RSZYD18078150	52520591	10504118200	50253922	10015773263	8717059	1726974184	saliva
4D_SZ	RSZYD18078312	72190558	14438111600	71129777	14188662486	9633778	1917500437	saliva
4D_SZ	RSZYD18078231	51495246	10299049200	47971734	9539810847	3055298	607013124	saliva
4D_SZ	RDPYD18300065	61439847	12287969400	59952360	11918248323	4370435	832679344	saliva
4D_SZ	RDPYD18300308	84020668	16804133600	82656734	16470131320	4430004	879295298	saliva
4D_SZ	RDPYD18300146	59396799	11879359800	58244070	11626669087	8596246	1713151523	saliva
4D_SZ	RDPYD18300362	58678207	11735641400	57671526	11487883197	40792167	8123614637	saliva
4D_SZ	RSZYD18187230	62660011	12532002200	61695928	12301791705	6273124	1248693523	saliva
4D_SZ	RSZYD18187311	50216115	10043223000	49182409	9787007778	9807424	1945786452	saliva
4D_SZ	RSZYD18078132	80957416	16191483200	78850208	15709246836	28532987	5679323598	saliva
4D_SZ	RDPYD18300047	31653002	6330600400	30861258	6139587494	1288597	254492075	saliva
4D_SZ	RDPYD18300128	80635266	16127053200	79965718	15966674532	3891914	775711743	saliva
4D_SZ	RSZYD18078015	92961496	18592299200	91362983	18226613184	11712565	2333759540	saliva
4D_SZ	RSZYD18078330	78980849	15796169800	77507670	15430629433	8023541	1596441324	saliva
4D_SZ	RSZYD18187032	71238746	14247749200	69805916	13912259194	10815828	2147345905	saliva
4D_SZ	RSZYD18078411	48909384	9781876800	45756694	9119058079	2962731	589930637	saliva
4D_SZ	RSZYD18187113	64897929	12979585800	63797331	12707682059	31480276	6265836380	saliva
4D_SZ	RDPYD18300083	70571060	14114212000	68511807	13635616620	17187113	3388648667	saliva
4D_SZ	RDPYD18300407	73186863	14637372600	71133654	14194737365	11189279	2232138535	saliva
4D_SZ	RDPYD18300245	71168421	14233684200	70216144	14002184198	4481205	890829736	saliva
4D_SZ	RDPYD18300164	69870748	13974149600	68035913	13566544109	18635856	3711962756	saliva
4D_SZ	RDPYD18300326	84330612	16866122400	82793811	16499173075	43057501	8574187629	saliva
4D_SZ	RDPYD18088891	66965698	13393139600	64207504	12783852244	54240833	10797583598	tongue
4D_SZ	RDPYD18088958	72537009	14507401800	71015868	14160737540	27067147	5395183703	saliva
4D_SZ	RDPYD18088796	82371342	16474268400	81010866	16143724323	29608057	5895962947	saliva
4D_SZ	RDPYD18189875	83868479	16773695800	82900634	16537889370	26259125	5235474373	saliva
4D_SZ	RDPYD18079666	94032775	18806555000	93145433	18548299670	25936677	5134591010	tongue
4D_SZ	RDPYD18189839	76949391	15389878200	75887952	15137040663	4129352	821904555	saliva
4D_SZ	RDPYD18089269	80941874	16188374800	79470090	15846532237	72072266	14369424270	tongue
4D_SZ	RDPYD18189992	93990167	18798033400	92623119	18455010374	4492179	877381627	saliva
4D_SZ	RDPYD18088936	78482855	15696571000	77583516	15472382439	71320261	14222429044	tongue
4D_SZ	RDPYD18088976	81133783	16226756600	77671227	15456949104	12114991	2407991154	saliva
4D_SZ	RDPYD18300111	75259035	15051807000	74492944	14866287700	5243945	1044549095	saliva
4D_SZ	RDPYD18300030	55225719	11045143800	54298694	10816642038	26662704	5308757069	saliva
4D_SZ	RDPYD18189893	82231352	16446270400	80932313	16149760357	10821022	2157329453	saliva
4D_SZ	RDPYD18189974	76661347	15332269400	74638066	14845655449	3916613	768200716	saliva
4D_SZ	RDPYD18088918	57315540	11463108000	55916655	11140131313	43930463	8749028588	tongue
4D_SZ	RDPYD18079684	61665423	12333084600	59820575	11924771588	48036832	9574050915	tongue
4D_SZ	RDPYD18189857	91099554	18219910800	90036956	17956693309	17007872	3386712615	saliva
4D_SZ	RDPYD18189938	49484259	9896851800	47863752	9531275357	3445507	679219041	saliva
4D_SZ	RDPYD18089287	79959999	15991999800	77969462	15527545875	65190664	12979372757	tongue
4D_SZ	RDPYD18089368	84395225	16879045000	83319436	16631135383	55787344	11132684009	tongue
4D_SZ	RDPYD18088859	51546695	10309339000	49979389	9957784425	34253762	6823381790	saliva
4D_SZ	RDPYD18088778	76402485	15280497000	74630274	14861900173	8182523	1625018688	saliva
4D_SZ	RDPYD18088873	66291162	13258232400	64493405	12852717228	57928223	11541589446	tongue
4D_SZ	RDPYD18300102	76754340	15350868000	74804567	14922042754	7872597	1567382757	saliva
4D_SZ	RDPYD18088967	65643703	13128740600	63390805	12637039509	12404015	2470938672	saliva
4D_SZ	RDPYD18189965	59754451	11950890200	58228665	11550731327	28904918	5698827326	saliva
4D_SZ	RDPYD18189884	87799819	17559963800	86608884	17277740379	41281652	8231930858	saliva
4D_SZ	RDPYD18079675	94496353	18899270600	93515265	18644781006	89582352	17859612666	tongue
4D_SZ	RDPYD18088909	44954520	8990904000	42656732	8486020079	40978914	8151398997	tongue
4D_SZ	RDPYD18189929	80768378	16153675600	79304548	15815457168	2114163	419669153	saliva
4D_SZ	RDPYD18300300	76522792	15304558400	75210123	14988901246	27060458	5385848976	saliva
4D_SZ	RDPYD18189848	74640078	14928015600	73489270	14641639368	42305175	8425671151	saliva
4D_SZ	RDPYD18089278	68272814	13654562800	66623581	13270539298	54356786	10821323794	tongue
4D_SZ	RDPYD18089359	67550230	13510046000	65799258	13110938235	61124415	12177458457	tongue
4D_SZ	RDPYD18088945	76985975	15397195000	75916550	15126541290	68450106	13636811137	tongue
4D_SZ	RDPYD18088864	70021392	14004278400	68812297	13726776631	54341628	10836939829	tongue
4D_SZ	RDPYD18300201	96839604	19367920800	94658628	18875897070	10927098	2172187482	saliva
4D_SZ	RDPYD18300120	76184479	15236895800	75031074	14958965022	10349588	2058945224	saliva
4D_SZ	RDPYD18088985	71349249	14269849800	68530744	13651103124	23721008	4719737755	saliva
4D_SZ	RDPYD18189983	70633264	14126652800	69482223	13824014811	6298122	1249007567	saliva
4D_SZ	RDPYD18088927	64850568	12970113600	63383812	12626136804	20710828	4119209197	tongue
4D_SZ	RDPYD18189947	60199721	12039944200	59127563	11779055218	2500450	496721134	saliva
4D_SZ	RDPYD18189866	85560731	17112146200	84454853	16854027891	33706966	6722503625	saliva
4D_SZ	RDPYD18089296	52316791	10463358200	50934903	10147043495	33545171	6680009084	tongue
4D_SZ	RDPYD18088949	63477460	12695492000	61572141	12270822288	31715208	6318726845	saliva
4D_SZ	RDPYD18088882	71989256	14397851200	69531607	13846644386	18540736	3687478343	tongue
4D_SZ	RDPYD18300003	62439846	12487969200	61196627	12178458242	18052989	3580870302	saliva
4D_SZ	RSZYD18078743	88779976	17755995200	87431003	17448308888	14501742	2888762701	saliva
4D_SZ	RSZYD18187283	57058101	11411620200	55901345	11135070564	13006333	2587223433	saliva
4D_SZ	RSZYD18187607	82099101	16419820200	80797424	16117230159	17836225	3555869286	saliva
4D_SZ	RSZYD18187445	63142515	12628503000	61452812	12255566565	2762143	541218282	saliva
4D_SZ	RSZYD18078581	83710644	16742128800	82214006	16387167698	20254128	4033196870	saliva
4D_SZ	RSZYD18187364	91306854	18261370800	89908949	17946045040	6306407	1257527820	saliva
4D_SZ	RSZYD18187526	68441742	13688348400	67006704	13357068301	17808769	3543041452	saliva
4D_SZ	RSZYD18078662	74980802	14996160400	72122962	14288680453	2070209	406061867	saliva
4D_SZ	RSZYD18078347	75587780	15117556000	74548633	14869071437	17812218	3548548076	saliva
4D_SZ	RSZYD18078185	74522667	14904533400	73066396	14564116796	55187826	10997109204	saliva
4D_SZ	RSZYD18187049	87787498	17557499600	86010925	17129328604	4856165	956741835	saliva
4D_SZ	RSZYD18078428	108932200	21786440000	107042873	21354763799	7951552	1585123390	saliva
4D_SZ	RSZYD18078266	114545893	22909178600	112106147	22363312884	21034185	4193296535	saliva
4D_SZ	RSZYD18187841	72980340	14596068000	68496047	13650207708	36180131	7206321663	saliva
4D_SZ	RSZYD18187760	78417898	15683579600	77483932	15460533331	6933832	1380839513	saliva
4D_SZ	RSZYD18187922	83446016	16689203200	81339496	16200632468	17394402	3461348167	saliva
4D_SZ	RSZYD18078149	57171935	11434387000	55354262	11040627337	12870781	2562788427	saliva
4D_SZ	RSZYD18078068	95583021	19116604200	94404051	18838232409	10516184	2093208342	saliva
4D_SZ	RSZYD18187643	78624393	15724878600	77375122	15425205041	7276394	1448852166	saliva
4D_SZ	RSZYD18187805	66300757	13260151400	64786691	12900442011	5651796	1117958545	saliva
4D_SZ	RSZYD18187481	56339199	11267839800	55311223	11022108746	5529933	1097450492	saliva
4D_SZ	RDPYD18075172	89492122	17898424400	87911769	17529363311	32974455	6573587308	saliva
4D_SZ	RSZYD18187562	77384374	15476874800	74803988	14916981472	9158643	1824097900	saliva
4D_SZ	RSZYD18078707	75150194	15030038800	73430557	14613169770	10081187	2001656346	saliva
4D_SZ	RSZYD18187247	72530871	14506174200	71405140	14256600652	5644182	1122909639	saliva
4D_SZ	RSZYD18078545	78329734	15665946800	75962150	15119541024	24721288	4915228841	saliva
4D_SZ	RSZYD18187409	75751940	15150388000	74810236	14924216218	15179807	3026997493	saliva
4D_SZ	RSZYD18078464	72359602	14471920400	70397863	14030487055	10092430	2009530413	saliva
4D_SZ	RSZYD18187328	71461227	14292245400	69957903	13950228485	1876543	370376310	saliva
4D_SZ	RSZYD18078626	105592902	21118580400	103722929	20690672176	10706039	2132743423	saliva
4D_SZ	RSZYD18187166	85720101	17144020200	84265322	16791434094	8613186	1704578558	saliva
4D_SZ	RDPYD18300298	89967010	17993402000	88752477	17708531449	17387048	3461744873	saliva
4D_SZ	RDPYD18300379	82248679	16449735800	80584176	16061704975	30285707	6033804464	saliva
4D_SZ	RSZYD18187463	58403046	11680609200	57040609	11369799499	8418190	1675420856	saliva
4D_SZ	RSZYD18187625	70565301	14113060200	69318952	13816264763	5085329	1010853354	saliva
4D_SZ	RSZYD18078761	47351424	9470284800	46080370	9177222948	8549240	1694733384	saliva
4D_SZ	RSZYD18187544	85561607	17112321400	84562735	16855279488	4223517	838502853	saliva
4D_SZ	RSZYD18078680	67086631	13417326200	65783074	13105408963	11684033	2314507380	saliva
4D_SZ	RSZYD18187382	110182328	22036465600	108958587	21738329022	21809670	4344711603	saliva
4D_SZ	RSZYD18187067	82895845	16579169000	81454190	16237015095	15417830	3069474851	saliva
4D_SZ	RSZYD18078527	86167638	17233527600	84469427	16853881555	28727022	5726507985	saliva
4D_SZ	RSZYD18187229	81786257	16357251400	80773814	16116079179	13315670	2654395618	saliva
4D_SZ	RSZYD18078284	73303557	14660711400	71208286	14190075005	4254824	847147909	saliva
4D_SZ	RSZYD18187148	68240363	13648072600	66611450	13281241557	10654098	2118773348	saliva
4D_SZ	RSZYD18078608	107256033	21451206600	104345303	20822751299	6787670	1353276080	saliva
4D_SZ	RSZYD18078446	91020408	18204081600	89268773	17800272732	10498168	2091697087	saliva
4D_SZ	RSZYD18187940	72732224	14546444800	71712061	14298377457	1868289	371512985	saliva
4D_SZ	RDPYD18300199	90531333	18106266600	88319161	17609840023	18743299	3730998259	saliva
4D_SZ	RSZYD18078167	79293667	15858733400	76682797	15288376778	26521538	5280194982	saliva
4D_SZ	RSZYD18078329	60683209	12136641800	59591018	11863052977	11227514	2234331956	saliva
4D_SZ	RSZYD18078248	35138644	7027728800	34104983	6789705872	5755468	1144780475	saliva
4D_SZ	RSZYD18078086	93545859	18709171800	92047902	18350790954	6125844	1217642715	saliva
4D_SZ	RSZYD18187823	58911744	11782348800	53542702	10648437261	14797426	2937766585	saliva
4D_SZ	RSZYD18187661	86411721	17282344200	83213218	16585137313	2357423	465688461	saliva
4D_SZ	RSZYD18187904	82172158	16434431600	80670088	16075902832	10461851	2082062872	saliva
4D_SZ	RSZYD18187580	60921089	12184217800	59728601	11911774720	9293506	1851239192	saliva
4D_SZ	RSZYD18078563	68127220	13625444000	66560838	13231283314	22042217	4372067781	saliva
4D_SZ	RSZYD18187427	75072583	15014516600	73928520	14743956514	40550439	8082626682	saliva
4D_SZ	RSZYD18187265	73995299	14799059800	72760506	14494080432	5052907	995320026	saliva
4D_SZ	RSZYD18078725	71423067	14284613400	69645527	13869527596	14313327	2842719658	saliva
4D_SZ	RSZYD18187184	78108324	15621664800	76512528	15256020764	51702394	10306408334	saliva
4D_SZ	RSZYD18078644	78531642	15706328400	76712178	15287085794	1824253	359328713	saliva
4D_SZ	RSZYD18187508	52915366	10583073200	51883082	10341966454	15999296	3187501750	saliva
4D_SZ	RSZYD18078806	64687373	12937474600	62931401	12532715488	5078478	1005552616	saliva
4D_SZ	RSZYD18078482	88168479	17633695800	86042966	17133414505	13514927	2689214722	saliva
4D_SZ	RSZYD18088540	68915910	13783182000	67447423	13428898000	55158347	10977777676	tongue
4D_SZ	RDPYD18300397	66499213	13299842600	65523227	13072482372	3492841	695282785	saliva
4D_SZ	RSZYD18187373	62685986	12537197200	61679477	12282080709	12511533	2472862312	saliva
4D_SZ	RSZYD18187535	91784848	18356969600	90693636	18072682285	6613763	1314224347	saliva
4D_SZ	RSZYD18078590	93700262	18740052400	92323853	18425132109	28851654	5754876702	saliva
4D_SZ	RSZYD18187454	63869195	12773839000	62337966	12407123857	3715686	734329451	saliva
4D_SZ	RSZYD18078752	48812609	9762521800	47558147	9484239226	8777145	1745844238	saliva
4D_SZ	RSZYD18187292	64260566	12852113200	63426044	12641963399	9739142	1939353038	saliva
4D_SZ	RSZYD18187616	83692804	16738560800	82333136	16401460886	34776318	6925362095	saliva
4D_SZ	RSZYD18078437	103005425	20601085000	101080196	20165567567	55726186	11114262040	saliva
4D_SZ	RSZYD18187139	72058622	14411724400	70896944	14140315533	33154783	6608722066	saliva
4D_SZ	RSZYD18187058	59551050	11910210000	58052769	11559006328	7250208	1439356471	saliva
4D_SZ	RSZYD18078518	97525910	19505182000	95972899	19152500970	22018480	4392062952	saliva
4D_SZ	RDPYD18089001	86196659	17239331800	83700025	16675946896	76764044	15292579580	tongue
4D_SZ	RSZYD18078194	83439903	16687980600	80668761	16072415959	10690319	2126546681	saliva
4D_SZ	RSZYD18078356	86369460	17273892000	85296786	17018000270	12818154	2555682793	saliva
4D_SZ	RSZYD18187931	79215531	15843106200	77970002	15552037098	21691945	4322410976	saliva
4D_SZ	RSZYD18187850	75134401	15026880200	71383946	14229436062	9101703	1811877568	saliva
4D_SZ	RDPYD18093604	71925620	14385124000	70037156	13935155426	11687984	2319818006	saliva
4D_SZ	RSZYD18078077	82365093	16473018600	80996112	16133424508	1497773	290306555	saliva
4D_SZ	RSZYD18078239	62241421	12448284200	60646815	12083934933	18549032	3694256831	saliva
4D_SZ	RSZYD18078158	77362074	15472414800	75217052	15006653538	4711992	939051895	saliva
4D_SZ	RDPYD18075181	85821188	17164237600	83933226	16735238995	60908299	12137940076	saliva
4D_SZ	RSZYD18187571	75712793	15142558600	74567671	14872026606	2835189	563585657	saliva
4D_SZ	RSZYD18187490	50520982	10104196400	49774857	9922236254	12717706	2533413925	saliva
4D_SZ	RSZYD18187814	84416505	16883301000	83190446	16586796507	4400221	873749431	saliva
4D_SZ	RSZYD18187652	79775121	15955024200	76603088	15274403497	20691825	4123897079	saliva
4D_SZ	RSZYD18187337	90356233	18071246600	88356604	17616924087	38098106	7592254349	saliva
4D_SZ	RSZYD18078473	70501685	14100337000	68704972	13678306731	28038542	5575552748	saliva
4D_SZ	RSZYD18078635	53056672	10611334400	51573858	10260494888	5387533	1063494460	saliva
4D_SZ	RSZYD18187175	81961511	16392302200	80437711	16044509204	25387502	5059585014	saliva
4D_SZ	RSZYD18187418	75263354	15052670800	74232620	14810540989	18880693	3765051827	saliva
4D_SZ	RSZYD18078554	71228498	14245699600	69543016	13831717605	5360237	1061840740	saliva
4D_SZ	RSZYD18187094	94553615	18910723000	92928105	18532656942	3966138	776845480	saliva
4D_SZ	RSZYD18078392	68362474	13672494800	67004296	13352517092	14692679	2924050434	saliva
4D_SZ	RSZYD18078716	66609305	13321861000	64646516	12859318977	4354976	865363915	saliva
4D_SZ	RSZYD18187256	79078746	15815749200	77789658	15506914780	31212547	6220216218	saliva
4D_SZ	RDPYD18300388	73315095	14663019000	72325206	14429210064	17540740	3496252852	saliva
4D_SZ	RSZYD18078059	95882610	19176522000	94558763	18857585696	4285833	850039927	saliva
4D_SZ	RSZYD18187553	76899667	15379933400	75487176	15059193524	6294157	1252219053	saliva
4D_SZ	RSZYD18187391	77013453	15402690600	75693994	15100000952	16719563	3329962691	saliva
4D_SZ	RSZYD18187715	93860983	18772196600	91678675	18281537457	14750458	2936702425	saliva
4D_SZ	RDPYD18075163	82551957	16510391400	80583192	16065363023	12854870	2560166538	saliva
4D_SZ	RSZYD18078770	81510971	16302194200	80161255	15979921321	14240638	2834054617	saliva
4D_SZ	RSZYD18187634	69010947	13802189400	67742989	13504705258	7220203	1437079393	saliva
4D_SZ	RSZYD18187472	92064598	18412919600	90110710	17961648335	72504864	14449439788	saliva
4D_SZ	RSZYD18078617	71895210	14379042000	70548970	14065268086	3439321	673882837	saliva
4D_SZ	RSZYD18187157	61303406	12260681200	57933359	11541987100	18522589	3676106531	saliva
4D_SZ	RSZYD18187319	57178566	11435713200	55853474	11122301199	8815942	1753094473	saliva
4D_SZ	RSZYD18078455	67214814	13442962800	65601762	13046096977	5677318	1127774007	saliva
4D_SZ	RSZYD18187076	78036683	15607336600	76700328	15296765952	54822729	10931423341	saliva
4D_SZ	RSZYD18078536	72164105	14432821000	70377617	14022319430	17986336	3581845656	saliva
4D_SZ	RDPYD18300289	75365982	15073196400	74480849	14861377017	5764729	1145417975	saliva
4D_SZ	RSZYD18078257	76575557	15315111400	74968992	14950483654	10381195	2067837995	saliva
4D_SZ	RSZYD18078419	77731858	15546371600	76195841	15186847687	17447888	3472868299	saliva
4D_SZ	RSZYD18078095	93927044	18785408800	92083250	18366018494	16572187	3298496337	saliva
4D_SZ	RSZYD18187913	75791872	15158374400	74685784	14895049572	2588970	513178764	saliva
4D_SZ	RSZYD18187670	70427740	14085548000	69059404	13782587464	5448524	1083775087	saliva
4D_SZ	RSZYD18187832	63364642	12672928400	56881486	11323448977	6557348	1302530105	saliva
4D_SZ	RSZYD18187517	97209440	19441888000	95968313	19156886175	12402099	2471338498	saliva
4D_SZ	RSZYD18187193	85308567	17061713400	83787184	16710185092	16629620	3312622661	saliva
4D_SZ	RSZYD18078653	65034838	13006967600	63374525	12624232035	6327017	1251591042	saliva
4D_SZ	RSZYD18078491	84339092	16867818400	83344722	16643845161	4855807	968245483	saliva
4D_SZ	RSZYD18187355	77850179	15570035800	76549942	15265439823	11280308	2248218340	saliva
4D_SZ	RSZYD18187274	57263870	11452774000	55218786	10988341344	9735407	1927308652	saliva
4D_SZ	RSZYD18078572	62835102	12567020400	61562412	12245671055	5683260	1127112286	saliva
4D_SZ	RSZYD18187436	86589758	17317951600	85615596	17086097156	2837975	562579085	saliva
4D_SZ	RSZYD18078479	82082335	16416467000	80081618	15945497867	3895016	774134229	saliva
4D_SZ	RDPYD18089340	58914457	11782891400	57330323	11413861203	48547963	9661052417	tongue
4D_SZ	RSZYD18078398	67055718	13411143600	65327204	13006986971	18195620	3617174737	saliva
4D_SZ	RSZYD18187973	88054630	17610926000	86673522	17296647896	11062990	2205255162	saliva
4D_SZ	RSZYD18187892	78364622	15672924400	76265199	15206034066	4718846	939205063	saliva
4D_SZ	RSZYD18187577	71872293	14374458600	70596806	14081424814	4710222	938512953	saliva
4D_SZ	RSZYD18187658	73755542	14751108400	70688171	14093126786	10509894	2092504738	saliva
4D_SZ	RSZYD18078794	95311997	19062399400	91781606	18250531777	4943253	980086471	saliva
4D_SZ	RSZYD18187496	72321694	14464338800	70999505	14168304194	10116528	2015217041	saliva
4D_SZ	RDPYD18089025	82048128	16409625600	80632809	16086944655	50491131	10070222466	tongue
4D_SZ	RDPYD18190842	63564392	12712878400	62651201	12497637200	51547716	10281151326	tongue
4D_SZ	RSZYD18078677	66409780	13281956000	65305298	13007279761	960472	187834611	saliva
4D_SZ	RSZYD18187379	73157480	14631496000	72056881	14364806004	37404132	7453539474	saliva
4D_SZ	RDPYD18189811	78885164	15777032800	76135227	15181926707	9365201	1864520577	saliva
4D_SZ	RSZYD18187298	71535879	14307175800	70622574	14078535585	7577505	1504849540	saliva
4D_SZ	RSZYD18078758	77746262	15549252400	76160010	15199422236	15863979	3161587509	saliva
4D_SZ	RSZYD18187937	91172182	18234436400	90110220	17973601290	15894787	3167402462	saliva
4D_SZ	RSZYD18088555	71848168	14369633600	70263706	13996430611	56882920	11329189594	tongue
4D_SZ	RSZYD18187694	75413370	15082674000	73556500	14661851591	31636784	6303896860	saliva
4D_SZ	RSZYD18187856	94718440	18943688000	92588788	18462243396	4664926	924551582	saliva
4D_SZ	RDPYD18088813	79129567	15825913400	77904247	15542063618	24455090	4876687962	saliva
4D_SZ	RDPYD18089304	58170432	11634086400	57120559	11385430600	17184179	3421536527	tongue
4D_SZ	RSZYD18078497	74414507	14882901400	72854496	14537110948	13260455	2643956231	saliva
4D_SZ	RSZYD18078659	78053226	15610645200	75422387	14951656088	15198172	3007436758	saliva
4D_SZ	RSZYD18187199	60488305	12097661000	58398175	11653528484	10170895	2024644872	saliva
4D_SZ	RSZYD18078578	88828878	17765775600	87238969	17386701025	31278683	6228897056	saliva
4D_SZ	RSZYD18187991	87375525	17475105000	86297725	17217571358	25761506	5136867144	saliva
4D_SZ	RSZYD18187595	80492686	16098537200	78800207	15714734683	13097030	2609628650	saliva
4D_SZ	RSZYD18187838	79422647	15884529400	74821144	14920692874	8583665	1709204067	saliva
4D_SZ	RSZYD18187676	72550649	14510129800	71078102	14180748314	11387430	2266696171	saliva
4D_SZ	RDPYD18089043	69485918	13897183600	68372192	13613490516	60613696	12066959472	tongue
4D_SZ	RDPYD18190860	58136146	11627229200	57041233	11370002528	50791558	10122841519	tongue
4D_SZ	RSZYD18187397	63648007	12729601400	62279158	12408313536	36923753	7354350473	saliva
4D_SZ	RDPYD18075169	86532518	17306503600	84422324	16830556610	10323913	2056058792	saliva
4D_SZ	RSZYD18187559	75143819	15028763800	72810040	14526363937	2011968	399783110	saliva
4D_SZ	RSZYD18078695	76372801	15274560200	74842106	14901278642	25614249	5095089029	saliva
4D_SZ	RDPYD18189910	85414814	17082962800	84319984	16822685350	20067039	4001271885	saliva
4D_SZ	RSZYD18187478	73624206	14724841200	72085475	14367418651	24190605	4818572976	saliva
4D_SZ	RSZYD18078776	62218095	12443619000	60905267	12135468696	12027403	2394045772	saliva
4D_SZ	RDPYD18093624	84592660	16918532000	82699890	16510572608	61338546	12244798435	tongue
4D_SZ	RDPYD18089007	86909829	17381965800	84534750	16845927678	61051527	12163620332	tongue
4D_SZ	RSZYD18187793	68939301	13787860200	67575897	13463032060	1459455	288618172	saliva
[truncated: 677 more rows]

## Sheet: Tab5-YunnanMetagenomes
Table1-tab5 The sequencing and quality control summary of Yunnan oral metagenomes samples
Study	Sample ID	No. of reads (raw)	No. of bases (bp, raw)	No. of reads (after trimming)	No. of bases (bp, after trimming)	No. of reads (after remove host)	No. of bases (bp, after remove host)	Oral site
Yunnan	YS000001	44027248	4402724800	41779253	4117507789	14826792	1455243427	saliva
Yunnan	YS000458	37532590	3753259000	36450337	3616116071	12550562	1241062106	saliva
Yunnan	YS000296	41031387	4103138700	39079294	3872936935	5347203	527709164	saliva
Yunnan	YS000539	39069059	3906905900	37336831	3686444726	4980601	488509641	saliva
Yunnan	YS000377	20343482	2034348200	18983031	1866377098	1340133	129247063	saliva
Yunnan	YS000692	38289291	3828929100	36039988	3544670583	3103265	296109823	saliva
Yunnan	YS000935	34216383	3421638300	32429500	3192122190	10098069	985506812	saliva
Yunnan	YS000656	33502077	3350207700	31424994	3098828454	2272397	221603505	saliva
Yunnan	YS000890	44953515	4495351500	42200600	4126882134	38352784	3748694217	saliva
Yunnan	YS000971	31147421	3114742100	29521632	2919921004	4655339	458355379	saliva
Yunnan	YS000179	52582963	5258296300	50927082	5048294930	8593172	848491852	saliva
Yunnan	YS000476	40831250	4083125000	39851024	3957771710	9135277	901421350	saliva
Yunnan	YS000557	31815346	3181534600	30511768	3025307282	2190130	212397466	saliva
Yunnan	YS000395	42406844	4240684400	40332112	3979354590	18385425	1804952938	saliva
Yunnan	YS000674	33477631	3347763100	30917180	3014970545	3447523	329300241	saliva
Yunnan	YS000593	36675993	3667599300	35483515	3522070055	11419383	1130540807	saliva
Yunnan	YS000917	43004626	4300462600	40721220	4002999983	16717090	1629671202	saliva
Yunnan	YS000755	43716366	4371636600	41493149	4067767620	7932693	773195484	saliva
Yunnan	YS000278	34661184	3466118400	33394159	3311338301	4370350	431223117	saliva
Yunnan	YS000629	38214276	3821427600	36528715	3615218202	7563546	742979454	saliva
Yunnan	YS000467	39529303	3952930300	38457660	3815490549	9803169	967897210	saliva
Yunnan	YS000386	40319146	4031914600	38113327	3755161995	26681019	2624551846	saliva
Yunnan	YS000548	40871076	4087107600	39104489	3855415845	13596990	1334826610	saliva
Yunnan	YS000665	32588585	3258858500	30637445	3017005138	2240993	210749593	saliva
Yunnan	YS000746	53032510	5303251000	48832656	4760119387	18542206	1799154591	saliva
Yunnan	YS000584	46675028	4667502800	45226933	4477425356	5384692	529161382	saliva
Yunnan	YS000980	34302592	3430259200	32638901	3228835164	1465794	142761812	saliva
Yunnan	YS000269	36991407	3699140700	35061806	3470022081	4415994	433526190	saliva
Yunnan	YS000485	47064912	4706491200	45791550	4548211852	9174343	908262942	saliva
Yunnan	YS000728	47941298	4794129800	45968087	4542890250	18828746	1853563850	saliva
Yunnan	YS000683	36635488	3663548800	33895939	3308696648	9936767	963821900	saliva
Yunnan	YS000926	45947628	4594762800	43860327	4331237755	16610075	1634016644	saliva
Yunnan	YS000368	33181655	3318165500	31512035	3109719823	4203404	409844808	saliva
Yunnan	YS000449	39287428	3928742800	38151180	3786776677	5088627	502707283	saliva
Yunnan	YS000531	55199609	5519960900	53289356	5285216847	35643200	3530908741	saliva
Yunnan	YS000612	48135225	4813522500	46597534	4616421095	19016012	1878748582	saliva
Yunnan	YS000450	30137339	3013733900	29033391	2877275200	19526196	1932038325	saliva
Yunnan	YS000135	39433665	3943366500	37863499	3733115911	14184759	1394627304	saliva
Yunnan	YS001026	46511025	4651102500	44136542	4363075124	2074941	200786661	saliva
Yunnan	YS000216	42443613	4244361300	40410204	3994051362	14475400	1424823062	saliva
Yunnan	YS000171	44736096	4473609600	43317739	4294237262	9280420	917869714	saliva
Yunnan	YS000333	26078163	2607816300	24107191	2368193802	1261988	120210742	saliva
Yunnan	YS000252	31187359	3118735900	29596334	2931309888	1340619	129995322	saliva
Yunnan	YS000414	39188858	3918885800	37269518	3687659880	12907708	1274062139	saliva
Yunnan	YS000630	36623678	3662367800	35386015	3501424162	19899647	1964699622	saliva
Yunnan	YS000153	32341863	3234186300	31091331	3068034039	10102530	990504508	saliva
Yunnan	YS001044	27501999	2750199900	25962009	2558277465	1105787	99713626	saliva
Yunnan	YS000315	30187739	3018773900	27889144	2739708594	3845171	373601167	saliva
Yunnan	YS000234	42417225	4241722500	40149025	3956433213	24948262	2451575194	saliva
Yunnan	YS000036	37104811	3710481100	34928349	3447771232	4970701	487635356	saliva
Yunnan	YS000513	40412042	4041204200	38797753	3849676701	18217244	1803392177	saliva
Yunnan	YS000351	41109829	4110982900	38940740	3835879448	12308369	1206428873	saliva
Yunnan	YS000270	39657415	3965741500	37970824	3754001056	27853859	2751073213	saliva
Yunnan	YS001161	42458816	4245881600	40037714	3951280249	1770290	170794646	saliva
Yunnan	YS000432	37720867	3772086700	35797795	3543089831	11918916	1176354162	saliva
Yunnan	YS000540	31738146	3173814600	29922348	2940764656	5619646	548811764	saliva
Yunnan	YS000621	36081433	3608143300	34695776	3421283579	1803806	176275634	saliva
Yunnan	YS001035	51476327	5147632700	48980310	4843706153	12039779	1183762235	saliva
Yunnan	YS000306	35133972	3513397200	32686038	3215720209	13484091	1322340118	saliva
Yunnan	YS000144	49619817	4961981700	47578071	4679572984	7333035	717771497	saliva
Yunnan	YS000063	55018525	5501852500	53446479	5288375460	12087926	1188810248	saliva
Yunnan	YS000225	45302827	4530282700	43078343	4262008975	20572148	2032631942	saliva
Yunnan	YS000027	36227173	3622717300	34197085	3374194999	6490409	637196049	saliva
Yunnan	YS000900	36535897	3653589700	33594385	3279070456	18147388	1764914869	saliva
Yunnan	YS000342	29782087	2978208700	28008753	2750774518	3635310	353202297	saliva
Yunnan	YS000423	30497630	3049763000	28829585	2850560246	9303526	917100775	saliva
Yunnan	YS001152	31629118	3162911800	29769090	2935670278	5658107	553292450	saliva
Yunnan	YS000261	29389719	2938971900	27790929	2749108605	9649400	951316717	saliva
Yunnan	YS000324	32273663	3227366300	29850548	2931688369	10093718	986523651	saliva
Yunnan	YS000162	32549015	3254901500	31199900	3072620642	8498447	832665091	saliva
Yunnan	YS000081	34790385	3479038500	33453111	3298084688	5635828	550377938	saliva
Yunnan	YS000405	50223338	5022333800	47978951	4744935406	21022924	2071655831	saliva
Yunnan	YS001134	58911923	5891192300	56185714	5554968081	18643849	1837061186	saliva
Yunnan	YS000243	44050546	4405054600	41701672	4121448985	16537779	1630188940	saliva
Yunnan	YS000126	42483790	4248379000	41092638	4070092145	16123837	1593633240	saliva
Yunnan	YS000045	48421940	4842194000	46491807	4589230397	4536073	443964220	saliva
Yunnan	YS000207	50501898	5050189800	48536344	4815424559	28143039	2788907373	saliva
Yunnan	YS000360	39358738	3935873800	37542937	3709424349	12048536	1184563969	saliva
Yunnan	YS000522	30604106	3060410600	29273746	2898183095	22055568	2181367628	saliva
Yunnan	YS000441	39610370	3961037000	38497691	3817647989	5918136	581040723	saliva
Yunnan	YS000603	38228050	3822805000	37024324	3664426864	3296564	323122099	saliva
Yunnan	YS000988	27285057	2728505700	25847121	2553320088	6663291	655009685	saliva
Yunnan	YS001022	41982594	4198259400	39872185	3942077170	3347785	327597984	saliva
Yunnan	YS000131	59748034	5974803400	57702995	5715072150	16305123	1611094426	saliva
Yunnan	YS001103	31910153	3191015300	30159653	2978504234	6429327	631036456	saliva
Yunnan	YS000050	38992195	3899219500	37713047	3728858810	3731206	365328217	saliva
Yunnan	YS000212	43215728	4321572800	41352440	4097810116	22495990	2226381767	saliva
Yunnan	YS000410	44175274	4417527400	42146621	4171085017	17736551	1750635941	saliva
Yunnan	YS000014	31320381	3132038100	29417583	2883022880	7021222	681914363	saliva
Yunnan	YS000311	37872862	3787286200	35421377	3489259258	8083937	792013148	saliva
Yunnan	YS001040	34723942	3472394200	32856466	3246160543	1863056	179921427	saliva
Yunnan	YS001121	34359848	3435984800	32568591	3218217855	8828810	868097676	saliva
Yunnan	YS001004	45751773	4575177300	43328317	4280843988	9961483	979941229	saliva
Yunnan	YS000302	32447336	3244733600	30034278	2951201033	8410495	821795141	saliva
Yunnan	YS000221	35979842	3597984200	34112271	3369947850	20559771	2027419221	saliva
Yunnan	YS000023	26193255	2619325500	24515935	2413229620	2163772	207565546	saliva
Yunnan	YS000320	40781847	4078184700	38511737	3799463473	18278463	1798745212	saliva
Yunnan	YS001130	35221028	3522102800	33609816	3326829791	16133463	1593583358	saliva
Yunnan	YS000401	23705458	2370545800	22038613	2165146715	1253382	119320922	saliva
Yunnan	YS000005	19943108	1994310800	18461091	1813331253	2211934	211661842	saliva
Yunnan	YS000203	40334006	4033400600	38304011	3775164595	8310532	801645489	saliva
Yunnan	YS000122	46256940	4625694000	44639627	4415779215	5289267	518824930	saliva
Yunnan	YS000939	42546995	4254699500	40448168	3995243130	15579773	1531822864	saliva
Yunnan	YS000894	41944663	4194466300	39161412	3832596519	22869998	2230928811	saliva
Yunnan	YS000975	39047890	3904789000	36970118	3654666205	7386825	726620155	saliva
Yunnan	YS000399	38285783	3828578300	36372589	3595097119	6232508	610263565	saliva
Yunnan	YS000993	36073086	3607308600	34349402	3393970913	5094394	497897570	saliva
Yunnan	YS000678	39703256	3970325600	36956766	3611162945	8636880	838276863	saliva
Yunnan	YS000759	38339983	3833998300	35082676	3416466797	24682366	2399636678	saliva
Yunnan	YS000597	48893284	4889328400	47452221	4705449270	4002479	394649258	saliva
Yunnan	YS000948	27074615	2707461500	25522873	2513867008	8812017	861665072	saliva
Yunnan	YS000984	41624296	4162429600	39549651	3911663872	1776932	171029882	saliva
Yunnan	YS000588	33805471	3380547100	32635596	3227694540	5909618	580037800	saliva
Yunnan	YS000885	26886624	2688662400	24820574	2425336847	4787513	464767841	saliva
Yunnan	YS000489	25075957	2507595700	23477632	2310641138	4697966	460522120	saliva
Yunnan	YS000687	48262263	4826226300	45284912	4450295070	7205096	700974396	saliva
Yunnan	YS000931	36793111	3679311100	34893912	3444724755	9980803	981024446	saliva
Yunnan	YS000058	33626920	3362692000	32283617	3183304757	1756920	169454061	saliva
Yunnan	YS000373	45163619	4516361900	43157505	4273616508	13282334	1311231536	saliva
Yunnan	YS000535	46264483	4626448300	44110424	4350678347	22505478	2214599384	saliva
Yunnan	YS000454	38579364	3857936400	37271403	3688768468	1354397	131573620	saliva
Yunnan	YS000292	21176557	2117655700	20244258	2006574443	7903638	781144568	saliva
Yunnan	YS000616	38857349	3885734900	37648912	3723642271	20070561	1980738724	saliva
Yunnan	YS001066	39300006	3930000600	37326226	3684664900	16541455	1628791820	saliva
Yunnan	YS000337	34609742	3460974200	32743220	3225239642	4223714	411319657	saliva
Yunnan	YS000418	29338592	2933859200	28017170	2773480568	13446413	1327475078	saliva
Yunnan	YS000256	47288718	4728871800	45048104	4465461225	3751822	367318268	saliva
Yunnan	YS000733	30302507	3030250700	28799102	2838978619	14421158	1416089902	saliva
Yunnan	YS000652	55881373	5588137300	52502282	5171090554	14213269	1392320424	saliva
Yunnan	YS000319	33756217	3375621700	31342974	3078729779	17378071	1702129284	saliva
Yunnan	YS001048	43341405	4334140500	41040328	4052227418	10902078	1068911167	saliva
Yunnan	YS000157	46267409	4626740900	44657694	4418901229	19520181	1927664191	saliva
Yunnan	YS001129	28636997	2863699700	27135428	2682078073	10463954	1030541780	saliva
Yunnan	YS000076	45044768	4504476800	43476755	4302735357	8807240	866616711	saliva
Yunnan	YS000391	42254180	4225418000	40309695	3986019235	11042955	1083807294	saliva
Yunnan	YS000553	42514532	4251453200	41030583	4072293423	5190607	506555320	saliva
Yunnan	YS000472	70272477	7027247700	68175570	6760640720	20286580	2007131882	saliva
Yunnan	YS000517	34904542	3490454200	32732820	3221838150	1810390	174413247	saliva
Yunnan	YS000436	27607970	2760797000	26255475	2598690257	6444877	634575714	saliva
Yunnan	YS000274	54274584	5427458400	52206876	5173559760	22453711	2219646411	saliva
Yunnan	YS000751	35114489	3511448900	33383655	3274558743	2772174	266101446	saliva
Yunnan	YS000913	28098364	2809836400	26750922	2639828370	19045342	1877025564	saliva
Yunnan	YS000670	41808609	4180860900	39129859	3852035545	7128978	696794940	saliva
Yunnan	YS000940	51394122	5139412200	49581231	4917535706	5359316	527864726	saliva
Yunnan	YS000148	38212762	3821276200	36615948	3611103883	2543616	248950347	saliva
Yunnan	YS000229	38312667	3831266700	36115864	3565435389	6346362	623225708	saliva
Yunnan	YS000544	36064247	3606424700	33575896	3291691338	17753752	1735647547	saliva
Yunnan	YS000382	60461007	6046100700	57597648	5676378639	22549500	2204968698	saliva
Yunnan	YS000625	69268754	6926875400	67260095	6657816727	18752754	1848395610	saliva
Yunnan	YS000463	32217893	3221789300	31201147	3090931881	5847148	574127372	saliva
Yunnan	YS001075	55671051	5567105100	53222374	5263321120	9533392	936804222	saliva
Yunnan	YS000346	33351730	3335173000	31596883	3114924149	3097249	302345605	saliva
Yunnan	YS000265	31978915	3197891500	30290184	2998599280	3060717	299435301	saliva
Yunnan	YS001156	43150972	4315097200	40902656	4033963535	15963456	1566652078	saliva
Yunnan	YS000427	33392166	3339216600	31739393	3141760331	11188265	1103941315	saliva
Yunnan	YS000904	56256083	5625608300	52791549	5171105306	13148796	1281535070	saliva
Yunnan	YS000742	43522960	4352296000	41661933	4099921852	4055205	394285055	saliva
Yunnan	YS000661	46883009	4688300900	44379959	4385823345	2361982	229163768	saliva
Yunnan	YS000166	43682702	4368270200	42125837	4162851680	20050266	1974792728	saliva
Yunnan	YS000328	27785210	2778521000	25843808	2542269519	7559463	740301267	saliva
Yunnan	YS000409	27778949	2777894900	26395037	2610555220	3480539	340387120	saliva
Yunnan	YS000724	45791158	4579115800	43769984	4324982767	18355979	1806309365	saliva
Yunnan	YS000481	26457070	2645707000	23534453	2313498271	10814589	1057035461	saliva
Yunnan	YS000526	36541844	3654184400	33894904	3356368416	2095002	197679869	saliva
Yunnan	YS000364	35670407	3567040700	33968996	3359373630	18763038	1851065837	saliva
Yunnan	YS001093	27491726	2749172600	25947041	2554108126	2430500	236118438	saliva
Yunnan	YS000607	38299692	3829969200	37170749	3687316632	9001571	890294419	saliva
Yunnan	YS000445	48667984	4866798400	47448256	4712282943	13381305	1324088472	saliva
Yunnan	YS000049	27073756	2707375600	25488741	2516207950	5613049	551571924	saliva
Yunnan	YS000922	38836043	3883604300	37106669	3666790777	12024232	1181864445	saliva
Yunnan	YS000012	48191424	4819142400	45678893	4501709498	10982191	1075592516	saliva
Yunnan	YS001020	24002819	2400281900	22774300	2249658609	6682524	657111029	saliva
Yunnan	YS000210	57314339	5731433900	55172863	5473460893	13623396	1343082126	saliva
Yunnan	YS001002	47494885	4749488500	45263454	4480750437	8415362	828889155	saliva
Yunnan	YS000030	33067381	3306738100	31398094	3105669464	1373614	130975253	saliva
Yunnan	YS000021	30592744	3059274400	28880580	2838989262	16008762	1568266312	saliva
Yunnan	YS000300	38640550	3864055000	36764763	3643944029	9309114	920157895	saliva
Yunnan	YS000201	48866945	4886694500	46490246	4596500724	23207273	2288999202	saliva
Yunnan	YS000003	27436911	2743691100	25484053	2484201911	6307825	610573151	saliva
Yunnan	YS000739	54131057	5413105700	51627233	5097092642	25940546	2552447474	saliva
Yunnan	YS000658	29614996	2961499600	27573142	2710262931	3326762	323252597	saliva
Yunnan	YS000379	33342514	3334251400	31414996	3094201849	9021205	884368828	saliva
Yunnan	YS000298	40192561	4019256100	38119744	3761645713	30037112	2959215030	saliva
Yunnan	YS000937	52308322	5230832200	50138674	4963867821	3418162	334796224	saliva
Yunnan	YS000694	31111412	3111141200	28957413	2843791321	4281159	417353039	saliva
Yunnan	YS000676	39191003	3919100300	36315931	3544876875	5247119	507969089	saliva
Yunnan	YS000559	39794991	3979499100	38327777	3799930844	4246704	411282260	saliva
Yunnan	YS000397	52873800	5287380000	50556716	5004275978	14500145	1429177862	saliva
Yunnan	YS000478	37167958	3716795800	36121635	3586217878	9051034	896117294	saliva
Yunnan	YS000586	33657287	3365728700	32676878	3234974221	11187727	1104266726	saliva
Yunnan	YS000667	48534511	4853451100	45644597	4502862504	17494469	1719506048	saliva
Yunnan	YS000388	37667170	3766717000	35486230	3494698954	3856051	373069395	saliva
Yunnan	YS000946	41950313	4195031300	39791960	3930289800	2853809	278104315	saliva
Yunnan	YS000289	46327730	4632773000	44263667	4391868170	2498197	245829137	saliva
Yunnan	YS000928	35269007	3526900700	33450229	3301334396	10372582	1019349635	saliva
Yunnan	YS000685	46260763	4626076300	42987492	4203182014	6388280	619536067	saliva
Yunnan	YS000487	44788035	4478803500	43038679	4256640375	29850837	2949358802	saliva
Yunnan	YS000883	36744786	3674478600	34243695	3346826921	12734226	1237384459	saliva
Yunnan	YS000254	34402457	3440245700	32744022	3244184654	12906369	1275918562	saliva
Yunnan	YS000416	39692534	3969253400	37955059	3761026235	8127610	803067944	saliva
Yunnan	YS000335	45053420	4505342000	42317291	4169558228	1743435	165286404	saliva
Yunnan	YS001064	40263002	4026300200	38352837	3800409893	5148969	507697666	saliva
Yunnan	YS000173	32931156	3293115600	31748679	3142341697	7218754	712126236	saliva
Yunnan	YS000731	42078966	4207896600	40379221	3984792641	4771416	449600708	saliva
Yunnan	YS000290	28457560	2845756000	27032202	2679546963	7402501	732281896	saliva
Yunnan	YS000452	44570616	4457061600	43373752	4302329459	2020896	198326744	saliva
Yunnan	YS000371	41494665	4149466500	39496745	3906031702	11759152	1157882006	saliva
Yunnan	YS000533	45103811	4510381100	43768439	4344845600	12013657	1188488651	saliva
Yunnan	YS000218	54234707	5423470700	52159986	5176195712	17959110	1777218726	saliva
Yunnan	YS000056	49990876	4999087600	48586574	4808386398	7768107	763578910	saliva
Yunnan	YS000137	34548556	3454855600	32988186	3248385300	8801591	864105384	saliva
Yunnan	YS000272	34389118	3438911800	32820499	3242994373	11196565	1103650260	saliva
Yunnan	YS001163	32694727	3269472700	30860916	3042959828	3790575	366562452	saliva
Yunnan	YS000434	23903318	2390331800	22580394	2220422086	7664695	741774607	saliva
Yunnan	YS000515	40559474	4055947400	39065041	3878943777	10693194	1056946417	saliva
Yunnan	YS000038	39161562	3916156200	37839322	3735705849	3917967	379941327	saliva
Yunnan	YS000119	29913960	2991396000	28830561	2850687890	12126241	1195196732	saliva
Yunnan	YS000911	23861599	2386159900	22723932	2242274003	2369011	229317874	saliva
Yunnan	YS000632	47106683	4710668300	45577325	4515345224	17318952	1711870402	saliva
Yunnan	YS000470	38495156	3849515600	36226172	3571877145	21769926	2142677371	saliva
Yunnan	YS000551	32692416	3269241600	31343267	3100280534	16611547	1636045251	saliva
Yunnan	YS000236	36524990	3652499000	34523278	3410508547	24369129	2405043697	saliva
Yunnan	YS001127	36002356	3600235600	34065223	3366603932	10525280	1037884855	saliva
Yunnan	YS000317	30958070	3095807000	28848337	2839508261	10705818	1049326249	saliva
Yunnan	YS000155	44967618	4496761800	43419618	4295831454	1190333	116656136	saliva
Yunnan	YS001154	34000396	3400039600	31837399	3137237312	3571649	347164193	saliva
Yunnan	YS000425	31423803	3142380300	29813401	2947881435	15102697	1490264853	saliva
Yunnan	YS000263	40626091	4062609100	38457648	3807653357	4587552	451391136	saliva
Yunnan	YS001073	34612808	3461280800	32538926	3193931678	7373298	714311501	saliva
Yunnan	YS000344	40213914	4021391400	38180295	3765861765	2629544	255513691	saliva
Yunnan	YS000029	28918955	2891895500	26139217	2576329287	12697307	1246863955	saliva
Yunnan	YS000902	43270839	4327083900	40678682	3986857083	5683246	553004953	saliva
Yunnan	YS000740	37284298	3728429800	35743635	3533279904	12079465	1188772791	saliva
Yunnan	YS000461	24842761	2484276100	23286745	2285795145	1810445	167661125	saliva
Yunnan	YS000623	38013208	3801320800	36753286	3635189337	12294234	1206952730	saliva
Yunnan	YS000542	46475513	4647551300	44476443	4388204191	4941359	482679169	saliva
Yunnan	YS000380	28359854	2835985400	26335202	2582361750	2292633	218664576	saliva
Yunnan	YS000065	43067387	4306738700	41721032	4122926103	17754880	1748388263	saliva
Yunnan	YS000227	46125182	4612518200	43826434	4333346393	22501347	2220599169	saliva
Yunnan	YS000146	32439487	3243948700	31146869	3072805795	1479234	142316244	saliva
Yunnan	YS001037	51689603	5168960300	49351540	4888385981	1245315	120278505	saliva
Yunnan	YS000308	39068416	3906841600	36201381	3553212543	17814683	1743819098	saliva
Yunnan	YS000443	29385519	2938551900	27778004	2743398023	3550553	347891127	saliva
Yunnan	YS000605	48628804	4862880400	47121453	4678867991	6746258	666168896	saliva
Yunnan	YS000281	35746011	3574601100	34239817	3390243364	24091293	2382964647	saliva
Yunnan	YS000524	32361293	3236129300	31165005	3089628535	2983626	292846520	saliva
Yunnan	YS000362	42749898	4274989800	40811107	4039742891	6703283	659406624	saliva
Yunnan	YS001091	40289739	4028973900	38434560	3799135822	4015593	393173484	saliva
Yunnan	YS000209	44845847	4484584700	42754197	4231927580	21843424	2158796234	saliva
Yunnan	YS000128	46477889	4647788900	45137221	4476854748	8723573	861694086	saliva
Yunnan	YS000560	37162023	3716202300	34823699	3424226579	3179122	306771373	saliva
Yunnan	YS000722	62326980	6232698000	59066691	5798936458	11730119	1139981696	saliva
Yunnan	YS000407	42507985	4250798500	40619285	4023175463	9121305	898877041	saliva
Yunnan	YS001136	40391069	4039106900	38204362	3771352192	8995768	883817917	saliva
Yunnan	YS000164	33013091	3301309100	31606831	3118554868	16218329	1596400600	saliva
Yunnan	YS000016	21784814	2178481400	20275703	1990644239	4199260	405861165	saliva
Yunnan	YS000412	40438785	4043878500	38360217	3793893184	12125126	1195291952	saliva
Yunnan	YS000331	17802162	1780216200	16280888	1590195917	4252042	409274797	saliva
Yunnan	YS001060	32211832	3221183200	30726104	3047895566	6087301	601625047	saliva
Yunnan	YS000052	31978726	3197872600	30748351	3042245575	6820664	672945562	saliva
Yunnan	YS001105	18852739	1885273900	17321954	1674177408	4490504	409287473	saliva
Yunnan	YS000214	38231070	3823107000	36641711	3633515297	21159324	2096428679	saliva
Yunnan	YS000133	39565030	3956503000	38123657	3766974301	7872578	774753887	saliva
Yunnan	YS000610	41221381	4122138100	39741958	3926390282	1532064	149313878	saliva
Yunnan	YS000034	30192614	3019261400	28455763	2807234132	11260645	1108754444	saliva
Yunnan	YS001006	33053033	3305303300	31222125	3083305157	10817608	1064416687	saliva
Yunnan	YS000511	39697407	3969740700	38115731	3780959279	3326607	324964794	saliva
Yunnan	YS001123	53918467	5391846700	51617687	5110014899	8632875	847562306	saliva
Yunnan	YS000232	35490127	3549012700	33502500	3309049918	2266597	220793032	saliva
Yunnan	YS000151	56756185	5675618500	54876074	5427894024	20986858	2070873490	saliva
Yunnan	YS000313	30751223	3075122300	28645927	2820242302	4635162	451596400	saliva
Yunnan	YS000025	23251379	2325137900	21831623	2152640254	8615211	847988869	saliva
Yunnan	YS000421	47457697	4745769700	45552925	4515031898	24570334	2431373756	saliva
Yunnan	YS000304	22101517	2210151700	20378731	2000180613	9020886	880417540	saliva
Yunnan	YS001033	29892074	2989207400	28403544	2809047108	6399644	629471079	saliva
Yunnan	YS000142	38878719	3887871900	37539307	3712696732	8616095	849639851	saliva
Yunnan	YS000205	42496535	4249653500	40613391	4020890966	22319262	2205899262	saliva
Yunnan	YS000124	40861338	4086133800	39230558	3877512536	8526997	838564148	saliva
Yunnan	YS000601	46784926	4678492600	45413026	4504147468	5669743	558532683	saliva
Yunnan	YS000520	26549641	2654964100	24725525	2420889977	12654459	1232071407	saliva
Yunnan	YS000241	32277325	3227732500	30550357	3019321402	7797221	768262615	saliva
Yunnan	YS001132	56542796	5654279600	54258931	5376266135	12260933	1208775083	saliva
Yunnan	YS000403	39353981	3935398100	37229130	3678512370	7813769	768147984	saliva
Yunnan	YS001051	34773769	3477376900	32816375	3238370351	2727468	264623626	saliva
Yunnan	YS000322	37386579	3738657900	34702271	3407837521	21887084	2144041589	saliva
Yunnan	YS000160	41797957	4179795700	39519531	3855933460	16276452	1580413730	saliva
Yunnan	YS000007	37245368	3724536800	35434252	3494992012	5849414	571326429	saliva
Yunnan	YS000977	43520871	4352087100	41456000	4102742506	4015167	392276296	saliva
Yunnan	YS000896	33801920	3380192000	32159081	3160400231	3823594	371228492	saliva
Yunnan	YS000599	52117450	5211745000	50274536	4985866296	29938493	2965366392	saliva
Yunnan	YS000995	34756490	3475649000	33204703	3288201721	4076991	399443489	saliva
Yunnan	YS000986	43434162	4343416200	41234223	4074511804	12470518	1226614504	saliva
Yunnan	YS000735	32409467	3240946700	31014492	3067675501	1450975	140436141	saliva
Yunnan	YS000654	39255843	3925584300	36936938	3643650232	7921741	776351312	saliva
Yunnan	YS001068	38640124	3864012400	36488564	3597404821	10194136	998721546	saliva
Yunnan	YS000339	29748031	2974803100	28246670	2784501642	7500012	735330999	saliva
Yunnan	YS000933	38425717	3842571700	36790005	3642302530	3971334	390866051	saliva
Yunnan	YS000456	42814019	4281401900	41169559	4068449680	25419755	2507946328	saliva
Yunnan	YS000294	25444478	2544447800	24336445	2414423634	8149422	806895189	saliva
Yunnan	YS000537	43898094	4389809400	41479734	4078743875	17816982	1747904104	saliva
Yunnan	YS000375	33687350	3368735000	31770806	3134216308	6885004	675343360	saliva
Yunnan	YS000753	49484824	4948482400	46425567	4533931122	7776093	752704502	saliva
Yunnan	YS000915	43499706	4349970600	41630785	4114407136	14909426	1466422596	saliva
Yunnan	YS000591	46129623	4612962300	44501063	4401737494	11277008	1110462826	saliva
Yunnan	YS000438	44008094	4400809400	42086765	4167395546	16235376	1602262875	saliva
Yunnan	YS000276	33258208	3325820800	31841807	3151750298	17019619	1682068036	saliva
Yunnan	YS000519	38826828	3882682800	36432439	3587331072	2376896	230827101	saliva
Yunnan	YS000078	37078561	3707856100	35994237	3560753832	9621863	947080033	saliva
Yunnan	YS000159	40465460	4046546000	38928844	3842997104	22409826	2209173214	saliva
Yunnan	YS000474	39088399	3908839900	36596437	3603939401	12241165	1201741731	saliva
Yunnan	YS000555	56224114	5622411400	54312672	5396991538	7998198	788694926	saliva
Yunnan	YS000393	30147794	3014779400	28468738	2808458884	3503186	339935679	saliva
Yunnan	YS000906	33781898	3378189800	32157359	3175238238	20426740	2013548292	saliva
Yunnan	YS000582	38142095	3814209500	37027889	3672980031	6477684	640067797	saliva
Yunnan	YS000744	29316760	2931676000	27137848	2646072182	1561154	148592731	saliva
Yunnan	YS000267	35417942	3541794200	33431714	3306669020	22234430	2197085432	saliva
Yunnan	YS000429	38323815	3832381500	36465210	3610247962	8834065	871417538	saliva
Yunnan	YS001158	31894612	3189461200	30080407	2965503896	2008458	194293058	saliva
Yunnan	YS000348	32892619	3289261900	30999155	3052250340	10391843	1019895030	saliva
Yunnan	YS000942	47417298	4741729800	45354224	4488279584	9779487	964087323	saliva
Yunnan	YS000465	34567837	3456783700	32488625	3204471690	6061731	595866582	saliva
Yunnan	YS000384	39320327	3932032700	37049319	3649420926	4445805	432299998	saliva
Yunnan	YS000546	30009005	3000900500	28439020	2792603631	8794015	855321929	saliva
Yunnan	YS000681	44669730	4466973000	41799154	4085630223	15276790	1484507330	saliva
Yunnan	YS000609	48606228	4860622800	47156996	4669330362	12424599	1225544440	saliva
Yunnan	YS000285	36932415	3693241500	35390406	3506411421	24428626	2418335763	saliva
Yunnan	YS000447	52968671	5296867100	51946181	5167846482	938200	91114555	saliva
Yunnan	YS001095	37371703	3737170300	35267366	3476313774	6285279	616313349	saliva
Yunnan	YS000366	43085390	4308539000	41314977	4093003938	14650503	1446535965	saliva
Yunnan	YS000528	25635428	2563542800	23868756	2342236571	1771816	169203326	saliva
Yunnan	YS000168	45262790	4526279000	43676349	4317231853	3755678	365753755	saliva
Yunnan	YS000483	35631240	3563124000	34525435	3422998675	9385856	927327952	saliva
Yunnan	YS000726	44285691	4428569100	42196621	4169391263	31302740	3089509839	saliva
Yunnan	YS001100	46032265	4603226500	44205578	4375426744	5983541	587212209	saliva
Yunnan	YS000002	28907367	2890736700	27367557	2694462242	4703177	457860095	saliva
Yunnan	YS000020	45341832	4534183200	43004863	4234501946	18142857	1777719349	saliva
Yunnan	YS000279	55098963	5509896300	52984826	5247007046	29179678	2884949253	saliva
Yunnan	YS000756	52599517	5259951700	49222070	4810645158	8740026	847459712	saliva
Yunnan	YS000594	40451311	4045131100	39008308	3860121892	8946989	880824099	saliva
Yunnan	YS000918	48020129	4802012900	45909125	4535051090	32982196	3253767379	saliva
Yunnan	YS000675	41853273	4185327300	38561489	3766182724	2352877	222066880	saliva
Yunnan	YS000396	42274090	4227409000	39944009	3942145655	3035361	292937445	saliva
Yunnan	YS000477	36003656	3600365600	34876875	3456274981	4064571	397943025	saliva
Yunnan	YS000378	31702730	3170273000	30061756	2965325197	1963246	187670916	saliva
Yunnan	YS000459	35421636	3542163600	33377208	3292498674	1302872	125911356	saliva
Yunnan	YS000297	51532679	5153267900	49212346	4879838291	2246366	220536863	saliva
Yunnan	YS000936	35284121	3528412100	33553291	3314141376	1543713	148760877	saliva
Yunnan	YS000693	36971781	3697178100	34546403	3396057177	10448951	1022333913	saliva
Yunnan	YS000657	32305289	3230528900	30431242	3004795046	1522939	148328073	saliva
Yunnan	YS000972	38003945	3800394500	36086017	3569236518	15860626	1565889953	saliva
Yunnan	YS000891	52873179	5287317900	49903123	4893078646	3768883	363480378	saliva
Yunnan	YS000369	30627191	3062719100	29111559	2878654773	6132855	602334194	saliva
Yunnan	YS000288	55294602	5529460200	53570220	5317632797	12312757	1219591775	saliva
Yunnan	YS000927	58106256	5810625600	55593993	5488346712	48961882	4830406251	saliva
Yunnan	YS000684	31722320	3172232000	29534691	2888065882	2688154	260041303	saliva
Yunnan	YS000729	48450700	4845070000	46542020	4605063461	33235942	3284270168	saliva
Yunnan	YS000486	48276281	4827628100	45770085	4519760240	4871180	476416326	saliva
Yunnan	YS000882	40360649	4036064900	37623384	3675720966	18255343	1779020562	saliva
Yunnan	YS000549	34605489	3460548900	32450406	3186706187	6984002	681480318	saliva
Yunnan	YS000387	35114431	3511443100	32993759	3247252689	10416489	1018761647	saliva
Yunnan	YS000468	19316836	1931683600	17936126	1760334845	6020693	587878679	saliva
Yunnan	YS000945	40112571	4011257100	38121615	3767865935	2461441	241061667	saliva
Yunnan	YS000585	33340973	3334097300	32061034	3167713060	2039529	199976992	saliva
Yunnan	YS000909	43231028	4323102800	41437340	4099210842	5144944	505076264	saliva
Yunnan	YS000666	40587523	4058752300	38317417	3784297822	10218423	1005459863	saliva
Yunnan	YS000981	28732744	2873274400	27195030	2684886641	1464384	139644285	saliva
Yunnan	YS000352	55644780	5564478000	53194680	5255399840	7161062	701571301	saliva
Yunnan	YS000514	34521933	3452193300	32928883	3263819026	3278899	315156230	saliva
Yunnan	YS000433	28578227	2857822700	27011083	2671281057	22078883	2181980428	saliva
Yunnan	YS001162	30865117	3086511700	29111834	2871075026	5768134	563627299	saliva
Yunnan	YS000271	39410600	3941060000	37617467	3715514724	23329811	2299482855	saliva
Yunnan	YS000037	33915278	3391527800	32607394	3217254515	5402653	528581109	saliva
Yunnan	YS001009	57102714	5710271400	54554549	5401323283	6131863	601355168	saliva
Yunnan	YS000550	35964652	3596465200	34643326	3435692874	8344553	820291873	saliva
Yunnan	YS000631	36707349	3670734900	35575751	3527886367	7785830	769071389	saliva
Yunnan	YS000073	36541746	3654174600	35163339	3471683206	23007793	2267746945	saliva
Yunnan	YS001126	47883700	4788370000	45507552	4501555416	9347077	918980301	saliva
Yunnan	YS000235	43516318	4351631800	41157397	4062055845	21838346	2150353836	saliva
Yunnan	YS000154	35469812	3546981200	33933930	3351492582	11833375	1165681028	saliva
Yunnan	YS000316	42467653	4246765300	39677825	3905493952	13757832	1348548213	saliva
Yunnan	YS000370	46306411	4630641100	44334768	4392934461	10514899	1037353184	saliva
Yunnan	YS000532	46322963	4632296300	44861660	4451447703	10009368	988526205	saliva
Yunnan	YS000451	36251168	3625116800	35287030	3504045391	5915070	584728657	saliva
Yunnan	YS000217	40276530	4027653000	38511299	3810309980	20729829	2046042931	saliva
Yunnan	YS001027	37503403	3750340300	35633165	3525984957	7614817	751006570	saliva
Yunnan	YS000730	33474768	3347476800	30709105	3025529651	11135824	1084511046	saliva
Yunnan	YS000019	51510094	5151009400	48911947	4816949246	9196194	895357177	saliva
Yunnan	YS000415	39723888	3972388800	37651725	3723154241	4097748	401103831	saliva
Yunnan	YS000172	47038270	4703827000	45287433	4483399762	6764688	667364896	saliva
Yunnan	YS001063	35927626	3592762600	34203674	3391324017	6717199	664386851	saliva
Yunnan	YS000334	33172513	3317251300	30595383	3002453779	4484417	433056525	saliva
Yunnan	YS000523	35862669	3586266900	34647842	3435487124	6716496	659351113	saliva
Yunnan	YS001090	30096212	3009621200	28312983	2785595141	12236448	1199868175	saliva
Yunnan	YS000361	26917231	2691723100	25563906	2527950608	8887019	876138655	saliva
Yunnan	YS000604	40475522	4047552200	39094779	3863837218	18801277	1855897853	saliva
Yunnan	YS000280	31507016	3150701600	30058475	2967444749	16366873	1611950519	saliva
Yunnan	YS000442	39520618	3952061800	38509705	3822808855	14442464	1429783002	saliva
Yunnan	YS000208	38971312	3897131200	37201537	3684774119	18374879	1817335049	saliva
Yunnan	YS000127	35937920	3593792000	34430992	3400743978	13833699	1362874406	saliva
Yunnan	YS000721	48979331	4897933100	45094314	4396076832	30085085	2927000951	saliva
Yunnan	YS000244	43771120	4377112000	41346183	4081631517	4680913	455789941	saliva
Yunnan	YS000082	38479612	3847961200	37169022	3668480480	30451836	3002839257	saliva
Yunnan	YS001135	23761347	2376134700	22465910	2217130341	12217842	1202801614	saliva
Yunnan	YS000406	30287126	3028712600	28416120	2787533187	3700065	343078677	saliva
Yunnan	YS000325	42348589	4234858900	39686062	3909674965	10878960	1067432629	saliva
Yunnan	YS000163	39706820	3970682000	38322913	3788701055	7275347	715578384	saliva
Yunnan	YS000541	27273685	2727368500	24480805	2407222144	4135626	394409874	saliva
Yunnan	YS000622	32326340	3232634000	31279634	3092432672	6875496	675033356	saliva
Yunnan	YS000460	37034089	3703408900	34746479	3418746149	6202243	607021823	saliva
Yunnan	YS000226	28920172	2892017200	27310821	2690287163	16417410	1613373094	saliva
Yunnan	YS000307	30712031	3071203100	28263990	2772595778	4471187	433994567	saliva
Yunnan	YS001036	33285701	3328570100	31463625	3106103404	11808446	1161193347	saliva
Yunnan	YS000145	31853099	3185309900	30434375	2988036891	7693016	752223118	saliva
Yunnan	YS000901	39862704	3986270400	37164352	3630355585	21132288	2057663546	saliva
Yunnan	YS000028	41816077	4181607700	39462757	3897956407	8301964	816656442	saliva
Yunnan	YS000424	29908351	2990835100	28485399	2821493439	2798592	275569413	saliva
Yunnan	YS001153	33873438	3387343800	31916881	3148465882	3019884	293079581	saliva
Yunnan	YS000343	44015498	4401549800	41854388	4130288003	5159357	502534995	saliva
Yunnan	YS001072	29170194	2917019400	27436705	2699328898	8042589	786166266	saliva
Yunnan	YS000899	27430242	2743024200	25855589	2530343553	4783237	461483977	saliva
Yunnan	YS000989	47653125	4765312500	45334922	4478466731	26033771	2565711895	saliva
Yunnan	YS000033	35105716	3510571600	33122708	3267656348	21676996	2135099120	saliva
Yunnan	YS000231	50622799	5062279900	48020424	4746483926	17657069	1736632320	saliva
Yunnan	YS001122	45419588	4541958800	43104145	4264408199	5459692	532197764	saliva
Yunnan	YS000312	26602507	2660250700	24695541	2429455165	6672175	653641273	saliva
Yunnan	YS001041	33381216	3338121600	31524373	3106718353	2460905	232910217	saliva
Yunnan	YS000150	47846699	4784669900	46052417	4540396540	3790228	371013912	saliva
Yunnan	YS000213	45694674	4569467400	43867355	4350173097	19139969	1893530904	saliva
Yunnan	YS001104	28506595	2850659500	26839903	2649307781	3675976	360360689	saliva
Yunnan	YS000051	44958648	4495864800	43484772	4305792038	6309205	619608279	saliva
Yunnan	YS001023	45439821	4543982100	43200192	4266051973	9017209	881219572	saliva
Yunnan	YS000132	42809127	4280912700	41090823	4045001689	18702099	1836314688	saliva
Yunnan	YS000411	30448459	3044845900	28823212	2850067916	13195528	1300526734	saliva
Yunnan	YS000330	30952726	3095272600	28690754	2821462276	1656905	160423435	saliva
Yunnan	YS000015	27721368	2772136800	26082199	2563664584	1897742	181831863	saliva
Yunnan	YS000204	39158799	3915879900	37517439	3719482658	18818318	1863412741	saliva
Yunnan	YS000123	39485813	3948581300	38023594	3761423043	12487426	1231549574	saliva
Yunnan	YS000600	39625402	3962540200	38200745	3787245816	19912214	1970696197	saliva
Yunnan	YS000402	35303798	3530379800	33399677	3297361722	12237032	1202751128	saliva
Yunnan	YS001131	42000846	4200084600	39622556	3910071169	2521275	245102319	saliva
Yunnan	YS000321	23151764	2315176400	21305663	2087546666	8307656	810726795	saliva
Yunnan	YS001050	30888094	3088809400	29197230	2882252247	10928668	1075164555	saliva
Yunnan	YS000006	31621327	3162132700	29801904	2925265926	4300620	415509047	saliva
Yunnan	YS000303	32125195	3212519500	29798256	2930958424	3967800	387783535	saliva
Yunnan	YS000420	37742846	3774284600	35885423	3550915629	1874089	181960262	saliva
Yunnan	YS000024	35235923	3523592300	33184894	3265418453	24381085	2394853397	saliva
Yunnan	YS000679	45560677	4556067700	42091948	4107291708	1696548	160821388	saliva
Yunnan	YS000598	42316540	4231654000	40922374	4046321659	8134455	800940952	saliva
Yunnan	YS000994	36572083	3657208300	34800134	3442970422	18297199	1806704106	saliva
Yunnan	YS000877	41037673	4103767300	37534756	3657570724	7439169	717170162	saliva
Yunnan	YS000895	44258841	4425884100	41461921	4059832061	21158562	2064001505	saliva
Yunnan	YS000976	41702551	4170255100	39655426	3920213904	10039284	985990972	saliva
Yunnan	YS000688	40140277	4014027700	37845064	3726950812	5117621	495995972	saliva
Yunnan	YS000949	36789869	3678986900	34961801	3454700285	10554362	1036541343	saliva
Yunnan	YS000985	50597755	5059775500	48211374	4770462640	15014445	1480975569	saliva
Yunnan	YS000589	39145232	3914523200	37872699	3749133215	8841825	870890608	saliva
Yunnan	YS000914	49247726	4924772600	47292007	4679834597	22436928	2214969376	saliva
Yunnan	YS000590	43691035	4369103500	42449625	4208077152	10470689	1033080956	saliva
Yunnan	YS000671	50593932	5059393200	47777006	4715979805	21037677	2071231407	saliva
Yunnan	YS000518	48534673	4853467300	45346298	4458960564	18750487	1837734738	saliva
Yunnan	YS000356	34511740	3451174000	32881121	3253121032	5135771	504594458	saliva
Yunnan	YS000275	50128787	5012878700	48228779	4777638214	14089265	1391812613	saliva
Yunnan	YS000437	46617947	4661794700	44544955	4415261441	13486926	1333085459	saliva
Yunnan	YS001049	20854905	2085490500	19493365	1905599592	5063427	479673527	saliva
Yunnan	YS000239	45268596	4526859600	42884623	4240008541	7201252	707689495	saliva
Yunnan	YS000077	38718125	3871812500	37382239	3692630289	13925429	1365869408	saliva
Yunnan	YS000554	41236500	4123650000	39651792	3932746710	16386675	1619478859	saliva
Yunnan	YS000392	46037347	4603734700	44053703	4360580833	15715540	1549962153	saliva
Yunnan	YS000473	31672842	3167284200	30647238	3035600949	13302127	1313974194	saliva
Yunnan	YS000932	47523416	4752341600	45560737	4509101600	27359695	2704284503	saliva
Yunnan	YS000536	47439412	4743941200	45132190	4443031528	5765432	563472806	saliva
Yunnan	YS000374	49437305	4943730500	47272993	4674971264	8831027	866724920	saliva
Yunnan	YS000617	46012000	4601200000	44753250	4433574244	6888154	678946634	saliva
Yunnan	YS000455	60269744	6026974400	58370604	5780883281	22796695	2249048508	saliva
Yunnan	YS000338	36154068	3615406800	34276742	3376556964	16122886	1584803748	saliva
Yunnan	YS000257	36827231	3682723100	35102835	3478706995	15634040	1546212842	saliva
Yunnan	YS000419	32008406	3200840600	30450228	3009097059	4869949	475244023	saliva
Yunnan	YS000734	42202977	4220297700	40575200	4016086378	4635357	453194419	saliva
Yunnan	YS000653	33437554	3343755400	31633933	3121874971	869027	81167312	saliva
Yunnan	YS000923	53759693	5375969300	51642143	5111225695	39773671	3933878369	saliva
Yunnan	YS000680	37658361	3765836100	34955228	3404944569	2135665	203969401	saliva
Yunnan	YS001094	50561015	5056101500	48203628	4760398701	22240478	2187552028	saliva
Yunnan	YS000365	34298226	3429822600	32568284	3220838816	4016385	393564127	saliva
Yunnan	YS000527	50117224	5011722400	48629953	4829523723	19813163	1963786489	saliva
Yunnan	YS000284	40249546	4024954600	38612231	3824658422	10823982	1069900802	saliva
Yunnan	YS000608	59968893	5996889300	58102166	5756137664	15521847	1533225049	saliva
Yunnan	YS000329	37070681	3707068100	34319306	3373402892	8259511	808473603	saliva
Yunnan	YS000167	51402925	5140292500	49699510	4921448442	11072150	1093274159	saliva
Yunnan	YS000248	37170017	3717001700	35382045	3506924615	10836806	1072068423	saliva
Yunnan	YS000725	33900282	3390028200	32348537	3196135809	25508801	2517884349	saliva
Yunnan	YS000482	33168668	3316866800	31285447	3087427137	11338729	1115566181	saliva
Yunnan	YS000149	51022981	5102298100	49152201	4856105029	11854297	1167847291	saliva
Yunnan	YS000941	37889036	3788903600	36246906	3584627652	4571839	447512536	saliva
Yunnan	YS000383	53267552	5326755200	50699218	5009190262	10409154	1021523079	saliva
Yunnan	YS000545	29082751	2908275100	27001664	2633403720	14617668	1414773591	saliva
Yunnan	YS000464	44126225	4412622500	42920419	4257900760	6919749	683883968	saliva
Yunnan	YS000626	45565686	4556568600	44166502	4367652253	7572599	745727985	saliva
Yunnan	YS000347	36241486	3624148600	34363707	3385493955	9448803	925027129	saliva
Yunnan	YS001076	34663031	3466303100	32815584	3236993634	6702229	656500545	saliva
Yunnan	YS000428	35469339	3546933900	33458453	3306494866	13080663	1288921391	saliva
Yunnan	YS001157	42138871	4213887100	39958913	3943008606	8993906	878600529	saliva
Yunnan	YS000266	34178500	3417850000	32418904	3208319176	13893908	1371422678	saliva
Yunnan	YS000743	41850153	4185015300	39446098	3860166747	3696417	357958231	saliva
Yunnan	YS000581	65766042	6576604200	63973962	6345677734	13711531	1351215190	saliva
Yunnan	YS000905	46162503	4616250300	44133225	4359520532	13931655	1369789326	saliva
Yunnan	YS000662	44486605	4448660500	42092851	4154271372	9465083	928691959	saliva
Yunnan	YS000310	34321672	3432167200	31928954	3141935263	15472914	1517021488	saliva
Yunnan	YS001120	44979558	4497955800	42655340	4217685942	2961729	289746029	saliva
Yunnan	YS000013	38489341	3848934100	36067111	3530543956	16797172	1637123968	saliva
Yunnan	YS000130	42081740	4208174000	40678480	4026789481	2291858	223395572	saliva
Yunnan	YS001021	29514773	2951477300	28122767	2782879220	5343325	525449084	saliva
Yunnan	YS000211	39134203	3913420300	37416373	3706938408	24258427	2401194633	saliva
Yunnan	YS001102	32927706	3292770600	31250551	3089109510	15470390	1526534899	saliva
Yunnan	YS000400	39819412	3981941200	38015012	3762206079	3415533	334130458	saliva
Yunnan	YS000004	34432539	3443253900	32291693	3170555412	10124980	989374832	saliva
Yunnan	YS001012	55766867	5576686700	53107816	5250583499	13626695	1339142746	saliva
Yunnan	YS000121	40397166	4039716600	39053818	3865999697	9031851	889099207	saliva
Yunnan	YS000202	47865984	4786598400	45377064	4482401852	7997521	785202319	saliva
Yunnan	YS000022	43017499	4301749900	40813842	4036041005	4995343	490672431	saliva
Yunnan	YS000301	45023445	4502344500	42043346	4131087071	5318126	507884854	saliva
Yunnan	YS000479	42415600	4241560000	40220238	3971790739	9384622	923305940	saliva
Yunnan	YS000398	43914306	4391430600	41761582	4129921907	24787122	2446924861	saliva
Yunnan	YS000677	28672029	2867202900	26711123	2609735094	19581079	1909185946	saliva
Yunnan	YS000596	43790940	4379094000	42289437	4184016004	4697022	460318388	saliva
Yunnan	YS000758	31317329	3131732900	28829255	2810909093	13129393	1275462794	saliva
Yunnan	YS000299	48894837	4889483700	46616957	4622209627	26560331	2630573443	saliva
Yunnan	YS000695	50561193	5056119300	47526418	4680021391	6359763	620251439	saliva
Yunnan	YS000938	42602922	4260292200	40653274	4020817910	7589096	745825130	saliva
Yunnan	YS000884	42521531	4252153100	39843650	3905279301	2860062	275834105	saliva
Yunnan	YS000488	32944649	3294464900	31374927	3104025240	5069836	497176347	saliva
Yunnan	YS000686	44681214	4468121400	41470542	4044023985	11963180	1159348474	saliva
Yunnan	YS000668	44741658	4474165800	42317939	4181839584	3280885	320377503	saliva
Yunnan	YS000587	38547633	3854763300	37064071	3671748941	23374164	2311695946	saliva
Yunnan	YS000389	51427446	5142744600	48980367	4833784155	23747840	2333197978	saliva
Yunnan	YS000947	45403998	4540399800	43400332	4292499255	13911606	1371261559	saliva
Yunnan	YS001128	41703770	4170377000	39708058	3927920924	14080178	1389040710	saliva
Yunnan	YS000075	55601810	5560181000	53745913	5322653982	11539829	1138049132	saliva
Yunnan	YS000237	29006573	2900657300	27296397	2684891121	3077980	293123872	saliva
Yunnan	YS000156	45536502	4553650200	44156218	4378998270	2032715	200240560	saliva
Yunnan	YS000471	48234693	4823469300	45570780	4499164910	14055971	1382930128	saliva
Yunnan	YS000633	45648517	4564851700	44318045	4395976934	3341020	328580326	saliva
Yunnan	YS000552	44003038	4400303800	42334115	4200859330	14241371	1407724769	saliva
Yunnan	YS000390	42597182	4259718200	40458670	3997436372	3273477	316378755	saliva
Yunnan	YS000435	34752532	3475253200	33119802	3281117805	2378671	233647348	saliva
Yunnan	YS000273	29211707	2921170700	27970264	2768575349	15993067	1579855334	saliva
Yunnan	YS000516	41115069	4111506900	39554343	3923778983	3246284	314623335	saliva
Yunnan	YS000354	42480390	4248039000	40360695	3988843122	4779145	469189924	saliva
Yunnan	YS000750	51988362	5198836200	49437321	4844722691	21509153	2099377019	saliva
Yunnan	YS000039	42039456	4203945600	39700768	3919273566	4012173	392657965	saliva
Yunnan	YS000417	38477035	3847703500	36856463	3652460766	20101837	1988951743	saliva
Yunnan	YS000255	45555592	4555559200	43329636	4287949482	19605026	1936079165	saliva
Yunnan	YS000336	50846785	5084678500	48433174	4780649035	6143261	600422987	saliva
Yunnan	YS001065	40902908	4090290800	39023257	3866522478	3482385	342906059	saliva
Yunnan	YS000651	29658141	2965814100	27752794	2723921510	15542839	1520631591	saliva
Yunnan	YS000732	35369140	3536914000	33949735	3359512111	2342281	227442479	saliva
Yunnan	YS000453	40926223	4092622300	39655934	3928169550	972383	93309470	saliva
Yunnan	YS000291	38340161	3834016100	36747158	3647152641	5119791	506232762	saliva
Yunnan	YS000615	49019145	4901914500	47376244	4682771220	11997634	1180927439	saliva
Yunnan	YS000534	33267274	3326727400	31481841	3096181122	6382635	624246095	saliva
Yunnan	YS000372	35835838	3583583800	34041327	3366430009	5399831	529678184	saliva
Yunnan	YS000138	50943430	5094343000	49112369	4849257246	13089705	1289514810	saliva
Yunnan	YS000219	40822539	4082253900	38593297	3812749718	12109132	1192131271	saliva
Yunnan	YS000057	50883805	5088380500	49453789	4888504469	17872320	1757993226	saliva
Yunnan	YS000246	43819512	4381951200	41653707	4125489318	20910200	2067765510	saliva
Yunnan	YS000408	34894400	3489440000	32958298	3257502728	8059379	794426671	saliva
Yunnan	YS000165	39317458	3931745800	37939127	3753955075	20652536	2039282941	saliva
Yunnan	YS000480	42858587	4285858700	40568590	4005417575	13331186	1311400565	saliva
Yunnan	YS000723	38444095	3844409500	36964981	3658768759	4969373	486650958	saliva
Yunnan	YS000282	44396935	4439693500	42702387	4230142279	19379831	1914937896	saliva
Yunnan	YS000606	49652150	4965215000	48235272	4785474280	11514393	1138790875	saliva
Yunnan	YS000444	69245402	6924540200	67563426	6706529119	15868643	1564924703	saliva
Yunnan	YS000363	40132636	4013263600	38241039	3783242475	8227085	810103715	saliva
Yunnan	YS000525	36649276	3664927600	35501210	3522189160	1764514	167830489	saliva
Yunnan	YS000921	49470258	4947025800	47372104	4684884359	27262811	2692545430	saliva
Yunnan	YS000048	42615169	4261516900	40294330	3980530050	13793015	1358839073	saliva
Yunnan	YS000264	41810730	4181073000	39772158	3941562409	8502854	839022552	saliva
Yunnan	YS000426	44286090	4428609000	42247320	4184160644	17882786	1767573787	saliva
Yunnan	YS001155	43534870	4353487000	41131233	4057571322	11185056	1096960818	saliva
Yunnan	YS000345	54201737	5420173700	51630424	5092259554	4798338	468831821	saliva
Yunnan	YS001074	40759164	4075916400	38929612	3846215722	7378505	722529889	saliva
Yunnan	YS000660	39807335	3980733500	37616572	3715338940	5497827	538386874	saliva
Yunnan	YS000741	47816965	4781696500	44272482	4316527724	4153261	398079823	saliva
Yunnan	YS000903	27606465	2760646500	25675791	2510267094	7097304	688431258	saliva
Yunnan	YS000624	51176413	5117641300	49738159	4934353586	14461455	1430548647	saliva
Yunnan	YS000462	38676510	3867651000	37485398	3716626517	14763944	1460656174	saliva
Yunnan	YS000381	48623224	4862322400	46198782	4561454910	18300352	1799879800	saliva
Yunnan	YS000543	33999918	3399991800	32256074	3170369126	4615666	441775558	saliva
Yunnan	YS000309	31292139	3129213900	28818558	2828721327	7595714	741410397	saliva
Yunnan	YS001038	50062982	5006298200	47669575	4713911930	6546819	639635724	saliva
Yunnan	YS000147	41760499	4176049900	40239894	3974836690	4344073	426703733	saliva
Yunnan	YS000066	38642372	3864237200	36614800	3618469952	11180777	1102412795	saliva
Yunnan	YS000710	36626847	3662684700	34398965	3387227190	6162054	602312581	saliva
Yunnan	YS000314	30878199	3087819900	28523954	2791508338	15018210	1463111466	saliva
Yunnan	YS000152	53460458	5346045800	51634215	5110851177	5872265	577864798	saliva
Yunnan	YS000035	29646874	2964687400	27953563	2760139020	9236763	910151461	saliva
Yunnan	YS000350	34615660	3461566000	32834290	3234858973	17892623	1758705389	saliva
Yunnan	YS000512	32935978	3293597800	31648462	3141188846	6255588	618045350	saliva
Yunnan	YS000431	33154301	3315430100	31660096	3137031198	1997118	194815723	saliva
Yunnan	YS001160	42861331	4286133100	40692678	4015386654	9059531	884515660	saliva
Yunnan	YS000017	39574825	3957482500	37481812	3693038991	15733209	1544295317	saliva
Yunnan	YS001061	56013560	5601356000	53970276	5361153753	9306286	920801791	saliva
Yunnan	YS000332	33820603	3382060300	31184514	3063412353	2342273	226864414	saliva
Yunnan	YS000170	34746143	3474614300	33472159	3312344778	2317487	227746203	saliva
Yunnan	YS000413	30008809	3000880900	28547249	2824533551	5011688	493373140	saliva
Yunnan	YS000251	42273476	4227347600	40336608	3998757013	5357018	527151441	saliva
Yunnan	YS001025	39832885	3983288500	37816035	3739697593	5642555	553886761	saliva
Yunnan	YS000134	42080206	4208020600	40492783	4000662652	3009416	295304943	saliva
Yunnan	YS000215	34246758	3424675800	32675030	3236032452	10961130	1082715533	saliva
Yunnan	YS000530	39687469	3968746900	38382388	3809892225	4819041	475148908	saliva
Yunnan	YS000611	41541916	4154191600	40201379	3989097283	3223341	317604302	saliva
Yunnan	YS000161	57058009	5705800900	55038593	5441812446	29597877	2920878745	saliva
Yunnan	YS000323	39305539	3930553900	36818394	3625072833	6747343	658668009	saliva
Yunnan	YS001052	26279529	2627952900	24841913	2450789011	9409498	923743544	saliva
Yunnan	YS000404	34449206	3444920600	32235844	3170684661	20121128	1973861668	saliva
Yunnan	YS001133	42686947	4268694700	40807166	4039313642	7511306	736167276	saliva
Yunnan	YS000080	29806683	2980668300	28734836	2835660961	6234464	610977825	saliva
Yunnan	YS000125	45327452	4532745200	43544582	4307095741	7890911	777439275	saliva
Yunnan	YS000206	37052341	3705234100	35502534	3517349335	12886329	1271279515	saliva
Yunnan	YS000044	43834272	4383427200	42428733	4192645839	12667013	1245508142	saliva
Yunnan	YS000521	29714114	2971411400	27829094	2734009607	6470595	631171589	saliva
Yunnan	YS000602	39960621	3996062100	38656992	3815602186	14160348	1391343727	saliva
Yunnan	YS000026	43131601	4313160100	41760526	4127842293	24386446	2406826641	saliva
Yunnan	YS001070	36561233	3656123300	34762727	3433073858	2907581	283535844	saliva
Yunnan	YS000341	31862801	3186280100	30211524	2979477422	5802026	569368373	saliva
Yunnan	YS001151	47312666	4731266600	44814677	4426431222	11817689	1162663102	saliva
Yunnan	YS000422	33780190	3378019000	32076747	3175008933	6701130	660317094	saliva
Yunnan	YS000143	47891648	4789164800	46258642	4572610863	21907574	2160784522	saliva
Yunnan	YS000305	29649789	2964978900	27414244	2691241413	19538248	1915056130	saliva
Yunnan	YS001034	38052755	3805275500	35992895	3553988841	3945339	383448246	saliva
Yunnan	YS000620	44903557	4490355700	43593284	4312398505	9274572	913826068	saliva
Yunnan	YS000978	24544627	2454462700	23181525	2290464045	3734003	366711149	saliva
Yunnan	YS000897	45726421	4572642100	42550471	4153887180	25756628	2508489130	saliva
Yunnan	YS000987	32493702	3249370200	30787987	3044031231	2642539	257200803	saliva
Yunnan	YS000475	50004331	5000433100	48461949	4803960172	20700220	2048932326	saliva
Yunnan	YS000394	35450261	3545026100	33619862	3319443538	13242174	1300205488	saliva
Yunnan	YS000556	32566156	3256615600	31279300	3102389186	7272384	716268526	saliva
Yunnan	YS000871	37213658	3721365800	34914853	3411075214	17052395	1661057613	saliva
Yunnan	YS000673	41785383	4178538300	39149466	3830772197	13585170	1320665962	saliva
Yunnan	YS000754	33519066	3351906600	30739940	2993732367	14159664	1373996321	saliva
Yunnan	YS000916	50388420	5038842000	48174279	4761128693	9317318	915001474	saliva
Yunnan	YS000592	45450667	4545066700	44076856	4360474315	13842788	1364320198	saliva
Yunnan	YS000277	33349798	3334979800	32026070	3174644942	1550300	151862649	saliva
Yunnan	YS000655	38419029	3841902900	36113786	3561409570	11033804	1083529095	saliva
Yunnan	YS000736	48266834	4826683400	46106512	4553673681	5864630	573682468	saliva
Yunnan	YS000259	50144174	5014417400	47783142	4729667017	18283152	1805187332	saliva
Yunnan	YS001069	42210919	4221091900	40312341	3984471698	10670412	1050470673	saliva
Yunnan	YS000178	41944812	4194481200	40702361	4034736842	9313316	921684056	saliva
Yunnan	YS000970	50846584	5084658400	48553387	4810731760	7401689	729753658	saliva
Yunnan	YS000934	37411534	3741153400	35659406	3523770336	24407702	2407519585	saliva
Yunnan	YS000295	42415647	4241564700	40678098	4037464202	16276740	1612193645	saliva
Yunnan	YS000619	43219712	4321971200	42015236	4161707085	9404197	927790798	saliva
Yunnan	YS000457	37656831	3765683100	36365012	3590849602	10699619	1047714198	saliva
Yunnan	YS000376	38795846	3879584600	36796286	3629885999	16630790	1634604783	saliva
Yunnan	YS000538	47133033	4713303300	44264365	4346510242	11085124	1080996115	saliva
Yunnan	YS000484	28380937	2838093700	26024304	2568018279	11282912	1107064252	saliva
Yunnan	YS000727	32695563	3269556300	31225008	3085204556	13501657	1329957990	saliva
Yunnan	YS000169	47213317	4721331700	45737053	4534481697	4578145	451282011	saliva
Yunnan	YS000682	35345218	3534521800	32897811	3207961586	11779311	1141263841	saliva
Yunnan	YS000448	30747886	3074788600	29786332	2951874124	17820287	1764518793	saliva
Yunnan	YS000529	28536880	2853688000	27496578	2726650244	1622784	158001840	saliva
Yunnan	YS000367	41498364	4149836400	39470815	3904118051	12751329	1257826810	saliva
Yunnan	YS001096	42397716	4239771600	40054735	3950262490	2407046	232696536	saliva
Yunnan	YS000664	31619183	3161918300	29874641	2946947801	8192668	802696064	saliva
Yunnan	YS000583	40649957	4064995700	39305919	3889895324	7046206	692991565	saliva
Yunnan	YS000745	26370171	2637017100	24450334	2385037336	1515622	146321646	saliva
Yunnan	YS001159	25458605	2545860500	24033922	2371802935	4804156	470769285	saliva
Yunnan	YS000349	27149581	2714958100	25587473	2517650202	11016581	1080831719	saliva
Yunnan	YS000466	39567314	3956731400	38427012	3812947571	8967533	887209491	saliva
Yunnan	YS000628	45333569	4533356900	43925693	4347658341	3046101	298319249	saliva
Yunnan	YS000547	37387756	3738775600	34767032	3389559188	18046692	1742583482	saliva
Yunnan	YS000385	32586263	3258626300	30706573	3023386857	4870698	472517653	saliva

## Sheet: Tab6-PublicDatabase
Table1-tab6 The public databases used in this study
Database	Genomes	Identifier
Refseq(20190514)	155854	https://www.ncbi.nlm.nih.gov/refseq/
eHOMD(20190217)	1526	http://www.homd.org/ftp/HOMD_prokka_genomes/fna/
IGG	23790	https://github.com/snayfach/IGGdb
SGB	4930	http://segatalab.cibio.unitn.it/data/Pasolli_et_al.html
Blueprint	1952	ftp://ftp.ebi.ac.uk/pub/databases/metagenomics/umgs_analyses/umgs/genomes/
HBC	737	ftp://ftp.ebi.ac.uk/pub/databases/metagenomics/hgg_mags.tar.gz.
CGR	1520	https://www.ncbi.nlm.nih.gov/bioproject/PRJNA482748

## Sheet: Tab7-ShenzhenMetadata
Table1-tab7 Meta data of Shenzhen cohort.Age,Gender,BMI,Last_six_months_antibiotics_usage,Fat_meat_favourate,Disease_Oral_ulcer,Disease_Caries were collected by questionares.Disease_Dental_calculus,Disease_Inflammatory_gingivitis,Disease_Decayed_tooth were collected by experienced doctor. NA is missing
ID	Age	Gender(0:male,1:female)	BMI(Body_Mass_Index)	Body_site	Last_six_months_antibiotics_usage(1:yes,0:no)	Fat_meat_favourate(0:pure lean meat; 1:mostly lean meat; 2:half lean and half fat meat;3:mostly fat meat)	Disease_Oral_ulcer(1:yes,0:no)	Disease_Caries(1:yes,0:no)	Disease_Dental_calculus(0:no,1:mild,2:moderate;3:severe)	Disease_Inflammatory_gingivitis(1:yes,0:no)	Disease_Decayed_tooth(1:yes,0:no)
RDPYD18089293	25.8333	1	NA	tongue	1	2	0	0	NA	NA	NA
RDPYD18089374	NA	NA	NA	tongue	NA	NA	NA	NA	NA	NA	NA
RDPYD18088924	NA	0	NA	tongue	0	2	0	0	NA	NA	NA
RDPYD18089257	31	1	NA	tongue	0	2	0	0	NA	NA	NA
RDPYD18089338	NA	NA	NA	tongue	NA	NA	NA	NA	NA	NA	NA
RDPYD18079672	NA	NA	23.2	tongue	NA	NA	NA	NA	1	0	0
RDPYD18088906	23.5	0	22.23	tongue	0	3	0	0	1	0	0
RDPYD18089239	27.75	0	NA	tongue	0	2	0	0	NA	NA	NA
RDPYD18190858	38.5	0	21.68	tongue	0	2	0	0	0	0	0
RDPYD18088942	29.8333	0	22.14	tongue	0	2	0	0	0	0	0
RDPYD18088861	NA	NA	NA	tongue	NA	NA	NA	NA	NA	NA	NA
RDPYD18089275	NA	0	NA	tongue	0	2	0	0	NA	NA	NA
RDPYD18089356	NA	NA	18.03	tongue	NA	NA	NA	NA	1	0	0
RDPYD18190849	24.8333	1	NA	tongue	0	2	0	0	NA	NA	NA
RDPYD18088933	23.75	1	NA	tongue	0	3	0	0	NA	NA	NA
RDPYD18089266	NA	NA	22.94	tongue	NA	NA	NA	NA	2	0	0
RDPYD18089347	NA	NA	18.73	tongue	NA	NA	NA	NA	0	0	0
RDPYD18088915	NA	1	NA	tongue	1	2	0	0	NA	NA	NA
RDPYD18079681	28.6667	1	17.51	tongue	1	1	0	0	0	0	0
RDPYD18089329	24.25	0	20.72	tongue	0	2	0	0	0	0	0
RDPYD18190867	NA	NA	19.57	tongue	NA	NA	NA	NA	0	0	0
RDPYD18088870	26	0	18.56	tongue	1	2	0	0	1	0	0
RDPYD18089284	23.75	1	22.26	tongue	0	1	0	1	0	0	0
RDPYD18089365	NA	NA	24.44	tongue	NA	NA	NA	NA	0	0	0
RSZYD18093181	NA	0	20.83	tongue	1	2	0	1	0	0	0
RDPYD18088887	26.3333	0	23.42	tongue	0	1	0	0	0	0	0
RDPYD18088869	24.75	0	23.89	tongue	0	3	0	0	1	0	0
RDPYD18088896	NA	1	NA	tongue	0	2	0	0	NA	NA	NA
RDPYD18088995	31.6667	1	20.83	tongue	0	3	0	0	1	0	0
RDPYD18088878	39.4167	0	24.16	tongue	0	2	0	0	0	0	0
RSZYD18088554	NA	NA	NA	tongue	NA	NA	NA	NA	NA	NA	NA
RDPYD18089303	29	1	17.01	tongue	0	2	0	0	0	0	0
RDPYD18190841	NA	NA	22.68	tongue	NA	NA	NA	NA	0	0	0
RDPYD18089024	NA	NA	NA	tongue	NA	NA	NA	NA	NA	NA	NA
RDPYD18093623	26.75	1	17.51	tongue	0	2	0	0	0	0	0
RDPYD18089006	32.4167	1	21.93	tongue	0	2	0	0	0	0	0
RDPYD18089321	30.0833	0	NA	tongue	0	2	0	0	NA	NA	NA
RDPYD18089042	NA	NA	23.8	tongue	NA	NA	NA	NA	2	0	1
RDPYD18093614	29.6667	0	18.78	tongue	0	3	0	1	0	0	0
RSZYD18088563	NA	NA	NA	tongue	NA	NA	NA	NA	NA	NA	NA
RDPYD18089312	31.0833	0	21.68	tongue	0	2	0	0	0	0	0
RDPYD18089231	NA	NA	NA	tongue	NA	NA	NA	NA	NA	NA	NA
RDPYD18190850	NA	NA	22.86	tongue	NA	NA	NA	NA	0	0	0
RDPYD18089033	28.25	0	NA	tongue	0	3	0	0	NA	NA	NA
RDPYD18089015	25.3333	1	NA	tongue	1	3	0	1	NA	NA	NA
RDPYD18089330	NA	NA	NA	tongue	NA	NA	NA	NA	NA	NA	NA
RSZYD18088545	30.25	0	NA	tongue	0	2	0	0	NA	NA	NA
RDPYD18088883	25.4167	0	NA	tongue	0	2	0	0	NA	NA	NA
RDPYD18089297	25.4167	0	19.84	tongue	0	1	0	0	0	0	0
RDPYD18088928	26.3333	1	24.8	tongue	0	2	0	0	0	0	0
RDPYD18079676	31	0	22.48	tongue	0	2	0	0	0	0	0
RDPYD18089279	NA	NA	22.86	tongue	NA	NA	NA	NA	0	0	0
RDPYD18088865	21.5	1	21.08	tongue	0	3	0	0	0	0	0
RDPYD18088946	31.6667	1	19.31	tongue	0	2	0	0	0	0	0
RDPYD18088892	26.1667	1	19.03	tongue	1	1	0	0	0	0	0
RDPYD18079667	NA	NA	23.03	tongue	NA	NA	NA	NA	0	0	0
RDPYD18088937	41.6667	0	NA	tongue	0	1	0	0	NA	NA	NA
RDPYD18088991	22.25	0	NA	tongue	0	3	0	1	NA	NA	NA
RDPYD18079685	25.5	1	18.9	tongue	0	2	0	0	1	0	0
RDPYD18088919	NA	NA	27.29	tongue	NA	NA	NA	NA	1	0	0
RDPYD18089369	22.3333	1	18.67	tongue	0	2	0	0	0	0	0
RDPYD18089288	NA	NA	NA	tongue	NA	NA	NA	NA	NA	NA	NA
RDPYD18088874	25.5833	1	19.19	tongue	0	2	0	0	0	0	0
RSZYD18088550	42.5	0	NA	tongue	0	2	0	0	NA	NA	NA
RDPYD18089020	27.0833	1	NA	tongue	0	2	0	0	NA	NA	NA
RDPYD18089002	23.4	1	17.79	tongue	0	3	0	0	0	0	0
RDPYD18093610	NA	1	NA	tongue	0	2	0	0	NA	NA	NA
RDPYD18089011	25.9167	1	17.31	tongue	1	2	0	0	0	0	0
RSZYD18088541	26	1	19.96	tongue	1	2	1	0	0	0	0
RDPYD18088999	33.5	0	22.74	tongue	0	2	0	0	0	0	0
RDPYD18089307	28.4167	1	17.86	tongue	0	2	0	0	0	0	0
RDPYD18089226	27.75	0	NA	tongue	0	2	0	0	NA	NA	NA
RDPYD18093609	29.3333	1	19.84	tongue	0	1	0	0	0	0	0
RDPYD18089343	NA	NA	NA	tongue	NA	NA	NA	NA	NA	NA	NA
RDPYD18089262	NA	NA	23.53	tongue	NA	NA	NA	NA	0	0	0
RDPYD18089028	25.5833	1	19.47	tongue	0	2	0	0	0	0	0
RDPYD18190845	51.3333	1	20.2	tongue	0	1	0	0	0	0	0
RDPYD18089325	28.25	1	21.22	tongue	1	2	0	0	0	0	0
RDPYD18089244	NA	NA	NA	tongue	NA	NA	NA	NA	NA	NA	NA
RDPYD18093627	28.9167	1	NA	tongue	0	1	0	0	NA	NA	NA
RDPYD18089361	34.5	1	30.06	tongue	0	2	0	0	0	0	0
RDPYD18089280	24	1	18.07	tongue	0	2	0	0	0	1	0
RDPYD18089046	36.0833	0	23.53	tongue	0	2	0	0	1	0	0
RDPYD18190863	NA	NA	19.47	tongue	NA	NA	NA	NA	0	0	0
RDPYD18089316	27.6667	0	26.57	tongue	0	2	0	0	0	0	0
RDPYD18089235	25.0833	0	24.39	tongue	1	2	0	1	1	0	0
RDPYD18088902	27.8333	1	17.63	tongue	0	2	1	1	0	0	0
RDPYD18093618	30.5	0	25.56	tongue	0	2	0	0	1	0	0
RDPYD18089352	38.3333	1	25.44	tongue	0	2	0	0	0	0	0
RDPYD18089271	45.5	0	24	tongue	0	2	0	1	1	0	0
RDPYD18190854	29.5	1	19.08	tongue	1	2	0	0	0	0	0
RDPYD18089334	28.6667	0	NA	tongue	0	2	0	0	NA	NA	NA
RDPYD18089253	33.0833	0	29.01	tongue	0	2	0	0	1	0	0
RDPYD18088920	30.75	0	18	tongue	1	2	0	0	0	0	0
RDPYD18089019	NA	1	NA	tongue	0	1	0	0	NA	NA	NA
RDPYD18089370	NA	1	23.11	tongue	0	2	0	0	0	0	0
RSZYD18088549	26.0833	0	21.8	tongue	0	2	0	0	1	0	0
RDPYD18190872	25.25	1	20.96	tongue	1	3	0	0	0	0	0
RDPYD18089259	28.5833	1	21.77	tongue	0	3	0	1	1	0	0
RDPYD18088926	27.0833	0	NA	tongue	0	3	0	0	NA	NA	NA
RDPYD18089295	27.5833	0	21.16	tongue	0	2	0	0	0	0	0
RDPYD18089376	23.1667	0	20.82	tongue	0	2	0	0	0	0	0
RDPYD18088881	36.75	0	NA	tongue	1	2	0	0	NA	NA	NA
RDPYD18089277	36.25	1	19.77	tongue	0	2	0	0	0	0	1
RDPYD18089358	25.3333	1	27.81	tongue	1	2	0	0	0	0	1
RDPYD18088944	27.5	1	NA	tongue	0	3	0	1	NA	NA	NA
RDPYD18088863	NA	1	22.76	tongue	1	1	1	0	0	0	0
RDPYD18079674	NA	NA	NA	tongue	NA	NA	NA	NA	NA	NA	NA
RDPYD18088908	NA	0	NA	tongue	0	2	0	0	NA	NA	NA
RDPYD18088935	31.0833	0	16.29	tongue	0	1	0	0	1	0	0
RDPYD18079665	33.3333	1	20.17	tongue	0	2	0	0	0	0	0
RDPYD18089286	NA	1	NA	tongue	0	2	0	0	NA	NA	NA
RDPYD18089367	26.6667	1	18.97	tongue	0	2	1	0	0	0	0
RDPYD18088872	35.8333	0	22.68	tongue	0	2	0	0	1	0	0
RDPYD18190869	NA	NA	27.43	tongue	NA	NA	NA	NA	0	0	0
RDPYD18088917	23.1667	1	22.94	tongue	0	3	0	0	0	0	0
RDPYD18079683	25.3333	0	16.3	tongue	1	2	0	0	0	0	0
RDPYD18089000	28.1667	1	21.01	tongue	1	1	0	0	0	0	0
RDPYD18088889	32.3333	1	20.69	tongue	0	3	0	0	0	0	0
RDPYD18088898	NA	NA	18.9	tongue	NA	NA	NA	NA	1	0	0
RDPYD18088997	41.5833	0	20.69	tongue	0	2	0	0	0	0	0
RDPYD18089341	31	1	NA	tongue	1	2	0	0	0	0	0
RDPYD18089260	31.6667	1	21.99	tongue	0	1	0	0	0	0	0
RDPYD18190843	28.5833	1	20.89	tongue	1	2	0	1	0	0	0
RDPYD18089026	NA	1	20.34	tongue	0	2	1	0	1	0	0
RDPYD18089305	NA	NA	18	tongue	NA	NA	NA	NA	0	0	0
RSZYD18088556	37.5833	0	NA	tongue	0	2	0	0	NA	NA	NA
RDPYD18190861	NA	NA	NA	tongue	NA	NA	NA	NA	NA	NA	NA
RDPYD18089044	33.4167	0	25.31	tongue	0	1	0	0	0	0	0
RDPYD18093625	25.8333	1	NA	tongue	0	1	0	0	NA	NA	NA
RDPYD18089008	25.25	0	25.25	tongue	0	2	0	0	1	0	0
RDPYD18089323	25.6667	0	NA	tongue	0	2	0	0	NA	NA	NA
RDPYD18089242	30.0833	0	NA	tongue	1	2	1	0	NA	NA	NA
RDPYD18089350	33.0833	0	NA	tongue	1	2	0	0	NA	NA	NA
RDPYD18190852	28.1667	0	20.43	tongue	0	2	0	0	0	0	0
RDPYD18089035	31.75	1	21.83	tongue	1	1	0	0	0	0	0
RDPYD18093616	31.4167	1	NA	tongue	0	2	0	1	NA	NA	NA
RDPYD18088900	NA	0	21.16	tongue	0	1	0	0	1	0	0
RDPYD18089314	38.1667	1	NA	tongue	1	2	1	0	NA	NA	NA
RDPYD18089233	31.5833	1	NA	tongue	0	1	0	0	NA	NA	NA
RDPYD18190870	25.75	0	NA	tongue	0	2	0	0	NA	NA	NA
RSZYD18088547	NA	NA	24.28	tongue	NA	NA	NA	NA	0	0	0
RDPYD18089017	32	0	21.77	tongue	0	3	0	0	0	0	0
RDPYD18089332	28	0	19.27	tongue	0	1	0	0	0	0	0
RDPYD18088885	23.6667	1	NA	tongue	0	2	0	1	NA	NA	NA
RDPYD18089299	31.4167	0	25.31	tongue	0	2	0	0	0	0	0
RDPYD18088867	28.5833	0	NA	tongue	0	2	1	0	NA	NA	NA
RDPYD18088948	22.6667	0	NA	tongue	0	3	0	1	NA	NA	NA
RDPYD18088939	NA	NA	NA	tongue	NA	NA	NA	NA	NA	NA	NA
RDPYD18088894	NA	1	NA	tongue	0	2	0	0	NA	NA	NA
RDPYD18079669	30.25	0	19.33	tongue	0	2	1	1	0	0	0
RDPYD18088876	34.3562	0	24.16	tongue	0	2	0	0	0	0	1
RDPYD18088993	23.6667	0	19.69	tongue	0	1	0	0	0	0	0
RDPYD18079687	26.5833	0	21.56	tongue	0	2	0	0	1	0	0
RDPYD18089022	NA	NA	26.72	tongue	NA	NA	NA	NA	2	0	0
RDPYD18089301	NA	NA	21.75	tongue	NA	NA	NA	NA	0	0	0
RSZYD18088552	35.4167	1	22.27	tongue	0	1	0	0	0	0	0
RDPYD18093621	27.5833	1	16.97	tongue	0	1	0	0	0	0	0
RDPYD18089004	NA	NA	NA	tongue	NA	NA	NA	NA	NA	NA	NA
RDPYD18089031	32.6667	1	21.64	tongue	0	1	0	0	0	0	0
RDPYD18089310	32.6667	0	NA	tongue	1	2	0	0	NA	NA	NA
RSZYD18088561	29.8333	1	20.81	tongue	0	2	0	0	1	0	0
RDPYD18093612	34.7726	1	29.48	tongue	1	2	0	0	0	0	0
RSZYD18093178	NA	NA	17.63	tongue	NA	NA	NA	NA	1	0	0
RSZYD18088543	25.4167	0	22.84	tongue	0	2	0	0	0	0	0
RDPYD18089013	NA	NA	25.85	tongue	NA	NA	NA	NA	0	0	0
RDPYD18088931	33.3333	0	27.48	tongue	0	2	1	0	0	0	0
RDPYD18190847	22.25	1	NA	tongue	1	2	0	1	NA	NA	NA
RDPYD18089264	33.5	0	22.91	tongue	0	3	0	0	0	0	0
RDPYD18089345	33.0833	1	NA	tongue	0	2	0	0	NA	NA	NA
RDPYD18089228	NA	NA	17.63	tongue	NA	NA	NA	NA	0	0	0
RDPYD18089309	22.5833	0	NA	tongue	0	2	0	0	NA	NA	NA
RDPYD18089048	27.6667	0	21.56	tongue	0	2	0	1	0	0	0
RDPYD18190865	36.5	0	22.43	tongue	0	2	0	0	0	0	0
RDPYD18089282	31.5	1	NA	tongue	0	2	0	1	NA	NA	NA
RDPYD18089363	32	1	NA	tongue	0	2	1	0	NA	NA	NA
RDPYD18089246	31.5	0	23.78	tongue	0	2	0	0	0	0	0
RDPYD18089327	26.3333	1	NA	tongue	0	2	0	0	NA	NA	NA
RDPYD18088913	NA	NA	23.94	tongue	NA	NA	NA	NA	0	0	0
RDPYD18088940	25.9167	1	21.23	tongue	0	3	0	0	0	0	0
RDPYD18089039	NA	NA	NA	tongue	NA	NA	NA	NA	NA	NA	NA
RDPYD18190856	36.0833	1	20.13	tongue	0	2	0	0	0	0	0
RDPYD18089273	NA	1	18.26	tongue	0	2	0	0	0	0	0
RDPYD18089354	NA	NA	NA	tongue	NA	NA	NA	NA	NA	NA	NA
RDPYD18089237	30.0833	1	NA	tongue	0	2	1	1	NA	NA	NA
RDPYD18089318	NA	1	NA	tongue	0	2	0	0	NA	NA	NA
RDPYD18079670	32	0	21.77	tongue	0	2	0	0	0	0	0
RDPYD18088904	26.5	1	21.11	tongue	0	2	0	0	0	0	0
RDPYD18089291	32.9167	0	27.77	tongue	0	2	0	0	0	0	1
RDPYD18089372	23.3333	1	16.95	tongue	0	2	0	0	0	0	0
RDPYD18089255	23.75	1	NA	tongue	0	3	0	0	NA	NA	NA
RDPYD18089336	38	0	20.11	tongue	0	2	0	0	0	0	0
RDPYD18088922	28.6667	1	21.42	tongue	0	2	0	0	0	0	0
RDPYD18190859	23.6667	0	27.43	tongue	1	3	0	0	0	0	0
RDPYD18088943	31.9167	0	24	tongue	1	2	0	0	0	0	0
RDPYD18088862	NA	NA	NA	tongue	NA	NA	NA	NA	NA	NA	NA
RDPYD18089276	31.8333	0	NA	tongue	1	2	0	0	NA	NA	NA
RDPYD18089357	25.5	0	18.5	tongue	0	2	0	0	0	0	0
RDPYD18088907	39	0	22.49	tongue	0	2	0	0	0	0	0
RDPYD18079673	36.3333	1	NA	tongue	0	1	0	0	NA	NA	NA
RDPYD18088880	NA	NA	NA	tongue	NA	NA	NA	NA	NA	NA	NA
RDPYD18089294	26.25	0	22.05	tongue	0	2	0	0	0	0	0
RDPYD18089375	23.5	1	18.37	tongue	0	2	0	0	0	0	0
RDPYD18089258	NA	NA	NA	tongue	NA	NA	NA	NA	NA	NA	NA
RDPYD18089339	31.1667	1	NA	tongue	1	2	0	0	NA	NA	NA
RDPYD18088925	NA	1	NA	tongue	1	2	0	1	NA	NA	NA
RDPYD18190868	32.5	1	23.34	tongue	0	2	0	1	0	0	0
RDPYD18088871	31.1667	0	24.28	tongue	0	2	0	0	0	0	0
RDPYD18089285	NA	NA	19.16	tongue	NA	NA	NA	NA	0	0	0
RDPYD18089366	32.75	1	31.24	tongue	0	2	0	0	0	0	0
RDPYD18089249	NA	NA	26.25	tongue	NA	NA	NA	NA	0	0	0
RDPYD18079682	NA	NA	23.65	tongue	NA	NA	NA	NA	0	0	0
RDPYD18088916	NA	NA	NA	tongue	NA	NA	NA	NA	0	0	0
RDPYD18089267	27.75	0	NA	tongue	0	2	0	0	NA	NA	NA
RDPYD18089348	32.25	0	22.23	tongue	0	1	0	0	0	0	0
RDPYD18088934	28.3333	1	20.6	tongue	0	1	0	0	0	0	0
RSZYD18093182	28.5833	0	22.91	tongue	0	2	0	0	0	0	0
RDPYD18088888	26.1667	1	NA	tongue	0	2	0	0	NA	NA	NA
RDPYD18088879	NA	NA	23.57	tongue	NA	NA	NA	NA	0	0	0
RDPYD18088996	23.5	0	18.94	tongue	0	1	1	0	0	0	0
RDPYD18088897	33.25	1	27.53	tongue	0	2	0	0	0	0	0
RDPYD18190860	32.8333	1	18.75	tongue	0	2	1	0	0	0	0
RDPYD18089043	NA	NA	NA	tongue	NA	NA	NA	NA	NA	NA	NA
RDPYD18089322	27.8333	1	21.22	tongue	1	2	0	0	0	0	0
RDPYD18089241	35.6667	1	21.97	tongue	0	2	0	0	0	0	0
RDPYD18089007	NA	NA	26.33	tongue	NA	NA	NA	NA	0	0	0
RDPYD18093624	29.5833	0	21.3	tongue	0	2	0	0	0	0	1
RSZYD18088555	28.25	1	17.36	tongue	0	2	0	0	0	0	1
RDPYD18089304	31.25	0	30.67	tongue	1	3	0	0	1	0	0
RDPYD18089340	28	0	NA	tongue	0	2	0	0	NA	NA	NA
RDPYD18190842	27.8333	1	NA	tongue	1	2	0	1	NA	NA	NA
RDPYD18089025	24.25	0	NA	tongue	1	2	0	0	NA	NA	NA
RSZYD18088546	28.6667	1	NA	tongue	1	3	0	0	NA	NA	NA
RDPYD18089331	36.4167	0	NA	tongue	1	2	0	0	NA	NA	NA
RDPYD18089250	25.25	1	20.44	tongue	0	3	0	0	0	0	0
RDPYD18089016	35.8333	1	NA	tongue	1	2	0	1	NA	NA	NA
RDPYD18089313	30.8333	0	25.14	tongue	1	2	0	0	0	0	0
RDPYD18190851	NA	NA	24.02	tongue	NA	NA	NA	NA	0	0	0
RDPYD18089034	25.8333	0	20.02	tongue	0	2	0	0	0	0	0
RDPYD18088866	25.8658	1	17.22	tongue	1	2	0	0	0	0	0
RDPYD18088947	NA	1	NA	tongue	0	2	0	0	NA	NA	NA
RDPYD18079677	28.4167	1	NA	tongue	1	2	0	0	NA	NA	NA
RDPYD18089298	36.5833	1	19.83	tongue	1	2	0	0	0	0	0
RDPYD18088884	NA	NA	18.75	tongue	NA	NA	NA	NA	0	0	0
RDPYD18088929	31.75	0	NA	tongue	1	2	1	0	NA	NA	NA
RDPYD18089289	29.5833	0	21.62	tongue	0	2	0	0	0	0	0
RDPYD18088875	NA	1	NA	tongue	0	2	0	0	NA	NA	NA
RDPYD18079686	26.5	0	19.89	tongue	1	3	0	0	0	0	0
RDPYD18088992	29.5	0	21.77	tongue	0	2	0	0	1	0	0
RDPYD18088893	28.6667	0	24.31	tongue	0	3	0	0	0	0	0
RDPYD18088938	27	1	NA	tongue	0	1	0	1	NA	NA	NA
RDPYD18093620	25.0833	1	17.63	tongue	1	2	0	0	0	0	0
RDPYD18089003	27.8333	1	19.71	tongue	1	2	0	0	0	0	0
RDPYD18089300	30.6667	1	NA	tongue	0	1	0	1	NA	NA	NA
RSZYD18088551	33.6667	1	22.31	tongue	1	2	1	0	1	0	1
RSZYD18093177	NA	NA	NA	tongue	NA	NA	NA	NA	NA	NA	NA
RSZYD18088542	25.6667	1	17.48	tongue	0	2	0	0	0	0	0
RDPYD18089012	35.25	1	NA	tongue	1	1	0	0	NA	NA	NA
RDPYD18093611	22.0833	1	16.81	tongue	0	3	0	0	0	0	0
RSZYD18088560	26.3333	0	17.5	tongue	0	2	0	0	0	0	0
RDPYD18089030	37	1	21.76	tongue	1	2	0	0	0	0	0
RDPYD18089362	32.5833	0	20.55	tongue	0	2	0	0	0	0	0
RDPYD18089281	26.8333	1	NA	tongue	0	2	1	0	NA	NA	NA
RDPYD18089047	23.8333	1	NA	tongue	0	1	0	0	NA	NA	NA
RDPYD18190864	35.3333	1	NA	tongue	1	2	0	0	NA	NA	NA
RDPYD18088912	24.3333	0	NA	tongue	0	2	0	0	NA	NA	NA
RDPYD18089245	NA	NA	NA	tongue	NA	NA	NA	NA	NA	NA	NA
RDPYD18089326	36.4167	1	NA	tongue	0	2	0	0	NA	NA	NA
RSZYD18088559	26.7452	0	20.15	tongue	0	2	0	0	0	0	0
RDPYD18089227	25.5833	1	NA	tongue	0	2	0	0	NA	NA	NA
RDPYD18089308	26.8333	1	19.91	tongue	0	3	0	0	0	0	0
RDPYD18088930	31.5833	1	18.65	tongue	1	2	0	0	0	0	0
RDPYD18089029	26.0833	0	23.18	tongue	0	2	0	0	1	0	0
RDPYD18190846	NA	NA	NA	tongue	NA	NA	NA	NA	NA	NA	NA
RDPYD18089263	33.9167	1	22.41	tongue	0	2	0	0	0	0	0
RDPYD18089371	25.1667	0	24.31	tongue	1	3	0	0	0	0	0
RDPYD18089290	30.8333	1	22.19	tongue	0	2	0	1	0	0	0
RDPYD18088921	NA	NA	NA	tongue	NA	NA	NA	NA	NA	NA	NA
RDPYD18089254	23.0833	0	21.97	tongue	0	3	0	0	0	0	0
RDPYD18089335	27.5833	0	NA	tongue	0	1	0	0	NA	NA	NA
RDPYD18088903	36.75	0	NA	tongue	0	2	0	0	NA	NA	NA
RDPYD18093619	25.75	0	19.23	tongue	0	2	0	0	1	0	0
RDPYD18089236	28.0833	1	NA	tongue	1	1	0	0	1	0	0
RDPYD18089038	36.0833	0	NA	tongue	0	2	1	0	NA	NA	NA
RDPYD18190855	NA	NA	18.9	tongue	NA	NA	NA	NA	0	0	0
RDPYD18089272	24.1667	1	18.87	tongue	0	2	0	0	0	0	0
RDPYD18089353	25.75	0	22.84	tongue	0	3	0	0	1	0	0
RDPYD18088909	NA	NA	NA	tongue	NA	NA	NA	NA	NA	NA	NA
RDPYD18079675	NA	0	NA	tongue	0	1	0	0	NA	NA	NA
RDPYD18088945	26.8333	1	20.81	tongue	0	2	0	0	1	0	0
RDPYD18088864	26.1667	0	21.97	tongue	0	3	0	0	0	0	0
RDPYD18089359	25.8333	1	NA	tongue	0	2	0	0	NA	NA	NA
RDPYD18089278	29.0833	0	25.82	tongue	0	3	0	0	0	0	0
RDPYD18088927	NA	1	NA	tongue	1	2	0	0	NA	NA	NA
RDPYD18088882	30.0833	0	NA	tongue	1	1	0	0	NA	NA	NA
RDPYD18089377	27.4167	1	NA	tongue	0	3	0	0	NA	NA	NA
RDPYD18089296	33.4167	1	23.92	tongue	0	1	0	0	0	0	0
RDPYD18079684	26.1667	1	NA	tongue	0	2	0	0	NA	NA	NA
RDPYD18088918	40.5833	0	25.12	tongue	1	1	0	0	0	0	0
RDPYD18088873	37.1667	0	NA	tongue	1	2	0	0	NA	NA	NA
RDPYD18089368	33.3333	1	20.13	tongue	0	2	0	0	0	0	0
RDPYD18089287	26.75	1	NA	tongue	0	2	0	0	NA	NA	NA
RDPYD18088936	30.5833	1	21.63	tongue	1	2	0	0	1	0	0
RDPYD18089269	26.5833	0	28.68	tongue	0	2	0	0	0	0	0
RDPYD18088891	30.8333	1	22.43	tongue	0	2	0	0	0	0	0
RDPYD18079666	26.8333	0	23.8	tongue	0	1	1	0	0	0	0
RDPYD18089001	NA	NA	NA	tongue	NA	NA	NA	NA	NA	NA	NA
RSZYD18088540	27.6667	1	NA	tongue	0	3	0	0	NA	NA	NA
RDPYD18088998	35.4167	0	24.09	tongue	0	3	0	0	1	0	0
RDPYD18089009	35.8333	1	NA	tongue	0	2	1	1	NA	NA	NA
RDPYD18093626	NA	NA	NA	tongue	NA	NA	NA	NA	NA	NA	NA
RDPYD18088910	28.25	1	20.64	tongue	0	2	0	0	0	0	0
RDPYD18089324	31.4167	0	24.73	tongue	1	2	0	0	1	0	0
RDPYD18089243	29.4167	0	19.72	tongue	1	2	0	1	0	0	0
RDPYD18190862	NA	1	NA	tongue	0	2	0	0	NA	NA	NA
RDPYD18089045	44.75	0	28.63	tongue	0	2	0	0	0	0	0
RSZYD18088539	NA	NA	23.38	tongue	NA	NA	NA	NA	1	0	0
RDPYD18089360	NA	0	NA	tongue	1	2	0	1	NA	NA	NA
RDPYD18190844	NA	1	29.05	tongue	0	2	0	0	0	1	0
RDPYD18089342	28.5	1	NA	tongue	0	2	0	0	NA	NA	NA
RDPYD18089261	NA	NA	19.88	tongue	NA	NA	NA	NA	0	0	0
RDPYD18089306	28.4167	0	NA	tongue	0	2	0	0	NA	NA	NA
RSZYD18088557	28.8333	1	NA	tongue	0	2	0	1	NA	NA	NA
RDPYD18093608	28.1667	1	19.07	tongue	0	1	0	0	0	0	0
RDPYD18089018	32.1667	0	24.39	tongue	0	2	0	0	0	0	0
RDPYD18089333	22.8333	1	20.02	tongue	1	2	0	0	0	0	0
RDPYD18089252	35.0833	0	21.01	tongue	0	2	0	0	0	0	0
RDPYD18190871	22.8333	1	18.11	tongue	0	2	0	0	0	0	1
RSZYD18088548	30.0833	1	22.14	tongue	0	2	0	1	0	0	1
RDPYD18190853	NA	0	NA	tongue	0	1	0	0	NA	NA	NA
RDPYD18089036	31	1	NA	tongue	0	2	0	0	NA	NA	NA
RDPYD18089351	29.3333	0	21.2	tongue	0	2	0	0	1	0	1
RDPYD18089270	27.75	0	21.58	tongue	0	2	0	1	1	0	0
RDPYD18089315	NA	NA	NA	tongue	NA	NA	NA	NA	NA	NA	NA
RDPYD18089234	35	1	NA	tongue	0	3	0	0	NA	NA	NA
RDPYD18088901	41	1	21.27	tongue	0	2	0	0	0	0	0
RDPYD18093617	24.25	1	18.66	tongue	0	2	0	0	0	0	0
RDPYD18079679	32.0833	1	23.07	tongue	1	1	0	0	0	0	0
RDPYD18088868	50.8333	0	24.11	tongue	0	1	0	0	0	0	0
RDPYD18088886	NA	1	NA	tongue	0	2	0	0	NA	NA	NA
RDPYD18088994	30.9167	0	25.99	tongue	1	3	0	0	0	0	0
RDPYD18079688	NA	1	NA	tongue	0	3	0	0	NA	NA	NA
RDPYD18088877	36.3333	1	24.24	tongue	0	2	0	0	0	0	0
RDPYD18088895	NA	NA	NA	tongue	NA	NA	NA	NA	NA	NA	NA
RDPYD18089320	27	0	NA	tongue	1	2	0	0	NA	NA	NA
RDPYD18093622	NA	1	NA	tongue	0	2	1	1	NA	NA	NA
RDPYD18089041	24.3333	0	22.7	tongue	0	2	0	0	0	0	0
RDPYD18190840	25.75	0	NA	tongue	0	2	0	0	NA	NA	NA
RSZYD18088553	NA	NA	26.62	tongue	NA	NA	NA	NA	0	0	0
RDPYD18089302	21.9167	1	21.19	tongue	0	3	0	0	0	0	0
RDPYD18089014	23.9167	1	19.92	tongue	0	2	0	0	0	0	0
RSZYD18088544	NA	NA	NA	tongue	NA	NA	NA	NA	NA	NA	NA
RSZYD18093179	NA	0	NA	tongue	0	2	0	0	NA	NA	NA
RDPYD18089032	NA	NA	NA	tongue	NA	NA	NA	NA	NA	NA	NA
RDPYD18093613	27.9167	1	18.52	tongue	0	2	0	0	0	0	0
RSZYD18088562	NA	NA	24.43	tongue	NA	NA	NA	NA	0	0	0
RDPYD18089311	31.5	1	NA	tongue	0	2	0	0	NA	NA	NA
RDPYD18089230	25.5	1	23.5	tongue	1	2	0	1	0	0	0
RSZYD18093180	29.75	1	NA	tongue	0	2	0	0	NA	NA	NA
RDPYD18089247	23.4167	1	19.9	tongue	0	2	0	0	0	0	0
RDPYD18089328	27.6667	0	NA	tongue	0	2	0	0	NA	NA	NA
RDPYD18079680	NA	NA	NA	tongue	NA	NA	NA	NA	NA	NA	NA
RDPYD18088914	NA	NA	NA	tongue	NA	NA	NA	NA	NA	NA	NA
RDPYD18089283	46.9167	0	25.82	tongue	0	2	0	0	2	0	0
RDPYD18089364	33.4167	1	24.09	tongue	0	2	0	1	0	0	0
RDPYD18089049	38.6667	0	24.51	tongue	0	2	1	0	2	0	0
RDPYD18190866	33.25	0	24.54	tongue	1	3	0	0	0	0	0
RDPYD18089265	NA	1	NA	tongue	0	1	1	0	NA	NA	NA
RDPYD18089346	25.4167	0	NA	tongue	1	2	0	0	NA	NA	NA
RDPYD18190848	33.5833	1	26.18	tongue	1	2	0	1	0	0	0
RDPYD18088932	25.4167	0	21.26	tongue	0	1	0	0	0	0	0
RDPYD18089229	NA	0	25	tongue	0	2	0	0	0	0	0
RDPYD18089256	NA	NA	NA	tongue	NA	NA	NA	NA	NA	NA	NA
RDPYD18089337	22.9167	1	NA	tongue	1	2	0	0	NA	NA	NA
RDPYD18190839	27.75	0	21.16	tongue	0	3	1	0	1	0	0
RDPYD18088923	NA	NA	23.53	tongue	NA	NA	NA	NA	1	0	0
RDPYD18089292	21.5833	1	22.43	tongue	0	2	0	0	0	0	0
RDPYD18089373	NA	0	NA	tongue	1	1	0	0	NA	NA	NA
RDPYD18089274	NA	NA	21.36	tongue	NA	NA	NA	NA	1	0	0
RDPYD18089355	32.75	1	19.81	tongue	0	2	0	0	1	0	0
RDPYD18190857	32.5	0	23.34	tongue	0	2	0	0	1	0	0
RDPYD18088941	23.75	1	NA	tongue	0	2	0	0	NA	NA	NA
RDPYD18088860	30.9167	1	19.27	tongue	0	1	0	0	0	0	0
RDPYD18088905	24.5	1	15.03	tongue	0	2	0	0	0	0	0
RDPYD18079671	25.3333	1	16.97	tongue	0	2	0	0	0	0	0
RDPYD18089238	NA	NA	NA	tongue	NA	NA	NA	NA	NA	NA	NA
RDPYD18089319	NA	NA	NA	tongue	NA	NA	NA	NA	NA	NA	NA
RDPYD18189890	22.5833	1	21.6	saliva	1	2	0	0	0	0	0
RDPYD18189971	29.1667	1	20.96	saliva	0	1	0	0	0	0	0
RDPYD18088973	39.1667	1	NA	saliva	1	1	0	0	NA	NA	NA
RDPYD18189818	NA	NA	NA	saliva	NA	NA	NA	NA	NA	NA	NA
RSZYD18187899	24	0	20.76	saliva	0	2	0	0	0	0	0
RDPYD18088856	NA	NA	NA	saliva	NA	NA	NA	NA	NA	NA	NA
RDPYD18189935	22.5833	1	20.13	saliva	0	3	0	0	0	0	0
RDPYD18189854	27.0833	0	18.59	saliva	0	3	0	0	0	0	0
RDPYD18088838	NA	NA	NA	saliva	NA	NA	NA	NA	NA	NA	NA
RDPYD18189836	26.3333	1	16.38	saliva	0	3	0	0	0	0	0
RDPYD18088955	NA	NA	NA	saliva	NA	NA	NA	NA	NA	NA	NA
RDPYD18088793	31.75	1	NA	saliva	0	2	0	0	NA	NA	NA
RDPYD18189953	28.5	1	17.57	saliva	0	2	0	0	0	0	0
RDPYD18189872	30.3333	1	21.78	saliva	0	2	0	0	0	0	0
RDPYD18189980	30.25	0	20.9	saliva	0	1	0	0	1	0	0
RDPYD18088829	34.1667	0	NA	saliva	0	3	0	0	NA	NA	NA
RDPYD18189827	29.5	1	NA	saliva	0	2	0	0	NA	NA	NA
RDPYD18088982	NA	NA	NA	saliva	NA	NA	NA	NA	NA	NA	NA
RDPYD18189908	29.8192	1	21.53	saliva	0	2	0	0	0	0	0
RSZYD18187989	28.3333	1	21.49	saliva	0	2	0	0	0	0	0
RDPYD18088784	26.0833	0	NA	saliva	0	2	0	0	NA	NA	NA
RDPYD18189863	27.6667	0	18.83	saliva	0	2	1	0	1	0	0
RSZYD18186999	28.5	1	22.21	saliva	1	1	0	0	0	0	0
RDPYD18088847	32.75	1	NA	saliva	0	3	0	0	NA	NA	NA
RDPYD18189845	25.7425	0	23.32	saliva	0	2	0	0	0	0	0
RDPYD18189926	28.75	0	23.38	saliva	1	1	1	0	1	0	0
RDPYD18093599	NA	0	NA	saliva	0	2	0	0	NA	NA	NA
RDPYD18088964	30.0833	0	NA	saliva	0	2	0	0	NA	NA	NA
RDPYD18189809	23.75	1	22.95	saliva	1	2	0	0	0	0	0
RDPYD18189881	25.6667	1	22.37	saliva	0	2	0	0	0	0	0
RDPYD18189962	24.5	0	22.58	saliva	0	3	0	0	2	0	0
RSZYD18078362	24.5	1	NA	saliva	0	2	0	0	0	0	0
RSZYD18187226	27.8333	0	NA	saliva	0	2	0	0	NA	NA	NA
RSZYD18187064	NA	0	NA	saliva	0	2	0	0	NA	NA	NA
RSZYD18078524	32.75	1	21	saliva	0	2	0	0	0	0	0
RSZYD18078443	27.9167	1	26.84	saliva	0	3	0	0	0	0	0
RSZYD18187307	30.25	1	26.04	saliva	1	2	0	0	0	0	0
RSZYD18187145	26	0	18.56	saliva	1	2	0	0	1	0	0
RSZYD18078605	32.3333	1	22.1	saliva	0	1	0	0	0	0	0
RSZYD18078281	29.6667	1	19.15	saliva	0	1	0	0	0	0	0
RDPYD18300277	24.5833	1	22.48	saliva	0	2	0	0	0	0	0
RDPYD18300196	27.75	0	19.43	saliva	0	2	0	0	0	0	1
RDPYD18300358	29.5833	1	20.13	saliva	0	1	0	0	1	0	0
RSZYD18187622	28.9167	0	23.53	saliva	0	2	0	0	1	0	0
RSZYD18187460	30.75	1	19.13	saliva	0	2	0	0	1	0	0
RSZYD18187703	25.6667	1	22.85	saliva	0	2	0	0	0	0	0
RSZYD18187541	27.6667	1	17.31	saliva	0	2	0	0	0	0	0
RSZYD18078047	25.75	0	17.76	saliva	0	3	0	0	0	0	0
RSZYD18078128	37.25	1	19.33	saliva	0	2	0	0	0	0	0
RSZYD18078722	34.5	1	24.97	saliva	0	3	0	0	0	0	0
RSZYD18187424	NA	NA	21.36	saliva	NA	NA	NA	NA	1	0	0
RSZYD18078560	33.75	0	27.13	saliva	0	3	0	0	0	0	0
RSZYD18187343	33.3333	1	22.31	saliva	1	2	0	0	0	0	0
RSZYD18078803	42.4167	0	NA	saliva	0	2	0	0	NA	NA	NA
RSZYD18187505	27.25	0	20.28	saliva	0	1	0	0	0	0	0
RSZYD18078641	NA	NA	20.21	saliva	NA	NA	NA	NA	1	0	0
RSZYD18187181	24.6667	1	18.71	saliva	0	3	0	0	0	0	0
RDPYD18300394	31.1315	0	24.86	saliva	0	2	0	0	0	0	0
RDPYD18300079	35.1667	0	24.39	saliva	0	2	0	0	1	0	0
RSZYD18187901	30.8333	1	15.59	saliva	0	2	0	0	0	0	1
RSZYD18078083	29.0833	0	23.84	saliva	1	3	1	0	0	0	0
RSZYD18078407	26.75	0	NA	saliva	0	2	0	0	NA	NA	NA
RSZYD18078245	29.75	0	NA	saliva	0	2	0	0	NA	NA	NA
RSZYD18187109	NA	NA	23.61	saliva	NA	NA	NA	NA	1	0	0
RSZYD18078164	22.6667	0	22.09	saliva	0	3	0	0	0	0	0
RSZYD18187028	32	1	19.23	saliva	0	2	0	0	0	0	0
RSZYD18078326	25.3333	1	16.97	saliva	0	2	0	0	0	0	0
RSZYD18078542	25.5	0	22.53	saliva	1	2	0	0	0	0	0
RSZYD18187082	28.5	0	21.59	saliva	0	1	0	0	0	0	0
RSZYD18187406	26.3333	0	27.55	saliva	1	3	0	0	0	0	0
RSZYD18078704	28.5833	1	NA	saliva	0	2	0	0	NA	NA	NA
RSZYD18187244	36.0833	0	20.8	saliva	0	3	0	0	NA	NA	NA
RSZYD18078623	34.75	0	23.88	saliva	1	2	0	0	0	0	1
RSZYD18187163	22.75	1	21.19	saliva	1	2	0	0	0	0	0
RSZYD18187325	25.5833	1	19.19	saliva	0	2	0	0	0	0	0
RSZYD18078461	34.75	1	21.76	saliva	0	2	0	1	0	0	0
RDPYD18300295	28.0833	1	15.82	saliva	0	1	0	0	0	0	0
RDPYD18300376	36.3333	0	28.47	saliva	0	2	0	0	1	0	0
RSZYD18187802	32.5833	1	19.22	saliva	0	2	0	0	0	0	0
RSZYD18187640	24.4167	0	NA	saliva	0	2	0	0	NA	NA	NA
RSZYD18187721	25.25	0	20.52	saliva	1	2	0	0	0	0	0
RSZYD18078227	31.0833	1	18.2	saliva	0	2	0	0	0	0	0
RSZYD18078065	27.4167	1	NA	saliva	1	2	0	0	NA	NA	NA
RSZYD18078308	40.6667	0	29.24	saliva	0	3	0	0	1	0	1
RSZYD18078146	NA	NA	NA	saliva	NA	NA	NA	NA	NA	NA	NA
RSZYD18187442	NA	NA	NA	saliva	NA	NA	NA	NA	NA	NA	NA
RSZYD18187604	28.8333	0	27.94	saliva	0	3	0	0	0	0	0
RSZYD18187280	NA	NA	NA	saliva	NA	NA	NA	NA	NA	NA	NA
RSZYD18078740	32.75	0	24.8	saliva	1	2	1	0	0	0	0
RSZYD18187523	31.4167	0	25.39	saliva	0	2	1	1	1	0	0
RSZYD18187361	28.25	1	22.5	saliva	1	2	0	0	0	0	0
RDPYD18300259	NA	1	NA	saliva	1	2	0	0	NA	NA	NA
RDPYD18300097	29.75	0	22.86	saliva	0	2	0	0	0	0	0
RDPYD18300178	24.3333	0	20.92	saliva	1	2	0	0	0	0	0
RSZYD18187127	NA	NA	NA	saliva	NA	NA	NA	NA	NA	NA	NA
RSZYD18078425	26.75	1	15.82	saliva	1	3	0	0	0	0	0
RSZYD18187208	35.4167	0	19.23	saliva	0	2	0	0	1	0	0
RSZYD18078506	24.5	1	24.67	saliva	0	2	0	0	0	0	0
RSZYD18187046	31.25	1	18.2	saliva	0	1	0	0	0	0	0
RSZYD18078182	23.8333	1	20.57	saliva	1	2	1	0	0	0	0
RSZYD18187316	27.9167	0	18.73	saliva	0	2	1	0	0	0	0
RSZYD18078452	34.6667	0	24.09	saliva	1	3	0	0	0	0	0
RSZYD18078614	24.1667	1	20.45	saliva	0	2	0	0	1	0	0
RSZYD18187154	28.5833	0	28.93	saliva	0	2	0	0	0	0	0
RSZYD18078533	NA	NA	NA	saliva	NA	NA	NA	NA	0	0	0
RSZYD18187073	32.6667	1	18.37	saliva	0	1	0	0	0	0	0
RSZYD18187235	25.25	0	17.57	saliva	0	2	0	0	0	0	0
RDPYD18300367	25.4167	1	27.08	saliva	0	3	0	0	0	0	0
RDPYD18300286	23.1667	1	22.94	saliva	0	3	0	0	0	0	0
RSZYD18187712	29.6667	0	31.75	saliva	0	2	0	0	2	0	0
RSZYD18187550	35	1	21.8	saliva	0	2	0	0	0	0	0
RSZYD18187631	36.6667	0	25.85	saliva	0	2	1	0	0	0	0
RSZYD18078137	27.8333	1	20.2	saliva	0	3	0	0	0	0	0
RSZYD18078218	31.4167	1	19.96	saliva	1	2	0	0	0	0	0
RSZYD18078812	27.25	0	25.43	saliva	0	3	0	0	0	0	0
RSZYD18187352	29.25	0	18.29	saliva	0	2	0	0	0	0	0
RSZYD18078650	26.3333	1	19.91	saliva	1	2	0	0	0	0	0
RSZYD18187190	32.5	1	NA	saliva	0	2	0	0	NA	NA	NA
RSZYD18187514	28	0	19.27	saliva	0	1	0	0	0	0	0
RSZYD18187433	36.6667	0	26.57	saliva	1	2	0	0	NA	NA	NA
RSZYD18187271	31	1	18.37	saliva	0	2	0	0	0	0	0
RDPYD18300169	NA	1	NA	saliva	0	1	0	0	NA	NA	NA
RSZYD18187910	35.4167	1	22.27	saliva	0	1	0	0	0	0	0
RDPYD18300088	32	0	NA	saliva	1	2	0	0	NA	NA	NA
RSZYD18187037	NA	NA	24.78	saliva	NA	NA	NA	NA	2	0	0
RSZYD18078173	34.5833	0	22.41	saliva	0	2	0	0	0	0	0
RSZYD18187118	24.0833	1	20.96	saliva	0	2	0	0	0	0	0
RSZYD18078254	25.25	1	20.96	saliva	0	2	0	0	0	0	0
RSZYD18078092	31.75	0	18.82	saliva	0	2	1	0	1	0	0
RSZYD18187172	NA	NA	27.12	saliva	NA	NA	NA	NA	2	1	0
RSZYD18078632	29.1667	0	27.31	saliva	1	2	0	0	0	0	0
RSZYD18078470	32.6667	0	19.84	saliva	0	2	0	0	0	0	0
RSZYD18187334	NA	1	21.91	saliva	0	2	0	0	0	0	0
RSZYD18187253	35.25	0	18.59	saliva	1	2	0	0	1	0	0
RSZYD18078713	28.5833	0	18.41	saliva	0	2	0	0	0	0	0
RSZYD18187091	27.5	1	18.55	saliva	0	2	0	0	0	0	0
RSZYD18078551	24.6667	1	20.41	saliva	1	2	0	1	0	0	0
RSZYD18187415	31.5	1	25.39	saliva	0	2	0	0	0	0	0
RDPYD18300385	36.5	0	24.5	saliva	0	2	0	0	0	0	0
RSZYD18187730	32.3333	1	22.77	saliva	1	2	0	0	0	0	0
RSZYD18187811	35.3333	0	21.55	saliva	0	2	0	0	1	0	0
RSZYD18187019	NA	NA	NA	saliva	NA	NA	NA	NA	NA	NA	NA
RSZYD18078155	NA	NA	23.83	saliva	NA	NA	NA	NA	0	0	0
RSZYD18078236	27.5	1	20.06	saliva	1	1	0	0	0	0	0
RSZYD18187370	33.6667	1	20.83	saliva	0	2	0	0	0	0	0
RSZYD18187613	23	0	22.06	saliva	0	2	0	0	0	0	0
RSZYD18187451	47.5833	0	23.24	saliva	0	2	0	0	0	0	0
RDPYD18300349	24	0	NA	saliva	0	2	0	0	NA	NA	NA
RDPYD18300187	28.9167	0	19.72	saliva	1	2	0	0	1	0	0
RDPYD18093601	NA	NA	NA	saliva	NA	NA	NA	NA	NA	NA	NA
RDPYD18300268	24.6667	1	18.75	saliva	1	2	0	0	0	0	0
RSZYD18187217	34.4167	0	23.46	saliva	0	2	0	0	0	1	0
RSZYD18078353	68.8333	0	NA	saliva	0	2	0	0	2	0	0
RSZYD18078191	27.5	0	19.25	saliva	0	2	0	0	0	0	0
RSZYD18078515	44.6667	0	19.38	saliva	0	2	1	0	0	0	0
RSZYD18078434	23.1667	1	21.8	saliva	0	2	0	0	0	0	0
RSZYD18078272	43	0	42.13	saliva	0	3	0	0	1	0	0
RSZYD18187136	NA	NA	NA	saliva	NA	NA	NA	NA	NA	NA	NA
RSZYD18078201	29.3333	0	23.95	saliva	1	2	1	0	0	0	0
RDPYD18300116	26.3333	0	21.55	saliva	0	2	0	0	0	0	0
RDPYD18300035	NA	NA	24.71	saliva	NA	NA	NA	NA	1	0	0
RDPYD18300350	32.6667	0	20.15	saliva	0	1	0	1	NA	NA	NA
RDPYD18189898	NA	NA	26.02	saliva	NA	NA	NA	NA	0	0	0
RDPYD18189979	29.8333	1	20.81	saliva	0	2	0	0	1	0	0
RSZYD18187101	29.6667	1	19.38	saliva	0	3	1	0	0	0	0
RSZYD18187020	26.8333	1	19.88	saliva	1	2	0	0	0	0	0
RDPYD18300314	35.5833	0	NA	saliva	0	2	0	0	NA	NA	NA
RDPYD18300152	29.5	1	23.31	saliva	1	2	0	0	0	0	0
RDPYD18300071	NA	NA	21.46	saliva	NA	NA	NA	NA	1	0	0
RSZYD18187002	30.5833	0	23.39	saliva	1	2	0	0	0	0	0
RDPYD18300134	25.8333	0	20.02	saliva	0	2	0	0	0	0	0
RDPYD18300053	24.25	1	18.73	saliva	0	2	0	1	0	0	0
RDPYD18189997	26	1	17.06	saliva	0	2	0	0	0	0	0
RSZYD18187200	NA	1	25.15	saliva	0	1	0	0	1	0	0
RDPYD18300170	28.3333	1	17.15	saliva	1	2	0	0	0	0	0
RDPYD18300332	24	0	20.9	saliva	0	2	0	0	0	0	0
RDPYD18300251	33.4167	1	20.92	saliva	0	1	0	0	0	0	0
RDPYD18300017	32.4167	0	22.92	saliva	0	2	1	1	0	0	0
RSZYD18078102	NA	NA	22.65	saliva	NA	NA	NA	NA	0	0	0
RSZYD18078210	28.9167	1	19.69	saliva	0	2	0	0	0	0	0
RDPYD18300044	35.3333	0	18.08	saliva	0	1	0	0	1	0	0
RDPYD18300206	25.4167	1	21.36	saliva	0	2	0	0	0	0	0
RDPYD18300125	30.4167	1	20.48	saliva	0	2	0	0	0	0	0
RDPYD18189988	24.8333	1	21.83	saliva	0	1	0	0	0	0	0
RSZYD18187110	NA	NA	NA	saliva	NA	NA	NA	NA	NA	NA	NA
RDPYD18300404	32.5833	1	20.08	saliva	1	2	0	0	0	0	0
RDPYD18300080	35.6667	1	21.97	saliva	0	2	0	0	0	0	0
RDPYD18300242	NA	NA	23.81	saliva	NA	NA	NA	NA	1	0	0
RDPYD18300161	24.3333	0	21.55	saliva	0	2	0	0	0	0	0
RDPYD18300323	NA	NA	23.78	saliva	NA	NA	NA	NA	0	0	0
RDPYD18300008	32.6667	0	23.6	saliva	0	2	0	0	2	0	0
RSZYD18078012	31.4167	1	17.75	saliva	0	2	0	0	0	0	0
RSZYD18187011	27.6667	0	21.56	saliva	0	2	0	1	0	0	0
RDPYD18300062	28.25	0	22.86	saliva	1	2	0	1	1	0	0
RDPYD18300305	31.75	0	20.24	saliva	1	2	0	0	1	0	0
RDPYD18300143	23.1667	0	23.02	saliva	1	3	1	0	0	0	0
RDPYD18300260	36.8333	0	23.67	saliva	1	2	0	0	0	0	0
RDPYD18300341	31.6667	0	21.72	saliva	0	2	0	0	0	0	0
RDPYD18189889	25.75	0	16.76	saliva	0	3	0	0	0	0	0
RDPYD18300026	35.1205	0	20.24	saliva	0	2	0	1	0	0	0
RSZYD18078111	28.5	0	20.44	saliva	0	2	0	0	0	0	0
RSZYD18187387	28.4167	0	19.22	saliva	1	1	0	0	1	0	0
RSZYD18078685	26.5833	1	20.83	saliva	0	2	0	0	0	0	0
RSZYD18187549	29.3333	1	17.15	saliva	0	2	0	0	1	0	0
RDPYD18189900	28.4167	1	17.01	saliva	0	1	1	0	1	0	0
RSZYD18187468	NA	NA	18.9	saliva	NA	NA	NA	NA	1	0	0
RSZYD18078766	34.5833	0	19.66	saliva	1	2	0	0	0	0	0
RSZYD18187783	NA	NA	17.06	saliva	NA	NA	NA	NA	0	0	0
RSZYD18187945	38.1667	1	17.44	saliva	1	1	0	0	0	0	0
RSZYD18187864	NA	NA	22.27	saliva	NA	NA	NA	NA	1	0	0
RDPYD18088821	21.5	1	NA	saliva	0	2	0	0	NA	NA	NA
RSZYD18187585	27.5833	1	NA	saliva	0	2	0	0	NA	NA	NA
RSZYD18187909	28.5833	0	23.08	saliva	0	2	0	0	0	0	0
RSZYD18187828	35.8333	1	17.47	saliva	1	2	1	0	0	0	0
RSZYD18187666	28.6667	1	21.22	saliva	1	2	1	0	0	0	0
RSZYD18187981	34.8333	1	19.43	saliva	0	2	0	0	0	0	0
RSZYD18078568	27.9167	0	23.24	saliva	0	2	0	0	0	0	0
RSZYD18078649	26.8333	1	19.47	saliva	1	3	0	1	0	0	0
RSZYD18187189	28.3333	1	23.81	saliva	0	2	0	0	0	0	0
RSZYD18078487	26.4167	0	20.12	saliva	1	2	0	0	0	0	0
RSZYD18187567	31.25	1	20.06	saliva	0	1	0	0	0	0	0
RSZYD18187729	NA	1	22.86	saliva	0	2	0	0	0	0	0
RDPYD18075177	NA	1	NA	saliva	1	3	0	0	NA	NA	NA
RSZYD18078784	33.1836	0	22.48	saliva	0	3	0	0	2	0	0
RSZYD18187648	33.75	0	NA	saliva	0	2	0	0	NA	NA	NA
RSZYD18187963	33.6667	0	24.22	saliva	1	2	1	1	0	0	0
RSZYD18187882	30.6667	0	26.06	saliva	0	2	0	0	0	0	0
RSZYD18078469	32.8333	0	NA	saliva	0	2	0	0	NA	NA	NA
RSZYD18187927	29.3333	1	18.82	saliva	0	2	0	0	0	0	0
RSZYD18187765	34.6667	1	21.42	saliva	0	2	0	1	0	0	0
RSZYD18187684	28.4055	0	22.46	saliva	0	2	0	0	1	0	0
RSZYD18187846	33.1667	0	27.16	saliva	0	2	0	0	1	0	0
RDPYD18088803	NA	NA	NA	saliva	NA	NA	NA	NA	NA	NA	NA
RDPYD18093591	NA	NA	NA	saliva	NA	NA	NA	NA	NA	NA	NA
RSZYD18187288	34.6667	0	27.93	saliva	0	3	0	0	1	0	0
RSZYD18078748	24.3333	0	21.01	saliva	0	3	0	0	0	0	0
RSZYD18078586	31.6356	0	20.81	saliva	1	2	0	0	1	0	0
RSZYD18187369	26.0833	1	NA	saliva	0	3	0	0	NA	NA	NA
RDPYD18189801	32.3333	1	19.23	saliva	1	3	0	0	0	0	0
RSZYD18078667	NA	0	20.94	saliva	0	2	0	1	0	1	0
RSZYD18187477	38.8333	0	24.06	saliva	0	2	0	0	2	0	0
RSZYD18187639	28.0833	1	18.83	saliva	0	2	0	0	0	0	0
RSZYD18078775	34.4167	0	26.3	saliva	0	1	0	0	0	0	0
RSZYD18187558	34.1667	0	23.66	saliva	0	2	0	0	2	0	0
RSZYD18078694	26.1667	1	19.71	saliva	0	2	0	0	0	0	0
RSZYD18187396	30.737	1	34.45	saliva	0	2	0	1	0	0	0
RSZYD18187954	35.4167	1	NA	saliva	0	1	0	0	NA	NA	NA
RSZYD18187792	23.1507	0	26.83	saliva	1	3	0	0	2	0	0
RDPYD18088830	31	1	NA	saliva	0	2	0	0	NA	NA	NA
RSZYD18187837	34.75	1	NA	saliva	0	2	0	0	NA	NA	NA
RSZYD18187675	28.5	0	NA	saliva	1	1	0	0	NA	NA	NA
RSZYD18187918	25.6667	0	20.2	saliva	0	2	0	0	0	0	0
RSZYD18187594	32.6667	1	21.64	saliva	0	1	0	0	0	0	0
RSZYD18078658	NA	NA	24.86	saliva	NA	NA	NA	NA	0	0	0
RSZYD18187198	26.3333	0	20.83	saliva	0	2	0	0	0	0	0
RSZYD18078496	NA	NA	23.99	saliva	NA	NA	NA	NA	0	0	0
RSZYD18078739	21.5833	1	NA	saliva	0	2	0	0	NA	NA	NA
RSZYD18187279	33.8333	1	18.67	saliva	0	2	0	0	0	0	0
RSZYD18078577	35.75	0	21.23	saliva	0	3	0	0	0	0	0
RSZYD18187657	NA	NA	NA	saliva	NA	NA	NA	NA	NA	NA	NA
RSZYD18078793	29.6667	1	22.52	saliva	0	3	0	0	1	0	0
RSZYD18187819	35.5833	1	19.43	saliva	0	2	0	1	0	0	0
RSZYD18187495	NA	NA	27.77	saliva	NA	NA	NA	NA	1	0	0
RDPYD18075186	NA	1	NA	saliva	0	1	1	0	NA	NA	NA
RSZYD18187576	31.25	0	22.99	saliva	1	2	0	0	0	0	0
RSZYD18187891	37.4167	1	19.29	saliva	1	2	0	0	0	0	0
RSZYD18187972	33.9167	0	20.52	saliva	0	2	0	0	1	0	0
RSZYD18078478	NA	NA	24.73	saliva	NA	NA	NA	NA	1	0	0
RSZYD18187099	27.5	1	NA	saliva	0	2	0	0	NA	NA	NA
RSZYD18078559	26.1667	1	30.48	saliva	0	2	0	0	0	0	0
RSZYD18078397	43.9205	0	24.74	saliva	1	2	0	0	1	0	0
RSZYD18187693	31.5	0	22.28	saliva	0	2	0	0	1	0	0
RSZYD18187855	26.25	0	17.99	saliva	1	2	0	0	0	0	0
RSZYD18187774	NA	NA	23.38	saliva	NA	NA	NA	NA	0	0	0
RSZYD18187936	32.75	1	19.38	saliva	0	2	0	1	0	0	0
RDPYD18088812	28.8333	1	NA	saliva	0	2	0	1	NA	NA	NA
RSZYD18187378	NA	NA	22.31	saliva	NA	NA	NA	NA	0	0	1
RDPYD18189810	23.6247	1	27.05	saliva	1	2	0	0	0	0	0
RSZYD18187459	41.8055	0	24.01	saliva	1	2	0	0	2	0	0
RSZYD18078595	23	1	19.58	saliva	1	2	0	0	0	0	0
RSZYD18078757	25.1667	0	27.99	saliva	0	3	0	0	1	0	0
RSZYD18187297	27.6667	1	NA	saliva	0	2	0	0	NA	NA	NA
RDPYD18088779	22.9167	1	NA	saliva	1	2	0	0	NA	NA	NA
RDPYD18189939	NA	NA	18.14	saliva	NA	NA	NA	NA	0	0	0
RDPYD18300310	26.0833	0	19.82	saliva	0	2	0	0	1	0	0
RDPYD18189858	NA	NA	21.23	saliva	NA	NA	NA	NA	0	0	0
RDPYD18300031	NA	NA	24.2	saliva	NA	NA	NA	NA	0	0	0
RDPYD18088977	37	0	NA	saliva	0	2	0	0	NA	NA	NA
RDPYD18300112	33.5833	0	22.47	saliva	0	2	0	0	0	0	0
RDPYD18189975	37.9167	0	25.69	saliva	0	3	0	1	1	0	0
RDPYD18189894	26.4167	1	17.4	saliva	1	2	0	0	0	0	0
RDPYD18300013	24.9167	1	17.85	saliva	1	1	0	0	0	0	0
RDPYD18088959	NA	NA	NA	saliva	NA	NA	NA	NA	NA	NA	NA
RDPYD18088797	30.9167	0	NA	saliva	0	2	0	0	NA	NA	NA
RDPYD18189957	34.6667	0	23.23	saliva	0	2	1	0	0	0	0
RDPYD18189876	31.5833	1	18.29	saliva	1	3	0	1	0	0	0
RDPYD18300130	NA	NA	19.72	saliva	NA	NA	NA	NA	0	0	0
RDPYD18189993	NA	NA	28.29	saliva	NA	NA	NA	NA	0	0	0
RDPYD18088788	NA	NA	NA	saliva	NA	NA	NA	NA	NA	NA	NA
RDPYD18300004	NA	NA	25.43	saliva	NA	NA	NA	NA	0	0	0
RDPYD18189867	60.0833	0	NA	saliva	0	2	0	0	NA	NA	NA
RDPYD18300400	24.6667	1	20.57	saliva	1	1	1	0	0	0	0
RDPYD18189948	26.9167	1	NA	saliva	0	2	0	0	0	0	0
RDPYD18300121	28.75	1	17.77	saliva	0	2	0	0	0	0	0
RDPYD18088986	NA	NA	NA	saliva	NA	NA	NA	NA	NA	NA	NA
RDPYD18300040	34.2	0	24.02	saliva	0	2	1	0	0	0	0
RDPYD18300202	23.5	0	NA	saliva	0	3	0	0	NA	NA	NA
RDPYD18088968	NA	NA	24.89	saliva	NA	NA	NA	NA	1	0	1
RDPYD18300022	35.1667	1	21.09	saliva	0	2	0	0	1	0	0
RDPYD18189885	26.5	1	16.89	saliva	0	2	0	0	0	0	0
RDPYD18189966	26.7123	1	20.96	saliva	0	2	0	0	0	0	0
RDPYD18189849	28.75	1	22	saliva	1	2	0	1	0	0	0
RDPYD18300301	25.9973	0	22.13	saliva	0	3	0	0	1	0	0
RDPYD18300398	23.0833	0	21.97	saliva	0	3	0	0	0	0	0
RSZYD18187347	32.8333	1	20.7	saliva	0	2	0	0	0	0	0
RSZYD18078807	30.1667	0	22.98	saliva	0	2	0	0	1	0	0
RSZYD18078483	31.5	0	23.81	saliva	0	2	0	0	0	0	0
RSZYD18187509	29.6667	1	NA	saliva	0	2	0	0	NA	NA	NA
RSZYD18078645	31.75	0	25.65	saliva	0	2	0	0	1	0	0
RSZYD18187185	28.4167	1	21.22	saliva	1	2	1	0	1	0	0
RSZYD18187428	34.75	0	23.67	saliva	1	2	0	0	0	0	0
RSZYD18078564	48.2055	0	24.24	saliva	0	2	0	0	0	0	0
RSZYD18078726	30.8333	0	21.3	saliva	1	2	0	0	0	0	0
RSZYD18187266	29.3333	0	21.81	saliva	0	2	0	0	0	0	0
RSZYD18078087	25.9167	1	19.74	saliva	0	2	0	0	0	0	0
RSZYD18078249	27.75	1	21.63	saliva	0	2	0	0	0	0	0
RSZYD18078168	23.6667	0	19.69	saliva	0	1	0	0	0	0	0
RSZYD18187581	29.25	0	23.59	saliva	0	2	0	0	NA	NA	NA
RSZYD18187905	26.3333	0	23.25	saliva	1	2	0	0	0	0	0
RSZYD18187824	37.9167	0	25.65	saliva	0	1	0	1	1	0	0
RSZYD18187662	27.8333	1	19.02	saliva	0	2	0	0	0	0	0
RSZYD18187707	33.0833	0	29.01	saliva	0	2	0	0	1	0	0
RSZYD18187383	22.0833	0	21.91	saliva	0	2	0	0	0	0	0
RSZYD18078681	NA	1	23.05	saliva	0	2	0	0	0	0	0
RSZYD18187545	26.3333	1	17.19	saliva	0	3	0	1	0	0	0
RSZYD18187464	30	1	18.82	saliva	0	1	0	1	0	0	0
RSZYD18078762	29.8333	1	20.08	saliva	0	1	0	0	0	0	0
RSZYD18187626	22.2822	0	20.69	saliva	0	2	0	0	0	0	0
RSZYD18078447	NA	NA	NA	saliva	NA	NA	NA	NA	0	0	0
RSZYD18187149	26.4167	1	22.81	saliva	0	2	0	0	0	0	0
RSZYD18078609	23.8333	0	21.77	saliva	0	2	0	0	1	0	0
RSZYD18078285	29.9167	0	19.66	saliva	1	2	0	0	0	0	0
RSZYD18187068	NA	NA	27.72	saliva	NA	NA	NA	NA	0	0	0
RSZYD18078528	30.9167	0	22.6	saliva	0	2	0	1	0	0	0
RSZYD18187941	32.5833	1	23.44	saliva	0	1	0	0	0	0	0
RSZYD18187860	24.75	1	20.66	saliva	0	3	1	1	0	0	1
RSZYD18187527	45.5	0	26.08	saliva	0	2	0	0	1	0	1
RSZYD18078663	25.6667	0	NA	saliva	0	2	0	0	NA	NA	NA
RSZYD18187365	NA	NA	NA	saliva	NA	NA	NA	NA	NA	NA	NA
RSZYD18187608	34	0	23.39	saliva	0	2	0	0	0	0	0
RSZYD18187284	31.1667	0	15.81	saliva	0	2	0	0	1	0	0
RSZYD18078744	32.5	0	22.14	saliva	0	3	0	0	1	0	0
RSZYD18078582	28.75	1	20.19	saliva	0	2	0	0	0	0	0
RSZYD18187446	30.9918	0	24.24	saliva	0	2	0	0	1	0	0
RSZYD18078267	26.5	0	21.89	saliva	0	3	0	0	0	0	0
RSZYD18078429	33	1	21.45	saliva	0	2	0	0	0	0	0
RSZYD18078348	32.6667	0	22.41	saliva	1	2	0	0	0	0	0
RSZYD18078186	NA	NA	NA	saliva	NA	NA	NA	NA	NA	NA	NA
RSZYD18187923	27.1667	1	14.95	saliva	0	2	0	0	0	0	0
RSZYD18187842	27.75	1	21.64	saliva	1	2	0	0	0	0	0
RSZYD18078069	23.5	1	29.69	saliva	1	2	0	0	0	0	0
RSZYD18187563	32.0833	0	NA	saliva	0	2	0	0	NA	NA	NA
RSZYD18187725	24.9167	1	32.53	saliva	1	1	0	1	0	0	0
RDPYD18075173	31.6667	0	NA	saliva	0	2	0	0	NA	NA	NA
RSZYD18078780	33.25	0	NA	saliva	0	2	0	0	NA	NA	NA
RSZYD18187644	26.5833	1	20.51	saliva	1	3	0	0	0	0	0
RSZYD18187482	24.5833	0	26.28	saliva	1	3	0	0	0	0	0
RSZYD18187806	25.5833	0	25.98	saliva	0	3	0	0	2	0	0
RSZYD18078627	27.9167	1	19.35	saliva	1	2	0	0	1	0	0
RSZYD18187167	25.5	1	18.89	saliva	1	1	0	0	0	0	0
RSZYD18187329	31.3333	0	21.67	saliva	0	2	0	0	0	0	0
RSZYD18078465	26.8333	1	NA	saliva	0	1	0	0	NA	NA	NA
RSZYD18078708	25.3333	1	18.75	saliva	0	2	0	1	0	0	0
RSZYD18187248	26.8333	1	19.11	saliva	1	2	0	0	0	0	0
RSZYD18187086	28.1667	1	16.67	saliva	1	2	0	0	0	0	0
RSZYD18078546	44.9167	0	23.58	saliva	0	1	0	0	1	0	0
RDPYD18300299	35.4167	0	24.09	saliva	0	3	0	0	1	0	0
RSZYD18078573	26.3333	1	21.56	saliva	0	1	0	0	0	0	0
RSZYD18187437	30.8333	0	25.14	saliva	1	2	0	0	0	0	0
RSZYD18078735	28	1	25.04	saliva	0	2	0	0	0	0	0
RSZYD18187275	27.5	0	27.5	saliva	0	3	0	1	0	0	0
RSZYD18078654	27.1667	1	17.26	saliva	0	1	0	0	0	0	0
RSZYD18187194	NA	NA	19.21	saliva	NA	NA	NA	NA	0	0	0
RSZYD18187518	34.75	1	NA	saliva	0	2	0	0	NA	NA	NA
RSZYD18187356	26.75	1	17.51	saliva	0	2	0	0	0	0	0
RSZYD18078177	27.3699	1	22.55	saliva	0	1	0	0	1	0	0
RSZYD18078258	29.1667	0	NA	saliva	1	3	0	0	NA	NA	NA
RSZYD18078096	30.9167	1	19.27	saliva	0	1	0	0	0	0	0
RSZYD18187833	32.5833	1	26.04	saliva	0	2	0	0	0	0	0
RSZYD18187914	27	0	23.04	saliva	0	2	0	0	1	0	0
RSZYD18187590	31.5	1	18.29	saliva	0	2	0	0	2	0	0
RSZYD18187473	34.0833	1	20.29	saliva	1	1	0	0	0	0	0
RSZYD18187635	54.5833	1	21.23	saliva	0	3	0	0	0	0	0
RSZYD18078771	32.75	1	18.29	saliva	0	2	0	0	1	0	0
RSZYD18187554	27.1667	1	17.12	saliva	1	2	0	0	0	0	1
RSZYD18078690	31.1667	1	27.03	saliva	0	1	1	0	0	0	0
RSZYD18187716	29.5833	0	34.54	saliva	0	2	0	0	0	0	0
RDPYD18075164	30.6667	0	NA	saliva	0	2	0	0	NA	NA	NA
RSZYD18187392	24.5	1	15.03	saliva	0	2	0	0	0	0	0
RSZYD18078537	34.75	0	27.78	saliva	1	2	0	0	0	0	0
RSZYD18187077	30.5833	1	NA	saliva	0	2	0	0	NA	NA	NA
RSZYD18078618	33.6667	1	18.92	saliva	0	2	0	0	0	0	0
RSZYD18187158	33.4167	0	21.08	saliva	0	3	0	0	0	0	1
RSZYD18078456	21.6667	1	17.01	saliva	1	1	0	0	0	0	0
RSZYD18187950	28.75	0	23.24	saliva	1	2	0	0	0	0	0
RSZYD18187293	35.4167	0	23.09	saliva	0	2	0	0	0	0	0
RSZYD18078753	NA	NA	20.65	saliva	NA	NA	NA	NA	0	0	0
RSZYD18187617	28.5833	0	20.07	saliva	0	2	1	0	1	0	0
RSZYD18187455	29.8333	0	23.6	saliva	0	1	0	0	1	0	0
RSZYD18187536	26	1	21.36	saliva	1	2	1	0	0	0	0
RSZYD18078357	39.25	0	21.26	saliva	0	2	0	0	0	0	0
RSZYD18078195	30.8333	1	16.59	saliva	1	2	0	0	0	0	0
RSZYD18187059	NA	0	27.93	saliva	0	2	0	0	1	0	0
RSZYD18078519	NA	NA	24.62	saliva	NA	NA	NA	NA	0	0	0
RSZYD18078438	29.0833	0	23.03	saliva	0	2	0	0	1	0	0
RSZYD18078276	NA	NA	28.29	saliva	NA	NA	NA	NA	1	0	0
RDPYD18093605	NA	1	NA	saliva	0	2	0	0	NA	NA	NA
RSZYD18187851	29.5	0	NA	saliva	0	2	0	0	NA	NA	NA
RSZYD18187770	27.3333	0	19.84	saliva	0	1	0	0	0	0	0
RSZYD18187932	33.6667	0	23.26	saliva	0	2	0	0	1	0	0
RSZYD18078159	39.8333	0	25.28	saliva	0	2	0	0	1	0	0
RSZYD18078078	28.5	1	18.13	saliva	0	1	0	0	0	0	0
RSZYD18187653	32.3333	0	NA	saliva	0	3	0	0	NA	NA	NA
RSZYD18187815	31.25	0	24.3	saliva	0	2	0	0	1	0	0
RDPYD18075182	29.0833	1	NA	saliva	0	2	0	0	NA	NA	NA
RSZYD18187572	34.8333	1	23.42	saliva	0	1	0	0	0	0	0
RSZYD18078393	26.5833	0	21.61	saliva	0	2	0	0	1	0	0
RSZYD18187257	22.75	0	22.14	saliva	0	2	0	0	0	0	0
RSZYD18078717	28.6667	1	21.42	saliva	0	2	0	0	0	0	0
RSZYD18187095	33.6667	0	21.12	saliva	1	2	0	0	0	0	0
RSZYD18078555	31.4167	1	20.45	saliva	0	2	0	0	0	0	0
RSZYD18187419	27.5833	1	18.5	saliva	1	2	0	1	0	0	1
RSZYD18078474	26.8333	1	21.91	saliva	0	2	0	0	0	0	0
RSZYD18187338	28.1667	0	29.68	saliva	0	2	0	0	1	0	0
RSZYD18187176	NA	NA	NA	saliva	NA	NA	NA	NA	NA	NA	NA
RSZYD18078636	32.1667	1	16.63	saliva	0	2	0	0	0	0	0
RDPYD18300389	31.1667	0	24.69	saliva	0	2	0	0	0	0	0
RDPYD18300318	29.4167	0	27.22	saliva	0	2	0	0	0	0	0
RDPYD18300156	25.0833	1	17.29	saliva	0	1	0	0	1	0	0
RDPYD18300075	28.8333	1	19.88	saliva	0	2	0	0	0	0	0
RSZYD18078322	31.0833	0	28.89	saliva	0	2	0	0	0	0	0
RSZYD18078160	36.6667	0	24.42	saliva	1	2	1	0	0	0	0
RSZYD18078403	24.0833	0	21.8	saliva	0	3	0	0	0	0	0
RSZYD18078241	24.5833	1	18.14	saliva	0	2	0	0	0	0	0
RSZYD18187105	29.9167	1	24.92	saliva	0	2	0	0	1	0	0
RDPYD18300390	36.0833	1	20.13	saliva	0	2	0	0	0	0	0
RSZYD18187420	NA	NA	25.89	saliva	NA	NA	NA	NA	0	0	0
RSZYD18187501	30.9167	0	28.04	saliva	0	2	0	0	0	0	0
RDPYD18300354	26.5	1	18.13	saliva	1	1	0	0	1	0	0
RDPYD18300192	NA	NA	NA	saliva	NA	NA	NA	NA	NA	NA	NA
RDPYD18300273	32.75	1	19.91	saliva	0	2	0	0	0	0	0
RSZYD18187222	24.1667	1	17.26	saliva	0	1	0	0	0	0	1
RSZYD18187060	NA	1	25.35	saliva	0	2	0	1	1	0	0
RSZYD18078520	38.5	0	22.53	saliva	0	3	0	0	1	0	0
RSZYD18187303	NA	NA	NA	saliva	NA	NA	NA	NA	NA	NA	NA
RSZYD18187141	NA	NA	NA	saliva	NA	NA	NA	NA	NA	NA	NA
RSZYD18078601	29.1667	0	20.24	saliva	0	2	0	0	0	0	0
RSZYD18078124	36.25	0	26.89	saliva	0	2	1	0	0	0	0
RSZYD18078205	30.5833	0	22.65	saliva	0	2	0	0	1	0	0
RDPYD18300039	NA	NA	19.82	saliva	NA	NA	NA	NA	1	0	0
RDPYD18300174	23.6667	1	16.8	saliva	0	2	0	0	0	0	1
RDPYD18300336	42.3333	0	25.91	saliva	0	2	0	0	2	0	1
RDPYD18300255	32.6767	0	21.39	saliva	0	2	0	0	0	0	0
RDPYD18300093	25.8333	1	18.59	saliva	0	2	0	0	0	0	0
RSZYD18078502	NA	NA	26.33	saliva	NA	NA	NA	NA	0	0	0
RSZYD18187042	25.8658	1	17.22	saliva	1	2	0	0	0	0	0
RSZYD18078340	31.4167	0	NA	saliva	0	2	0	0	NA	NA	NA
RSZYD18187204	29.4167	0	19.72	saliva	1	2	0	1	0	0	0
RSZYD18187123	35	0	29.55	saliva	0	2	0	0	0	0	0
RSZYD18078421	31.75	0	24.62	saliva	0	3	0	0	0	0	0
RSZYD18187600	33.3333	0	NA	saliva	1	2	1	0	NA	NA	NA
RDPYD18300372	39.1667	0	NA	saliva	0	2	0	0	NA	NA	NA
RDPYD18300291	NA	NA	20.86	saliva	NA	NA	NA	NA	0	0	0
RSZYD18187402	32.8333	0	39.67	saliva	0	2	0	0	0	0	1
RSZYD18078700	32.3333	1	22.66	saliva	0	2	0	0	0	0	0
RSZYD18187240	22.6667	1	22.07	saliva	0	1	0	0	0	0	0
RSZYD18187321	28	1	16.22	saliva	0	2	0	1	0	0	1
RSZYD18187006	39.25	0	22.04	saliva	0	2	0	1	1	0	0
RSZYD18078142	32.4167	1	18.1	saliva	0	1	0	0	0	0	0
RSZYD18078304	31.5833	1	18.13	saliva	0	2	0	0	0	0	0
RSZYD18078223	26	1	19.14	saliva	0	2	1	0	0	0	0
RSZYD18078061	30.25	1	21.33	saliva	0	2	0	0	0	0	0
RDPYD18300138	26.5833	1	NA	saliva	0	2	0	1	NA	NA	NA
RDPYD18300408	29.5	0	23.94	saliva	1	1	1	0	0	0	0
RDPYD18300084	30.6667	1	22.9	saliva	0	2	0	1	0	0	0
RDPYD18300246	33.25	1	24.44	saliva	0	2	0	0	0	0	0
RDPYD18300165	25.25	0	26.45	saliva	0	3	1	0	1	0	0
RDPYD18300327	NA	NA	21.45	saliva	NA	NA	NA	NA	0	0	0
RSZYD18078412	38.4167	0	19.9	saliva	0	2	0	0	0	0	0
RSZYD18187114	23.9167	1	20.31	saliva	0	2	0	0	0	0	0
RSZYD18078250	44.5	1	21.72	saliva	0	2	0	0	0	0	0
RSZYD18187033	33.5	0	25.28	saliva	0	2	0	0	0	0	0
RSZYD18078331	30.3333	0	21.55	saliva	1	2	0	0	0	0	0
RSZYD18078016	29.6667	0	30.06	saliva	0	2	0	0	0	0	1
RSZYD18187510	34.0833	0	21.68	saliva	0	2	0	0	1	0	0
RDPYD18300282	43.5833	1	25.44	saliva	0	1	0	0	0	0	0
RDPYD18300363	49.3123	0	21.76	saliva	0	2	0	0	2	0	0
RSZYD18187312	39.5833	0	19.49	saliva	0	2	0	0	0	0	0
RSZYD18078610	26.5833	1	18.26	saliva	0	1	0	0	0	0	0
RSZYD18187150	28.5833	1	20.56	saliva	0	2	0	0	0	0	0
RSZYD18187231	28.2849	0	25.35	saliva	0	2	0	0	0	0	0
RSZYD18078214	NA	NA	25.71	saliva	NA	NA	NA	NA	0	0	0
RSZYD18078133	28.25	1	20.64	saliva	0	2	0	0	0	0	0
RDPYD18300129	NA	NA	22.33	saliva	NA	NA	NA	NA	0	0	0
RDPYD18300048	33.9167	1	22.41	saliva	0	2	0	0	0	0	0
RDPYD18300264	29.5	0	22.63	saliva	1	2	0	0	0	0	0
RDPYD18300345	39.1315	1	19.38	saliva	0	2	0	1	0	0	0
RDPYD18300183	NA	0	NA	saliva	0	2	1	0	NA	NA	NA
RSZYD18187132	36.3333	1	NA	saliva	0	2	0	0	NA	NA	NA
RSZYD18078430	34.0833	0	26.7	saliva	0	2	0	0	0	0	0
RSZYD18187213	22.3333	1	23.83	saliva	0	2	0	0	0	0	0
RSZYD18187051	NA	1	23.81	saliva	0	0	0	0	0	0	0
RSZYD18078511	24.75	1	20.13	saliva	0	2	0	0	0	0	0
RSZYD18078115	NA	0	22.41	saliva	0	2	0	0	1	0	0
RDPYD18300381	NA	NA	23.65	saliva	NA	NA	NA	NA	0	0	0
RSZYD18187330	30.3333	1	17.2	saliva	1	2	1	0	0	0	0
RSZYD18187411	27.75	1	19.31	saliva	0	1	0	0	0	0	0
RSZYD18078232	NA	NA	23.68	saliva	NA	NA	NA	NA	1	0	0
RSZYD18078070	27.5833	1	20.72	saliva	1	2	0	0	0	0	0
RSZYD18078313	53.25	0	24.96	saliva	0	2	0	0	1	0	0
RSZYD18187015	NA	1	18.07	saliva	0	2	0	0	0	0	0
RSZYD18078151	28.25	1	18.07	saliva	0	2	0	0	0	0	0
RDPYD18300309	38	0	20.11	saliva	0	2	0	0	0	0	0
RDPYD18300147	27.9167	1	28.48	saliva	1	2	0	0	0	0	0
RDPYD18300066	29.25	1	24.13	saliva	1	2	0	0	0	0	0
RDPYD18189940	32.4167	0	23.64	saliva	0	2	0	0	0	0	0
RSZYD18187589	26.8333	0	28.96	saliva	1	3	0	0	1	0	0
RDPYD18088780	NA	NA	NA	saliva	NA	NA	NA	NA	NA	NA	NA
RSZYD18187985	NA	NA	20.24	saliva	NA	NA	NA	NA	0	0	1
RDPYD18088825	30.75	1	NA	saliva	0	2	0	1	NA	NA	NA
RSZYD18187868	27.1667	0	23.12	saliva	0	3	0	0	0	0	0
RSZYD18187949	23.25	1	18.52	saliva	0	3	0	0	0	0	0
RSZYD18187787	30.6667	0	15.61	saliva	0	1	0	0	0	0	0
RSZYD18078689	25.9167	1	17.31	saliva	1	2	0	0	0	0	0
RDPYD18189823	29.7315	0	19.44	saliva	0	3	0	0	0	0	0
RDPYD18088807	34.0833	0	NA	saliva	0	1	1	0	NA	NA	NA
RSZYD18187688	24.75	0	18.57	saliva	0	3	0	0	0	0	0
RSZYD18187769	28.9167	0	29.15	saliva	0	2	0	0	2	0	0
RDPYD18088960	NA	NA	NA	saliva	NA	NA	NA	NA	NA	NA	NA
RDPYD18189805	31.5	0	20.2	saliva	0	1	0	0	0	0	0
RDPYD18093595	NA	NA	NA	saliva	NA	NA	NA	NA	NA	NA	NA
RDPYD18088843	26.75	1	NA	saliva	0	2	0	0	NA	NA	NA
RSZYD18187967	30.75	0	22.76	saliva	1	2	0	0	0	0	0
RSZYD18078788	NA	NA	23.42	saliva	NA	NA	NA	NA	0	0	0
RDPYD18189922	36.6667	0	24.58	saliva	0	2	0	0	0	0	0
RDPYD18189841	NA	NA	17.31	saliva	NA	NA	NA	NA	0	0	0
RSZYD18187598	33.9167	1	21.82	saliva	1	3	1	0	1	0	0
RSZYD18187679	28.6667	0	22.38	saliva	0	2	0	0	0	0	0
RDPYD18088951	27.5	0	NA	saliva	0	1	0	0	NA	NA	NA
RSZYD18187994	28.9167	0	24.54	saliva	1	2	0	0	0	0	0
RDPYD18088834	NA	NA	NA	saliva	NA	NA	NA	NA	NA	NA	NA
RSZYD18187958	23.25	0	25.22	saliva	0	3	0	0	0	0	0
RSZYD18187796	29.3333	0	21.47	saliva	0	2	0	0	1	0	0
RSZYD18187877	28	1	21.41	saliva	0	3	0	0	0	0	0
RSZYD18078698	26.8333	0	19.69	saliva	0	2	0	0	1	0	0
RDPYD18189832	31.1667	1	NA	saliva	1	2	0	0	NA	NA	NA
RSZYD18078779	NA	1	NA	saliva	0	3	0	0	NA	NA	NA
RDPYD18189913	25.8333	0	18.07	saliva	1	1	1	0	0	0	0
RDPYD18088816	28.1667	1	NA	saliva	0	2	0	0	NA	NA	NA
RSZYD18187778	27.4167	1	NA	saliva	0	3	0	0	NA	NA	NA
RSZYD18187859	35.5	1	19.95	saliva	0	2	1	0	0	0	0
RSZYD18187697	33.6667	0	23.5	saliva	0	2	0	0	0	0	0
RDPYD18189814	33.75	1	18.55	saliva	0	2	0	0	1	0	0
RSZYD18078599	NA	NA	18.73	saliva	NA	NA	NA	NA	1	0	0
RDPYD18088852	NA	NA	NA	saliva	NA	NA	NA	NA	NA	NA	NA
RSZYD18187976	32.8333	1	NA	saliva	0	2	0	0	0	0	0
RSZYD18187895	26.9167	1	19.56	saliva	0	2	0	0	0	0	0
RDPYD18189850	29.8333	0	22.14	saliva	0	2	0	0	0	0	0
RDPYD18189931	25	0	33.57	saliva	0	3	0	0	0	0	0
RSZYD18187499	27	1	18.87	saliva	0	1	0	0	0	0	0
RSZYD18078797	35.6667	0	24.93	saliva	1	2	0	0	0	0	0
RDPYD18189919	NA	0	19.37	saliva	0	3	0	0	0	0	0
RDPYD18189838	31.6667	1	20.93	saliva	0	2	0	0	0	0	0
RDPYD18189991	22.4167	1	23.31	saliva	0	2	0	0	0	0	0
RDPYD18189955	35.4219	0	29.62	saliva	0	2	0	1	0	0	0
RDPYD18189874	30.5833	0	26.12	saliva	0	2	0	0	0	0	0
RDPYD18300011	24.1667	1	NA	saliva	1	2	0	0	NA	NA	NA
RDPYD18088957	31.25	1	15.99	saliva	0	2	0	0	0	0	0
RDPYD18088795	26.8333	0	NA	saliva	0	2	0	0	NA	NA	NA
RDPYD18189937	26.9507	1	17.18	saliva	0	2	0	0	0	1	0
RDPYD18189856	31.4167	1	16.9	saliva	1	2	0	0	0	0	0
RDPYD18088858	NA	NA	NA	saliva	NA	NA	NA	NA	NA	NA	NA
RDPYD18088777	NA	0	NA	saliva	0	2	0	0	NA	NA	NA
RDPYD18189973	NA	NA	26.77	saliva	NA	NA	NA	NA	0	0	0
RDPYD18189892	27.5833	1	19.92	saliva	0	1	0	0	0	0	0
RDPYD18088975	28.9167	0	NA	saliva	0	2	0	0	NA	NA	NA
RDPYD18300110	22.8333	1	20.02	saliva	1	2	0	0	0	0	0
RDPYD18189847	35	0	28.73	saliva	0	2	0	0	0	0	0
RDPYD18189928	NA	NA	23.11	saliva	NA	NA	NA	NA	0	0	0
RDPYD18088849	28.3333	0	NA	saliva	0	2	0	0	NA	NA	NA
RDPYD18189883	NA	NA	NA	saliva	NA	NA	NA	NA	NA	NA	NA
RDPYD18189964	26.1667	1	25.97	saliva	0	3	0	0	0	0	0
RDPYD18088966	35.9167	0	NA	saliva	0	2	0	0	NA	NA	NA
RDPYD18300101	32.8333	0	26.37	saliva	1	2	0	0	0	0	0
RDPYD18300020	28.8333	1	21.93	saliva	1	2	0	0	0	0	0
RDPYD18189865	NA	NA	NA	saliva	NA	NA	NA	NA	NA	NA	NA
RDPYD18189946	31.5	1	17.47	saliva	0	1	0	0	0	0	0
RDPYD18300002	28.0833	1	20.24	saliva	1	2	0	0	0	0	0
RDPYD18189982	20.8333	1	16.97	saliva	0	2	0	0	0	0	0
RDPYD18189829	33.5833	1	26.18	saliva	1	2	0	1	0	0	0
RDPYD18088984	NA	NA	NA	saliva	NA	NA	NA	NA	NA	NA	NA
RDPYD18300200	30.5833	0	23.71	saliva	1	2	0	0	1	0	0
RSZYD18187480	NA	NA	NA	saliva	NA	NA	NA	NA	NA	NA	NA
RSZYD18187642	NA	NA	NA	saliva	NA	NA	NA	NA	NA	NA	NA
RSZYD18187723	NA	NA	19.01	saliva	NA	NA	NA	NA	0	0	0
RDPYD18075171	40.4167	0	NA	saliva	1	2	1	0	NA	NA	NA
RSZYD18078229	30.3333	0	21.97	saliva	0	2	0	0	0	0	0
RSZYD18078067	22.25	0	16.98	saliva	0	2	0	0	0	0	0
RSZYD18078148	31	0	22.48	saliva	0	2	0	0	0	0	0
RDPYD18300297	NA	NA	NA	saliva	NA	NA	NA	NA	NA	NA	NA
RDPYD18300378	29.1667	0	18.83	saliva	1	2	0	0	1	0	0
RSZYD18078625	29.6667	1	18.74	saliva	0	2	0	0	0	0	0
RSZYD18187165	33.25	1	18.22	saliva	1	3	0	1	0	0	1
RSZYD18187327	25.8333	0	23.1	saliva	0	2	0	0	0	1	0
RSZYD18078463	33.25	0	22.21	saliva	0	2	0	0	0	0	0
RSZYD18078706	27.6667	1	20.14	saliva	0	2	0	1	0	0	0
RSZYD18187246	NA	NA	22.86	saliva	NA	NA	NA	NA	0	0	1
RSZYD18187408	27.75	1	19.23	saliva	0	3	0	0	0	0	0
RSZYD18187084	32	1	16.57	saliva	0	2	0	0	0	0	0
RSZYD18078544	34.25	0	23.62	saliva	0	2	0	0	0	0	0
RSZYD18187840	27.5833	0	24.96	saliva	1	3	0	0	1	0	0
RDPYD18300099	27.75	0	21.63	saliva	0	2	0	0	0	0	0
RSZYD18078265	36.5833	0	22.37	saliva	0	2	0	0	NA	NA	NA
RSZYD18187129	25.5	0	18.5	saliva	0	2	0	0	0	0	0
RSZYD18078427	30.9167	1	17.2	saliva	0	1	0	0	0	0	0
RSZYD18078346	25.5833	0	22.91	saliva	0	2	1	0	1	0	0
RSZYD18078508	37.611	0	24.54	saliva	1	2	0	0	0	0	0
RSZYD18187048	28.6667	0	18.55	saliva	0	2	0	0	0	0	0
RSZYD18078184	NA	NA	25.54	saliva	NA	NA	NA	NA	2	0	0
RSZYD18187525	28.8333	1	18.83	saliva	0	2	0	0	0	0	0
RSZYD18078661	32.75	0	20.47	saliva	0	2	0	0	1	0	0
RSZYD18187606	35.9167	0	28.08	saliva	1	2	0	0	0	0	0
RSZYD18187282	33.3333	1	24.44	saliva	0	2	0	0	0	0	0
RSZYD18078742	24.0833	0	20.44	saliva	0	2	0	0	1	0	0
RSZYD18078580	22.6667	1	19.49	saliva	0	3	0	0	0	0	0
RSZYD18187444	37.9167	0	23.18	saliva	0	2	0	0	1	0	0
RSZYD18187660	28	1	NA	saliva	0	2	0	0	NA	NA	NA
RSZYD18187822	NA	NA	21.26	saliva	NA	NA	NA	NA	0	0	0
RSZYD18187903	25.0833	1	17.63	saliva	1	2	0	0	0	0	0
RSZYD18078085	33.75	1	21.22	saliva	0	2	0	0	0	0	0
RSZYD18078247	27.75	1	23.16	saliva	0	2	0	0	0	0	0
RSZYD18078166	37.1667	0	27.15	saliva	0	1	0	0	0	0	0
RSZYD18078328	43.1233	0	23.87	saliva	0	2	0	0	0	0	0
RDPYD18300396	31.3333	1	18.13	saliva	0	2	0	0	0	0	0
RSZYD18187345	32.011	1	20.25	saliva	1	2	0	1	0	0	0
RSZYD18078481	28.3333	1	20.67	saliva	1	2	0	1	0	0	0
RSZYD18187507	33	0	23.15	saliva	0	2	0	0	1	0	0
RSZYD18078643	39.6667	0	24.98	saliva	0	3	1	1	1	0	0
RSZYD18187183	NA	0	22.6	saliva	0	2	0	0	0	0	1
RSZYD18078562	27.5	0	22.06	saliva	0	2	0	0	0	0	0
RSZYD18078724	26.0833	1	25.48	saliva	0	2	0	0	0	0	0
RSZYD18187264	28.5833	1	20.13	saliva	0	2	0	0	1	0	0
RDPYD18300279	NA	NA	25.91	saliva	NA	NA	NA	NA	1	0	0
RDPYD18300198	28.4167	0	27.97	saliva	0	2	0	0	1	0	0
RSZYD18078445	NA	NA	21.98	saliva	NA	NA	NA	NA	1	0	0
RSZYD18187309	NA	1	25.53	saliva	0	2	0	0	2	0	0
RSZYD18187147	26.6795	0	21.55	saliva	1	2	1	0	NA	NA	NA
RSZYD18078607	22.1667	0	19.84	saliva	0	3	0	0	0	0	0
RSZYD18187066	NA	NA	29.71	saliva	NA	NA	NA	NA	0	0	0
RSZYD18078526	33.3333	0	23.72	saliva	0	2	0	0	0	0	0
RSZYD18187228	NA	0	NA	saliva	0	3	0	0	NA	NA	NA
RSZYD18078049	NA	NA	NA	saliva	NA	NA	NA	NA	0	0	0
RSZYD18187705	26.9167	0	21.59	saliva	0	3	0	0	0	0	0
RSZYD18187381	24.6667	0	34.48	saliva	0	3	0	1	0	0	0
RSZYD18187543	NA	NA	23.62	saliva	NA	NA	NA	NA	2	0	0
RSZYD18187462	23.25	1	20.69	saliva	1	3	1	0	0	0	0
RSZYD18078760	23.5	0	19.05	saliva	0	2	0	0	0	0	0
RSZYD18187624	42.75	0	27.82	saliva	0	2	0	0	2	0	0
RSZYD18187570	33.3333	0	18.67	saliva	0	2	0	0	0	0	0
RSZYD18187732	30.9167	1	22.93	saliva	0	2	0	0	0	0	0
RDPYD18075180	NA	NA	NA	saliva	NA	NA	NA	NA	NA	NA	NA
RSZYD18187651	NA	NA	23.59	saliva	NA	NA	NA	NA	0	0	1
RSZYD18187813	NA	NA	23.5	saliva	NA	NA	NA	NA	0	0	0
RSZYD18078319	31.6667	1	21.99	saliva	0	1	0	0	0	0	0
RSZYD18078157	35.6667	0	NA	saliva	0	2	0	0	NA	NA	NA
RSZYD18078076	29.8333	1	33.02	saliva	0	2	0	0	0	0	0
RSZYD18078238	24.1667	1	18.03	saliva	0	2	0	0	0	0	0
RDPYD18300387	28	1	21.77	saliva	0	1	0	0	0	0	0
RSZYD18078391	34	0	20.18	saliva	0	2	0	0	0	0	0
RSZYD18187255	29.5833	0	27.9	saliva	0	2	0	0	0	1	0
RSZYD18078715	31.5833	1	NA	saliva	0	2	0	0	NA	NA	NA
RSZYD18187093	NA	NA	27.52	saliva	NA	NA	NA	NA	0	0	0
RSZYD18078553	22	1	23.05	saliva	0	2	0	0	0	0	0
RSZYD18187417	30.75	1	21.09	saliva	0	2	0	0	0	0	0
RSZYD18078472	35	1	23.83	saliva	0	3	0	0	0	0	0
RSZYD18187336	25.3333	0	NA	saliva	0	2	0	0	NA	NA	NA
RSZYD18187174	NA	NA	NA	saliva	NA	NA	NA	NA	NA	NA	NA
RSZYD18078634	32.5808	0	21.38	saliva	0	2	0	0	1	0	0
RSZYD18187930	29.3671	0	18.81	saliva	1	1	0	1	0	0	0
RDPYD18300189	47.1699	0	24.54	saliva	0	2	0	0	0	0	0
RDPYD18093603	NA	1	NA	saliva	0	2	0	0	NA	NA	NA
RSZYD18187219	27.9167	1	NA	saliva	0	2	0	1	NA	NA	NA
RSZYD18078355	31.8986	0	23.62	saliva	1	3	0	0	0	0	0
RSZYD18078193	34.0833	1	19.23	saliva	0	2	0	0	0	0	0
RSZYD18187057	26.1667	1	20.2	saliva	0	2	0	0	0	0	0
RSZYD18078274	NA	1	NA	saliva	1	2	0	0	NA	NA	NA
RSZYD18187138	29.9167	1	20.95	saliva	1	3	1	0	0	0	0
RSZYD18187291	29.75	0	19.92	saliva	0	1	0	0	0	0	0
RSZYD18078751	26.4167	0	22.74	saliva	0	2	0	0	0	0	0
RSZYD18187615	25.6795	0	23.72	saliva	0	2	0	0	0	0	0
RSZYD18187453	32.5833	1	NA	saliva	0	3	0	0	NA	NA	NA
RSZYD18187372	27.9167	0	21.91	saliva	0	2	0	0	0	0	0
RSZYD18187534	33.4167	1	22.95	saliva	1	2	0	0	0	0	0
RSZYD18078670	34.3333	0	26.51	saliva	0	2	0	0	1	0	0
RSZYD18187912	30.3333	0	20.31	saliva	0	3	0	0	0	0	0
RSZYD18187831	NA	NA	26.35	saliva	NA	NA	NA	NA	0	0	0
RSZYD18187039	32.6667	0	21.38	saliva	0	2	0	0	0	0	0
RSZYD18078175	24.25	1	24.97	saliva	0	2	0	0	0	0	0
RSZYD18078256	45.5	1	20.97	saliva	0	2	0	0	0	0	0
RSZYD18078571	28.9167	0	29.07	saliva	0	3	0	0	1	0	0
RSZYD18187435	35.3333	1	25.15	saliva	0	2	0	0	0	0	0
RSZYD18187273	24.75	1	20.17	saliva	1	3	0	0	0	0	0
RSZYD18078652	31.8333	1	18.07	saliva	0	2	1	0	0	0	0
RSZYD18187192	NA	0	22.76	saliva	0	2	0	0	0	0	1
RSZYD18187516	31.2466	0	23.66	saliva	0	2	0	0	0	0	0
RSZYD18187354	27.9167	1	NA	saliva	0	2	0	1	NA	NA	NA
RSZYD18078490	27.8333	0	22.76	saliva	0	2	0	0	0	0	0
RDPYD18300369	23.6667	1	18.18	saliva	0	2	0	0	0	0	0
RDPYD18300288	32.6667	0	25.77	saliva	1	2	0	0	0	0	0
RSZYD18078535	26.1667	0	33.1	saliva	0	2	0	0	1	0	0
RSZYD18187075	35.4167	1	22.38	saliva	0	2	0	0	1	0	0
RSZYD18187237	25.1667	1	20.44	saliva	0	2	0	0	0	0	0
RSZYD18078616	24.75	0	17.32	saliva	0	3	0	0	0	0	0
RSZYD18078454	25.0833	1	NA	saliva	0	2	0	0	NA	NA	NA
RSZYD18187318	25.6667	1	17.48	saliva	0	2	0	0	0	0	0
RSZYD18078139	25.5	1	NA	saliva	1	2	1	0	NA	NA	NA
RSZYD18078058	33.5	1	23.22	saliva	1	3	0	1	0	0	0
RSZYD18187471	26.75	0	20.05	saliva	0	3	0	0	0	0	0
RSZYD18187633	25.6667	1	20.83	saliva	0	1	0	0	0	0	0
RSZYD18187552	26.4167	0	22.09	saliva	0	2	0	0	0	0	0
RSZYD18187714	31.25	0	22.48	saliva	0	2	0	0	0	0	0
RSZYD18187390	NA	NA	24.84	saliva	NA	NA	NA	NA	2	0	0
RSZYD18187400	27.4167	0	20.96	saliva	1	2	0	0	1	0	0
RDPYD18300370	39	0	22.49	saliva	0	2	0	0	0	0	0
RDPYD18300136	30.8333	0	28.08	saliva	0	2	1	0	1	0	0
RDPYD18300055	31.3333	1	20.32	saliva	0	2	0	0	0	0	0
RSZYD18187004	33.6667	0	23.08	saliva	0	1	0	0	0	0	0
RSZYD18078140	27.25	0	20.86	saliva	0	2	0	0	1	0	0
RDPYD18300019	24.5833	1	20.57	saliva	0	2	0	0	0	0	0
RSZYD18078104	NA	NA	18.82	saliva	NA	NA	NA	NA	0	0	0
RSZYD18078023	29	1	21.72	saliva	0	2	0	0	0	0	0
RDPYD18300172	NA	NA	20.55	saliva	NA	NA	NA	NA	0	0	0
RDPYD18300334	33.9534	0	26.44	saliva	0	2	0	0	1	0	0
RDPYD18300253	30.75	0	22.6	saliva	0	2	0	0	0	0	0
RDPYD18300091	NA	NA	26.53	saliva	NA	NA	NA	NA	0	0	0
RSZYD18078500	29.9167	1	15.82	saliva	1	3	0	0	0	0	0
RSZYD18187040	39.3233	0	25.5	saliva	1	1	0	0	0	0	0
RSZYD18187202	28.9096	1	21.46	saliva	1	2	0	0	0	0	0
RSZYD18187121	30.5	1	21.7	saliva	0	2	0	0	0	0	0
RDPYD18300316	24.5833	0	23.14	saliva	0	2	0	0	0	0	0
RDPYD18300154	26.9167	1	18.82	saliva	0	1	0	0	0	0	0
RDPYD18300073	28.5	1	21.36	saliva	1	2	0	0	0	0	0
RSZYD18078320	26.9167	0	21.17	saliva	0	3	0	1	NA	NA	NA
RSZYD18187022	29.7534	0	23.89	saliva	0	2	0	0	0	0	0
RSZYD18078401	23.8333	1	16.55	saliva	0	1	0	0	0	0	0
RSZYD18187103	34.9945	0	24.47	saliva	1	2	0	0	2	0	0
RDPYD18300118	29.5833	1	18.03	saliva	0	2	0	0	0	0	0
RDPYD18300037	33.75	1	20.09	saliva	0	1	0	1	0	0	0
RSZYD18078122	25.0833	1	20.61	saliva	1	2	0	1	0	0	0
RSZYD18078203	23.9167	1	20.2	saliva	0	3	0	0	0	0	0
RDPYD18300352	NA	NA	26.9	saliva	NA	NA	NA	NA	1	0	1
RDPYD18300190	31.6667	0	28.34	saliva	0	3	0	0	0	0	0
RDPYD18300271	30.0411	0	21.71	saliva	1	3	0	0	0	0	0
RSZYD18187220	NA	NA	23.63	saliva	NA	NA	NA	NA	0	0	0
RSZYD18187301	31.8333	1	17.51	saliva	0	2	0	0	0	0	0
RDPYD18300064	26.1667	1	19.03	saliva	1	1	0	0	0	0	0
RDPYD18300307	41.5	0	28.28	saliva	0	2	0	0	1	0	0
RDPYD18300145	26.0833	1	22.04	saliva	1	2	0	0	1	0	0
RSZYD18078311	27.75	0	27.71	saliva	0	1	0	0	0	0	0
RSZYD18187013	27.9167	0	26.94	saliva	0	2	0	0	1	0	0
RDPYD18300028	28.75	0	17.96	saliva	0	2	0	0	0	0	0
RDPYD18300109	50.1667	1	23.05	saliva	1	1	0	1	0	0	0
RSZYD18078113	26.3333	1	24.8	saliva	0	2	0	0	0	0	0
RDPYD18300262	35.1667	1	22.23	saliva	0	2	0	0	0	0	0
RDPYD18300343	NA	NA	23.45	saliva	NA	NA	NA	NA	1	0	0
RDPYD18300181	34.0833	1	25	saliva	1	2	1	0	0	0	0
RSZYD18187130	24.5833	0	NA	saliva	0	2	0	0	NA	NA	NA
RSZYD18187211	NA	NA	23.62	saliva	NA	NA	NA	NA	0	0	0
RSZYD18078014	27.5833	1	16.97	saliva	0	1	0	0	0	0	0
RDPYD18300406	24.25	1	18.66	saliva	0	2	0	0	0	0	0
RDPYD18300082	NA	1	NA	saliva	1	2	0	0	NA	NA	NA
RDPYD18300244	25.1667	1	20.43	saliva	0	2	0	0	0	0	0
RDPYD18300163	28.75	1	21.1	saliva	0	2	0	0	0	0	0
RDPYD18300325	NA	NA	18.44	saliva	NA	NA	NA	NA	0	0	0
RSZYD18078410	28	0	26.99	saliva	1	2	0	0	1	0	0
RSZYD18187112	22.5833	0	20.81	saliva	0	2	0	0	0	0	0
RSZYD18187031	30.8333	1	22.19	saliva	0	2	0	1	0	0	0
RDPYD18300046	33.8333	1	18.87	saliva	0	2	1	0	0	0	0
RDPYD18300208	36.75	0	19.72	saliva	0	2	0	0	1	0	0
RDPYD18300127	31.8333	0	20.6	saliva	1	2	0	0	1	0	0
RSZYD18078212	28.0833	1	17.83	saliva	0	2	0	1	0	0	0
RSZYD18078131	33.75	1	19.4	saliva	0	1	0	0	0	0	0
RDPYD18300280	32.5	0	32.42	saliva	1	3	0	1	0	0	0
RDPYD18300361	31	0	27.08	saliva	0	3	0	0	0	0	0
RSZYD18187310	24.6667	1	19.47	saliva	0	3	0	0	0	0	0
RSZYD18187965	25.3333	1	20.45	saliva	0	1	1	0	0	0	0
RSZYD18187884	26.3333	0	16.98	saliva	1	2	0	0	0	0	0
RDPYD18088841	30.9167	1	NA	saliva	1	2	0	0	NA	NA	NA
RSZYD18078786	29.5833	1	29.42	saliva	0	3	0	0	0	0	0
RSZYD18187488	35.3333	1	21.93	saliva	0	2	0	0	1	0	0
RDPYD18189920	NA	1	20.34	saliva	0	2	1	0	1	0	0
RDPYD18075179	21.8333	0	NA	saliva	0	2	0	0	NA	NA	NA
RDPYD18093593	NA	0	NA	saliva	0	3	0	0	NA	NA	NA
RSZYD18078588	37.25	0	25.43	saliva	0	2	0	0	0	0	0
RDPYD18189803	NA	1	25.92	saliva	0	2	0	0	0	0	0
RSZYD18078669	28.3333	0	23.72	saliva	1	3	0	0	1	0	0
RDPYD18088805	26.6667	1	NA	saliva	0	1	0	0	NA	NA	NA
RSZYD18187686	27.8333	0	23.69	saliva	0	3	0	0	1	0	1
RSZYD18187848	34.8333	0	29.32	saliva	1	3	0	0	1	0	0
RSZYD18187767	29.5833	0	22.32	saliva	0	2	0	0	1	0	0
RSZYD18187929	26.5833	1	20.34	saliva	0	2	0	0	0	0	0
RSZYD18187983	31.9167	0	20.69	saliva	0	3	0	0	1	0	0
RSZYD18078489	NA	NA	22.28	saliva	NA	NA	NA	NA	0	0	0
RSZYD18187668	NA	NA	28.28	saliva	NA	NA	NA	NA	0	0	0
RSZYD18187587	34.5	0	20.02	saliva	0	1	0	0	0	0	0
RDPYD18189902	NA	1	19.02	saliva	0	2	0	0	0	0	0
RSZYD18078768	25.5833	0	16.91	saliva	0	1	0	0	1	0	0
RSZYD18078687	NA	NA	21.2	saliva	NA	NA	NA	NA	0	0	0
RDPYD18189821	28.5833	0	22.14	saliva	0	2	1	0	2	0	0
RSZYD18187389	NA	NA	21.05	saliva	NA	NA	NA	NA	0	0	0
RDPYD18088823	NA	NA	NA	saliva	NA	NA	NA	NA	NA	NA	NA
RSZYD18187947	28.3333	1	24.35	saliva	0	2	0	0	0	1	0
RSZYD18187785	52	0	20.15	saliva	0	2	0	0	0	0	0
RSZYD18187893	31.6667	1	22.06	saliva	0	2	0	0	0	0	0
RSZYD18187974	NA	1	20.9	saliva	0	2	0	0	NA	NA	NA
RSZYD18078399	24.9167	0	28.4	saliva	1	2	0	0	0	0	0
RDPYD18088850	NA	NA	NA	saliva	NA	NA	NA	NA	NA	NA	NA
RSZYD18187578	34.8333	1	NA	saliva	0	3	0	0	NA	NA	NA
RSZYD18187497	35.6667	0	20.45	saliva	1	2	0	0	1	0	0
RSZYD18187659	NA	NA	26.53	saliva	NA	NA	NA	NA	1	0	0
RDPYD18189812	28.8333	1	15.57	saliva	0	2	0	0	0	0	0
RSZYD18078678	31.5833	1	19.78	saliva	0	3	1	1	0	0	0
RSZYD18078597	24.0833	0	18.5	saliva	0	3	0	0	0	0	0
RSZYD18078759	32.25	1	19.73	saliva	0	2	0	0	0	0	0
RSZYD18187299	NA	NA	24.88	saliva	NA	NA	NA	NA	0	0	0
RDPYD18088814	26	0	NA	saliva	0	2	0	0	NA	NA	NA
RSZYD18187776	32.75	1	21.5	saliva	0	2	0	0	0	0	0
RSZYD18187938	29.6667	1	19.23	saliva	0	1	0	0	0	0	0
RSZYD18187857	NA	NA	23.32	saliva	NA	NA	NA	NA	1	0	0
RSZYD18187695	27.3333	0	22.49	saliva	1	2	0	0	0	0	0
RSZYD18187992	22.75	1	17.37	saliva	0	3	0	0	0	0	0
RSZYD18078579	27.9167	1	16.01	saliva	0	2	0	0	0	0	0
RSZYD18187596	28.3333	1	18.87	saliva	1	2	0	0	0	0	0
RSZYD18187758	33.1667	1	19.92	saliva	1	3	1	0	0	0	0
RSZYD18187677	27.5	1	17.93	saliva	0	3	0	0	1	0	0
RSZYD18187839	NA	NA	21.55	saliva	NA	NA	NA	NA	2	0	0
RSZYD18078696	35.5	0	NA	saliva	1	1	0	0	NA	NA	NA
RSZYD18187398	39.7589	1	20.33	saliva	0	1	0	1	1	0	0
RDPYD18189830	28.6667	1	19.29	saliva	0	2	0	0	0	0	0
RSZYD18187479	32.75	1	21.5	saliva	0	1	0	0	0	0	0
RDPYD18189911	36.0833	0	20.72	saliva	0	2	0	0	0	0	0
RDPYD18088832	NA	NA	NA	saliva	NA	NA	NA	NA	NA	NA	NA
RSZYD18187956	29.6667	0	17.58	saliva	0	2	0	0	0	0	0
RSZYD18187875	27.0833	1	17.9	saliva	0	3	0	0	0	0	0
RDPYD18189959	25.0301	0	22.68	saliva	0	2	1	0	0	0	1
RDPYD18189878	NA	0	NA	saliva	0	2	0	0	NA	NA	NA
RDPYD18300330	22.9167	1	20.51	saliva	1	3	0	0	0	0	0
RSZYD18078100	NA	NA	19.41	saliva	NA	NA	NA	NA	0	0	0
RDPYD18088799	32	1	NA	saliva	0	2	0	0	NA	NA	NA
RDPYD18300015	NA	NA	NA	saliva	NA	NA	NA	NA	NA	NA	NA
RDPYD18189995	30.75	0	21.56	saliva	0	2	0	0	0	0	0
RSZYD18187000	26	1	19.66	saliva	0	2	0	0	0	0	0
RDPYD18300132	29.8333	1	20.2	saliva	0	2	0	0	0	0	0
RDPYD18300051	29.5	1	22.41	saliva	0	1	0	0	1	0	0
RDPYD18189977	29.1507	1	18.87	saliva	1	1	0	0	0	0	0
RDPYD18189896	NA	NA	22.07	saliva	NA	NA	NA	NA	0	0	0
RDPYD18088979	NA	NA	NA	saliva	NA	NA	NA	NA	NA	NA	NA
RDPYD18300114	29.8333	0	21.67	saliva	0	2	0	0	0	0	0
RDPYD18300033	24.3333	0	33.22	saliva	0	2	0	0	1	0	0
RDPYD18300312	39	0	22.53	saliva	0	2	0	0	0	0	0
RDPYD18300150	33.6667	1	20.96	saliva	0	2	0	0	0	0	0
RDPYD18189887	27	1	20.21	saliva	0	2	0	0	0	0	0
RDPYD18189968	25.4167	0	17.9	saliva	1	2	1	0	0	0	0
RDPYD18300024	24.6667	1	17.9	saliva	0	2	0	0	0	0	0
RDPYD18300105	35.5	0	22.5	saliva	0	2	1	1	0	0	1
RDPYD18300060	26.5	1	19.63	saliva	0	2	0	0	0	0	0
RDPYD18300303	25.6667	0	20.23	saliva	1	1	0	0	0	0	0
RDPYD18300141	24.25	1	22.72	saliva	0	2	0	1	1	0	0
RDPYD18300042	35.6667	0	24.14	saliva	1	2	0	0	0	0	0
RDPYD18300204	32.25	1	NA	saliva	1	2	1	0	NA	NA	NA
RDPYD18300123	30.9167	0	22.39	saliva	0	3	0	0	1	0	0
RDPYD18088988	NA	NA	NA	saliva	NA	NA	NA	NA	NA	NA	NA
RDPYD18300006	29	1	19.4	saliva	0	3	0	0	0	0	0
RDPYD18189869	31	1	22.64	saliva	0	2	0	0	0	0	1
RDPYD18300321	36.3333	0	24.22	saliva	1	3	0	0	0	0	0
RSZYD18078269	32.6667	0	18.37	saliva	0	2	0	0	0	0	0
RDPYD18088801	28.8333	0	NA	saliva	0	2	1	0	NA	NA	NA
RSZYD18078188	26.1667	0	20.91	saliva	0	2	0	0	0	0	0
RSZYD18187925	26.3333	1	16.94	saliva	1	3	0	1	0	0	1
RSZYD18187763	35.25	1	28.16	saliva	1	2	1	1	0	0	0
RSZYD18187682	NA	NA	17.38	saliva	NA	NA	NA	NA	0	0	0
RSZYD18187844	NA	1	27.56	saliva	0	1	0	0	1	0	0
RSZYD18187529	29.6667	0	24.9	saliva	0	2	0	0	0	0	0
RSZYD18187367	31.1667	1	21.12	saliva	0	2	0	0	0	0	0
RSZYD18187286	22.5	1	17.88	saliva	0	2	0	0	0	0	0
RSZYD18078746	24.25	0	21.95	saliva	0	3	0	0	0	0	0
RSZYD18078584	27.75	1	25.07	saliva	0	2	0	0	0	0	0
RSZYD18187448	31	1	NA	saliva	0	2	0	0	NA	NA	NA
RSZYD18187169	72.9167	1	23.42	saliva	0	2	0	0	1	0	0
RSZYD18078467	34.3333	1	21.76	saliva	0	2	1	0	0	0	0
RSZYD18187088	32.5833	1	19.99	saliva	0	2	0	0	1	0	0
RSZYD18078548	33.5	0	NA	saliva	0	2	0	0	NA	NA	NA
RSZYD18187961	26.8333	1	21.22	saliva	0	1	0	0	0	0	0
RSZYD18187880	33.9167	1	19.27	saliva	0	2	0	0	1	0	0
RSZYD18187565	35.6667	0	24.34	saliva	0	2	0	0	0	0	1
RSZYD18187727	NA	NA	20.92	saliva	NA	NA	NA	NA	0	0	0
RSZYD18078782	24	0	19.16	saliva	0	2	0	0	0	0	0
RSZYD18187646	28	0	23.04	saliva	0	3	0	0	1	0	0
RSZYD18187484	23.25	0	20.9	saliva	0	1	0	0	0	0	0
RSZYD18187808	33.3333	0	27.73	saliva	0	2	0	0	1	0	0
RSZYD18187781	42	0	23.81	saliva	0	2	1	0	1	0	0
RSZYD18187943	29.5096	0	22.32	saliva	1	2	1	0	0	0	0
RSZYD18187862	27.4411	1	21.09	saliva	1	3	0	0	0	0	0
RSZYD18187709	34.0833	1	21.73	saliva	1	2	0	0	0	0	0
RSZYD18187385	NA	NA	25.07	saliva	NA	NA	NA	NA	0	0	0
RSZYD18078683	28.3333	1	16.69	saliva	0	2	0	0	0	0	0
RSZYD18187547	25.75	0	NA	saliva	0	2	0	0	NA	NA	NA
RSZYD18187466	26.5	1	18.75	saliva	1	2	0	0	0	0	0
RSZYD18078764	27	0	22.91	saliva	1	2	0	1	0	0	0
RSZYD18187628	38.9167	0	28.33	saliva	0	2	0	0	1	0	0
RSZYD18187349	32.5833	0	20.72	saliva	0	1	0	0	1	0	0
RSZYD18078809	NA	1	NA	saliva	1	2	0	0	NA	NA	NA
RSZYD18078485	24.75	0	18.73	saliva	1	3	0	0	0	0	0
RSZYD18078647	26.5833	1	16.42	saliva	0	2	0	0	0	0	0
RSZYD18078566	34.75	0	31.61	saliva	0	2	0	0	1	0	0
RSZYD18187268	29.9167	0	23.52	saliva	0	2	0	0	1	0	0
RSZYD18187583	39.5	0	22	saliva	0	1	0	0	1	0	0
RSZYD18187907	NA	NA	NA	saliva	NA	NA	NA	NA	NA	NA	NA
RSZYD18187826	28.25	1	19.37	saliva	0	2	0	0	0	0	0
RSZYD18187664	NA	1	23.68	saliva	0	2	0	0	1	0	0
RSZYD18078089	28	1	18.59	saliva	0	3	0	0	0	0	0
RDPYD18088810	32	1	NA	saliva	0	2	0	0	NA	NA	NA
RSZYD18078359	41.5833	0	20.69	saliva	0	2	0	0	0	0	0
RSZYD18078197	34.75	1	20.5	saliva	0	2	0	0	0	0	0
RSZYD18078278	32.75	1	21.64	saliva	0	2	0	0	1	0	0
RDPYD18093607	NA	NA	NA	saliva	NA	NA	NA	NA	NA	NA	NA
RSZYD18187691	30.9167	1	20.87	saliva	0	3	0	0	0	0	0
RSZYD18187853	28	1	22.03	saliva	0	1	0	0	0	0	0
RSZYD18187772	NA	1	25.95	saliva	0	1	0	0	0	0	0
RSZYD18187934	33.3333	1	20.13	saliva	0	2	0	0	0	0	0
RSZYD18187295	26.4167	0	23.41	saliva	0	2	0	0	0	0	0
RSZYD18078755	32.25	0	19.92	saliva	0	2	0	0	1	0	0
RSZYD18187619	23.9167	1	18.36	saliva	0	3	0	0	0	0	0
RSZYD18187457	23.3333	0	22.72	saliva	0	3	0	0	0	0	0
RSZYD18078593	32.8333	1	20.78	saliva	0	2	0	0	1	0	0
RSZYD18187376	33.9167	0	NA	saliva	1	3	0	0	NA	NA	NA
RSZYD18187538	29.6667	1	16.85	saliva	1	2	1	0	0	0	0
RSZYD18078674	26.8333	0	21.19	saliva	0	3	0	1	0	0	1
RSZYD18078395	28.1667	1	22.83	saliva	0	2	0	0	1	0	0
RSZYD18187259	25.25	1	22.96	saliva	0	2	0	0	0	0	0
RSZYD18078719	31	1	22.07	saliva	0	2	1	0	0	0	0
RSZYD18187097	31.5833	1	20	saliva	0	1	1	0	0	0	0
RSZYD18078557	NA	NA	NA	saliva	NA	NA	NA	NA	NA	NA	NA
RSZYD18078476	30.75	1	22.81	saliva	0	2	1	0	0	0	0
RSZYD18187178	NA	NA	24.09	saliva	NA	NA	NA	NA	1	0	0
RSZYD18078638	NA	NA	23.63	saliva	NA	NA	NA	NA	0	0	0
RSZYD18187970	28.6667	0	22.49	saliva	0	2	0	0	0	0	0
RSZYD18187655	23.5833	1	18.49	saliva	1	2	0	0	0	0	0
RSZYD18078791	28.8333	0	19.89	saliva	0	3	0	0	0	0	1
RSZYD18187817	30.0833	0	20.07	saliva	0	2	0	0	1	0	0
RSZYD18187493	37.7699	1	19.82	saliva	0	2	0	0	0	0	0
RSZYD18187574	30.3333	1	18.9	saliva	0	2	0	0	0	0	0
RSZYD18078539	37.5	1	22.35	saliva	1	2	0	0	0	0	0
RSZYD18187079	31.5	1	20.15	saliva	0	2	0	0	0	0	0
RSZYD18078458	26.5833	1	20.05	saliva	0	1	0	0	0	0	0
RSZYD18187871	26.1667	1	19.29	saliva	0	2	0	0	0	0	0
RSZYD18187952	30.1667	1	19.52	saliva	0	2	0	0	0	0	0
RSZYD18187790	29.6667	0	22.77	saliva	1	3	0	0	0	0	0
RSZYD18187475	25.75	0	22.84	saliva	0	3	0	0	1	0	0
RSZYD18187637	23.9167	1	19.26	saliva	0	2	0	1	0	0	0
RSZYD18078773	28.25	0	22.1	saliva	1	2	0	0	0	0	0
RSZYD18187556	NA	NA	18.14	saliva	NA	NA	NA	NA	0	0	0
RSZYD18078692	24.9945	0	21.88	saliva	0	2	0	0	0	0	0
RSZYD18187718	27.6667	0	23.39	saliva	0	2	0	0	0	0	0
RDPYD18075166	26.1667	0	NA	saliva	0	2	0	0	NA	NA	NA
RSZYD18187394	27.5833	1	27.41	saliva	0	2	0	0	0	0	0
RSZYD18078575	26.5	1	NA	saliva	0	2	0	0	0	0	0
RSZYD18187439	24.4167	0	NA	saliva	0	2	0	0	NA	NA	NA
RSZYD18078737	27.1667	1	17.53	saliva	0	2	0	0	0	0	0
RSZYD18187277	34.25	1	19.82	saliva	0	2	0	0	0	0	0
RSZYD18078656	29.0833	1	25.71	saliva	0	1	0	0	0	0	0
RSZYD18187196	31.75	1	22.03	saliva	0	2	0	0	1	0	0
RSZYD18187358	NA	NA	21.75	saliva	NA	NA	NA	NA	0	0	0
RSZYD18078494	30.4167	0	24.49	saliva	1	3	0	0	0	0	0
RSZYD18187835	NA	NA	19.33	saliva	NA	NA	NA	NA	1	0	0
RSZYD18187673	30.0833	0	18.14	saliva	0	1	0	0	0	0	1
RSZYD18187916	27.25	1	19.23	saliva	0	2	1	0	0	0	0
RSZYD18187592	32.5833	0	23.31	saliva	0	2	1	0	1	0	0
RSZYD18078098	NA	NA	26.01	saliva	NA	NA	NA	NA	0	0	0
RSZYD18078179	24.3333	1	20.28	saliva	0	2	0	0	0	0	0
RSZYD18078108	31.4167	0	25.31	saliva	0	2	0	0	0	0	0
RSZYD18187440	32.8333	1	22.39	saliva	1	2	0	0	1	0	0
RSZYD18187602	25.0137	0	20.57	saliva	0	2	0	0	1	0	0
RSZYD18187521	32.6667	1	24.69	saliva	0	1	0	0	1	0	0
RSZYD18078180	NA	1	21.79	saliva	1	2	0	0	0	0	0
RSZYD18078504	22.8333	0	19.61	saliva	0	3	0	0	0	0	0
RSZYD18187044	31.25	1	18.37	saliva	0	2	0	0	0	1	0
RSZYD18078342	28.9068	0	22.41	saliva	1	3	0	0	0	0	0
RSZYD18187206	NA	0	17.51	saliva	1	2	0	0	0	0	0
RSZYD18078261	36.75	0	21.57	saliva	0	2	0	0	0	0	0
RSZYD18078423	26.75	0	21.19	saliva	0	2	0	0	0	0	0
RDPYD18300257	38.9167	0	27.12	saliva	1	2	0	0	1	0	0
RDPYD18300095	23.8333	0	20.72	saliva	0	3	0	0	0	0	0
RDPYD18300338	33.8333	1	NA	saliva	1	3	0	0	NA	NA	NA
RDPYD18300176	28.4167	0	18.26	saliva	0	2	0	0	0	0	0
RSZYD18187008	47.9167	0	25	saliva	1	2	0	1	0	0	0
RSZYD18078306	41.4167	1	NA	saliva	0	1	0	0	NA	NA	NA
RSZYD18078225	27.5833	0	21.36	saliva	0	2	0	0	1	0	0
RSZYD18078063	NA	1	22.64	saliva	0	1	1	1	1	0	0
RDPYD18300059	21.75	1	22.32	saliva	1	3	0	1	0	0	0
RSZYD18078540	27.3333	0	24.89	saliva	0	2	0	0	0	0	0
RSZYD18187080	24.8333	0	20.78	saliva	0	2	0	0	0	1	0
RSZYD18187404	31.0833	0	24.38	saliva	0	2	0	0	0	0	0
RSZYD18187242	NA	1	20.18	saliva	0	2	0	0	1	0	0
RSZYD18078621	30.75	0	27.7	saliva	0	2	0	0	1	0	0
RSZYD18187161	33.0833	1	18.96	saliva	0	3	0	0	0	0	0
RSZYD18187323	30.5833	1	22.11	saliva	0	2	0	0	1	0	0
RDPYD18300293	33.5833	0	NA	saliva	0	2	0	0	NA	NA	NA
RDPYD18300374	23.25	1	21.36	saliva	0	1	0	0	0	0	1
RSZYD18078126	25.25	1	13.72	saliva	0	2	0	0	0	0	0
RSZYD18078045	26.8333	0	28.04	saliva	0	2	0	0	1	0	0
RSZYD18187620	30.9167	0	26.96	saliva	0	2	0	0	1	0	0
RSZYD18187701	28.5833	0	22.91	saliva	0	2	0	0	0	0	0
RSZYD18078360	36.25	0	25.03	saliva	0	2	0	0	1	0	0
RSZYD18187224	26.5833	0	21.56	saliva	0	2	0	0	1	0	0
RSZYD18187062	NA	1	34.73	saliva	0	1	1	1	1	0	0
RSZYD18078522	28.8333	1	24.52	saliva	0	3	0	0	0	0	0
RSZYD18078441	NA	NA	24.28	saliva	NA	NA	NA	NA	0	0	0
RSZYD18187305	29	0	NA	saliva	0	2	0	0	NA	NA	NA
RSZYD18078603	23.8333	1	21.3	saliva	0	3	0	0	0	0	0
RDPYD18300275	22.6667	1	21.45	saliva	0	2	0	0	0	0	0
RDPYD18300194	NA	NA	19.27	saliva	NA	NA	NA	NA	0	0	0
RDPYD18300356	26.25	0	20.55	saliva	0	3	0	0	0	0	0
RSZYD18078324	28.1667	1	19.83	saliva	1	2	0	0	0	0	0
RSZYD18078162	55.9167	1	25.64	saliva	0	2	0	1	0	0	0
RSZYD18187026	31.6667	1	18.03	saliva	1	2	0	0	0	0	0
RSZYD18078081	32.5	1	NA	saliva	0	2	0	0	NA	NA	NA
RSZYD18078405	31.8333	1	20.7	saliva	0	2	0	0	0	0	0
RSZYD18078243	38.6667	0	23.98	saliva	0	2	0	1	0	0	0
RSZYD18187107	26.5833	1	19.56	saliva	0	1	0	0	0	0	0
RDPYD18300077	NA	NA	24.72	saliva	NA	NA	NA	NA	0	0	0
RDPYD18300158	33.8333	0	22.86	saliva	1	2	0	0	0	0	0
RSZYD18187260	29.3333	1	19.44	saliva	0	2	0	0	0	0	0
RSZYD18078720	26.8333	1	20.81	saliva	0	2	0	0	1	0	0
RSZYD18187341	36.4167	0	NA	saliva	0	2	1	0	NA	NA	NA
RSZYD18078801	30.0833	1	23.83	saliva	0	2	0	0	0	1	0
RSZYD18187503	25.4167	0	NA	saliva	1	2	0	0	NA	NA	NA
RDPYD18300392	29.1667	1	19.96	saliva	0	2	0	0	0	0	0
RSZYD18078117	30.0833	1	NA	saliva	0	2	0	1	NA	NA	NA
RSZYD18187611	25.1667	1	19.72	saliva	0	3	0	0	0	0	0
RSZYD18187134	28.0833	0	20.55	saliva	0	2	0	0	0	0	0
RSZYD18078270	46.8333	1	18.66	saliva	0	2	0	0	0	0	0
RSZYD18078432	46.0833	0	27.72	saliva	1	3	0	0	0	0	0
RSZYD18078351	25.6667	1	17.75	saliva	0	2	0	0	0	0	0
RSZYD18187053	NA	NA	NA	saliva	NA	NA	NA	NA	NA	NA	NA
RSZYD18078513	36.3333	0	23.46	saliva	0	3	0	0	0	0	0
RDPYD18300347	NA	NA	NA	saliva	NA	NA	NA	NA	NA	NA	NA
RDPYD18300185	25.6667	0	22.23	saliva	0	2	0	0	0	0	0
RDPYD18300266	NA	NA	29	saliva	NA	NA	NA	NA	2	0	0
RSZYD18078234	34.25	1	17.51	saliva	0	2	0	0	0	0	0
RSZYD18078072	45.4167	0	NA	saliva	0	2	0	0	NA	NA	NA
RSZYD18078315	36	0	22.56	saliva	0	2	1	0	0	0	0
RSZYD18187017	NA	NA	22.5	saliva	NA	NA	NA	NA	0	0	0
RSZYD18078153	23	1	17.22	saliva	0	3	0	0	0	0	0
RDPYD18300149	30.0833	0	20.86	saliva	0	2	0	0	0	0	0
RDPYD18300068	37.8333	0	21.01	saliva	0	2	0	0	0	0	0
RSZYD18187170	26.5	1	21.93	saliva	0	2	0	0	0	0	0
RSZYD18078630	36.9014	1	23.18	saliva	0	2	0	0	1	0	0
RSZYD18187332	NA	NA	19.63	saliva	NA	NA	NA	NA	0	0	0
RSZYD18187251	24.1123	1	26.31	saliva	1	3	0	0	0	0	0
RSZYD18078711	27.5	1	20.06	saliva	0	1	0	0	0	0	0
RSZYD18187413	NA	NA	26.29	saliva	NA	NA	NA	NA	0	0	0
RDPYD18300383	41.8333	0	27.74	saliva	0	3	0	0	0	0	0
RSZYD18078216	44.5833	1	19.95	saliva	0	2	0	0	0	0	0
RSZYD18078135	30.25	0	19.58	saliva	1	2	0	1	0	0	0
RSZYD18187314	24	1	18.07	saliva	0	2	0	0	0	1	0
RSZYD18078450	33.25	0	21.55	saliva	0	2	0	0	0	0	0
RSZYD18078612	25.3333	1	17.71	saliva	1	1	0	0	0	0	0
RSZYD18187152	NA	NA	NA	saliva	NA	NA	NA	NA	NA	NA	NA
RSZYD18078531	41.5833	0	NA	saliva	0	2	0	0	NA	NA	NA
RSZYD18187071	34.3562	0	24.16	saliva	0	2	0	0	0	0	1
RSZYD18187233	25.9167	1	21.23	saliva	0	3	0	0	0	0	0
RDPYD18300365	26.3333	0	17.5	saliva	0	2	0	0	0	0	0
RDPYD18300284	NA	NA	23.14	saliva	NA	NA	NA	NA	0	0	0
RSZYD18078090	NA	NA	NA	saliva	NA	NA	NA	NA	NA	NA	NA
RSZYD18187116	35.0833	0	21.01	saliva	0	2	0	0	0	0	0
RSZYD18078252	21.5833	0	27.08	saliva	0	2	0	0	0	0	0
RSZYD18187035	47	0	24	saliva	0	1	0	0	0	0	0
RSZYD18078171	22.9167	1	17.4	saliva	0	2	0	0	0	0	0
RDPYD18300167	29.6667	1	18.99	saliva	0	2	0	0	0	0	0
RDPYD18300329	34.3333	1	20.82	saliva	0	2	0	0	0	0	0
RDPYD18300248	NA	1	23.92	saliva	0	2	0	0	1	0	0
RDPYD18300086	26.75	0	18.87	saliva	0	3	0	0	0	0	0
RSZYD18078810	40.1667	0	NA	saliva	0	2	1	0	NA	NA	NA
RSZYD18187350	24.8333	1	NA	saliva	0	1	0	0	NA	NA	NA
RSZYD18187512	25.0833	0	20.52	saliva	0	3	0	0	0	0	0
RSZYD18187431	29.25	0	22.14	saliva	0	2	0	0	0	0	1
RSZYD18078018	27.9167	0	23.34	saliva	0	2	0	0	0	0	0
RDPYD18189807	28.25	1	18.9	saliva	0	2	0	0	0	0	0
RDPYD18093597	NA	NA	NA	saliva	NA	NA	NA	NA	NA	NA	NA
RDPYD18189960	34.1667	0	21.6	saliva	0	2	0	0	0	0	0
RDPYD18088809	28.9167	0	NA	saliva	1	2	1	1	NA	NA	NA
RDPYD18189924	50.8333	0	24.11	saliva	0	1	0	0	0	0	0
RDPYD18189843	28.25	1	19.96	saliva	1	1	0	0	0	0	0
RSZYD18187888	46.25	0	24.06	saliva	1	3	0	0	NA	NA	NA
RSZYD18187969	23.8333	1	20.25	saliva	0	2	0	1	0	0	0
RDPYD18088845	30.8333	0	NA	saliva	1	2	0	0	NA	NA	NA
RDPYD18189906	28.6667	1	17.51	saliva	1	1	0	0	0	0	0
RDPYD18189825	28.8274	0	22.43	saliva	1	1	1	0	0	0	0
RDPYD18088980	NA	NA	NA	saliva	NA	NA	NA	NA	NA	NA	NA
RSZYD18187789	35.3333	0	22.23	saliva	0	2	0	0	1	0	0
RDPYD18088827	NA	NA	NA	saliva	NA	NA	NA	NA	NA	NA	NA
RDPYD18189942	29.4167	0	22.19	saliva	0	2	0	0	0	0	0
RDPYD18189861	NA	NA	22.89	saliva	NA	NA	NA	NA	1	0	0
RSZYD18187987	35.8333	0	22.68	saliva	0	2	0	0	1	0	0
RDPYD18088782	25.4167	0	NA	saliva	0	2	0	0	NA	NA	NA
RDPYD18189816	23.4167	1	16.03	saliva	0	1	0	0	0	0	0
RDPYD18088971	NA	1	NA	saliva	1	2	0	0	NA	NA	NA
RSZYD18187699	26.4167	0	23.11	saliva	0	2	0	0	1	0	0
RDPYD18088818	31	1	NA	saliva	0	2	0	0	NA	NA	NA
RDPYD18189852	23.5	1	18.37	saliva	0	2	0	0	0	0	0
RDPYD18189933	32.0833	1	24.23	saliva	0	2	0	0	0	0	0
RSZYD18078799	35.5	1	20.54	saliva	1	3	0	0	0	0	0
RSZYD18187978	24.5	1	19.49	saliva	0	3	0	0	0	0	0
RSZYD18187897	42.9167	1	19.65	saliva	0	1	0	0	0	0	0
RDPYD18088854	26.75	1	NA	saliva	0	2	0	0	NA	NA	NA
RDPYD18189834	29.4167	0	18.93	saliva	1	2	0	0	1	0	0
RDPYD18189915	NA	1	17.63	saliva	0	1	0	1	1	0	0
RSZYD18187798	29.6575	0	23.51	saliva	0	1	0	0	1	0	0
RSZYD18187879	28.8333	1	NA	saliva	0	2	0	0	NA	NA	NA
RDPYD18088836	27.6667	1	NA	saliva	0	3	0	0	NA	NA	NA
RDPYD18189870	27.2219	0	46.04	saliva	0	2	0	0	0	0	0
RDPYD18189951	24.4167	1	18.38	saliva	0	2	0	0	0	0	0
RSZYD18187996	34.4167	1	18.08	saliva	0	2	0	0	0	0	0
RDPYD18088953	NA	0	NA	saliva	1	3	0	0	NA	NA	NA
RDPYD18088791	27.5833	1	NA	saliva	1	2	0	0	NA	NA	NA
RDPYD18088785	NA	NA	NA	saliva	NA	NA	NA	NA	NA	NA	NA
RDPYD18300001	22.4167	1	19.1	saliva	1	2	0	0	0	0	0
RDPYD18189864	30.3333	1	NA	saliva	0	2	0	0	0	0	0
RDPYD18189945	28.6667	0	22.04	saliva	0	2	0	0	0	0	0
RDPYD18189828	32.75	1	25.56	saliva	1	2	0	1	0	0	0
RDPYD18088983	22.9167	1	NA	saliva	0	2	1	0	NA	NA	NA
RDPYD18189909	NA	NA	26.03	saliva	NA	NA	NA	NA	0	0	1
RDPYD18189981	29.5833	1	22.88	saliva	0	2	0	1	0	0	0
RDPYD18088965	NA	NA	NA	saliva	NA	NA	NA	NA	NA	NA	NA
RDPYD18300100	25.75	1	20.57	saliva	0	2	0	0	0	0	0
RDPYD18189882	31.4167	1	21.5	saliva	0	2	0	0	1	0	0
RDPYD18189963	30.4167	0	20.18	saliva	0	2	0	0	0	0	0
RDPYD18189846	27.5833	1	17.9	saliva	1	2	0	0	0	0	0
RDPYD18189927	30.8333	1	20.06	saliva	0	0	0	0	0	0	0
RDPYD18088848	24.9167	1	NA	saliva	0	2	0	0	NA	NA	NA
RDPYD18300010	34.75	1	19.31	saliva	1	2	1	0	0	0	0
RDPYD18088956	31.9167	1	NA	saliva	0	2	0	0	NA	NA	NA
RDPYD18088794	NA	NA	NA	saliva	NA	NA	NA	NA	NA	NA	NA
RDPYD18189954	25.1667	0	24	saliva	0	3	0	0	1	0	0
RDPYD18189873	35.5479	0	23.32	saliva	1	2	0	1	0	0	0
RDPYD18189918	29.4167	1	22.66	saliva	0	3	0	1	0	0	0
RDPYD18189837	28.6667	0	24.31	saliva	0	3	0	0	0	0	0
RDPYD18088839	NA	NA	NA	saliva	NA	NA	NA	NA	NA	NA	NA
RDPYD18189990	29	0	24.64	saliva	1	2	0	0	0	0	0
RDPYD18088974	NA	1	NA	saliva	0	2	0	0	NA	NA	NA
RDPYD18189819	32.0833	0	25.47	saliva	0	3	0	1	0	0	0
RDPYD18189972	28.25	0	19.61	saliva	0	2	0	0	0	0	0
RDPYD18189891	32.9167	0	19.59	saliva	1	1	0	1	1	0	0
RDPYD18189936	29.5	1	NA	saliva	0	1	0	0	0	0	0
RDPYD18189855	27.5	1	19.91	saliva	0	3	0	0	1	0	0
RDPYD18088857	NA	NA	NA	saliva	NA	NA	NA	NA	NA	NA	NA
RSZYD18187353	NA	NA	19.16	saliva	NA	NA	NA	NA	0	0	0
RSZYD18078651	26.1667	1	22.77	saliva	0	3	0	0	0	0	0
RSZYD18187191	33.1667	0	NA	saliva	1	2	0	0	NA	NA	NA
RSZYD18187515	32.5833	1	20.55	saliva	0	1	0	0	2	0	0
RSZYD18078570	30.25	0	22.1	saliva	1	2	0	1	1	0	0
RSZYD18187434	33.1667	0	NA	saliva	1	2	0	0	NA	NA	NA
RSZYD18187272	28.0833	0	NA	saliva	0	2	0	0	NA	NA	NA
RSZYD18187911	25.0833	1	20.55	saliva	0	2	0	0	0	0	0
RSZYD18187830	26.25	0	19.25	saliva	0	2	0	0	2	0	1
RDPYD18300089	54.6667	0	25.42	saliva	0	2	0	0	2	0	0
RSZYD18187038	NA	NA	21.6	saliva	NA	NA	NA	NA	0	0	0
RSZYD18187119	28	1	NA	saliva	1	1	1	0	NA	NA	NA
RSZYD18078255	31.75	1	17.84	saliva	0	2	0	0	0	0	0
RSZYD18078093	45.4167	0	24.34	saliva	0	2	0	0	0	0	0
RSZYD18078417	NA	NA	NA	saliva	NA	NA	NA	NA	NA	NA	NA
RSZYD18187713	36.25	1	19.77	saliva	0	2	0	0	0	0	1
RSZYD18187551	28.5833	1	20.55	saliva	0	2	0	0	0	0	0
RSZYD18187470	27.6667	1	22.83	saliva	1	2	0	0	0	0	0
RSZYD18187632	29.6667	0	22.28	saliva	0	2	0	0	0	0	0
RSZYD18078138	33.8333	1	27.47	saliva	0	2	0	0	0	0	0
RSZYD18078219	32.8333	0	24.92	saliva	0	2	0	0	0	0	0
RDPYD18300368	22.1667	0	35.8	saliva	1	2	0	0	0	0	0
RSZYD18078534	30.6667	1	19.07	saliva	0	2	0	0	0	0	0
RSZYD18187074	31.0833	0	16.29	saliva	0	1	0	0	1	0	0
RSZYD18187236	28.5	0	29.33	saliva	0	2	0	0	0	0	1
RSZYD18078615	NA	NA	17.63	saliva	NA	NA	NA	NA	1	0	0
RSZYD18187155	NA	NA	18.44	saliva	NA	NA	NA	NA	0	0	0
RSZYD18078453	27.263	0	22.94	saliva	1	2	0	0	0	0	0
RSZYD18187317	27.0833	1	16.87	saliva	0	3	0	0	0	0	0
RSZYD18187533	29.5	1	NA	saliva	0	2	0	0	NA	NA	NA
RSZYD18187371	34.6667	1	17.92	saliva	1	2	0	0	1	0	0
RSZYD18187290	32.6438	0	23.79	saliva	0	3	0	0	0	0	0
RSZYD18078750	27.5833	1	21.3	saliva	0	3	0	0	0	0	0
RSZYD18187614	NA	NA	22.21	saliva	NA	NA	NA	NA	0	0	1
RDPYD18300188	24.6667	1	20.78	saliva	0	2	0	0	1	0	0
RDPYD18093602	NA	1	NA	saliva	0	2	0	0	NA	NA	NA
RDPYD18300269	36.5833	0	27.04	saliva	0	2	0	0	0	0	0
RSZYD18078354	31.9167	1	21.37	saliva	1	2	0	0	0	0	0
RSZYD18078192	53.5425	0	23.88	saliva	1	2	0	0	1	0	0
RSZYD18187056	30.5833	1	25.07	saliva	0	2	0	0	0	0	0
RSZYD18078516	39.3333	0	22.5	saliva	0	2	0	0	1	0	0
RSZYD18078435	24.1667	1	NA	saliva	0	2	0	0	NA	NA	NA
RSZYD18078273	30.75	1	22.07	saliva	0	1	0	0	0	0	0
RSZYD18187137	NA	1	20.03	saliva	0	1	1	1	0	0	0
RSZYD18187731	34.3333	0	21.61	saliva	0	2	0	0	0	0	0
RSZYD18187650	23.1667	1	16.9	saliva	0	2	0	0	0	0	0
RSZYD18187812	24.5	0	19.96	saliva	1	2	0	1	0	0	0
RSZYD18078318	27.75	0	22.55	saliva	0	2	0	0	0	0	0
RSZYD18078156	25.5833	0	24.86	saliva	0	2	0	0	1	0	0
RSZYD18078075	28.0833	0	20.29	saliva	0	2	0	0	0	0	0
RSZYD18078237	25.5	1	NA	saliva	0	1	0	0	NA	NA	NA
RDPYD18300386	34.0833	0	NA	saliva	0	2	0	0	NA	NA	NA
RSZYD18078390	37.6667	1	26.03	saliva	1	2	0	0	0	0	0
RSZYD18187254	26.25	1	19.47	saliva	0	2	0	0	0	0	0
RSZYD18078714	29.9167	1	26.95	saliva	0	2	0	0	0	0	0
RSZYD18187092	30.3333	0	23.42	saliva	0	2	0	0	0	0	0
RSZYD18078552	25.0833	1	23.73	saliva	0	2	0	0	0	0	0
RSZYD18187416	28.3333	1	NA	saliva	0	2	0	0	NA	NA	NA
RSZYD18078471	23.6667	1	30.09	saliva	0	2	0	0	0	0	0
RSZYD18187335	25.8333	1	20.09	saliva	1	2	1	0	0	0	0
RSZYD18187173	NA	NA	20.44	saliva	NA	NA	NA	NA	1	0	0
RSZYD18078633	29.5833	0	18.61	saliva	1	2	0	0	0	0	0
RSZYD18187443	32.4167	0	21.11	saliva	0	2	0	1	0	0	0
RSZYD18187605	46.0027	1	28.13	saliva	1	2	0	0	0	0	0
RSZYD18187281	30.8333	0	NA	saliva	1	3	1	1	NA	NA	NA
RSZYD18078741	25.3333	1	20.66	saliva	0	3	0	0	0	0	0
RSZYD18078660	49.1667	1	20.32	saliva	0	2	0	1	1	0	1
RSZYD18187362	NA	NA	21.93	saliva	NA	NA	NA	NA	1	0	0
RDPYD18300098	25.4167	0	20.15	saliva	0	2	0	1	1	0	0
RSZYD18187920	27.3333	1	21.36	saliva	0	0	0	0	0	0	0
RDPYD18300179	26.8333	0	20.66	saliva	0	2	0	0	0	0	0
RSZYD18078264	30.25	0	NA	saliva	0	2	0	0	NA	NA	NA
RSZYD18187128	30.0833	0	30.99	saliva	0	2	0	0	1	0	0
RSZYD18078345	32.75	0	25.56	saliva	1	2	0	0	0	0	0
RSZYD18187209	26.5	0	22.06	saliva	0	2	0	0	1	0	0
RSZYD18187047	30.75	1	NA	saliva	0	2	0	0	NA	NA	NA
RSZYD18078183	29.6667	0	28.59	saliva	0	2	0	0	1	0	0
RSZYD18187641	30.1667	1	NA	saliva	0	2	0	1	NA	NA	NA
RSZYD18187560	23.3333	1	17.75	saliva	0	2	0	0	0	0	0
RSZYD18187722	26.5833	0	21.51	saliva	0	2	1	0	1	0	0
RDPYD18075170	33.5	0	NA	saliva	0	2	0	0	NA	NA	NA
RSZYD18078228	30.9167	1	27.01	saliva	1	2	0	0	0	0	0
RSZYD18078066	38.6667	0	24.51	saliva	0	2	1	0	2	0	0
RSZYD18078309	33.25	0	21.98	saliva	1	1	0	0	0	0	0
RSZYD18078147	38.5	1	23.38	saliva	0	2	0	0	0	0	0
RDPYD18300296	32.5	0	24.98	saliva	0	2	1	0	1	0	0
RDPYD18300377	22.8333	0	22.79	saliva	0	3	0	0	0	0	0
RSZYD18078624	31.5	0	23.78	saliva	0	2	0	0	0	0	0
RSZYD18187164	22.25	1	16.62	saliva	0	1	0	0	0	0	0
RSZYD18187326	30.3333	1	22.22	saliva	0	2	0	1	0	0	0
RSZYD18078462	30.6667	1	22.39	saliva	0	2	0	0	0	0	0
RSZYD18078705	28.0833	0	21.61	saliva	0	2	0	0	0	0	0
RSZYD18187245	NA	1	25.48	saliva	0	2	0	0	1	0	0
RSZYD18187083	NA	NA	27.05	saliva	NA	NA	NA	NA	0	0	0
RSZYD18078543	28.8333	0	18.72	saliva	0	1	0	0	1	0	0
RSZYD18187623	45.5833	0	23.57	saliva	0	2	0	0	0	0	0
RSZYD18187461	28.9167	1	20.82	saliva	1	3	0	0	0	0	0
RSZYD18187704	23.4167	0	24.06	saliva	0	2	0	0	1	0	0
RSZYD18187542	24.8333	1	NA	saliva	0	2	0	0	NA	NA	NA
RSZYD18078048	23.25	1	18.05	saliva	0	2	0	0	0	0	0
RSZYD18078129	34.0833	0	NA	saliva	1	2	0	0	1	0	0
RDPYD18300278	NA	NA	25.85	saliva	NA	NA	NA	NA	0	0	0
RDPYD18300197	29.9167	0	25.35	saliva	0	2	0	0	0	0	0
RDPYD18300359	28.25	1	15.66	saliva	0	3	0	0	0	0	0
RSZYD18078444	25.5833	0	29.98	saliva	0	2	0	0	0	0	0
RSZYD18187308	23.3333	1	22.95	saliva	1	3	0	1	0	0	0
RSZYD18187146	NA	0	25	saliva	0	2	0	0	0	0	0
RSZYD18078606	27.4959	1	27.24	saliva	1	2	0	1	0	0	0
RSZYD18078282	34	0	17.4	saliva	1	1	0	0	0	0	0
RSZYD18187065	NA	NA	23.53	saliva	NA	NA	NA	NA	0	0	0
RSZYD18187227	24.5014	1	NA	saliva	0	1	0	0	NA	NA	NA
RSZYD18078363	32.0833	1	19.95	saliva	0	3	0	0	0	0	0
RSZYD18187902	25.9167	1	18.43	saliva	0	2	0	0	0	0	1
RSZYD18078408	26	1	17.85	saliva	0	2	0	1	0	0	0
RSZYD18078246	38.5041	0	23.76	saliva	0	2	0	0	0	0	0
RSZYD18078165	32.5	0	NA	saliva	0	2	0	0	NA	NA	NA
RSZYD18187029	35.25	1	NA	saliva	0	2	0	0	NA	NA	NA
RSZYD18078327	32.0833	0	26.61	saliva	0	2	0	0	2	0	0
RDPYD18300395	33.9167	1	19.43	saliva	0	2	1	0	0	0	0
RSZYD18187344	NA	NA	27.1	saliva	NA	NA	NA	NA	0	0	0
RSZYD18078804	23	0	NA	saliva	0	3	0	0	NA	NA	NA
RSZYD18078480	32.0833	0	21.89	saliva	0	3	0	0	0	0	0
RSZYD18187506	34.25	0	27.61	saliva	1	2	0	0	0	0	0
RSZYD18078642	36.8333	0	27.69	saliva	0	1	0	0	0	0	0
RSZYD18187425	31.6667	1	19.31	saliva	0	2	0	0	0	0	0
RSZYD18078561	NA	NA	24.28	saliva	NA	NA	NA	NA	0	0	0
RSZYD18078723	28.4167	1	18	saliva	0	1	0	0	2	0	0
RSZYD18187263	NA	1	23.07	saliva	0	1	0	0	0	0	0
RSZYD18187030	32	0	21.77	saliva	0	3	0	0	0	0	0
RDPYD18300405	NA	NA	28.13	saliva	NA	NA	NA	NA	1	0	0
RDPYD18300081	31.25	0	23.24	saliva	0	2	0	0	0	0	0
RDPYD18300243	34.3333	0	24.39	saliva	1	2	0	0	0	0	0
RDPYD18300162	NA	NA	20.32	saliva	NA	NA	NA	NA	2	0	0
RDPYD18300324	44.3333	1	21.94	saliva	0	2	0	0	0	0	0
RDPYD18300009	31.1667	1	20.78	saliva	0	2	1	0	0	0	0
RDPYD18189989	29.6667	0	25.18	saliva	1	2	1	0	0	0	0
RDPYD18300360	26.6685	1	19.71	saliva	1	2	0	0	0	0	0
RDPYD18300045	29.4167	1	25.22	saliva	0	3	0	0	0	0	0
RDPYD18300207	29.75	1	25.16	saliva	0	1	0	0	0	0	0
RSZYD18078211	NA	NA	22.68	saliva	NA	NA	NA	NA	0	0	0
RSZYD18078130	28.5	1	18.26	saliva	1	0	0	0	1	0	0
RSZYD18187210	26.9167	0	26.99	saliva	0	1	0	0	0	0	1
RDPYD18300261	31.1667	0	23.51	saliva	1	1	0	0	0	0	0
RDPYD18300342	31.3333	1	19.78	saliva	1	2	0	0	0	0	0
RDPYD18300027	31.1667	1	22.32	saliva	0	2	0	0	0	0	0
RDPYD18300108	23.3333	0	24.54	saliva	0	2	0	0	0	0	0
RSZYD18078112	26.1667	0	21.97	saliva	0	3	0	0	0	0	0
RDPYD18300063	27	0	22.91	saliva	0	1	0	0	1	0	0
RDPYD18300306	27.6667	0	25.14	saliva	0	3	0	0	0	0	0
RDPYD18300144	37	1	19.53	saliva	0	2	0	0	0	0	0
RSZYD18078310	26.5	1	20.37	saliva	0	2	0	0	0	0	0
RSZYD18187012	NA	0	24.75	saliva	1	2	0	0	0	0	0
RSZYD18187120	35.2027	0	25.8	saliva	1	3	1	0	0	0	0
RSZYD18187201	NA	NA	21.97	saliva	NA	NA	NA	NA	0	0	0
RDPYD18300171	30	0	22.23	saliva	1	2	0	0	0	0	0
RDPYD18300252	37.6667	0	23.66	saliva	0	2	1	0	0	0	0
RDPYD18300090	27.4167	1	NA	saliva	1	1	0	0	NA	NA	NA
RDPYD18300018	NA	NA	NA	saliva	NA	NA	NA	NA	2	0	0
RSZYD18078103	28.4167	0	21.95	saliva	0	1	0	0	1	0	0
RSZYD18078022	31.5	0	21.47	saliva	0	2	0	0	1	0	0
RDPYD18189998	NA	NA	23.51	saliva	NA	NA	NA	NA	3	0	0
RDPYD18300135	35.3333	1	25.34	saliva	0	2	0	0	0	0	0
RDPYD18300054	26.3333	0	29.76	saliva	0	3	0	0	1	0	0
RSZYD18187003	30.75	0	18	saliva	1	2	0	0	0	0	0
RSZYD18078301	26.3333	0	NA	saliva	1	3	0	0	NA	NA	NA
RSZYD18078220	30.5	1	25.42	saliva	0	2	0	0	0	0	0
RSZYD18187300	29.75	1	16.97	saliva	0	2	0	1	0	0	0
RDPYD18300351	36.75	0	20.86	saliva	0	3	0	0	0	0	0
RDPYD18189899	31	1	17.1	saliva	0	2	0	0	0	0	0
RDPYD18300270	NA	NA	NA	saliva	NA	NA	NA	NA	NA	NA	NA
RDPYD18300117	26.8333	0	28.38	saliva	0	4	0	0	0	0	0
RDPYD18300036	31.0833	1	21.79	saliva	0	2	0	0	0	0	0
RSZYD18078121	23.8333	1	21.78	saliva	0	3	0	0	0	0	0
RSZYD18078040	23.75	0	19.16	saliva	0	2	0	0	0	0	0
RSZYD18078202	32.5833	0	21.36	saliva	0	2	0	0	0	0	0
RDPYD18300315	33.9167	1	17.78	saliva	0	1	0	0	0	0	0
RDPYD18300153	35.3333	0	24.44	saliva	0	1	0	0	0	0	0
RDPYD18300072	25.3333	1	21.19	saliva	0	2	0	0	0	0	0
RSZYD18187021	26.5833	1	20.29	saliva	0	3	0	0	0	0	0
RSZYD18078400	47.3333	0	25.69	saliva	0	2	0	0	1	0	0
RSZYD18187102	44.3333	1	NA	saliva	0	1	0	0	NA	NA	NA
RSZYD18187838	NA	NA	20.34	saliva	NA	NA	NA	NA	0	0	0
RSZYD18187676	33.0833	0	17.85	saliva	0	1	0	0	0	0	0
RSZYD18187919	31.5833	1	18.4	saliva	0	3	0	0	0	0	0
RSZYD18187595	30.5833	1	19.47	saliva	0	2	0	1	0	0	0
RSZYD18187991	26.25	0	23.39	saliva	1	2	0	1	0	0	0
RSZYD18078659	NA	NA	20.34	saliva	NA	NA	NA	NA	3	0	0
RSZYD18187199	25.9699	0	22.41	saliva	0	2	0	0	0	0	0
RSZYD18078497	38.1667	1	23.51	saliva	0	2	1	0	0	0	0
RSZYD18078578	27.9167	1	18.52	saliva	0	2	0	0	0	0	0
RSZYD18187874	26.1667	0	22.23	saliva	1	2	0	0	0	0	0
RSZYD18187955	29.1667	1	19.31	saliva	0	1	0	0	1	0	0
RSZYD18187793	35.75	0	21.22	saliva	0	2	0	1	0	0	1
RDPYD18088831	28.9167	1	NA	saliva	0	1	0	0	NA	NA	NA
RSZYD18187559	26.75	1	17.58	saliva	0	1	0	0	0	0	0
RSZYD18078695	29.75	1	20.83	saliva	1	2	0	0	0	0	0
RDPYD18075169	32.5	0	NA	saliva	1	3	1	0	NA	NA	NA
RSZYD18187397	61.1667	0	24.16	saliva	0	2	0	0	0	0	0
RSZYD18078776	29.0833	1	18.07	saliva	0	3	0	1	0	0	0
RSZYD18187478	35.3333	1	18.99	saliva	0	1	0	0	0	0	0
RDPYD18189910	NA	0	26.44	saliva	0	2	0	0	0	0	0
RSZYD18187694	26.0833	1	17.87	saliva	0	2	0	1	0	0	0
RSZYD18187856	25.5833	1	22.51	saliva	0	2	0	0	1	0	0
RSZYD18187775	32.9726	0	22.65	saliva	0	2	0	0	0	0	0
RSZYD18187937	NA	NA	24.38	saliva	NA	NA	NA	NA	0	0	0
RDPYD18088813	NA	NA	NA	saliva	NA	NA	NA	NA	NA	NA	NA
RSZYD18187379	33.75	0	21.99	saliva	1	2	0	0	0	0	0
RDPYD18189811	32.5	1	16.63	saliva	0	2	0	0	0	0	0
RSZYD18078677	32.5945	1	21.6	saliva	0	2	0	0	0	0	0
RSZYD18078758	30.5833	1	21.19	saliva	0	2	0	0	0	1	0
RSZYD18187298	35.8333	1	23.5	saliva	0	3	0	0	0	0	0
RSZYD18187892	27.8333	1	17.63	saliva	0	2	1	1	0	0	0
RSZYD18187973	35.4167	1	19.68	saliva	0	2	1	0	0	1	0
RSZYD18078479	24.75	1	20.8	saliva	1	2	0	0	0	0	0
RSZYD18078398	31.8333	1	20.82	saliva	0	2	1	0	0	0	0
RSZYD18187577	27.0833	0	28.33	saliva	0	3	0	0	1	0	0
RSZYD18187496	26.0833	0	21.8	saliva	0	2	0	0	1	0	0
RSZYD18078794	33.5	1	20.22	saliva	0	2	0	0	1	0	0
RSZYD18187658	29.5	1	19.97	saliva	1	1	0	0	0	0	0
RSZYD18187928	25.5833	1	18.03	saliva	1	1	0	0	0	0	0
RSZYD18187766	31.5	1	21.48	saliva	1	2	0	0	0	0	0
RSZYD18187685	29.7726	1	NA	saliva	0	3	1	0	NA	NA	NA
RSZYD18187847	29.8333	0	24.51	saliva	1	2	0	0	0	0	0
RDPYD18088804	NA	NA	NA	saliva	NA	NA	NA	NA	NA	NA	NA
RDPYD18093592	34.25	0	NA	saliva	0	2	0	0	NA	NA	NA
RSZYD18187289	63.5	0	NA	saliva	1	1	0	0	NA	NA	NA
RSZYD18078749	23.5	1	NA	saliva	0	2	0	0	NA	NA	NA
RSZYD18078587	25.9167	1	23.37	saliva	0	3	0	0	0	0	0
RSZYD18078668	35.8333	1	NA	saliva	0	2	0	0	NA	NA	NA
RSZYD18187964	22.8333	1	20.42	saliva	1	2	0	1	0	0	0
RSZYD18187883	36.9167	0	24.31	saliva	1	2	0	0	0	0	0
RDPYD18088840	NA	0	NA	saliva	0	2	0	0	NA	NA	NA
RSZYD18078389	47.8333	0	24.16	saliva	0	2	0	0	0	0	0
RSZYD18078785	33.8333	0	25.35	saliva	1	2	0	0	0	0	0
RSZYD18187649	32.0833	0	22.72	saliva	1	1	1	1	0	0	0
RSZYD18187487	27.1667	1	20.31	saliva	0	2	1	1	1	0	0
RDPYD18075178	NA	NA	NA	saliva	NA	NA	NA	NA	NA	NA	NA
RSZYD18187568	26.1667	0	21.38	saliva	0	2	0	0	0	0	0
RSZYD18187784	32.263	0	25.69	saliva	0	2	0	0	0	0	0
RSZYD18187946	26.8333	0	18.98	saliva	0	1	0	0	0	0	0
RDPYD18088822	29.5833	1	NA	saliva	0	2	0	0	NA	NA	NA
RDPYD18189901	30.7863	1	23.24	saliva	0	2	0	1	1	0	0
RSZYD18187469	61.7589	0	23.6	saliva	0	2	0	0	0	0	0
RSZYD18078767	28.5833	0	20.94	saliva	0	2	0	0	0	0	1
RSZYD18078686	28.5	0	20.2	saliva	0	2	0	0	0	0	0
RDPYD18189820	28.1667	1	24.03	saliva	0	1	0	0	0	0	0
RSZYD18187982	NA	0	25.78	saliva	0	1	0	1	0	0	0
RSZYD18078569	31.0603	0	23.88	saliva	1	2	0	0	0	0	0
RSZYD18078488	34.3333	1	30.43	saliva	0	3	0	0	0	0	0
RSZYD18187829	NA	NA	17.63	saliva	NA	NA	NA	NA	0	0	0
RSZYD18187667	30.5041	1	NA	saliva	0	3	0	0	NA	NA	NA
RSZYD18187586	36	0	22.46	saliva	0	1	0	0	0	0	0
RDPYD18088987	31.8333	1	NA	saliva	0	2	0	0	NA	NA	NA
RDPYD18300041	33.6667	0	21.38	saliva	0	2	0	0	0	0	0
RDPYD18300203	28.75	0	18.83	saliva	0	2	0	0	0	0	0
RDPYD18189985	35.3333	1	20.03	saliva	1	2	0	0	0	0	0
RDPYD18300320	NA	NA	26.23	saliva	NA	NA	NA	NA	0	0	0
RDPYD18189868	31.211	0	23.89	saliva	1	3	1	0	0	0	0
RDPYD18300401	32.6667	1	26.49	saliva	0	2	0	0	1	0	0
RDPYD18189949	26.9167	1	19.47	saliva	0	2	0	0	0	0	0
RDPYD18300140	40.5833	1	24.46	saliva	1	1	0	0	0	0	0
RDPYD18300302	29	1	25.04	saliva	0	2	0	0	0	0	0
RDPYD18189886	24.25	1	17.58	saliva	0	2	1	0	0	0	0
RDPYD18189967	23.4167	1	17.53	saliva	0	2	0	0	0	0	0
RDPYD18300023	28.4167	0	21.71	saliva	0	2	0	0	0	0	0
RDPYD18300104	NA	0	22.21	saliva	0	3	0	0	0	0	1
RDPYD18088969	29.75	1	16.75	saliva	0	1	0	0	0	0	0
RDPYD18300050	31.5	0	22.53	saliva	0	2	0	0	1	0	0
RDPYD18300131	36.25	0	23.51	saliva	1	2	0	0	1	0	0
RDPYD18189994	24.9167	1	NA	saliva	0	2	0	0	NA	NA	NA
RDPYD18189958	29.9167	1	18.29	saliva	0	2	0	1	0	0	0
RDPYD18088798	30.6667	1	NA	saliva	0	3	0	0	NA	NA	NA
RDPYD18300014	NA	NA	21.49	saliva	NA	NA	NA	NA	0	0	0
RDPYD18300311	32.8333	0	18.46	saliva	1	1	1	0	0	0	0
RDPYD18189859	30.6667	0	19.47	saliva	0	2	0	0	0	0	0
RDPYD18189976	24.25	0	19.84	saliva	0	3	0	1	1	0	0
RDPYD18189895	NA	NA	27.43	saliva	NA	NA	NA	NA	0	0	0
RDPYD18088978	34.9167	1	NA	saliva	0	2	0	0	NA	NA	NA
RDPYD18300113	36.0833	0	23.7	saliva	0	2	0	0	1	0	0
RDPYD18300032	27.8333	0	25.54	saliva	0	2	0	0	1	0	0
RSZYD18187474	29.5833	0	18.22	saliva	0	1	0	0	2	0	0
RSZYD18187636	27.3333	0	18.94	saliva	0	2	0	0	2	0	0
RSZYD18078772	22.75	1	18.37	saliva	0	2	0	0	0	0	0
RSZYD18187555	35.5	0	NA	saliva	0	2	0	1	NA	NA	NA
RSZYD18187717	27	0	22.55	saliva	0	2	0	0	1	0	0
RDPYD18075165	28.0833	0	NA	saliva	0	2	0	0	NA	NA	NA
RSZYD18187393	26.25	0	19.88	saliva	1	2	0	0	0	0	0
RSZYD18078538	NA	1	29.24	saliva	0	1	0	0	1	0	0
RSZYD18187078	35.25	1	17.9	saliva	0	3	0	0	0	0	0
RSZYD18078619	32.3333	0	27.02	saliva	0	3	0	0	0	0	0
RSZYD18187159	31.5	1	27.34	saliva	1	2	0	0	0	0	0
RSZYD18078457	32.5	0	22.51	saliva	0	3	0	0	0	0	0
RSZYD18187870	27.75	1	20.96	saliva	1	2	0	0	0	0	0
RSZYD18187951	30.4167	0	23.42	saliva	0	2	0	0	1	0	0
RSZYD18078178	36.3333	0	24.04	saliva	0	1	0	0	1	0	0
RSZYD18078259	23.3333	0	19.33	saliva	0	3	0	0	0	0	0
RSZYD18187834	36.389	0	24.98	saliva	0	2	0	0	0	0	0
RSZYD18187672	28.4167	0	NA	saliva	0	2	0	0	NA	NA	NA
RSZYD18187915	38.4167	1	22.46	saliva	0	3	1	0	0	0	0
RSZYD18187591	33.4167	1	NA	saliva	0	3	0	0	NA	NA	NA
RSZYD18078574	29.8333	1	21.88	saliva	0	2	0	1	0	0	0
RSZYD18187438	27.1667	0	24.73	saliva	1	2	0	0	0	0	0
RSZYD18078736	30.6	0	25.82	saliva	0	2	0	0	1	0	0
RSZYD18187276	38.6667	1	22.77	saliva	0	2	0	0	0	0	0
RSZYD18187195	NA	1	29.05	saliva	0	2	0	0	0	1	0
RSZYD18187519	24.3333	1	20.2	saliva	1	2	0	0	0	0	0
RSZYD18187357	35.5833	0	23.67	saliva	0	2	0	0	0	0	0
RSZYD18078493	NA	NA	19.81	saliva	NA	NA	NA	NA	0	0	0
RSZYD18078079	35.8333	1	NA	saliva	1	2	0	0	NA	NA	NA
RSZYD18187654	NA	NA	19.27	saliva	NA	NA	NA	NA	1	0	0
RSZYD18078790	34.7726	1	29.48	saliva	1	2	0	0	0	0	0
RSZYD18187816	31	0	20.57	saliva	0	2	0	0	0	0	0
RSZYD18187492	55	0	24.78	saliva	1	1	0	0	1	0	0
RDPYD18075183	NA	NA	NA	saliva	NA	NA	NA	NA	NA	NA	NA
RSZYD18187573	30.9167	0	21.2	saliva	0	2	0	0	0	0	0
RSZYD18078394	25.5833	1	22.68	saliva	1	2	0	0	0	0	0
RSZYD18187258	30.6667	1	19.47	saliva	0	1	0	1	0	0	0
RSZYD18078718	24.5833	1	NA	saliva	1	1	0	0	NA	NA	NA
RSZYD18187096	NA	NA	23.06	saliva	NA	NA	NA	NA	0	0	0
RSZYD18078556	31.5833	1	19.89	saliva	1	2	0	0	0	0	0
RSZYD18078475	50.0833	0	21.78	saliva	1	2	0	0	NA	NA	NA
RSZYD18187339	33.4167	1	21.43	saliva	0	2	0	0	0	0	0
RSZYD18078637	30.0833	0	17.3	saliva	0	2	0	0	1	0	0
RSZYD18078358	35.8333	0	22.95	saliva	0	2	0	0	0	0	0
RSZYD18078439	28.25	1	21.22	saliva	1	2	0	0	0	0	0
RSZYD18078277	NA	1	NA	saliva	1	2	0	1	NA	NA	NA
RDPYD18093606	NA	0	NA	saliva	0	2	0	0	NA	NA	NA
RSZYD18187690	26.0712	0	18.85	saliva	1	3	1	0	0	0	0
RSZYD18187852	NA	NA	22.53	saliva	NA	NA	NA	NA	1	0	0
RSZYD18187771	32.9167	0	26.37	saliva	0	2	0	0	0	0	0
RSZYD18187933	NA	0	NA	saliva	0	3	0	0	NA	NA	NA
RSZYD18187294	39.8333	0	24.42	saliva	1	2	0	0	0	0	0
RSZYD18078754	32.5	0	26.63	saliva	0	2	0	0	1	0	0
RSZYD18187618	31.6667	1	20.96	saliva	0	2	1	0	0	0	0
RSZYD18187456	27.4167	0	20.68	saliva	0	2	0	0	0	0	0
RSZYD18078592	28.9167	1	23.11	saliva	0	2	0	0	0	0	0
RSZYD18187375	29.3333	1	19.84	saliva	0	1	0	0	0	0	0
RSZYD18187537	NA	1	22.76	saliva	1	1	1	0	0	0	0
RSZYD18078673	28.1667	0	19.81	saliva	0	2	0	0	0	0	0
RSZYD18187564	NA	NA	21.51	saliva	NA	NA	NA	NA	2	0	0
RSZYD18187726	34.5833	0	22.73	saliva	1	2	0	0	0	0	0
RDPYD18075174	40.8333	0	NA	saliva	0	2	0	0	NA	NA	NA
RSZYD18078781	NA	NA	29.76	saliva	NA	NA	NA	NA	0	0	0
RSZYD18187645	NA	NA	NA	saliva	NA	NA	NA	NA	NA	NA	NA
RSZYD18187483	32.3333	1	18.65	saliva	0	1	0	1	0	0	0
RSZYD18187807	28.6667	0	26.17	saliva	0	3	0	0	1	0	0
RSZYD18078628	30.4167	1	NA	saliva	0	2	0	0	NA	NA	NA
RSZYD18187168	21.9167	1	18.67	saliva	0	3	0	0	0	0	0
RSZYD18078466	26.5833	1	22.04	saliva	1	2	0	0	0	0	0
RSZYD18078709	22.8333	0	25.86	saliva	0	3	0	1	0	0	0
RSZYD18187249	25.5	0	21.88	saliva	0	2	0	0	0	0	0
RSZYD18078547	24.6667	1	23.07	saliva	0	2	0	0	0	0	0
RSZYD18187960	33.75	1	22.48	saliva	0	2	0	1	1	0	0
RSZYD18078268	32.3333	0	25.39	saliva	0	2	0	0	0	0	0
RSZYD18078349	31.75	1	18.52	saliva	0	1	0	1	0	0	0
RDPYD18088800	32.5	0	NA	saliva	0	2	0	0	NA	NA	NA
RSZYD18078187	29.9167	0	20.38	saliva	0	2	0	0	0	0	0
RSZYD18187924	31	0	20.96	saliva	0	2	1	0	2	0	0
RSZYD18187762	25.8333	0	24.51	saliva	1	2	0	0	0	0	1
RSZYD18187528	33.3333	0	25.9	saliva	0	2	0	0	0	0	0
RSZYD18078664	26.6667	1	17.51	saliva	0	1	0	0	0	0	0
RSZYD18187366	26	0	20.83	saliva	0	2	0	0	0	0	0
RSZYD18187609	30.25	1	25.78	saliva	0	2	0	0	1	0	0
RSZYD18187285	30.3333	0	19.71	saliva	0	1	0	0	0	0	0
RSZYD18078745	29.8333	0	27.48	saliva	1	2	0	0	0	0	0
RSZYD18078583	27.4167	1	25.77	saliva	1	2	0	0	0	0	0
RSZYD18187447	24.1667	0	30.96	saliva	0	2	0	0	0	0	0
RSZYD18078088	26.5833	1	NA	saliva	0	2	0	0	NA	NA	NA
RSZYD18187582	NA	NA	23.46	saliva	NA	NA	NA	NA	0	0	0
RSZYD18187906	29.3333	0	21.2	saliva	0	2	0	0	1	0	1
RSZYD18187825	NA	NA	33.38	saliva	NA	NA	NA	NA	0	0	0
RSZYD18187663	32.9167	1	17.85	saliva	0	2	0	0	0	0	0
RSZYD18187348	32.75	1	29.05	saliva	0	3	0	0	0	0	0
RSZYD18078808	62.5	0	NA	saliva	0	2	0	0	NA	NA	NA
RSZYD18078484	NA	NA	22.2	saliva	NA	NA	NA	NA	0	0	0
RSZYD18078646	27.0833	1	19.68	saliva	0	2	0	0	0	0	0
RSZYD18187186	36.75	1	19.15	saliva	0	2	0	0	0	0	0
RSZYD18187429	39.25	0	25.28	saliva	0	2	0	0	0	0	0
RSZYD18078565	28.6667	1	21.34	saliva	0	2	0	0	0	0	0
RSZYD18187267	32.463	0	24.88	saliva	1	2	0	0	0	0	0
RDPYD18300399	NA	NA	30.47	saliva	NA	NA	NA	NA	0	0	0
RSZYD18078448	35.8333	1	NA	saliva	1	3	0	0	NA	NA	NA
RSZYD18187069	NA	NA	18.59	saliva	NA	NA	NA	NA	0	0	0
RSZYD18078529	27.75	1	NA	saliva	0	2	0	0	0	0	0
RSZYD18187780	33.4167	1	24.09	saliva	0	2	0	1	0	0	0
RSZYD18187942	31.0219	0	23.78	saliva	0	2	0	0	0	0	0
RSZYD18187861	33.4167	0	22.58	saliva	0	2	1	1	1	0	0
RSZYD18187708	27.6667	0	19.77	saliva	1	2	0	0	1	0	0
RSZYD18187384	31.25	0	31.62	saliva	0	2	0	0	0	0	0
RSZYD18078682	32.6667	1	19.47	saliva	1	1	0	0	0	0	0
RSZYD18187546	28.0833	0	NA	saliva	1	2	1	0	NA	NA	NA
RSZYD18187465	29.4167	0	28.33	saliva	1	2	0	0	0	0	0
RSZYD18187627	35.25	0	22.79	saliva	0	2	0	0	0	0	0
RDPYD18300283	62.5	0	NA	saliva	0	2	0	0	NA	NA	NA
RDPYD18300364	33.3333	0	21.59	saliva	0	2	0	0	0	0	0
RSZYD18187313	24.4167	0	NA	saliva	1	2	0	0	NA	NA	NA
RSZYD18078611	51.3342	1	19.6	saliva	0	1	0	0	0	0	0
RSZYD18187151	NA	1	23.73	saliva	0	2	0	0	0	0	0
RSZYD18078530	34	0	21.26	saliva	1	2	0	0	0	0	0
RSZYD18187070	28.8333	1	17.4	saliva	0	2	0	0	1	0	0
RSZYD18187232	30.5397	0	NA	saliva	1	1	0	0	NA	NA	NA
RSZYD18078215	NA	NA	20.82	saliva	NA	NA	NA	NA	0	0	0
RSZYD18078134	28.9167	0	25.46	saliva	1	2	0	0	1	0	0
RDPYD18300049	33.1667	1	21.19	saliva	1	2	0	0	0	0	0
RSZYD18078017	28.1667	0	25.47	saliva	1	2	1	0	0	0	0
RSZYD18187511	26.811	0	19.27	saliva	0	2	0	0	0	0	0
RSZYD18187430	31	0	NA	saliva	0	2	0	0	NA	NA	NA
RSZYD18078413	NA	NA	21.72	saliva	NA	NA	NA	NA	0	0	0
RSZYD18187115	38.0795	0	24.38	saliva	0	2	0	0	0	0	0
RSZYD18078251	35.137	0	26.53	saliva	0	2	0	0	1	0	0
RSZYD18187034	NA	NA	22.14	saliva	NA	NA	NA	NA	1	0	0
RSZYD18078170	25.1667	1	21.63	saliva	0	1	0	0	0	0	0
RSZYD18078332	26.75	1	18.56	saliva	0	2	0	0	0	0	0
RDPYD18300166	23.5833	0	18.73	saliva	0	2	1	1	0	0	0
RDPYD18300328	25.8333	0	28.88	saliva	0	3	0	0	0	0	0
RDPYD18300247	28.0833	1	22.35	saliva	0	1	0	0	0	0	0
RDPYD18300085	NA	NA	18.38	saliva	NA	NA	NA	NA	1	0	0
RDPYD18300409	25.75	1	19.4	saliva	0	1	0	0	0	0	0
RDPYD18300382	28.3333	1	17.71	saliva	0	2	0	0	0	0	0
RSZYD18187331	26.5833	1	18.37	saliva	1	2	0	1	0	0	0
RSZYD18078710	26.4167	1	18.43	saliva	0	2	0	0	0	0	0
RSZYD18187412	27	0	22.96	saliva	1	3	0	0	0	0	0
RSZYD18078233	NA	0	21.16	saliva	0	1	0	0	1	0	0
RSZYD18078071	26.6667	1	20.7	saliva	0	2	0	0	0	0	0
RSZYD18078314	30.75	1	22.98	saliva	0	2	0	0	0	0	0
RSZYD18187016	28	1	NA	saliva	0	3	0	0	NA	NA	NA
RSZYD18078152	35.5833	1	18.52	saliva	0	2	0	1	0	0	0
RSZYD18078116	23.4167	0	32.91	saliva	0	2	0	0	0	0	0
RSZYD18187610	26.0833	0	22.38	saliva	0	3	0	0	0	0	0
RSZYD18187133	31.6667	0	23.17	saliva	0	2	0	0	0	0	0
RSZYD18078431	24.6667	1	21.33	saliva	0	2	0	0	0	0	0
RSZYD18187214	NA	NA	27.18	saliva	NA	NA	NA	NA	0	0	0
RSZYD18078350	36.2	0	24.48	saliva	0	2	0	0	0	0	0
RSZYD18187052	NA	NA	26.77	saliva	NA	NA	NA	NA	1	0	0
RSZYD18078512	36.0833	1	17.36	saliva	0	2	0	0	0	0	0
RDPYD18300346	27.1667	1	17.99	saliva	0	2	0	0	0	0	0
RDPYD18300184	23.4167	1	20.28	saliva	0	2	0	0	0	0	0
RDPYD18300265	31.8333	0	18.96	saliva	1	2	0	0	0	0	0
RDPYD18300373	29.8333	1	20.17	saliva	0	2	0	0	1	0	0
RDPYD18300292	34.6667	0	NA	saliva	0	1	0	0	NA	NA	NA
RSZYD18187403	26.9167	1	19.97	saliva	0	2	0	0	0	0	0
RSZYD18078701	32.6667	1	23.42	saliva	0	2	0	0	1	0	0
RSZYD18187241	26.1863	1	NA	saliva	0	2	0	0	NA	NA	NA
RSZYD18078620	33.5	1	19.68	saliva	1	3	0	0	0	0	0
[truncated: 667 more rows]

## Sheet: Tab8-YunnanMetadata
Table1-tab8 Metadata of Yunnan cohort
ID	age	Sex(F:female,M:male)	height(cm)	weight(kg)	BMI(kg/(cm/100)^2)	Smoking(Y:yes,N:no)	Drinking(Y:yes,N:no)	Antibiotic
YS000001	31	F	160	47	18.3594	N	N	N
YS000002	26	F	155	53	22.0604	N	N	N
YS000003	32	M	166	70	25.4028	N	N	N
YS000004	54	F	159	56	22.151	N	N	N
YS000005	31	M	175	93	30.3673	Y	N	cephalosporin
YS000006	30	F	163	61.5	23.1473	N	N	N
YS000007	34	F	157	56	22.719	N	N	N
YS000012	29	M	160	59	23.0469	N	N	N
YS000013	44	F	159	48	18.9866	N	N	N
YS000014	48	M	169	60	21.0077	Y	N	N
YS000015	29	F	163	59	22.2063	N	N	N
YS000016	26	F	158	48	19.2277	N	N	N
YS000017	26	F	163	58	21.83	N	N	N
YS000019	26	M	163	63	23.7118	N	N	N
YS000020	29	M	171	81	27.7008	N	N	N
YS000021	31	M	175	83	27.102	N	N	N
YS000022	26	M	165	62	22.7732	N	N	N
YS000023	27	M	177	64	20.4284	N	N	N
YS000024	24	F	160	48	18.75	N	N	N
YS000025	27	F	163	55	20.7008	N	N	N
YS000026	28	F	160	50	19.5312	N	N	N
YS000027	25	F	160	51	19.9219	N	N	N
YS000028	26	F	160	52	20.3125	N	N	amoxicillin
YS000029	26	M	173	70	23.3887	N	N	N
YS000030	33	M	176	74	23.8895	Y	N	N
YS000033	24	F	163	50	18.8189	N	N	levofloxacin
YS000034	25	M	178	66	20.8307	Y	N	N
YS000035	27	F	159	51	20.1733	N	N	N
YS000036	24	F	162	58	22.1003			N
YS000037	27	F	159	54	21.3599			N
YS000038	25	F	154	52	21.9261			N
YS000039	24	F	163	51	19.1953			N
YS000044	27	M	170	55	19.0311	N	N	N
YS000045	26	F	153	44	18.7962	N	N	N
YS000048	26	F	163	50	18.8189	N	N	N
YS000049	27	F	160	65	25.3906	N	N	amoxicillin
YS000050	27	F	155	53	22.0604	N	N	N
YS000051	26	F	154	52	21.9261	N	N	N
YS000052	28	F	153	54	23.0681	N	N	N
YS000056	23	F	164	55	20.4491	N	N	N
YS000057	21	F	163	50	18.8189	N	N	N
YS000058	20	F	160	46	17.9688			N
YS000063	22	F	161	68	26.2336			N
YS000065	25	F	161	51	19.6752	N	N	N
YS000066	25	F	158	53	21.2306	N	N	N
YS000073	34	F	160	58	22.6562	N	N	N
YS000075	24	F	154	52	21.9261	N	N	N
YS000076	39	M	156	70	28.764	N	N	N
YS000077	24	M	170	64	22.1453	N	N	N
YS000078	29	M	167	77	27.6095	N	N	N
YS000079	26	F	153	47	20.0777	N	N	N
YS000080	26	M	178	77	24.3025	N	Y	N
YS000081	25	F	156	53	21.7784	N	N	N
YS000082	27	F	161	50	19.2894	N	N	N
YS000119	21	F	157	60	24.3418	N	N	N
YS000201	42	F	158	52	20.83	N	N	N
YS000121	36	F	161	55	21.2183	N	N	N
YS000122	41	F	162	58	22.1003	N	N	N
YS000202	45	F	148	43	19.6311	N	N	N
YS000123	38	F	165	63	23.1405	N	N	N
YS000124	41	F	155	51	21.2279	N	N	N
YS000203	41	F	154	50	21.0828	N	N	N
YS000125	31	F	158	55	22.0317	N	N	N
YS000126	41	F	165	54	19.8347	N	N	N
YS000204	45	M	162	72	27.4348	Y	Y	N
YS000127	42	F	163	61	22.9591	N	N	N
YS000128	44	F	182	73	22.0384	N	N	N
YS000205	44	M	159	46.5	18.3933	N	N	N
YS000130	42	F	167	71	25.4581	N	N	N
YS000131	38	F	167	65	23.3067	N	N	N
YS000206	45	M	164	56	20.8209	N	N	N
YS000132	39	F	166	79	28.6689	N	N	N
YS000133	31	F	163	54	20.3244	N	N	N
YS000207	45	M	160	54	21.0938	Y	N	N
YS000134	32	F	157	75	30.4272	N	N	N
YS000135	40	F	157	68	27.5873	N	N	N
YS000208	42	M	158	51	20.4294	Y	Y	N
YS000137	40	F	162	71	27.0538	N	N	N
YS000138	41	F	161	68	26.2336	N	N	N
YS000209	41	M	164	75	27.8852	N	Y	N
YS000210	42	M	162	55	20.9572	Y	N	N
YS000142	41	F	160	59	23.0469	N	N	N
YS000211	44	F	159	40.5	16.0199	N	N	N
YS000143	44	M	171	66	22.571	Y	N	N
YS000144	22	M	170	60	20.7612	Y	N	N
YS000212	43	F	157	49	19.8791	N	N	N
YS000145	33	M	173	80	26.7299	Y	N	N
YS000146	40	M	178	90	28.4055	Y	N	N
YS000213	45	F	167	61	21.8724	N	N	N
YS000147	22	M	167	54	19.3625	Y	Y	N
YS000148	22	M	166	61	22.1367	Y	N	N
YS000214	41	F	157	58	23.5304	N	N	N
YS000149	40	F	153	57	24.3496	N	N	N
YS000150	29	F	160	62	24.2188	N	N	N
YS000215	42	M	178	71	22.4088	N	Y	N
YS000151	28	F	167	51	18.2868	N	N	N
YS000152	44	F	155.5	59	24.4001	N	N	N
YS000216	40	F	165	66	24.2424	N	N	N
YS000153	40	F	152	55	23.8054	N	N	N
YS000154	18	F	167	57	20.4382	N	N	N
YS000217	42	F	143	54	26.4072	N	N	N
YS000155	43	F	148.5	42.5	19.2724	N	N	N
YS000156	37	F	157.5	63	25.3968	N	N	N
YS000218	41	M	172	70	23.6614	Y	Y	N
YS000157	27	F	153	60	25.6312	N	N	N
YS000219	42	M	160	85	33.2031	Y	N	N
YS000159	35	F	156	52	21.3675	N	N	N
YS000160	32	F	150	55	24.4444	N	N	N
YS000220	43	F	160	57	22.2656	N	N	N
YS000161	45	F	154	50	21.0828	N	N	N
YS000162	40	F	151	52	22.806	N	N	N
YS000221	44	M	171	65	22.2291	Y	Y	N
YS000163	42	F	157	55	22.3133	N	N	N
YS000164	24	F	154	52	21.9261	N	N	N
YS000165	24	F	166	68	24.677	N	N	N
YS000166	32	F	154	69	29.0943	N	N	N
YS000223	44	M	164	65	24.1672	N	N	N
YS000167	24	M	170	85	29.4118	N	N	N
YS000168	43	M	175	84	27.4286	Y	N	N
[truncated: 654 more rows]
