# Supplementary material for: Over 50,000 Metagenomically Assembled Draft Genomes for the Human Oral Microbiome Reveal New Taxa
Source: Genomics Proteomics Bioinformatics. 2021 Sep 4;20(2):246–59. doi: 10.1016/j.gpb.2021.05.001 (PMC9684161; doi:10.1016/j.gpb.2021.05.001)
Supplement: Supplementary Table S2 — Summary of assembly and quality for 56,213 MAGs over medium-quality [file mmc9.xlsx]

## Sheet: TabS2-SummaryOfMAG
Table S2 Summary of assembly and quality for 56,213 MAGs over medium quality Note: No. of aa20: the number of standard 20 amino acids decoded by tRNAs.
MAG ID	Sample ID	No. of scaffold	Length of scaffold (bp)	N50 of scaffold (bp)	Max Length of scaffold (bp)	Completeness	Contamination	MIMAG Quality Level	Quality Score	No. of 5S rRNA	No. of 16S rRNA	No. of 23S rRNA	No. of tRNA	No. of aa20
ERR2764790.metaspades.bin.1	ERR2764790	428	1244860	3128	12368	61.38	0.9	medium_quality	56.88	0	0	0	22	15
ERR2764792.metaspades.bin.3	ERR2764792	437	1292644	3028	12491	62.2	1.27	medium_quality	55.85	0	0	0	28	16
ERR2764793.metaspades.bin.1	ERR2764793	443	1364715	3217	22630	67.54	1.73	medium_quality	58.89	0	0	0	27	16
ERR2764794.metaspades.bin.12	ERR2764794	311	1009191	3416	11054	51.72	0	medium_quality	51.72	0	0	0	12	10
ERR2764794.metaspades.bin.17	ERR2764794	360	1722275	5905	25601	69.41	0.21	medium_quality	68.36	2	2	2	17	10
ERR2764794.metaspades.bin.2	ERR2764794	46	2092318	70501	193229	97.86	0.3	high_quality	96.36	0	0	0	45	19
ERR2764794.metaspades.bin.20	ERR2764794	211	877229	4828	21471	62.17	0.81	medium_quality	58.12	0	0	0	20	13
ERR2764794.metaspades.bin.4	ERR2764794	400	1071985	2701	14444	57.96	2.08	medium_quality	47.56	0	0	0	19	11
ERR2764794.metaspades.bin.8	ERR2764794	338	1360602	4535	20249	54.31	1.72	medium_quality	45.71	0	0	0	7	6
ERR2764794.metaspades.bin.9	ERR2764794	127	624158	5820	15536	50.43	1.85	medium_quality	41.18	1	1	0	30	18
ERR2764795.metaspades.bin.15	ERR2764795	404	1879737	5926	19921	74.87	2.26	medium_quality	63.57	0	0	0	19	11
ERR2764795.metaspades.bin.17	ERR2764795	348	1400781	4688	20871	74.71	1.37	medium_quality	67.86	0	0	0	6	5
ERR2764795.metaspades.bin.6	ERR2764795	418	1082965	2634	13478	58.23	1.93	medium_quality	48.58	0	0	0	20	13
ERR2764795.metaspades.bin.8	ERR2764795	45	2104826	79932	223836	97.52	0.23	high_quality	96.37	0	0	0	46	20
ERR2764795.metaspades.bin.9	ERR2764795	329	1201845	4430	22418	58.67	5.67	medium_quality	30.32	0	0	0	15	11
ERR2764796.metaspades.bin.14	ERR2764796	45	2131987	75636	223854	97.86	0.23	high_quality	96.71	0	0	0	48	18
ERR2764796.metaspades.bin.18	ERR2764796	237	892390	4025	29013	61.03	2.42	medium_quality	48.93	1	1	1	23	14
ERR2764796.metaspades.bin.19	ERR2764796	363	1455376	4649	23285	76.63	3.14	medium_quality	60.93	0	0	0	8	6
ERR2764796.metaspades.bin.20	ERR2764796	419	1099180	2682	15106	57.23	2.98	medium_quality	42.33	0	0	0	15	12
ERR2764796.metaspades.bin.5	ERR2764796	120	562330	5758	17508	63.54	0	medium_quality	63.54	1	0	0	35	19
ERR2764796.metaspades.bin.6	ERR2764796	229	948854	5092	18156	50.54	1.64	medium_quality	42.34	1	0	0	16	11
ERR2764801.metaspades.bin.12	ERR2764801	332	1072555	3524	17818	63.69	1.54	medium_quality	55.99	0	0	0	3	1
ERR2764801.metaspades.bin.2	ERR2764801	305	1890813	8532	44221	80.17	6.88	medium_quality	45.77	1	1	0	25	14
ERR2764801.metaspades.bin.3	ERR2764801	41	2048610	83240	270370	79.44	0.82	medium_quality	75.34	1	0	1	40	18
ERR2764802.metaspades.bin.7	ERR2764802	310	1062116	3705	22092	60.39	2.98	medium_quality	45.49	0	0	0	18	13
ERR2764802.metaspades.bin.8	ERR2764802	369	2058380	7247	39922	65.44	5.17	medium_quality	39.59	0	0	0	29	14
ERR2764803.metaspades.bin.14	ERR2764803	378	2125121	7348	47959	81.26	9.9	medium_quality	31.76	2	0	2	26	15
ERR2764803.metaspades.bin.2	ERR2764803	38	2364442	113836	221821	97.54	0.94	high_quality	92.84	1	1	0	48	19
ERR2764803.metaspades.bin.9	ERR2764803	292	1041670	3809	31984	60.71	0.89	medium_quality	56.26	0	0	0	15	9
ERR2764804.metaspades.bin.10	ERR2764804	77	580489	10693	28056	59.15	0	medium_quality	59.15	0	1	0	32	17
ERR2764804.metaspades.bin.13	ERR2764804	171	2862090	33429	134651	91.69	1.19	high_quality	85.74	0	0	0	37	18
ERR2764804.metaspades.bin.14	ERR2764804	182	1820783	20772	96629	66.67	0	medium_quality	66.67	2	0	2	36	18
ERR2764804.metaspades.bin.17	ERR2764804	84	1825308	31855	130615	77.74	0.37	medium_quality	75.89	0	0	0	33	17
ERR2764804.metaspades.bin.18	ERR2764804	147	1521011	18674	79570	73.09	8.88	medium_quality	28.69	1	0	0	16	11
ERR2764804.metaspades.bin.19	ERR2764804	44	2168809	99481	182318	98.8	0	high_quality	98.8	1	0	1	43	19
ERR2764804.metaspades.bin.2	ERR2764804	312	1364633	5306	46226	80.42	3.46	medium_quality	63.12	0	0	0	11	8
ERR2764804.metaspades.bin.23	ERR2764804	432	1521622	4080	23214	74.16	3.5	medium_quality	56.66	1	0	0	33	16
ERR2764804.metaspades.bin.25	ERR2764804	199	2886129	26420	103935	95.2	2.18	high_quality	84.3	0	0	0	31	16
ERR2764804.metaspades.bin.26	ERR2764804	420	1729114	4762	30251	71.49	8.62	medium_quality	28.39	0	0	0	14	9
ERR2764804.metaspades.bin.28	ERR2764804	381	967736	2509	12833	59.55	0.05	medium_quality	59.3	0	0	0	21	15
ERR2764804.metaspades.bin.4	ERR2764804	73	600264	12719	33325	54.17	0	medium_quality	54.17	0	1	0	31	16
ERR2764805.metaspades.bin.11	ERR2764805	185	1880978	16969	102039	59.09	1.72	medium_quality	50.49	3	0	1	41	19
ERR2764805.metaspades.bin.13	ERR2764805	79	578192	9038	39943	60.4	1.85	medium_quality	51.15	0	1	0	30	16
ERR2764805.metaspades.bin.18	ERR2764805	366	1710625	6367	29969	50.95	1.75	medium_quality	42.2	1	0	0	26	17
ERR2764805.metaspades.bin.2	ERR2764805	214	3047907	26946	193238	93.65	0.71	high_quality	90.1	0	0	0	39	18
ERR2764805.metaspades.bin.20	ERR2764805	77	604936	10486	40139	54.51	2.31	medium_quality	42.96	0	0	0	33	18
ERR2764805.metaspades.bin.21	ERR2764805	201	2751386	26424	98319	95.03	3.29	high_quality	78.58	0	0	0	24	15
ERR2764805.metaspades.bin.25	ERR2764805	88	2247544	35823	94214	94.55	0	high_quality	94.55	0	0	0	50	19
ERR2764805.metaspades.bin.27	ERR2764805	293	1400645	5719	35979	78.58	1.55	medium_quality	70.83	0	0	0	9	6
ERR2764805.metaspades.bin.28	ERR2764805	436	1477988	3667	25917	72.59	4.96	medium_quality	47.79	0	0	0	32	17
ERR2764805.metaspades.bin.3	ERR2764805	347	1511064	5166	23901	54.23	6.03	medium_quality	24.08	0	0	0	8	7
ERR2764805.metaspades.bin.8	ERR2764805	366	900024	2384	8359	51.89	1.87	medium_quality	42.54	0	0	0	15	10
ERR2764805.metaspades.bin.9	ERR2764805	55	2139969	70423	209937	98.34	0.45	high_quality	96.09	1	0	1	49	19
ERR2764806.metaspades.bin.10	ERR2764806	93	580555	8306	39393	57.96	0	medium_quality	57.96	1	1	1	27	16
ERR2764806.metaspades.bin.11	ERR2764806	296	1361545	5659	30313	79.21	1.68	medium_quality	70.81	0	1	0	7	5
ERR2764806.metaspades.bin.13	ERR2764806	57	2126644	58619	209219	98.12	0.23	high_quality	96.97	0	0	0	45	19
ERR2764806.metaspades.bin.15	ERR2764806	230	3063646	21952	123958	92.88	1.24	high_quality	86.68	0	0	0	43	19
ERR2764806.metaspades.bin.17	ERR2764806	209	2732974	21225	100195	91.04	1.75	high_quality	82.29	0	0	1	30	18
ERR2764806.metaspades.bin.18	ERR2764806	77	620955	12274	31755	60.41	1.92	medium_quality	50.81	1	1	2	35	18
ERR2764806.metaspades.bin.20	ERR2764806	167	1822035	22461	103078	50.34	0.86	medium_quality	46.04	1	0	1	25	14
ERR2764806.metaspades.bin.27	ERR2764806	50	691181	21623	58236	56.9	0	medium_quality	56.9	0	0	0	29	18
ERR2764806.metaspades.bin.29	ERR2764806	191	1513806	11602	58533	88.06	3.43	medium_quality	70.91	0	1	1	18	13
ERR2764806.metaspades.bin.31	ERR2764806	431	1454029	3709	16853	73.82	3.33	medium_quality	57.17	0	0	0	31	15
ERR2764806.metaspades.bin.4	ERR2764806	195	1703910	14811	61952	79.99	8.65	medium_quality	36.74	0	0	0	21	10
ERR2764806.metaspades.bin.5	ERR2764806	572	1438517	2543	12352	63.72	8.48	medium_quality	21.32	0	0	0	11	10
ERR2764810.metaspades.bin.1	ERR2764810	417	1385955	3572	43849	74.34	1.85	medium_quality	65.09	2	0	0	7	7
ERR2764810.metaspades.bin.11	ERR2764810	153	1995801	22163	64877	95.76	3.47	high_quality	78.41	0	0	0	47	19
ERR2764810.metaspades.bin.12	ERR2764810	230	2159821	13058	73636	93.85	0.71	high_quality	90.3	1	0	1	38	20
ERR2764810.metaspades.bin.14	ERR2764810	20	2148858	216511	351583	98.34	0	high_quality	98.34	1	1	1	54	19
ERR2764810.metaspades.bin.16	ERR2764810	8	972676	222483	335269	67.98	2.25	medium_quality	56.73	0	0	0	35	20
ERR2764810.metaspades.bin.18	ERR2764810	281	1170746	4800	21969	68.81	3.06	medium_quality	53.51	1	0	0	6	5
ERR2764810.metaspades.bin.21	ERR2764810	333	1968659	7815	26981	89.06	3.97	medium_quality	69.21	2	0	0	35	17
ERR2764810.metaspades.bin.26	ERR2764810	269	1669997	8247	48325	85.6	5.62	medium_quality	57.5	1	0	0	7	6
ERR2764810.metaspades.bin.3	ERR2764810	237	2376666	16272	59326	86.51	0.82	medium_quality	82.41	1	1	0	29	16
ERR2764810.metaspades.bin.30	ERR2764810	384	1737865	5264	26704	57.27	0.08	medium_quality	56.87	0	1	0	9	8
ERR2764810.metaspades.bin.7	ERR2764810	42	1606329	59367	178023	57.94	0.29	medium_quality	56.49	1	1	1	28	16
ERR2764811.metaspades.bin.11	ERR2764811	289	1204645	4888	25455	66.67	4.04	medium_quality	46.47	0	0	0	6	5
ERR2764811.metaspades.bin.14	ERR2764811	272	2517121	14872	62443	92.06	1.49	high_quality	84.61	1	1	0	35	16
ERR2764811.metaspades.bin.15	ERR2764811	230	2105723	12373	70924	91.64	0	high_quality	91.64	1	0	0	33	19
ERR2764811.metaspades.bin.18	ERR2764811	33	1198892	203346	232828	59.1	0.24	medium_quality	57.9	1	0	1	17	12
ERR2764811.metaspades.bin.2	ERR2764811	282	898169	3414	14191	54.38	1.73	medium_quality	45.73	0	0	0	7	5
ERR2764811.metaspades.bin.24	ERR2764811	28	2023469	97701	196117	79.23	0	medium_quality	79.23	0	1	0	39	18
ERR2764811.metaspades.bin.25	ERR2764811	8	836538	305242	323560	60.11	1.12	medium_quality	54.51	0	0	0	28	17
ERR2764811.metaspades.bin.26	ERR2764811	264	1607723	7855	41143	80.87	3.93	medium_quality	61.22	0	0	0	9	7
ERR2764811.metaspades.bin.28	ERR2764811	344	2044206	7600	26837	89.43	2.33	medium_quality	77.78	0	0	0	43	19
ERR2764811.metaspades.bin.7	ERR2764811	127	1991982	24038	81246	97.2	4.39	high_quality	75.25	1	0	1	42	18
ERR2764811.metaspades.bin.9	ERR2764811	21	2180721	160726	414882	98.57	1.24	high_quality	92.37	0	0	0	47	19
ERR2764812.metaspades.bin.10	ERR2764812	288	1102165	4366	33156	60.86	2.37	medium_quality	49.01	1	0	0	7	6
ERR2764812.metaspades.bin.13	ERR2764812	108	2014626	28584	79396	97.62	1.78	high_quality	88.72	1	0	1	45	17
ERR2764812.metaspades.bin.14	ERR2764812	277	1721815	8013	95680	83.45	5.9	medium_quality	53.95	1	0	0	32	16
ERR2764812.metaspades.bin.15	ERR2764812	5	720448	386002	386002	57.3	1.12	medium_quality	51.7	0	1	0	29	17
ERR2764812.metaspades.bin.16	ERR2764812	341	1093505	3458	13072	63.52	1.22	medium_quality	57.42	0	0	0	8	7
ERR2764812.metaspades.bin.17	ERR2764812	234	2432889	15910	65499	94.22	0.94	high_quality	89.52	0	1	0	25	17
ERR2764812.metaspades.bin.2	ERR2764812	225	2072696	13344	65926	93.3	1.92	high_quality	83.7	0	2	1	31	18
ERR2764812.metaspades.bin.28	ERR2764812	19	2195678	171216	403491	99.25	0	high_quality	99.25	0	0	0	50	19
ERR2764812.metaspades.bin.3	ERR2764812	331	2035104	8185	42470	90.75	1.89	high_quality	81.3	0	0	0	39	18
ERR2764813.metaspades.bin.10	ERR2764813	510	2791124	6887	39325	86.06	3.36	medium_quality	69.26	0	0	0	37	16
ERR2764813.metaspades.bin.11	ERR2764813	477	1762714	4303	19877	76.03	0	medium_quality	76.03	1	0	0	30	14
ERR2764813.metaspades.bin.14	ERR2764813	246	2333535	15147	65857	86.72	1.28	medium_quality	80.32	0	0	0	34	17
ERR2764813.metaspades.bin.15	ERR2764813	24	918773	67092	128031	71.35	2.25	medium_quality	60.1	0	0	0	33	18
ERR2764813.metaspades.bin.17	ERR2764813	553	2313788	5086	26398	54.55	5.49	medium_quality	27.1	0	0	0	12	9
ERR2764813.metaspades.bin.18	ERR2764813	354	1058011	3153	10883	51.17	1.33	medium_quality	44.52	0	0	0	19	12
ERR2764813.metaspades.bin.20	ERR2764813	199	619228	3331	14853	57.76	1.72	medium_quality	49.16	1	1	2	8	6
ERR2764813.metaspades.bin.21	ERR2764813	291	1415439	5605	54496	51.44	1.7	medium_quality	42.94	0	0	0	17	13
ERR2764813.metaspades.bin.28	ERR2764813	322	1116035	3708	14248	60.03	6.21	medium_quality	28.98	1	2	1	13	7
ERR2764813.metaspades.bin.3	ERR2764813	311	2065192	8529	32827	91.37	1.27	high_quality	85.02	0	0	0	39	20
ERR2764813.metaspades.bin.7	ERR2764813	481	1463611	3307	16358	54.49	1.72	medium_quality	45.89	2	1	0	25	13
ERR2764813.metaspades.bin.8	ERR2764813	198	876149	5126	35027	56.03	0	medium_quality	56.03	2	0	2	23	14
ERR2764813.metaspades.bin.9	ERR2764813	25	1755598	134765	289571	62.5	0	medium_quality	62.5	1	0	1	28	16
ERR2764814.metaspades.bin.1	ERR2764814	210	921951	5167	32014	56.9	1.72	medium_quality	48.3	0	0	0	26	14
ERR2764814.metaspades.bin.16	ERR2764814	30	1695261	81578	204800	57.38	0.14	medium_quality	56.68	0	1	0	25	15
ERR2764814.metaspades.bin.18	ERR2764814	253	1820454	9584	45177	84.35	0.8	medium_quality	80.35	1	0	1	41	20
ERR2764814.metaspades.bin.21	ERR2764814	308	961912	3281	17144	58.54	4.73	medium_quality	34.89	0	0	0	6	5
ERR2764814.metaspades.bin.3	ERR2764814	243	2352667	15032	52134	85.05	0.98	medium_quality	80.15	1	0	2	39	18
ERR2764814.metaspades.bin.31	ERR2764814	29	923526	66270	118117	72.47	2.25	medium_quality	61.22	0	0	0	37	20
ERR2764814.metaspades.bin.33	ERR2764814	478	1774966	4198	21057	68.97	3.45	medium_quality	51.72	0	0	0	28	16
ERR2764814.metaspades.bin.5	ERR2764814	546	2994964	6753	31493	87.43	3.48	medium_quality	70.03	2	1	1	29	14
ERR2764815.metaspades.bin.2	ERR2764815	190	551839	3111	9262	55.25	1.72	medium_quality	46.65	0	0	0	8	6
ERR2764815.metaspades.bin.26	ERR2764815	41	956754	48023	100152	79.31	0	medium_quality	79.31	0	1	0	37	20
ERR2764815.metaspades.bin.27	ERR2764815	278	1987461	9680	32253	90.16	1	high_quality	85.16	0	1	0	40	19
ERR2764815.metaspades.bin.30	ERR2764815	461	1703030	4095	17250	75.49	4.72	medium_quality	51.89	0	0	0	22	14
ERR2764815.metaspades.bin.4	ERR2764815	53	2422279	72204	158753	98.95	0.01	high_quality	98.9	0	0	0	33	18
ERR2764815.metaspades.bin.6	ERR2764815	190	860694	5387	20292	57.76	1.72	medium_quality	49.16	0	0	0	26	15
ERR2764815.metaspades.bin.7	ERR2764815	295	1322925	5123	39425	52.5	1.92	medium_quality	42.9	0	0	0	21	13
ERR2764816.metaspades.bin.2	ERR2764816	335	1231956	4193	14314	60.52	0	medium_quality	60.52	0	0	0	18	11
ERR2764816.metaspades.bin.3	ERR2764816	117	2064380	27608	99096	97.46	0.23	high_quality	96.31	1	1	1	47	18
ERR2764816.metaspades.bin.5	ERR2764816	41	1768040	76670	237337	62.07	0	medium_quality	62.07	0	0	0	33	15
ERR2764816.metaspades.bin.6	ERR2764816	357	1786949	6460	37615	79.56	2.76	medium_quality	65.76	1	0	0	39	20
ERR2764817.metaspades.bin.5	ERR2764817	368	1681510	5649	55529	78.94	0	medium_quality	78.94	2	0	1	25	18
ERR2764817.metaspades.bin.6	ERR2764817	45	1655290	48060	111241	62.07	0	medium_quality	62.07	1	1	0	27	14
ERR2764817.metaspades.bin.7	ERR2764817	122	2070736	24757	98236	97.53	0	high_quality	97.53	1	1	1	44	17
ERR2764818.metaspades.bin.10	ERR2764818	460	1927980	5160	27757	85.99	8.67	medium_quality	42.64	1	0	0	37	19
ERR2764818.metaspades.bin.4	ERR2764818	126	2085508	23592	87515	97.48	0.23	high_quality	96.33	1	1	1	44	17
ERR2764818.metaspades.bin.6	ERR2764818	46	1681769	48574	213056	62.07	0	medium_quality	62.07	1	0	0	29	15
ERR2764818.metaspades.bin.9	ERR2764818	403	1406725	3877	13285	64.55	4.35	medium_quality	42.8	0	0	1	27	16
ERR2764819.metaspades.bin.11	ERR2764819	491	1817411	4318	36218	81.3	2.36	medium_quality	69.5	0	0	0	9	8
ERR2764819.metaspades.bin.12	ERR2764819	251	2109571	12085	36027	94.6	3.52	high_quality	77	0	0	0	40	19
ERR2764819.metaspades.bin.13	ERR2764819	293	2614518	13205	62716	96.48	2.44	high_quality	84.28	0	0	0	36	18
ERR2764819.metaspades.bin.16	ERR2764819	427	1929794	5230	60685	84.19	3.33	medium_quality	67.54	3	0	2	29	16
ERR2764819.metaspades.bin.18	ERR2764819	198	2725429	32997	97702	97.38	6.57	medium_quality	64.53	0	0	0	37	19
ERR2764819.metaspades.bin.19	ERR2764819	188	2343251	19563	91784	95.88	1.41	high_quality	88.83	1	1	1	33	16
ERR2764819.metaspades.bin.22	ERR2764819	89	3079741	79925	446996	96.83	0.91	high_quality	92.28	0	0	0	44	19
ERR2764819.metaspades.bin.23	ERR2764819	115	2173241	33338	107379	96.67	1.57	high_quality	88.82	2	2	1	47	20
ERR2764819.metaspades.bin.4	ERR2764819	12	950564	102421	176779	72.47	2.25	medium_quality	61.22	1	1	2	37	20
ERR2764819.metaspades.bin.5	ERR2764819	34	2163196	99602	299752	75.28	0.37	medium_quality	73.43	1	0	0	35	18
ERR2764819.metaspades.bin.6	ERR2764819	399	1801444	5410	20506	53.01	0	medium_quality	53.01	0	1	0	16	10
ERR2764819.metaspades.bin.8	ERR2764819	297	831761	2936	15175	54.75	1.02	medium_quality	49.65	0	0	0	3	3
ERR2764819.metaspades.bin.9	ERR2764819	256	1381943	6969	39713	77.29	2.54	medium_quality	64.59	0	1	0	12	10
ERR2764820.metaspades.bin.13	ERR2764820	124	2155827	29580	117403	98.56	1.21	high_quality	92.51	2	1	2	45	20
ERR2764820.metaspades.bin.14	ERR2764820	16	973454	106720	132705	72.47	2.25	medium_quality	61.22	1	1	1	37	20
ERR2764820.metaspades.bin.15	ERR2764820	439	1739063	4365	167594	85.84	1.12	medium_quality	80.24	1	0	0	37	19
ERR2764820.metaspades.bin.18	ERR2764820	520	2267684	5415	27666	70.78	5.26	medium_quality	44.48	0	0	0	10	8
ERR2764820.metaspades.bin.19	ERR2764820	82	2887868	72874	303897	96.64	1.35	high_quality	89.89	0	0	0	40	18
ERR2764820.metaspades.bin.21	ERR2764820	184	2318132	22787	64522	96.59	1.77	high_quality	87.74	0	1	0	40	17
ERR2764820.metaspades.bin.23	ERR2764820	252	1280703	6783	27037	70.7	2.01	medium_quality	60.65	1	0	1	8	5
ERR2764820.metaspades.bin.24	ERR2764820	151	2619329	32270	206752	96.58	1.81	high_quality	87.53	0	1	0	33	17
ERR2764820.metaspades.bin.4	ERR2764820	256	2086537	12479	51080	93.69	2.9	high_quality	79.19	2	1	3	41	18
ERR2764820.metaspades.bin.6	ERR2764820	264	2623293	16219	62649	94.8	1.91	high_quality	85.25	0	0	0	40	19
ERR2764820.metaspades.bin.7	ERR2764820	445	1907114	5206	59242	78.17	2.77	medium_quality	64.32	2	0	0	45	20
ERR2764821.metaspades.bin.10	ERR2764821	34	2193374	91471	245071	76.21	0.74	medium_quality	72.51	0	1	0	44	19
ERR2764821.metaspades.bin.11	ERR2764821	412	1782067	4915	50562	80.36	3.11	medium_quality	64.81	4	0	1	38	19
ERR2764821.metaspades.bin.14	ERR2764821	617	2223382	4104	22887	85.39	9.94	medium_quality	35.69	0	0	0	27	16
ERR2764821.metaspades.bin.15	ERR2764821	18	958548	102495	292435	72.47	3.93	medium_quality	52.82	0	2	1	37	20
ERR2764821.metaspades.bin.18	ERR2764821	114	2160894	29537	81081	98.24	0.16	high_quality	97.44	1	0	0	48	20
ERR2764821.metaspades.bin.19	ERR2764821	186	2267379	19835	71320	81.62	0	medium_quality	81.62	0	0	0	33	16
ERR2764821.metaspades.bin.5	ERR2764821	274	2199150	11796	66114	84.23	0.56	medium_quality	81.43	0	1	0	32	18
ERR2764821.metaspades.bin.6	ERR2764821	101	3036162	57955	410880	98.65	1.01	high_quality	93.6	1	0	0	47	19
ERR2764821.metaspades.bin.7	ERR2764821	403	1788843	5323	24439	63.75	1.71	medium_quality	55.2	0	0	0	16	11
ERR2764821.metaspades.bin.8	ERR2764821	261	2149156	11994	42844	94.89	3.7	high_quality	76.39	2	1	2	39	17
ERR2764821.metaspades.bin.9	ERR2764821	258	1275907	6370	28089	73.04	0.71	medium_quality	69.49	1	1	1	10	7
ERR2764822.metaspades.bin.1	ERR2764822	584	2550390	5525	21767	86.77	0.8	medium_quality	82.77	0	0	0	23	14
ERR2764822.metaspades.bin.2	ERR2764822	409	1114898	2812	10221	58.67	1.7	medium_quality	50.17	0	0	0	13	11
ERR2764822.metaspades.bin.3	ERR2764822	432	1582812	4085	16970	81.42	1.8	medium_quality	72.42	0	0	1	28	16
ERR2764823.metaspades.bin.1	ERR2764823	446	1426806	3474	10078	75.28	1.49	medium_quality	67.83	1	0	0	20	11
ERR2764823.metaspades.bin.2	ERR2764823	361	962197	2758	12491	53.91	0.74	medium_quality	50.21	0	0	0	6	5
ERR2764823.metaspades.bin.3	ERR2764823	576	2415065	4971	19011	83.53	1.04	medium_quality	78.33	0	0	0	20	12
ERR2764824.metaspades.bin.2	ERR2764824	453	1347972	3151	14395	67.48	1.88	medium_quality	58.08	0	0	0	25	15
ERR2764824.metaspades.bin.3	ERR2764824	606	2224730	4277	16108	70.02	0.01	medium_quality	69.97	0	0	0	14	9
ERR2764825.metaspades.bin.1	ERR2764825	650	2183536	3699	14239	74.5	1	medium_quality	69.5	1	0	1	14	10
ERR2764825.metaspades.bin.2	ERR2764825	433	1249295	2962	24228	64.28	1.82	medium_quality	55.18	1	0	1	22	10
ERR2764829.metaspades.bin.2	ERR2764829	161	3014794	36620	140294	97.97	0.61	high_quality	94.92	0	0	0	38	18
ERR2764829.metaspades.bin.5	ERR2764829	333	1876896	7060	42122	88.93	0.66	medium_quality	85.63	0	0	0	34	16
ERR2764829.metaspades.bin.6	ERR2764829	370	940940	2485	6851	50.47	1.19	medium_quality	44.52	0	0	0	12	7
ERR2764829.metaspades.bin.7	ERR2764829	298	2009797	9726	42850	94.43	3.36	high_quality	77.63	0	0	0	27	13
ERR2764830.metaspades.bin.2	ERR2764830	337	1807727	6870	36006	89.67	0.62	medium_quality	86.57	0	0	0	27	14
ERR2764830.metaspades.bin.4	ERR2764830	173	2964307	28172	119141	97.77	0.12	high_quality	97.17	1	0	0	41	19
ERR2764830.metaspades.bin.5	ERR2764830	358	2224587	8555	37706	94.87	5.89	medium_quality	65.42	1	1	0	33	16
ERR2764831.metaspades.bin.1	ERR2764831	327	2031338	8345	71568	98.38	5.29	medium_quality	71.93	1	0	1	27	14
ERR2764831.metaspades.bin.2	ERR2764831	414	1031201	2495	11076	76.8	6.74	medium_quality	43.1	0	0	0	17	11
ERR2764831.metaspades.bin.3	ERR2764831	350	1822670	6135	52954	89.55	0.61	medium_quality	86.5	0	0	0	29	17
ERR2764831.metaspades.bin.4	ERR2764831	192	3094834	28375	105299	98.81	0.41	high_quality	96.76	0	0	0	40	19
ERR2764832.metaspades.bin.6	ERR2764832	232	892656	4309	19360	63.75	0.81	medium_quality	59.7	0	0	0	24	15
ERR2764833.metaspades.bin.4	ERR2764833	252	1912551	10909	43175	62.24	5.85	medium_quality	32.99	1	1	0	17	10
ERR2764834.metaspades.bin.2	ERR2764834	188	575847	3186	9803	50.8	0	medium_quality	50.8	0	1	1	13	11
ERR2764835.metaspades.bin.1	ERR2764835	460	2238651	6484	27559	52.59	1.72	medium_quality	43.99	0	0	0	19	13
ERR2764836.metaspades.bin.10	ERR2764836	65	3100277	101665	217395	99.32	0	high_quality	99.32	2	0	2	47	20
ERR2764836.metaspades.bin.3	ERR2764836	390	1106493	2918	21863	57.57	2.05	medium_quality	47.32	0	0	0	22	12
ERR2764836.metaspades.bin.4	ERR2764836	452	1154534	2627	7414	59.65	7.37	medium_quality	22.8	0	0	0	9	7
ERR2764836.metaspades.bin.6	ERR2764836	320	1218731	4285	19787	64.57	0.95	medium_quality	59.82	1	0	1	23	15
ERR2764836.metaspades.bin.7	ERR2764836	385	1597290	4859	39155	70.58	1.9	medium_quality	61.08	0	0	0	21	13
ERR2764837.metaspades.bin.1	ERR2764837	411	1763218	5003	30810	72.16	3.55	medium_quality	54.41	0	0	0	13	9
ERR2764837.metaspades.bin.5	ERR2764837	74	3050764	88903	257927	98.64	0.41	high_quality	96.59	0	0	0	43	19
ERR2764838.metaspades.bin.3	ERR2764838	76	3108468	78812	343506	98.99	0	high_quality	98.99	0	0	0	45	19
ERR2764838.metaspades.bin.4	ERR2764838	477	1925620	4574	36640	80.06	3.24	medium_quality	63.86	0	1	0	26	15
ERR2764838.metaspades.bin.5	ERR2764838	385	1077266	2844	14255	55.92	0.7	medium_quality	52.42	0	0	0	19	11
ERR2764838.metaspades.bin.6	ERR2764838	403	1271497	3326	24790	65.66	9.86	medium_quality	16.36	0	0	0	14	9
ERR2764838.metaspades.bin.7	ERR2764838	406	1035881	2552	10128	58.4	5.84	medium_quality	29.2	0	0	0	12	8
ERR2764839.metaspades.bin.11	ERR2764839	10	876525	125261	247262	62.07	0	medium_quality	62.07	0	0	0	25	14
ERR2764839.metaspades.bin.13	ERR2764839	426	1607337	4108	21337	68.97	0	medium_quality	68.97	1	0	1	33	15
ERR2764839.metaspades.bin.15	ERR2764839	342	1325255	4675	18219	78.09	2.73	medium_quality	64.44	0	0	0	5	4
ERR2764839.metaspades.bin.18	ERR2764839	298	1291035	5242	18454	75.18	0.35	medium_quality	73.43	1	0	1	11	6
ERR2764839.metaspades.bin.19	ERR2764839	211	1553203	10112	28185	90.3	0.7	high_quality	86.8	1	0	0	9	7
ERR2764839.metaspades.bin.20	ERR2764839	79	2255218	41991	134447	88.39	0.34	medium_quality	86.69	0	1	0	32	17
ERR2764839.metaspades.bin.4	ERR2764839	68	3106085	101632	354153	99.32	0.01	high_quality	99.27	1	2	0	49	20
ERR2764839.metaspades.bin.5	ERR2764839	175	1253734	9928	56126	86.41	2.42	medium_quality	74.31	1	2	1	42	18
ERR2764839.metaspades.bin.6	ERR2764839	272	1893652	9190	36357	92.06	3.01	high_quality	77.01	1	0	0	41	19
ERR2764839.metaspades.bin.7	ERR2764839	372	1838742	5713	28781	67.53	2.8	medium_quality	53.53	1	0	0	27	17
ERR2764840.metaspades.bin.12	ERR2764840	153	1153670	10320	35703	75.42	0.81	medium_quality	71.37	0	0	0	33	16
ERR2764840.metaspades.bin.13	ERR2764840	335	1291478	4391	17464	76.66	4.07	medium_quality	56.31	0	0	0	9	8
ERR2764840.metaspades.bin.15	ERR2764840	73	2102332	43949	126600	83.53	0.11	medium_quality	82.98	0	0	0	32	19
ERR2764840.metaspades.bin.20	ERR2764840	273	1887755	9074	33378	95.49	2.77	high_quality	81.64	1	0	0	33	15
ERR2764840.metaspades.bin.21	ERR2764840	406	1508760	4158	15473	65.52	0	medium_quality	65.52	0	0	0	28	15
ERR2764840.metaspades.bin.23	ERR2764840	288	1239081	5092	18915	71.45	4.99	medium_quality	46.5	1	0	0	13	10
ERR2764840.metaspades.bin.4	ERR2764840	361	1039912	3100	8497	51.72	1.72	medium_quality	43.12	0	0	0	15	11
ERR2764840.metaspades.bin.5	ERR2764840	218	1510779	9766	32117	84.79	0.35	medium_quality	83.04	1	0	0	12	11
ERR2764840.metaspades.bin.6	ERR2764840	73	3136147	76994	282286	99.32	0	high_quality	99.32	1	2	0	44	19
ERR2764840.metaspades.bin.7	ERR2764840	30	1814771	102817	247262	100	0	high_quality	100	1	1	1	41	20
ERR2764840.metaspades.bin.8	ERR2764840	362	1804162	5839	26534	60.64	2.24	medium_quality	49.44	1	0	0	22	14
ERR2764841.metaspades.bin.1	ERR2764841	62	3133387	108442	340234	99.32	0.35	high_quality	97.57	1	4	0	45	19
ERR2764841.metaspades.bin.11	ERR2764841	237	1550452	8827	33849	88.45	0.7	medium_quality	84.95	0	1	0	17	13
ERR2764841.metaspades.bin.14	ERR2764841	141	597643	5022	16709	63.11	1.72	medium_quality	54.51	0	0	1	35	17
ERR2764841.metaspades.bin.16	ERR2764841	387	1599519	4833	44015	58.33	4.31	medium_quality	36.78	1	0	1	9	6
ERR2764841.metaspades.bin.18	ERR2764841	405	1140668	3059	9820	58.89	0.89	medium_quality	54.44	1	0	0	19	14
ERR2764841.metaspades.bin.19	ERR2764841	26	1814285	130640	248318	100	0.95	high_quality	95.25	0	0	0	41	20
ERR2764841.metaspades.bin.2	ERR2764841	116	2508839	40272	124725	91.43	0.03	high_quality	91.28	0	0	0	38	18
ERR2764841.metaspades.bin.3	ERR2764841	281	1914259	9497	32994	92.51	3.86	high_quality	73.21	1	0	0	43	19
ERR2764841.metaspades.bin.5	ERR2764841	311	1486981	5977	25122	50.86	3.45	medium_quality	33.61	1	1	0	16	13
ERR2764841.metaspades.bin.6	ERR2764841	188	1224382	9312	52256	80.32	0.81	medium_quality	76.27	0	0	0	39	18
ERR2764841.metaspades.bin.7	ERR2764841	335	1320291	4612	26553	79.4	5.27	medium_quality	53.05	1	0	0	9	6
ERR2764841.metaspades.bin.8	ERR2764841	425	1598190	4222	18705	75.2	2.26	medium_quality	63.9	0	0	0	29	18
ERR2764842.metaspades.bin.1	ERR2764842	599	2099165	4006	14502	78.96	2.94	medium_quality	64.26	1	0	0	36	16
ERR2764842.metaspades.bin.11	ERR2764842	602	1792176	3183	13327	52.76	7.76	medium_quality	13.96	1	0	0	19	8
ERR2764842.metaspades.bin.3	ERR2764842	350	913607	2602	8324	51.21	3.24	medium_quality	35.01	0	0	0	17	12
ERR2764843.metaspades.bin.10	ERR2764843	464	1390629	3174	12619	68.18	3.62	medium_quality	50.08	0	0	0	13	9
ERR2764843.metaspades.bin.14	ERR2764843	589	1846547	3334	19088	76.35	7.58	medium_quality	38.45	1	0	0	15	9
ERR2764843.metaspades.bin.16	ERR2764843	609	2327041	4422	25540	82.87	2.11	medium_quality	72.32	2	0	0	29	17
ERR2764843.metaspades.bin.6	ERR2764843	389	1102607	2967	9090	58.94	4.38	medium_quality	37.04	0	0	0	20	14
ERR2764843.metaspades.bin.8	ERR2764843	184	605650	3522	12300	58.79	0	medium_quality	58.79	0	0	0	19	12
ERR2764844.metaspades.bin.21	ERR2764844	589	2075500	3955	18729	74.79	No. of aa20	medium_quality	62.34	0	0	0	22	13
ERR2764845.metaspades.bin.1	ERR2764845	549	1722608	3363	22852	52.59	0	medium_quality	52.59	0	0	0	20	10
ERR2764846.metaspades.bin.13	ERR2764846	208	653612	3481	9967	57.45	0.12	medium_quality	56.85	0	0	0	16	10
ERR2764846.metaspades.bin.19	ERR2764846	675	2417286	4091	20356	78.9	4.97	medium_quality	54.05	0	0	0	21	13
ERR2764846.metaspades.bin.9	ERR2764846	573	1757999	3267	14338	72.41	5.22	medium_quality	46.31	1	0	0	21	11
ERR2764847.metaspades.bin.1	ERR2764847	439	1432991	3562	11619	73.42	0.22	medium_quality	72.32	1	0	0	17	12
ERR2764848.metaspades.bin.4	ERR2764848	439	1615191	4256	18686	77.48	0.33	medium_quality	75.83	2	0	0	24	14
ERR2764849.metaspades.bin.5	ERR2764849	438	1390564	3552	22129	70.79	0.33	medium_quality	69.14	1	0	0	10	8
ERR2764850.metaspades.bin.1	ERR2764850	419	1396971	3600	14867	64.06	0	medium_quality	64.06	1	0	0	22	18
ERR2764851.metaspades.bin.3	ERR2764851	442	1488791	3768	15269	70.26	1.56	medium_quality	62.46	1	0	0	14	10
ERR2764852.metaspades.bin.13	ERR2764852	377	1140418	3244	10751	66.7	0.21	medium_quality	65.65	0	0	0	8	7
ERR2764852.metaspades.bin.4	ERR2764852	361	1460007	4688	16008	58.62	1.72	medium_quality	50.02	0	0	0	27	12
ERR2764852.metaspades.bin.5	ERR2764852	118	1694333	23152	123483	71.92	4.74	medium_quality	48.22	0	0	0	35	18
ERR2764853.metaspades.bin.10	ERR2764853	373	1312543	3980	16531	68.75	0.33	medium_quality	67.1	2	0	2	15	11
ERR2764853.metaspades.bin.2	ERR2764853	319	1886819	7619	31834	68.92	1.72	medium_quality	60.32	0	0	0	16	10
ERR2764853.metaspades.bin.3	ERR2764853	323	2559676	11237	52139	93.73	8.74	medium_quality	50.03	0	1	0	41	18
ERR2764853.metaspades.bin.6	ERR2764853	528	1478729	2893	9747	53.81	1.57	medium_quality	45.96	0	0	0	12	11
ERR2764853.metaspades.bin.8	ERR2764853	355	1599202	5694	21349	79.8	1.71	medium_quality	71.25	0	0	0	23	9
ERR2764853.metaspades.bin.9	ERR2764853	586	1373715	2356	9031	52.39	0.68	medium_quality	48.99	0	0	0	9	9
ERR2764854.metaspades.bin.4	ERR2764854	439	1877872	5341	20851	81.99	9.5	medium_quality	34.49	0	0	0	33	14
ERR2764854.metaspades.bin.6	ERR2764854	305	2081013	8899	36181	80.67	2.76	medium_quality	66.87	0	0	0	25	16
ERR2764854.metaspades.bin.7	ERR2764854	336	1017767	3330	10577	57.03	0.94	medium_quality	52.33	0	0	0	12	10
ERR2764854.metaspades.bin.9	ERR2764854	369	1810313	6339	24361	65	2.59	medium_quality	52.05	0	0	0	14	11
ERR2764855.metaspades.bin.2	ERR2764855	361	1534550	5131	18976	70.3	0	medium_quality	70.3	0	1	0	16	9
ERR2764855.metaspades.bin.4	ERR2764855	159	2056120	18995	66659	85.58	3.83	medium_quality	66.43	0	0	0	40	18
ERR2764855.metaspades.bin.5	ERR2764855	353	1074769	3434	9191	58.34	1.28	medium_quality	51.94	1	0	1	9	7
ERR2764855.metaspades.bin.9	ERR2764855	342	2418576	9535	43700	75.86	1.72	medium_quality	67.26	0	0	0	49	17
ERR2764856.metaspades.bin.11	ERR2764856	205	2433264	19053	52895	93.1	9.18	medium_quality	47.2	0	0	0	45	18
ERR2764856.metaspades.bin.6	ERR2764856	337	2357630	9602	38391	91.23	6.56	medium_quality	58.43	0	1	0	32	16
ERR2764856.metaspades.bin.8	ERR2764856	380	1702823	5196	24055	79.2	3.02	medium_quality	64.1	0	1	0	26	12
ERR2764856.metaspades.bin.9	ERR2764856	389	1160309	3076	12654	60.83	1.47	medium_quality	53.48	0	0	0	14	10
ERR2764857.metaspades.bin.1	ERR2764857	329	1640956	6313	27161	68.36	0.5	medium_quality	65.86	1	0	0	20	11
ERR2764857.metaspades.bin.12	ERR2764857	142	2198390	26921	94468	91.11	0.83	high_quality	86.96	2	1	1	46	20
ERR2764857.metaspades.bin.14	ERR2764857	449	2216215	6279	29847	88.05	5.39	medium_quality	61.1	1	0	0	38	19
ERR2764857.metaspades.bin.18	ERR2764857	352	947118	2676	7233	66.46	2.66	medium_quality	53.16	0	0	0	11	9
ERR2764857.metaspades.bin.3	ERR2764857	134	2052953	26668	116203	96.39	0.45	high_quality	94.14	1	1	1	47	19
ERR2764857.metaspades.bin.4	ERR2764857	38	1511407	62564	142536	69	0	medium_quality	69	2	2	1	37	20
ERR2764857.metaspades.bin.7	ERR2764857	487	1417047	3123	11939	60.48	1.97	medium_quality	50.63	1	0	0	11	6
ERR2764858.metaspades.bin.11	ERR2764858	354	1863779	6580	21854	82.95	2.14	medium_quality	72.25	0	1	0	27	16
ERR2764858.metaspades.bin.16	ERR2764858	411	1114216	2785	8522	52.63	1.17	medium_quality	46.78	0	0	0	18	10
ERR2764858.metaspades.bin.17	ERR2764858	21	1483960	164763	261621	66.8	0.02	medium_quality	66.7	2	0	1	36	20
ERR2764858.metaspades.bin.2	ERR2764858	400	2259817	7509	30029	89.99	7.19	medium_quality	54.04	3	0	0	35	17
ERR2764858.metaspades.bin.20	ERR2764858	89	2048402	35735	85988	96.99	0.79	high_quality	93.04	1	1	1	49	19
ERR2764858.metaspades.bin.5	ERR2764858	129	2223860	36244	135887	92.06	1.67	high_quality	83.71	2	1	0	46	20
ERR2764859.metaspades.bin.16	ERR2764859	130	2081262	29587	74574	89.44	0.87	medium_quality	85.09	1	0	0	43	19
ERR2764859.metaspades.bin.18	ERR2764859	423	2176639	6430	28716	88.1	5.97	medium_quality	58.25	2	0	0	37	17
ERR2764859.metaspades.bin.19	ERR2764859	375	1689179	5411	16260	75.08	1.78	medium_quality	66.18	1	0	0	30	16
ERR2764859.metaspades.bin.5	ERR2764859	136	2072191	24374	61717	98.19	0.56	high_quality	95.39	1	1	1	50	19
ERR2764859.metaspades.bin.7	ERR2764859	57	1792428	51481	219863	80.32	0	medium_quality	80.32	2	2	1	41	20
ERR2764860.metaspades.bin.11	ERR2764860	133	2118098	30965	68796	89	2.67	medium_quality	75.65	1	0	0	46	20
ERR2764860.metaspades.bin.16	ERR2764860	370	1773807	5877	27943	79.13	0.95	medium_quality	74.38	1	0	0	28	14
ERR2764860.metaspades.bin.17	ERR2764860	440	2258513	6192	27428	91.05	3.97	high_quality	71.2	1	0	0	39	19
ERR2764860.metaspades.bin.5	ERR2764860	55	1806724	54708	205830	80.95	0	medium_quality	80.95	2	1	1	41	20
ERR2764860.metaspades.bin.6	ERR2764860	120	2018337	24526	91495	97.07	1.32	high_quality	90.47	0	1	1	43	18
ERR2764860.metaspades.bin.8	ERR2764860	367	979191	2726	8082	54.07	0.98	medium_quality	49.17	1	0	0	14	10
ERR2764861.metaspades.bin.11	ERR2764861	341	1834058	7003	37616	80.89	0.87	medium_quality	76.54	1	0	0	24	14
ERR2764861.metaspades.bin.14	ERR2764861	447	2175379	5933	32653	88.3	5.06	medium_quality	63	1	1	0	42	16
ERR2764861.metaspades.bin.17	ERR2764861	133	2081731	29010	73574	93	1	high_quality	88	4	1	1	45	20
ERR2764861.metaspades.bin.6	ERR2764861	569	1491266	2674	9452	63.19	4.19	medium_quality	42.24	0	0	0	11	7
ERR2764861.metaspades.bin.7	ERR2764861	120	2055026	26596	86954	96.61	0.9	high_quality	92.11	1	1	1	46	19
ERR2764863.metaspades.bin.12	ERR2764863	405	1101564	2766	12056	61.66	1.14	medium_quality	55.96	1	0	0	13	8
ERR2764863.metaspades.bin.2	ERR2764863	380	1805564	5451	27845	69.14	3.45	medium_quality	51.89	0	1	0	31	14
ERR2764863.metaspades.bin.3	ERR2764863	167	2141989	20870	66395	95.19	2.18	high_quality	84.29	1	1	0	22	14
ERR2764863.metaspades.bin.4	ERR2764863	306	2559481	12115	40293	95.68	3.59	high_quality	77.73	0	0	0	50	18
ERR2764863.metaspades.bin.6	ERR2764863	377	1348699	4083	11496	77.16	4.56	medium_quality	54.36	1	0	0	8	6
ERR2764863.metaspades.bin.8	ERR2764863	600	1726104	2962	34948	67.93	4.09	medium_quality	47.48	1	1	1	22	14
ERR2764863.metaspades.bin.9	ERR2764863	277	3061820	17111	70243	97.84	0.74	high_quality	94.14	0	1	0	40	19
ERR2764864.metaspades.bin.11	ERR2764864	209	2059407	14953	49637	94.76	1.19	high_quality	88.81	0	2	0	22	14
ERR2764864.metaspades.bin.12	ERR2764864	305	2398824	10241	36026	93.67	1.24	high_quality	87.47	0	1	0	43	16
ERR2764864.metaspades.bin.3	ERR2764864	611	1596136	2635	22220	60.45	6.08	medium_quality	30.05	0	0	0	17	14
ERR2764864.metaspades.bin.5	ERR2764864	343	3011250	12279	41301	97.62	1.41	high_quality	90.57	0	0	0	40	16
ERR2764864.metaspades.bin.6	ERR2764864	417	1790088	5337	25179	81.48	2.93	medium_quality	66.83	0	1	0	33	16
ERR2764864.metaspades.bin.7	ERR2764864	419	1032931	2507	6815	59.74	1.7	medium_quality	51.24	0	0	0	15	9
ERR2764864.metaspades.bin.9	ERR2764864	364	1180734	3514	14038	64.42	1	medium_quality	59.42	0	0	0	7	6
ERR2764865.metaspades.bin.1	ERR2764865	635	1620197	2619	10678	68.34	4.96	medium_quality	43.54	0	0	0	17	11
ERR2764865.metaspades.bin.10	ERR2764865	367	1653916	5360	21073	81.59	1.11	medium_quality	76.04	0	0	0	28	14
ERR2764865.metaspades.bin.12	ERR2764865	374	1220445	3572	10690	57.05	1.72	medium_quality	48.45	1	0	0	11	7
ERR2764865.metaspades.bin.3	ERR2764865	387	999356	2642	8551	52.83	1.3	medium_quality	46.33	0	0	0	14	8
ERR2764865.metaspades.bin.4	ERR2764865	215	2158999	15604	74185	93.88	3.16	high_quality	78.08	1	2	0	31	17
ERR2764865.metaspades.bin.5	ERR2764865	334	2500841	10474	34316	96.08	2.77	high_quality	82.23	1	0	0	49	18
ERR2764865.metaspades.bin.8	ERR2764865	355	3006747	11839	54104	95.4	0.23	high_quality	94.25	0	0	0	37	17
ERR2764866.metaspades.bin.1	ERR2764866	363	1279666	3829	17736	68.91	1.27	medium_quality	62.56	1	0	0	10	6
ERR2764866.metaspades.bin.11	ERR2764866	333	3023468	13509	49473	96.35	0.43	high_quality	94.2	0	0	0	40	15
ERR2764866.metaspades.bin.12	ERR2764866	323	2456251	9898	31868	79.31	3.45	medium_quality	62.06	0	0	0	45	16
ERR2764866.metaspades.bin.2	ERR2764866	214	2084010	14696	57762	91.92	3	high_quality	76.92	1	2	0	21	16
ERR2764866.metaspades.bin.4	ERR2764866	404	1037456	2613	7026	58.73	1.94	medium_quality	49.03	0	0	0	8	5
ERR2764866.metaspades.bin.5	ERR2764866	399	1824099	5452	22194	84.93	2.64	medium_quality	71.73	1	1	1	23	14
ERR2764866.metaspades.bin.7	ERR2764866	598	1680840	2857	27089	61.38	3.85	medium_quality	42.13	0	0	0	20	14
ERR2764867.metaspades.bin.10	ERR2764867	299	1426928	6052	23813	67.45	3.1	medium_quality	51.95	0	0	0	15	10
ERR2764867.metaspades.bin.11	ERR2764867	112	1831724	28734	78343	90.12	1.9	high_quality	80.62	2	1	1	45	18
ERR2764867.metaspades.bin.14	ERR2764867	457	2175376	6168	24736	74.14	3.45	medium_quality	56.89	1	0	1	22	12
ERR2764867.metaspades.bin.21	ERR2764867	41	588835	19879	51123	57.78	0.93	medium_quality	53.13	0	0	0	36	16
ERR2764867.metaspades.bin.23	ERR2764867	396	1825469	5552	30310	87.18	0.79	medium_quality	83.23	0	0	0	29	14
ERR2764867.metaspades.bin.6	ERR2764867	429	1717479	4608	18202	80.87	2.95	medium_quality	66.12	1	0	0	32	19
ERR2764867.metaspades.bin.8	ERR2764867	434	1378714	3492	16289	53.13	7.52	medium_quality	15.53	0	0	0	17	10
ERR2764867.metaspades.bin.9	ERR2764867	397	1515418	4276	22357	51.44	0	medium_quality	51.44	0	0	0	11	9
ERR2764868.metaspades.bin.10	ERR2764868	377	1293715	3641	15163	66.19	7.59	medium_quality	28.24	0	0	1	27	13
ERR2764868.metaspades.bin.15	ERR2764868	403	2036860	6374	39224	82.69	5.29	medium_quality	56.24	2	0	0	35	16
ERR2764868.metaspades.bin.24	ERR2764868	343	1883931	6952	22370	90.4	1.06	high_quality	85.1	0	0	0	31	15
ERR2764868.metaspades.bin.26	ERR2764868	103	2148981	32005	83443	89.86	2.37	medium_quality	78.01	3	0	1	38	17
ERR2764868.metaspades.bin.28	ERR2764868	294	1780040	7718	28053	70.83	0.34	medium_quality	69.13	0	0	0	16	10
ERR2764868.metaspades.bin.30	ERR2764868	428	1802745	4799	20128	81.2	2.83	medium_quality	67.05	3	1	1	25	15
ERR2764868.metaspades.bin.5	ERR2764868	44	678527	21929	46518	61.45	2.56	medium_quality	48.65	0	0	0	39	19
ERR2764868.metaspades.bin.8	ERR2764868	85	1777672	31806	93884	88.7	0.47	medium_quality	86.35	2	0	0	46	19
ERR2764869.metaspades.bin.1	ERR2764869	389	1783918	5490	21198	87.23	1	medium_quality	82.23	0	0	0	29	15
ERR2764869.metaspades.bin.15	ERR2764869	312	1534469	6422	29005	67.04	3.66	medium_quality	48.74	0	0	0	18	9
ERR2764869.metaspades.bin.16	ERR2764869	56	620501	16342	42505	59.89	0	medium_quality	59.89	0	0	0	31	16
ERR2764869.metaspades.bin.4	ERR2764869	640	2623203	5066	27080	88.09	4.01	medium_quality	68.04	0	0	0	39	15
ERR2764869.metaspades.bin.6	ERR2764869	434	1692137	4380	18185	77.66	2.25	medium_quality	66.41	0	0	0	34	18
ERR2764869.metaspades.bin.8	ERR2764869	125	1828311	26459	103766	93.72	0.98	high_quality	88.82	3	0	1	45	20
ERR2764870.metaspades.bin.1	ERR2764870	449	1402644	3371	14859	69.06	8.87	medium_quality	24.71	0	0	0	20	14
ERR2764870.metaspades.bin.11	ERR2764870	364	1795450	5783	32806	90.66	1.02	high_quality	85.56	0	0	0	31	14
ERR2764870.metaspades.bin.13	ERR2764870	58	705702	16646	43039	62.81	2.78	medium_quality	48.91	1	1	2	41	20
ERR2764870.metaspades.bin.14	ERR2764870	365	1778253	6341	43338	70.28	6.16	medium_quality	39.48	0	1	0	31	14
ERR2764870.metaspades.bin.23	ERR2764870	421	2099930	6796	30923	85.83	1.74	medium_quality	77.13	1	0	1	21	11
ERR2764870.metaspades.bin.27	ERR2764870	439	1772930	4472	16011	79.92	2.29	medium_quality	68.47	0	0	0	39	19
ERR2764870.metaspades.bin.6	ERR2764870	104	1838215	29271	84318	92.59	0.79	high_quality	88.64	1	1	1	45	19
ERR2764872.metaspades.bin.1	ERR2764872	813	2454293	3109	15122	57.66	4.62	medium_quality	34.56	0	0	0	29	14
ERR2764872.metaspades.bin.4	ERR2764872	459	1726610	4114	21023	80.28	1.73	medium_quality	71.63	1	0	0	29	14
ERR2764873.metaspades.bin.3	ERR2764873	792	2545802	3487	19198	78.36	8.01	medium_quality	38.31	0	1	1	29	17
ERR2764873.metaspades.bin.5	ERR2764873	416	1599947	4347	14862	80.33	1.36	medium_quality	73.53	0	0	0	30	16
ERR2764874.metaspades.bin.3	ERR2764874	454	1663795	4114	15157	73.78	1.65	medium_quality	65.53	1	0	0	37	19
ERR2764874.metaspades.bin.4	ERR2764874	749	2372484	3446	12473	72.56	4.77	medium_quality	48.71	0	1	0	16	13
ERR2764875.metaspades.bin.1	ERR2764875	454	1731319	4253	24086	82.89	3.83	medium_quality	63.74	2	0	1	31	19
ERR2764875.metaspades.bin.5	ERR2764875	797	2413234	3230	13862	73.97	5.08	medium_quality	48.57	1	0	1	19	12
ERR2764876.metaspades.bin.1	ERR2764876	789	2469104	3341	20749	78.7	8.39	medium_quality	36.75	1	1	0	27	15
ERR2764876.metaspades.bin.2	ERR2764876	420	1644106	4385	25076	74.5	1	medium_quality	69.5	1	0	0	28	14
ERR2764876.metaspades.bin.6	ERR2764876	737	2075450	2821	15514	56.9	6.9	medium_quality	22.4	1	0	0	30	14
ERR2764877.metaspades.bin.1	ERR2764877	356	1071054	3168	9102	52.04	1.72	medium_quality	43.44	0	0	0	7	6
ERR2764877.metaspades.bin.10	ERR2764877	383	1671118	5266	23280	78.49	1.66	medium_quality	70.19	0	0	0	19	14
ERR2764877.metaspades.bin.2	ERR2764877	405	1576042	4371	16953	71.38	8.94	medium_quality	26.68	1	0	0	22	13
ERR2764877.metaspades.bin.3	ERR2764877	39	1678385	79203	219789	72.41	0	medium_quality	72.41	0	0	0	40	16
ERR2764878.metaspades.bin.12	ERR2764878	425	1753264	4799	26203	65.24	1.8	medium_quality	56.24	1	0	0	10	8
ERR2764878.metaspades.bin.2	ERR2764878	380	1950896	6281	32043	87.93	3.39	medium_quality	70.98	0	0	0	25	17
ERR2764878.metaspades.bin.8	ERR2764878	34	1689144	95200	259887	68.97	0	medium_quality	68.97	0	0	0	38	16
ERR2764879.metaspades.bin.11	ERR2764879	389	1500182	4525	15102	58.5	0.55	medium_quality	55.75	0	0	0	17	13
ERR2764879.metaspades.bin.9	ERR2764879	378	1729357	5488	23790	79.9	0.68	medium_quality	76.5	1	0	0	24	14
ERR2764880.metaspades.bin.2	ERR2764880	436	1594914	4026	19918	61.56	1.49	medium_quality	54.11	1	0	0	20	11
ERR2764880.metaspades.bin.8	ERR2764880	361	1684621	5849	27747	68.1	0	medium_quality	68.1	1	0	0	26	16
ERR2764881.metaspades.bin.1	ERR2764881	36	1396544	56316	240560	56.9	0	medium_quality	56.9	0	0	0	29	12
ERR2764881.metaspades.bin.8	ERR2764881	376	1778059	5935	21367	67.15	0	medium_quality	67.15	0	0	0	23	15
ERR2764881.metaspades.bin.9	ERR2764881	404	1560239	4364	18749	60.82	2.04	medium_quality	50.62	0	0	0	21	12
ERR2764882.metaspades.bin.13	ERR2764882	311	871872	2877	9401	61.87	0.65	medium_quality	58.62	0	0	0	24	14
ERR2764882.metaspades.bin.16	ERR2764882	355	1576762	5559	18204	64.12	3.94	medium_quality	44.42	0	0	0	16	11
ERR2764883.metaspades.bin.2	ERR2764883	343	926466	2803	11247	72.24	1.47	medium_quality	64.89	1	0	0	16	13
ERR2764884.metaspades.bin.1	ERR2764884	329	925822	3000	8272	63.84	1.11	medium_quality	58.29	0	0	0	22	14
ERR2764885.metaspades.bin.13	ERR2764885	335	925704	2858	12443	62.98	0.9	medium_quality	58.48	0	0	0	25	16
ERR2764885.metaspades.bin.19	ERR2764885	402	1857611	5838	24512	70.51	9.22	medium_quality	24.41	0	0	0	24	15
ERR2764886.metaspades.bin.1	ERR2764886	341	906305	2749	7090	66.51	1.27	medium_quality	60.16	0	0	0	32	18
ERR2764887.metaspades.bin.1	ERR2764887	633	1983096	3437	14407	70.67	3.42	medium_quality	53.57	0	1	0	14	8
ERR2764887.metaspades.bin.10	ERR2764887	300	1806915	8237	50989	79.68	1.07	medium_quality	74.33	1	0	1	30	17
ERR2764887.metaspades.bin.2	ERR2764887	500	1282635	2579	8086	63.45	3.98	medium_quality	43.55	3	0	0	26	14
ERR2764887.metaspades.bin.5	ERR2764887	253	2061810	12913	38307	83.97	4.31	medium_quality	62.42	0	0	0	43	17
ERR2764888.metaspades.bin.11	ERR2764888	253	2078982	11272	35027	83.97	1.72	medium_quality	75.37	1	1	0	50	18
ERR2764888.metaspades.bin.2	ERR2764888	499	1376337	2795	10092	70.73	3.59	medium_quality	52.78	3	0	0	19	12
ERR2764888.metaspades.bin.6	ERR2764888	322	1362906	5112	15238	57.72	1.3	medium_quality	51.22	0	0	0	17	11
ERR2764888.metaspades.bin.9	ERR2764888	305	1917609	8312	31363	69.83	0	medium_quality	69.83	1	0	0	32	17
ERR2764889.metaspades.bin.12	ERR2764889	660	2086857	3483	15692	72.7	4.9	medium_quality	48.2	1	0	0	24	10
ERR2764889.metaspades.bin.2	ERR2764889	486	1250039	2610	8766	52.74	0	medium_quality	52.74	1	0	0	6	6
ERR2764889.metaspades.bin.3	ERR2764889	332	1986184	7247	32459	86.88	0.73	medium_quality	83.23	1	0	1	30	15
ERR2764889.metaspades.bin.8	ERR2764889	251	2053151	10626	35668	96.79	2.8	high_quality	82.79	0	0	0	48	17
ERR2764890.metaspades.bin.15	ERR2764890	524	1748359	3653	18471	51.72	0	medium_quality	51.72	0	1	0	14	9
ERR2764890.metaspades.bin.2	ERR2764890	498	1350551	2841	27500	67.96	5.24	medium_quality	41.76	1	0	0	20	9
ERR2764890.metaspades.bin.3	ERR2764890	429	1613464	4137	27513	83.37	9.28	medium_quality	36.97	0	0	0	19	12
ERR2764890.metaspades.bin.8	ERR2764890	262	2051573	10389	44133	95.48	5.06	medium_quality	70.18	0	0	0	48	19
ERR2764890.metaspades.bin.9	ERR2764890	247	1519394	7734	43841	70.45	1.24	medium_quality	64.25	1	0	0	22	12
ERR2764891.metaspades.bin.13	ERR2764891	588	1998767	3891	15874	78.51	3.06	medium_quality	63.21	1	0	1	19	10
ERR2764891.metaspades.bin.14	ERR2764891	342	1983140	7512	71172	90.1	1.8	high_quality	81.1	1	0	0	34	16
ERR2764891.metaspades.bin.4	ERR2764891	256	2078611	12041	40761	95.75	5.38	medium_quality	68.85	0	0	0	43	16
ERR2764891.metaspades.bin.6	ERR2764891	486	1278461	2751	15183	66.58	3.36	medium_quality	49.78	0	0	0	21	10
ERR2764892.metaspades.bin.1	ERR2764892	145	1880358	27250	132791	96.1	1.81	high_quality	87.05	0	0	0	35	17
ERR2764892.metaspades.bin.3	ERR2764892	193	1624582	12186	40957	85.63	4.05	medium_quality	65.38	1	0	0	13	10
ERR2764892.metaspades.bin.4	ERR2764892	63	2574943	70665	327028	81.34	0	medium_quality	81.34	1	0	1	34	16
ERR2764892.metaspades.bin.8	ERR2764892	53	1447875	43491	101879	90.98	0	high_quality	90.98	2	2	0	39	15
ERR2764894.metaspades.bin.1	ERR2764894	501	1426774	2967	8698	68.72	2.34	medium_quality	57.02	0	0	0	25	17
ERR2764894.metaspades.bin.2	ERR2764894	426	1499388	3933	17404	73.67	0	medium_quality	73.67	2	0	0	18	13
ERR2764894.metaspades.bin.4	ERR2764894	183	2285711	18102	65645	96.15	3.47	high_quality	78.8	1	1	2	45	20
ERR2764894.metaspades.bin.5	ERR2764894	426	1261101	3149	10265	55.17	1.72	medium_quality	46.57	0	0	0	10	8
ERR2764895.metaspades.bin.1	ERR2764895	408	1670346	4984	21241	79.64	0.67	medium_quality	76.29	0	0	0	24	13
ERR2764895.metaspades.bin.2	ERR2764895	144	2314352	27218	80067	98.34	2.56	high_quality	85.54	1	0	1	41	17
ERR2764895.metaspades.bin.4	ERR2764895	422	1240439	3087	11409	62.1	2.55	medium_quality	49.35	0	0	0	15	11
ERR2764895.metaspades.bin.5	ERR2764895	459	1469891	3510	12322	60.34	1.72	medium_quality	51.74	0	0	0	16	8
ERR2764896.metaspades.bin.1	ERR2764896	453	1354005	3186	11261	67.49	2.75	medium_quality	53.74	0	0	0	17	13
ERR2764896.metaspades.bin.3	ERR2764896	401	1400641	4060	11013	66.74	0.13	medium_quality	66.09	0	0	0	13	9
ERR2764896.metaspades.bin.4	ERR2764896	447	1302394	3019	13974	65.4	0.94	medium_quality	60.7	0	0	0	15	13
ERR2764896.metaspades.bin.5	ERR2764896	189	2279250	18309	49898	97.78	2.16	high_quality	86.98	0	0	0	48	20
ERR2764897.metaspades.bin.1	ERR2764897	177	2273841	19193	75081	98.42	2.82	high_quality	84.32	1	1	0	45	20
ERR2764897.metaspades.bin.2	ERR2764897	496	1425007	2936	9691	66.16	2.2	medium_quality	55.16	1	0	1	23	15
ERR2764897.metaspades.bin.3	ERR2764897	423	1332459	3445	14139	69.98	0.98	medium_quality	65.08	0	0	0	14	10
ERR2764897.metaspades.bin.4	ERR2764897	411	1476472	3983	14214	61.72	0.86	medium_quality	57.42	1	0	0	12	9
ERR2764898.metaspades.bin.1	ERR2764898	172	2282612	21242	85910	96.59	1.97	high_quality	86.74	0	1	0	38	17
ERR2764898.metaspades.bin.3	ERR2764898	408	1494148	4020	25182	79.43	1	medium_quality	74.43	0	1	0	18	11
ERR2764898.metaspades.bin.4	ERR2764898	498	1410621	2984	8230	72.12	4.09	medium_quality	51.67	0	0	0	21	11
ERR2764898.metaspades.bin.5	ERR2764898	430	1388273	3520	12631	67.59	1.72	medium_quality	58.99	0	0	0	13	10
ERR2764899.metaspades.bin.1	ERR2764899	383	1859142	5699	31165	89.99	0.47	medium_quality	87.64	2	0	0	32	18
ERR2764899.metaspades.bin.10	ERR2764899	240	3169708	22195	74975	98.82	1.13	high_quality	93.17	4	2	0	40	19
ERR2764899.metaspades.bin.15	ERR2764899	407	950676	2312	8868	51.36	1.55	medium_quality	43.61	2	0	0	23	14
ERR2764899.metaspades.bin.16	ERR2764899	502	1863464	4134	24978	83.67	7.82	medium_quality	44.57	1	0	1	43	16
ERR2764899.metaspades.bin.2	ERR2764899	354	1055851	3255	9506	58.12	0	medium_quality	58.12	0	0	0	13	8
ERR2764899.metaspades.bin.3	ERR2764899	62	2100116	51038	171911	96.69	0.23	high_quality	95.54	1	1	1	48	18
ERR2764899.metaspades.bin.5	ERR2764899	465	1654614	4031	23562	65.01	1.84	medium_quality	55.81	2	0	0	13	8
ERR2764899.metaspades.bin.8	ERR2764899	370	1212083	3572	12862	51.21	0	medium_quality	51.21	2	0	0	19	14
ERR2764899.metaspades.bin.9	ERR2764899	228	2180293	15774	80033	94.67	2	high_quality	84.67	3	1	2	45	20
ERR2764900.metaspades.bin.1	ERR2764900	472	1845402	4383	23873	81.57	5.7	medium_quality	53.07	1	0	0	38	14
ERR2764900.metaspades.bin.10	ERR2764900	469	1769556	4194	25996	69.05	2.22	medium_quality	57.95	0	0	0	19	14
ERR2764900.metaspades.bin.11	ERR2764900	339	1893707	7085	24261	93.36	0.63	high_quality	90.21	0	0	0	28	18
ERR2764900.metaspades.bin.12	ERR2764900	473	2334008	6146	22300	85.22	1.89	medium_quality	75.77	3	1	0	37	18
ERR2764900.metaspades.bin.16	ERR2764900	376	1260286	3609	17148	71.31	2.11	medium_quality	60.76	0	0	0	12	7
ERR2764900.metaspades.bin.17	ERR2764900	169	1987926	20024	60123	94.11	0.44	high_quality	91.91	2	0	0	44	19
ERR2764900.metaspades.bin.18	ERR2764900	421	1522392	4204	17193	84.02	2	medium_quality	74.02	0	0	0	22	13
ERR2764900.metaspades.bin.2	ERR2764900	413	1678440	4770	27900	68.33	3.46	medium_quality	51.03	2	0	0	25	14
ERR2764900.metaspades.bin.20	ERR2764900	201	3051913	23995	89592	97.5	1.35	high_quality	90.75	3	1	1	41	18
ERR2764900.metaspades.bin.6	ERR2764900	34	1217992	52439	173539	56.77	0	medium_quality	56.77	0	0	0	30	13
ERR2764900.metaspades.bin.8	ERR2764900	420	999584	2387	7538	58.89	2.36	medium_quality	47.09	1	0	0	6	6
ERR2764901.metaspades.bin.1	ERR2764901	527	1866275	4152	34519	83.18	8.59	medium_quality	40.23	3	0	0	35	17
ERR2764901.metaspades.bin.10	ERR2764901	426	1011225	2324	10494	56.88	5.76	medium_quality	28.08	1	0	0	12	8
ERR2764901.metaspades.bin.13	ERR2764901	220	3048138	22412	67451	98.65	0.88	high_quality	94.25	1	1	1	39	19
ERR2764901.metaspades.bin.14	ERR2764901	356	1860548	6617	21938	90.46	1.1	high_quality	84.96	2	1	1	25	14
ERR2764901.metaspades.bin.15	ERR2764901	427	1529377	4072	18762	77.29	2.35	medium_quality	65.54	1	0	0	20	11
ERR2764901.metaspades.bin.16	ERR2764901	538	2342908	5280	19928	85.3	2.67	medium_quality	71.95	1	0	0	27	17
ERR2764901.metaspades.bin.17	ERR2764901	40	1302291	57971	163138	51.72	0	medium_quality	51.72	0	0	0	35	18
ERR2764901.metaspades.bin.18	ERR2764901	201	2115923	18880	44437	97.33	3.22	high_quality	81.23	2	1	2	42	18
ERR2764901.metaspades.bin.3	ERR2764901	433	1574474	4410	15936	62.57	0.71	medium_quality	59.02	1	0	0	17	11
ERR2764901.metaspades.bin.4	ERR2764901	144	1730167	17548	42614	74.33	0	medium_quality	74.33	1	0	1	26	15
ERR2764901.metaspades.bin.8	ERR2764901	348	1088866	3382	10261	59.72	0.21	medium_quality	58.67	0	0	0	10	7
ERR2764901.metaspades.bin.9	ERR2764901	489	1835537	4325	21868	62.38	6.03	medium_quality	32.23	1	0	0	31	18
ERR2764902.metaspades.bin.1	ERR2764902	255	3138374	23509	102180	97.97	0.88	high_quality	93.57	3	1	1	39	19
ERR2764902.metaspades.bin.10	ERR2764902	349	1065052	3224	12309	60.18	1.16	medium_quality	54.38	0	0	0	13	9
ERR2764902.metaspades.bin.11	ERR2764902	191	2101298	17428	52557	92.67	0.33	high_quality	91.02	2	0	0	43	18
ERR2764902.metaspades.bin.14	ERR2764902	464	2113601	5660	19393	81.94	1.63	medium_quality	73.79	0	1	0	31	13
ERR2764902.metaspades.bin.15	ERR2764902	60	2118314	49972	225150	82.76	0	medium_quality	82.76	0	0	0	53	19
ERR2764902.metaspades.bin.16	ERR2764902	384	871282	2246	6793	65.03	0.67	medium_quality	61.68	1	0	0	7	6
ERR2764902.metaspades.bin.17	ERR2764902	501	1870647	4313	31196	83.6	8.67	medium_quality	40.25	4	0	2	35	14
ERR2764902.metaspades.bin.18	ERR2764902	461	1614408	3810	18338	64.42	2.08	medium_quality	54.02	0	0	0	21	12
ERR2764902.metaspades.bin.3	ERR2764902	427	1532671	4002	17426	79.14	1.8	medium_quality	70.14	1	0	1	16	10
ERR2764902.metaspades.bin.8	ERR2764902	347	1843337	6258	23244	92.24	0.49	high_quality	89.79	0	0	0	38	20
ERR2764902.metaspades.bin.9	ERR2764902	93	1538326	24793	168463	65.28	0.37	medium_quality	63.43	1	0	0	30	17
ERR2764903.metaspades.bin.1	ERR2764903	371	1901496	5938	26592	90.75	0.55	high_quality	88	1	0	1	32	19
ERR2764903.metaspades.bin.10	ERR2764903	247	3171615	22747	87674	98.59	0.18	high_quality	97.69	3	1	1	48	20
ERR2764903.metaspades.bin.15	ERR2764903	452	1617272	4050	26160	66.52	1.35	medium_quality	59.77	0	0	0	15	11
ERR2764903.metaspades.bin.17	ERR2764903	109	1817104	25050	127101	73.77	0	medium_quality	73.77	1	0	0	36	17
ERR2764903.metaspades.bin.18	ERR2764903	413	1543721	4026	23872	73.09	1.87	medium_quality	63.74	1	0	0	23	14
ERR2764903.metaspades.bin.19	ERR2764903	500	1842211	4296	27011	82.8	8.36	medium_quality	41	3	0	1	28	16
ERR2764903.metaspades.bin.3	ERR2764903	416	976493	2260	13912	60.54	2.75	medium_quality	46.79	0	0	0	20	14
ERR2764903.metaspades.bin.5	ERR2764903	208	2146187	17389	76127	97.44	1.63	high_quality	89.29	3	0	0	44	19
ERR2764903.metaspades.bin.7	ERR2764903	72	2197906	52436	161949	82.76	0	medium_quality	82.76	0	0	0	53	18
ERR2764903.metaspades.bin.8	ERR2764903	370	1147588	3268	13106	62.72	0	medium_quality	62.72	0	0	0	14	10
ERR2764903.metaspades.bin.9	ERR2764903	401	2057461	6253	26707	78.76	0.79	medium_quality	74.81	0	0	0	22	12
ERR2764904.metaspades.bin.13	ERR2764904	438	1112461	2548	10442	52.28	0.91	medium_quality	47.73	0	0	0	9	9
ERR2764904.metaspades.bin.4	ERR2764904	402	1701237	5298	31439	58.61	0	medium_quality	58.61	1	0	0	35	17
ERR2764904.metaspades.bin.5	ERR2764904	78	2055674	39219	144146	97.97	0.11	high_quality	97.42	0	0	0	50	18
ERR2764905.metaspades.bin.15	ERR2764905	62	2056158	53419	207674	97.86	0.68	high_quality	94.46	0	0	0	55	19
ERR2764905.metaspades.bin.2	ERR2764905	409	1365617	3532	13449	54.82	0.58	medium_quality	51.92	0	0	0	10	7
ERR2764905.metaspades.bin.7	ERR2764905	293	814806	2833	11084	59.79	0.7	medium_quality	56.29	0	0	0	15	13
ERR2764905.metaspades.bin.9	ERR2764905	452	1849796	4829	41179	71.66	3.33	medium_quality	55.01	2	0	0	36	17
ERR2764906.metaspades.bin.10	ERR2764906	74	2135623	49202	210669	99.46	0	high_quality	99.46	0	0	0	54	20
ERR2764906.metaspades.bin.12	ERR2764906	406	1736949	5097	31590	69.82	5.62	medium_quality	41.72	1	0	1	32	16
ERR2764906.metaspades.bin.8	ERR2764906	278	730618	2768	6900	54.52	0	medium_quality	54.52	0	0	0	9	8
ERR2764907.metaspades.bin.10	ERR2764907	448	1140937	2569	9277	55.49	1.64	medium_quality	47.29	0	0	0	18	13
ERR2764907.metaspades.bin.12	ERR2764907	288	736536	2586	7702	50.09	0	medium_quality	50.09	0	0	0	1	1
ERR2764907.metaspades.bin.15	ERR2764907	68	2095733	48771	193347	98.38	1.02	high_quality	93.28	0	0	0	51	18
ERR2764907.metaspades.bin.7	ERR2764907	434	1355061	3287	14803	53.84	3.61	medium_quality	35.79	0	0	0	13	12
ERR2764908.metaspades.bin.11	ERR2764908	430	1096004	2582	7057	58.31	1.08	medium_quality	52.91	0	0	0	17	12
ERR2764908.metaspades.bin.2	ERR2764908	275	715204	2653	11743	51.07	0.82	medium_quality	46.97	0	0	0	8	8
ERR2764908.metaspades.bin.3	ERR2764908	444	1849520	4947	35425	77.8	2.02	medium_quality	67.7	1	0	0	29	16
ERR2764908.metaspades.bin.4	ERR2764908	426	1361065	3382	10762	52	2.07	medium_quality	41.65	0	0	0	23	13
ERR2764909.metaspades.bin.1	ERR2764909	207	1191556	8394	25533	81.99	1.08	medium_quality	76.59	1	0	1	39	19
ERR2764909.metaspades.bin.3	ERR2764909	374	1720549	5796	35787	83.08	1.64	medium_quality	74.88	1	0	1	35	18
ERR2764910.metaspades.bin.11	ERR2764910	194	1277760	9113	34758	81.75	1.06	medium_quality	76.45	0	0	0	42	20
ERR2764910.metaspades.bin.12	ERR2764910	136	2250945	30554	108618	76.77	1.55	medium_quality	69.02	0	0	0	32	18
ERR2764910.metaspades.bin.3	ERR2764910	358	1728452	6074	34869	77.89	1.69	medium_quality	69.44	3	1	1	37	18
ERR2764910.metaspades.bin.5	ERR2764910	284	2340197	12331	66662	91.68	1.91	high_quality	82.13	1	0	0	45	19
ERR2764911.metaspades.bin.1	ERR2764911	351	2299479	9758	43503	86.49	2.03	medium_quality	76.34	2	0	0	37	18
ERR2764911.metaspades.bin.15	ERR2764911	199	1129611	7995	49557	80.38	0.54	medium_quality	77.68	0	0	0	39	18
ERR2764911.metaspades.bin.6	ERR2764911	372	1727457	6105	31666	76.59	1.33	medium_quality	69.94	3	2	2	36	18
ERR2764912.metaspades.bin.1	ERR2764912	197	1189947	8344	28773	80.85	0.27	medium_quality	79.5	1	1	1	39	19
ERR2764912.metaspades.bin.4	ERR2764912	276	2781317	16640	74155	94.4	2.54	high_quality	81.7	2	0	0	42	19
ERR2764912.metaspades.bin.9	ERR2764912	367	1694459	6365	34110	81.07	3.32	medium_quality	64.47	3	0	0	42	18
ERR2764913.metaspades.bin.12	ERR2764913	349	1674995	6803	38162	74.47	2.11	medium_quality	63.92	1	0	0	36	19
ERR2764913.metaspades.bin.6	ERR2764913	350	2440144	10274	47866	88.76	7.57	medium_quality	50.91	1	0	0	36	18
ERR2764913.metaspades.bin.8	ERR2764913	197	1248500	9331	23372	84.01	0.08	medium_quality	83.61	0	0	0	41	20
ERR2764913.metaspades.bin.9	ERR2764913	239	2721258	20586	83566	93.97	7.84	medium_quality	54.77	2	0	0	44	19
ERR2764914.metaspades.bin.11	ERR2764914	327	1145272	3978	21241	64.19	0.75	medium_quality	60.44	1	0	1	18	14
ERR2764914.metaspades.bin.6	ERR2764914	300	887350	3067	13946	53.06	0	medium_quality	53.06	0	0	0	5	4
ERR2764914.metaspades.bin.7	ERR2764914	225	2013652	16053	44894	93	0.33	high_quality	91.35	3	1	0	42	19
ERR2764914.metaspades.bin.9	ERR2764914	394	1251747	3412	9987	77.25	2.71	medium_quality	63.7	0	0	0	12	7
ERR2764915.metaspades.bin.2	ERR2764915	334	994240	3063	17594	59.22	1.22	medium_quality	53.12	0	0	0	8	7
ERR2764915.metaspades.bin.3	ERR2764915	539	1930644	4046	21643	71.82	6.78	medium_quality	37.92	0	0	0	12	8
ERR2764915.metaspades.bin.4	ERR2764915	193	2179896	16058	70624	91.53	4.83	high_quality	67.38	0	0	0	36	16
ERR2764915.metaspades.bin.5	ERR2764915	319	1306923	4640	17877	72.28	1.58	medium_quality	64.38	0	0	0	25	15
ERR2764915.metaspades.bin.6	ERR2764915	183	1993531	18197	74753	96.55	4.23	high_quality	75.4	2	0	0	43	18
ERR2764915.metaspades.bin.7	ERR2764915	375	1302113	3873	15560	80.79	2.01	medium_quality	70.74	0	0	0	19	13
ERR2764915.metaspades.bin.8	ERR2764915	374	1452814	4425	21031	52.78	2.25	medium_quality	41.53	0	0	0	8	6
ERR2764916.metaspades.bin.10	ERR2764916	223	1990991	15769	53138	94.93	1.5	high_quality	87.43	2	0	0	40	18
ERR2764916.metaspades.bin.2	ERR2764916	326	899744	2846	9137	52.56	3.48	medium_quality	35.16	0	0	0	9	7
ERR2764916.metaspades.bin.4	ERR2764916	303	1070539	3942	15621	56.5	0	medium_quality	56.5	0	0	0	15	11
ERR2764916.metaspades.bin.6	ERR2764916	409	1261262	3271	10837	72.89	1.78	medium_quality	63.99	0	0	0	11	9
ERR2764916.metaspades.bin.9	ERR2764916	463	1397512	3130	11722	55.17	0	medium_quality	55.17	0	0	0	6	5
ERR2764917.metaspades.bin.1	ERR2764917	329	1166114	3929	14523	65.61	1.47	medium_quality	58.26	0	0	0	22	15
ERR2764917.metaspades.bin.10	ERR2764917	308	904493	3140	18041	53.18	1.02	medium_quality	48.08	0	0	0	10	9
ERR2764917.metaspades.bin.3	ERR2764917	226	2022351	16206	80617	93.06	2	high_quality	83.06	2	0	0	44	20
ERR2764917.metaspades.bin.4	ERR2764917	305	1008157	3771	9739	63.97	6.9	medium_quality	29.47	0	0	0	14	8
ERR2764917.metaspades.bin.5	ERR2764917	236	2183000	13402	40989	92.3	3.52	high_quality	74.7	0	1	0	28	15
ERR2764917.metaspades.bin.7	ERR2764917	359	2111777	7635	21598	65.29	2.99	medium_quality	50.34	0	0	0	24	14
ERR2764918.metaspades.bin.1	ERR2764918	559	1811230	3584	12282	62.57	0	medium_quality	62.57	0	0	0	17	13
ERR2764918.metaspades.bin.4	ERR2764918	222	2183180	14805	42843	91.58	3.09	high_quality	76.13	0	0	0	35	16
ERR2764918.metaspades.bin.6	ERR2764918	311	915215	3009	20224	54.78	0.95	medium_quality	50.03	0	0	0	4	4
ERR2764918.metaspades.bin.7	ERR2764918	371	1244679	3690	13822	72.12	2	medium_quality	62.12	0	0	0	20	13
ERR2764918.metaspades.bin.8	ERR2764918	318	1213418	4402	16888	66.21	0.75	medium_quality	62.46	0	0	0	19	15
ERR2764918.metaspades.bin.9	ERR2764918	208	1916780	16154	53496	89	0	medium_quality	89	1	1	1	40	17
ERR2764919.metaspades.bin.1	ERR2764919	45	1552041	56648	113410	64.91	0.31	medium_quality	63.36	2	1	1	34	19
ERR2764919.metaspades.bin.10	ERR2764919	100	1987466	26029	120113	99.24	1.05	high_quality	93.99	6	1	0	47	19
ERR2764919.metaspades.bin.4	ERR2764919	274	1131871	4664	25231	64.71	0.33	medium_quality	63.06	1	0	0	24	17
ERR2764919.metaspades.bin.8	ERR2764919	212	1652189	10581	48130	90.89	4.1	high_quality	70.39	1	0	0	24	14
ERR2764919.metaspades.bin.9	ERR2764919	74	1097026	28257	74412	60.79	0.55	medium_quality	58.04	0	0	0	19	13
ERR2764920.metaspades.bin.12	ERR2764920	177	2187477	19988	85212	95.89	2.22	high_quality	84.79	4	0	0	47	19
ERR2764920.metaspades.bin.13	ERR2764920	196	2358917	17736	83732	99.53	1.24	high_quality	93.33	1	1	0	48	19
ERR2764920.metaspades.bin.14	ERR2764920	596	2314245	4596	17537	79.78	1.83	medium_quality	70.63	0	1	0	29	16
ERR2764920.metaspades.bin.4	ERR2764920	557	1972681	3909	30886	78.52	7.58	medium_quality	40.62	0	0	0	31	15
ERR2764920.metaspades.bin.6	ERR2764920	375	1909510	6476	24317	74.14	6.03	medium_quality	43.99	0	0	0	51	19
ERR2764920.metaspades.bin.9	ERR2764920	379	1206440	3438	12341	65.15	2.55	medium_quality	52.4	0	0	0	16	9
ERR2764921.metaspades.bin.1	ERR2764921	192	2052191	14684	63625	97.99	2.41	high_quality	85.94	3	1	0	45	18
ERR2764921.metaspades.bin.12	ERR2764921	346	920599	2749	9362	52.87	1.42	medium_quality	45.77	0	1	0	10	9
ERR2764921.metaspades.bin.15	ERR2764921	452	1351771	3139	19305	55.71	0	medium_quality	55.71	0	0	0	9	8
ERR2764921.metaspades.bin.18	ERR2764921	13	1271722	158369	273718	52	0	medium_quality	52	3	0	1	28	17
ERR2764921.metaspades.bin.2	ERR2764921	179	2356225	18373	59752	99.49	1.08	high_quality	94.09	2	1	1	42	19
ERR2764921.metaspades.bin.3	ERR2764921	110	2647574	39658	129940	98.26	0.23	high_quality	97.11	0	0	0	53	19
ERR2764922.metaspades.bin.1	ERR2764922	159	2481996	23313	124667	98.82	2.13	high_quality	88.17	2	1	1	44	19
ERR2764922.metaspades.bin.10	ERR2764922	184	2044383	18023	66335	98.49	3.46	high_quality	81.19	6	0	0	46	18
ERR2764922.metaspades.bin.13	ERR2764922	11	1109311	154870	345831	58.67	0	medium_quality	58.67	2	0	0	28	15
ERR2764922.metaspades.bin.15	ERR2764922	362	1024746	2968	7562	56.23	0.81	medium_quality	52.18	0	0	0	16	13
ERR2764922.metaspades.bin.18	ERR2764922	326	942462	3019	10791	62.25	0.39	medium_quality	60.3	0	0	0	3	3
ERR2764922.metaspades.bin.2	ERR2764922	463	1535637	3651	14021	64.72	0.48	medium_quality	62.32	0	0	0	9	6
ERR2764922.metaspades.bin.4	ERR2764922	107	2679265	39658	151907	99.17	0	high_quality	99.17	0	0	0	55	20
ERR2764922.metaspades.bin.8	ERR2764922	409	1139269	2893	11450	57.2	0.31	medium_quality	55.65	0	0	0	12	10
ERR2764923.metaspades.bin.17	ERR2764923	111	2604472	35181	117127	97.92	0	high_quality	97.92	0	0	0	53	19
ERR2764923.metaspades.bin.3	ERR2764923	29	1001795	49894	108226	52.59	0	medium_quality	52.59	1	0	0	22	11
ERR2764923.metaspades.bin.5	ERR2764923	216	2370704	14979	65509	99.02	1.17	high_quality	93.17	1	0	1	43	19
ERR2764923.metaspades.bin.6	ERR2764923	210	2056312	15248	54260	98.52	2.02	high_quality	88.42	4	0	1	50	19
ERR2764924.metaspades.bin.10	ERR2764924	358	962523	2769	6273	52.01	0.47	medium_quality	49.66	0	1	0	13	9
ERR2764924.metaspades.bin.13	ERR2764924	164	2037160	18530	44815	98.35	1.98	high_quality	88.45	4	0	0	52	19
ERR2764924.metaspades.bin.14	ERR2764924	466	1423799	3322	11868	63.52	0.48	medium_quality	61.12	0	0	0	11	9
ERR2764924.metaspades.bin.15	ERR2764924	103	2624308	41063	118969	97.81	0	high_quality	97.81	0	0	0	52	19
ERR2764924.metaspades.bin.4	ERR2764924	345	956403	2831	10145	50.08	0.95	medium_quality	45.33	0	0	0	15	11
ERR2764924.metaspades.bin.5	ERR2764924	378	946881	2504	8082	55.8	2.81	medium_quality	41.75	1	0	0	15	9
ERR2764924.metaspades.bin.6	ERR2764924	198	2327737	17597	78215	99.76	1.81	high_quality	90.71	0	1	1	47	20
ERR2764924.metaspades.bin.7	ERR2764924	25	1421091	106273	205010	84	0	medium_quality	84	2	0	1	28	15
ERR2764925.metaspades.bin.1	ERR2764925	347	958028	2860	10541	53.98	2.17	medium_quality	43.13	0	0	0	17	16
ERR2764925.metaspades.bin.10	ERR2764925	15	1093459	157775	217423	56	0	medium_quality	56	1	0	0	24	14
ERR2764925.metaspades.bin.11	ERR2764925	162	2332882	22903	84716	100	2.06	high_quality	89.7	0	1	0	44	18
ERR2764925.metaspades.bin.13	ERR2764925	468	1406989	3128	13412	63.55	0.24	medium_quality	62.35	0	0	0	12	9
ERR2764925.metaspades.bin.14	ERR2764925	105	2677219	39753	139094	98.71	0	high_quality	98.71	0	0	0	51	18
ERR2764925.metaspades.bin.16	ERR2764925	394	1048482	2742	9523	53.48	0.42	medium_quality	51.38	0	0	0	11	10
ERR2764925.metaspades.bin.9	ERR2764925	180	1994938	15776	61591	98.48	2.87	high_quality	84.13	5	0	0	51	19
ERR2764926.metaspades.bin.10	ERR2764926	269	1602191	7740	55554	53.82	0	medium_quality	53.82	1	0	0	30	17
ERR2764926.metaspades.bin.13	ERR2764926	490	2823872	7672	26300	89.9	3.28	medium_quality	73.5	2	1	0	35	17
ERR2764926.metaspades.bin.14	ERR2764926	22	2265675	334403	507701	99.33	0.33	high_quality	97.68	4	0	2	48	20
ERR2764926.metaspades.bin.19	ERR2764926	436	1388377	3463	12010	56.9	1.72	medium_quality	48.3	0	1	0	24	11
ERR2764926.metaspades.bin.4	ERR2764926	200	1901062	14900	53333	88.23	1.73	medium_quality	79.58	1	1	0	30	16
ERR2764926.metaspades.bin.6	ERR2764926	243	1667844	9938	34901	71	0	medium_quality	71	0	0	0	28	16
ERR2764926.metaspades.bin.7	ERR2764926	282	1808305	7954	36559	86.52	4.16	medium_quality	65.72	1	0	0	19	9
ERR2764926.metaspades.bin.9	ERR2764926	309	1320883	5062	27787	76.22	2.62	medium_quality	63.12	1	1	0	18	13
ERR2764927.metaspades.bin.3	ERR2764927	420	1954912	5884	24420	83.12	0.83	medium_quality	78.97	1	0	0	33	20
ERR2764927.metaspades.bin.4	ERR2764927	180	2265233	16693	61814	98.41	1.22	high_quality	92.31	1	1	0	43	18
ERR2764928.metaspades.bin.10	ERR2764928	358	1619650	5267	20218	69.28	2.67	medium_quality	55.93	0	0	0	23	11
ERR2764928.metaspades.bin.11	ERR2764928	148	2129084	19790	95624	97.51	0.18	high_quality	96.61	0	1	0	41	19
ERR2764928.metaspades.bin.16	ERR2764928	129	1884679	26112	66492	95.7	1.07	high_quality	90.35	1	0	0	33	18
ERR2764928.metaspades.bin.17	ERR2764928	354	1247465	4048	11981	69.51	4.19	medium_quality	48.56	1	0	0	4	3
ERR2764928.metaspades.bin.19	ERR2764928	51	3082470	95530	254024	100	0.63	high_quality	96.85	2	2	1	51	20
ERR2764928.metaspades.bin.6	ERR2764928	690	2243049	3479	12065	74.83	2.19	medium_quality	63.88	0	0	1	21	12
ERR2764928.metaspades.bin.7	ERR2764928	16	1735052	335500	604169	86.67	0.67	medium_quality	83.32	1	0	1	36	18
ERR2764929.metaspades.bin.1	ERR2764929	114	2140962	28176	78009	98.68	0.28	high_quality	97.28	0	1	1	50	19
ERR2764929.metaspades.bin.16	ERR2764929	322	1661895	6567	22938	52.77	3.45	medium_quality	35.52	4	0	0	30	13
ERR2764929.metaspades.bin.18	ERR2764929	650	2542549	4666	16930	80.37	2.01	medium_quality	70.32	0	0	0	23	12
ERR2764929.metaspades.bin.7	ERR2764929	37	2292808	162695	331196	97	0	high_quality	97	3	0	1	48	20
ERR2764929.metaspades.bin.9	ERR2764929	131	1939802	23051	80211	95.02	4.3	high_quality	73.52	1	0	0	29	15
ERR2764930.metaspades.bin.14	ERR2764930	124	1743111	22477	59757	93.23	2.81	high_quality	79.18	1	0	0	19	15
ERR2764930.metaspades.bin.16	ERR2764930	140	2089937	19566	66684	97.49	0.75	high_quality	93.74	0	1	0	46	19
ERR2764930.metaspades.bin.2	ERR2764930	700	2226065	3511	14613	73.44	2.13	medium_quality	62.79	0	0	0	19	13
ERR2764930.metaspades.bin.3	ERR2764930	406	1547118	4413	18809	80.5	7.56	medium_quality	42.7	1	0	0	11	7
ERR2764930.metaspades.bin.8	ERR2764930	350	1603806	5551	22209	59.28	0	medium_quality	59.28	0	0	0	24	13
ERR2764930.metaspades.bin.9	ERR2764930	53	3092659	98858	202272	99.76	0.63	high_quality	96.61	2	1	0	52	20
ERR2764931.metaspades.bin.11	ERR2764931	36	3077639	150339	263614	100	0.47	high_quality	97.65	1	2	0	52	20
ERR2764931.metaspades.bin.15	ERR2764931	384	1531642	4679	30319	88.93	8.79	medium_quality	44.98	1	0	0	19	11
ERR2764931.metaspades.bin.16	ERR2764931	149	1846734	17986	77800	94.13	2.31	high_quality	82.58	0	1	0	20	13
ERR2764931.metaspades.bin.18	ERR2764931	702	2265135	3594	16553	73.5	2.01	medium_quality	63.45	0	0	0	15	8
ERR2764931.metaspades.bin.3	ERR2764931	124	2106856	23407	109985	98.68	0.5	high_quality	96.18	0	1	0	49	20
ERR2764931.metaspades.bin.9	ERR2764931	341	1629244	5710	32067	66.17	0	medium_quality	66.17	1	0	0	26	12
ERR2764932.metaspades.bin.12	ERR2764932	50	3079296	99338	184338	99.53	0.95	high_quality	94.78	3	2	1	53	20
ERR2764932.metaspades.bin.13	ERR2764932	399	1496508	4240	22170	80.94	8.83	medium_quality	36.79	1	0	0	10	7
ERR2764932.metaspades.bin.3	ERR2764932	146	2103309	22659	72965	97.64	0.41	high_quality	95.59	0	0	0	47	18
ERR2764932.metaspades.bin.4	ERR2764932	684	2347634	3867	11565	73.05	1.05	medium_quality	67.8	0	0	0	25	13
ERR2764932.metaspades.bin.5	ERR2764932	120	1797516	29455	108448	95.74	2.97	high_quality	80.89	1	0	0	36	18
ERR2764932.metaspades.bin.9	ERR2764932	323	1585550	6390	21448	55.33	0	medium_quality	55.33	0	0	0	25	13
ERR2764933.metaspades.bin.1	ERR2764933	136	2096351	22557	80855	96.33	0	high_quality	96.33	3	0	0	44	20
ERR2764933.metaspades.bin.5	ERR2764933	707	2092543	3072	18298	69.73	5.3	medium_quality	43.23	0	0	0	18	12
ERR2764934.metaspades.bin.11	ERR2764934	767	2344755	3287	13732	72.65	6.4	medium_quality	40.65	2	0	2	16	12
ERR2764934.metaspades.bin.5	ERR2764934	111	2155620	31933	95072	96.94	0	high_quality	96.94	3	0	0	46	19
ERR2764934.metaspades.bin.9	ERR2764934	513	1541618	3231	11317	66.46	5.83	medium_quality	37.31	0	0	0	10	9
ERR2764935.metaspades.bin.7	ERR2764935	106	1424547	24903	110232	80.96	0.48	medium_quality	78.56	3	0	0	31	16
ERR2764935.metaspades.bin.8	ERR2764935	709	2109181	3156	11885	71.09	3.3	medium_quality	54.59	0	0	0	20	12
ERR2764936.metaspades.bin.4	ERR2764936	126	2104006	27018	75231	96.11	1	high_quality	91.11	3	1	1	44	20
ERR2764936.metaspades.bin.9	ERR2764936	478	1204507	2504	10845	51.1	7.52	medium_quality	13.5	0	0	0	16	13
ERR2764937.metaspades.bin.1	ERR2764937	767	2270222	3047	19544	74.81	6	medium_quality	44.81	0	0	0	21	11
ERR2764937.metaspades.bin.4	ERR2764937	508	1346568	2713	17711	60.27	5.17	medium_quality	34.42	0	1	0	18	10
ERR2764937.metaspades.bin.8	ERR2764937	149	2120219	21708	88275	95.63	0.83	high_quality	91.48	3	0	0	40	17
ERR2764938.metaspades.bin.3	ERR2764938	468	1865802	4677	16613	80.29	8.17	medium_quality	39.44	1	0	0	21	14
ERR2764938.metaspades.bin.4	ERR2764938	464	1133444	2487	7741	52.54	1.34	medium_quality	45.84	0	0	0	4	3
ERR2764939.metaspades.bin.1	ERR2764939	111	2067180	30532	98999	96.44	0.67	high_quality	93.09	4	0	0	50	20
ERR2764939.metaspades.bin.2	ERR2764939	81	2271749	49005	157477	78.04	0.34	medium_quality	76.34	0	0	0	33	18
ERR2764939.metaspades.bin.3	ERR2764939	524	2438475	5485	24497	83.1	1.52	medium_quality	75.5	0	1	0	20	14
ERR2764940.metaspades.bin.1	ERR2764940	113	2111785	35986	156537	95.44	3.56	high_quality	77.64	3	1	0	50	20
ERR2764940.metaspades.bin.2	ERR2764940	501	2632900	6974	27975	90.46	0.35	high_quality	88.71	1	1	0	29	18
ERR2764940.metaspades.bin.3	ERR2764940	92	2645668	53501	197219	86.82	0.51	medium_quality	84.27	1	1	0	42	18
ERR2764941.metaspades.bin.2	ERR2764941	118	2122569	30445	91519	95.02	2	high_quality	85.02	3	1	1	47	18
ERR2764941.metaspades.bin.3	ERR2764941	534	2468304	5312	23083	88.21	1.26	medium_quality	81.91	0	1	0	21	13
ERR2764941.metaspades.bin.6	ERR2764941	133	2626199	32805	145674	83.6	1.13	medium_quality	77.95	0	1	0	38	18
ERR2764942.metaspades.bin.3	ERR2764942	530	2521118	5836	22954	87.32	0.4	medium_quality	85.32	0	0	0	25	15
ERR2764942.metaspades.bin.4	ERR2764942	119	2113627	27849	106399	97.42	0.8	high_quality	93.42	4	1	1	48	20
ERR2764942.metaspades.bin.5	ERR2764942	85	2284831	49674	189112	72.1	1.35	medium_quality	65.35	0	0	0	31	16
ERR2764943.metaspades.bin.2	ERR2764943	86	2352330	51975	135488	79.71	0.84	medium_quality	75.51	0	0	0	35	18
ERR2764943.metaspades.bin.5	ERR2764943	525	2540630	5751	35294	89.93	1.13	medium_quality	84.28	0	0	0	19	15
ERR2764943.metaspades.bin.6	ERR2764943	116	2092269	35142	90869	92.61	2.67	high_quality	79.26	2	1	0	52	19
ERR2764944.metaspades.bin.11	ERR2764944	501	1449178	2987	11166	59.48	0.86	medium_quality	55.18	0	0	0	16	8
ERR2764944.metaspades.bin.4	ERR2764944	265	2383559	13911	58812	95.58	2.09	high_quality	85.13	1	0	0	44	18
ERR2764944.metaspades.bin.7	ERR2764944	495	1281654	2715	8600	64.93	3.4	medium_quality	47.93	1	0	1	26	13
ERR2764944.metaspades.bin.8	ERR2764944	209	2095129	13781	42997	93.64	1.97	high_quality	83.79	2	1	0	46	20
ERR2764944.metaspades.bin.9	ERR2764944	385	1984738	6618	25107	86.04	6.94	medium_quality	51.34	0	0	1	36	18
ERR2764945.metaspades.bin.1	ERR2764945	477	1286851	2783	8249	60.36	2.88	medium_quality	45.96	2	0	0	18	12
ERR2764945.metaspades.bin.5	ERR2764945	531	1600379	3209	10564	64.66	5.17	medium_quality	38.81	0	1	0	22	14
ERR2764945.metaspades.bin.7	ERR2764945	384	1926687	6386	22903	82.44	4.61	medium_quality	59.39	2	0	0	37	18
ERR2764945.metaspades.bin.8	ERR2764945	225	2382929	15924	65257	97.36	1.33	high_quality	90.71	0	0	0	42	18
ERR2764945.metaspades.bin.9	ERR2764945	180	1597196	11935	81524	70.62	2.04	medium_quality	60.42	1	1	1	30	16
ERR2764946.metaspades.bin.4	ERR2764946	290	2379490	12878	42177	96.91	4.09	high_quality	76.46	1	0	0	45	19
ERR2764946.metaspades.bin.6	ERR2764946	211	2092766	14198	52012	92.95	2.96	high_quality	78.15	1	1	0	41	20
ERR2764946.metaspades.bin.8	ERR2764946	438	1121662	2551	13038	56.86	2.41	medium_quality	44.81	1	0	0	23	15
ERR2764946.metaspades.bin.9	ERR2764946	503	1474565	3095	12215	72.16	5.66	medium_quality	43.86	0	0	0	29	18
ERR2764947.metaspades.bin.2	ERR2764947	476	1234665	2696	10989	63.35	2.87	medium_quality	49	2	0	0	25	15
ERR2764947.metaspades.bin.3	ERR2764947	505	1465735	3045	11153	70.28	3.71	medium_quality	51.73	0	0	0	16	10
ERR2764947.metaspades.bin.6	ERR2764947	218	2184390	15477	49251	95.55	2.72	high_quality	81.95	3	1	1	47	20
ERR2764947.metaspades.bin.8	ERR2764947	403	1924005	5746	22962	83.87	8.22	medium_quality	42.77	1	0	0	30	14
ERR2764948.metaspades.bin.1	ERR2764948	260	2416287	14659	50181	96.67	3.16	high_quality	80.87	0	0	0	47	20
ERR2764948.metaspades.bin.10	ERR2764948	478	1268207	2642	12452	63.87	3.67	medium_quality	45.52	2	0	0	31	17
ERR2764948.metaspades.bin.2	ERR2764948	201	2156619	15744	63039	97.26	2.52	high_quality	84.66	1	0	0	45	19
ERR2764948.metaspades.bin.7	ERR2764948	411	2007982	6266	29887	86.72	6.86	medium_quality	52.42	3	0	1	47	20
ERR2764949.metaspades.bin.1	ERR2764949	473	1266502	2706	8705	51.72	0.86	medium_quality	47.42	1	0	0	12	8
ERR2764949.metaspades.bin.10	ERR2764949	755	2360604	3405	11839	80.86	3.04	medium_quality	65.66	0	1	0	25	16
ERR2764949.metaspades.bin.11	ERR2764949	455	1114824	2416	7986	50.82	1.88	medium_quality	41.42	0	0	0	5	5
ERR2764949.metaspades.bin.12	ERR2764949	447	1107849	2461	8680	59.8	0	medium_quality	59.8	1	0	1	12	9
ERR2764949.metaspades.bin.16	ERR2764949	141	441528	3340	9298	50.66	1.21	medium_quality	44.61	0	0	0	22	13
ERR2764949.metaspades.bin.2	ERR2764949	165	3105902	32598	141425	97.3	0.84	high_quality	93.1	2	3	1	42	19
ERR2764949.metaspades.bin.7	ERR2764949	140	2220524	24805	93492	96.94	1	high_quality	91.94	3	2	1	47	20
ERR2764950.metaspades.bin.12	ERR2764950	149	3236019	37501	119336	98.99	0.34	high_quality	97.29	2	3	2	47	19
ERR2764950.metaspades.bin.13	ERR2764950	676	2562737	4516	21356	79.82	5.73	medium_quality	51.17	1	1	1	36	18
ERR2764950.metaspades.bin.2	ERR2764950	512	1430462	2894	10842	58.78	5.17	medium_quality	32.93	0	0	0	21	11
ERR2764950.metaspades.bin.4	ERR2764950	122	2199534	30577	83175	97.44	3.43	high_quality	80.29	4	1	1	49	20
ERR2764950.metaspades.bin.7	ERR2764950	440	1150700	2656	9271	53.61	1.72	medium_quality	45.01	0	0	0	9	7
ERR2764951.metaspades.bin.12	ERR2764951	170	3118016	29947	128147	98.99	0.45	high_quality	96.74	1	2	0	39	19
ERR2764951.metaspades.bin.14	ERR2764951	725	2203262	3257	20830	69.42	3.28	medium_quality	53.02	0	0	0	17	12
ERR2764951.metaspades.bin.4	ERR2764951	452	1175832	2683	10498	62.11	7.09	medium_quality	26.66	0	0	0	9	7
ERR2764951.metaspades.bin.8	ERR2764951	141	2113852	24321	96213	96.44	0.89	high_quality	91.99	4	0	0	45	19
ERR2764951.metaspades.bin.9	ERR2764951	420	1039311	2544	6969	53.45	0	medium_quality	53.45	0	0	0	14	11
ERR2764952.metaspades.bin.10	ERR2764952	165	3207630	32429	116346	99.24	0.61	high_quality	96.19	1	2	1	49	19
ERR2764952.metaspades.bin.14	ERR2764952	476	1225960	2535	10035	62.19	3.7	medium_quality	43.69	0	0	0	14	11
ERR2764952.metaspades.bin.17	ERR2764952	442	1105815	2607	6478	62.46	1.56	medium_quality	54.66	0	0	0	9	7
ERR2764952.metaspades.bin.4	ERR2764952	116	2212341	28770	104233	98.44	1.06	high_quality	93.14	3	1	1	48	20
ERR2764952.metaspades.bin.8	ERR2764952	707	2169764	3303	11985	70.03	5.41	medium_quality	42.98	0	0	0	20	13
ERR2764953.metaspades.bin.14	ERR2764953	151	2209864	25651	73645	96.33	2.69	high_quality	82.88	3	0	0	47	20
ERR2764953.metaspades.bin.4	ERR2764953	158	3125948	32293	104812	99.32	0	high_quality	99.32	1	2	1	44	19
ERR2764953.metaspades.bin.9	ERR2764953	739	2368454	3530	15830	79.48	2.53	medium_quality	66.83	1	0	1	23	15
ERR2764954.metaspades.bin.12	ERR2764954	246	2297328	14617	62895	82	9.23	medium_quality	35.85	1	0	0	32	17
ERR2764954.metaspades.bin.13	ERR2764954	333	1872560	6690	30251	92.6	0.94	high_quality	87.9	1	0	0	32	16
ERR2764954.metaspades.bin.14	ERR2764954	88	1730684	33155	100211	90.22	0.67	high_quality	86.87	0	0	0	36	18
ERR2764954.metaspades.bin.15	ERR2764954	266	2179016	12983	49964	95.24	8.53	medium_quality	52.59	1	0	0	37	19
ERR2764954.metaspades.bin.17	ERR2764954	448	1734612	4496	26030	85.94	5.2	medium_quality	59.94	2	0	0	37	16
ERR2764954.metaspades.bin.5	ERR2764954	443	1781948	4795	17182	61.5	0	medium_quality	61.5	0	0	0	20	13
ERR2764954.metaspades.bin.9	ERR2764954	417	2972276	10105	42870	96.41	3.08	high_quality	81.01	0	1	0	46	19
ERR2764955.metaspades.bin.10	ERR2764955	141	1089307	9924	40979	55.42	0.18	medium_quality	54.52	0	0	0	24	16
ERR2764955.metaspades.bin.14	ERR2764955	45	885157	31454	131414	52	0.27	medium_quality	50.65	2	0	0	20	13
ERR2764955.metaspades.bin.15	ERR2764955	197	2056356	16994	63951	94.8	4.08	high_quality	74.4	1	0	0	21	11
ERR2764955.metaspades.bin.19	ERR2764955	350	3007414	12683	73999	97	2	high_quality	87	2	1	1	38	19
ERR2764955.metaspades.bin.23	ERR2764955	393	2003913	6406	27676	71.5	3.45	medium_quality	54.25	1	0	0	25	14
ERR2764955.metaspades.bin.6	ERR2764955	402	1787504	5304	35290	89.67	4.62	medium_quality	66.57	5	0	0	40	17
ERR2764955.metaspades.bin.9	ERR2764955	384	1862915	6058	41895	68.72	5.81	medium_quality	39.67	0	0	0	28	16
ERR2764956.metaspades.bin.1	ERR2764956	474	1768282	4282	35380	89.41	7.41	medium_quality	52.36	1	0	0	41	18
ERR2764956.metaspades.bin.15	ERR2764956	101	2125054	34896	112244	97.78	0	high_quality	97.78	3	1	1	45	20
ERR2764956.metaspades.bin.16	ERR2764956	233	1411415	7438	20878	68.68	0.79	medium_quality	64.73	1	0	1	18	13
ERR2764956.metaspades.bin.17	ERR2764956	441	1824465	4859	20849	56.9	3.45	medium_quality	39.65	1	0	0	23	15
ERR2764956.metaspades.bin.3	ERR2764956	240	2030442	12196	47902	84.35	4.31	medium_quality	62.8	1	1	0	28	17
ERR2764956.metaspades.bin.9	ERR2764956	362	2862078	10995	46450	94.51	2.11	high_quality	83.96	2	1	1	31	16
ERR2764957.metaspades.bin.12	ERR2764957	405	1773354	5497	22642	59.2	8.62	medium_quality	16.1	1	1	0	22	11
ERR2764957.metaspades.bin.14	ERR2764957	227	1965973	12416	44801	92.32	3.96	high_quality	72.52	1	1	0	34	17
ERR2764957.metaspades.bin.15	ERR2764957	321	1896247	7345	54993	94.12	0.16	high_quality	93.32	1	0	1	33	17
ERR2764957.metaspades.bin.16	ERR2764957	69	1665403	29669	97828	86.89	0	medium_quality	86.89	0	0	0	38	18
ERR2764957.metaspades.bin.18	ERR2764957	427	1754978	4927	35296	86.49	4.07	medium_quality	66.14	3	0	0	43	19
ERR2764957.metaspades.bin.2	ERR2764957	431	1793112	5281	20770	64.81	1.72	medium_quality	56.21	0	0	0	18	13
ERR2764957.metaspades.bin.5	ERR2764957	338	2855430	12698	46704	95.95	1.77	high_quality	87.1	1	2	1	35	18
ERR2764957.metaspades.bin.7	ERR2764957	306	2493901	11133	39369	82.01	9.69	medium_quality	33.56	1	0	1	45	19
ERR2764958.metaspades.bin.1	ERR2764958	431	1754428	4675	35704	88.1	4.69	medium_quality	64.65	0	0	0	39	17
ERR2764958.metaspades.bin.15	ERR2764958	474	2185885	5825	23548	76.78	9.27	medium_quality	30.43	3	0	0	27	13
ERR2764958.metaspades.bin.16	ERR2764958	324	1922138	7401	28627	92.9	0.58	high_quality	90	1	1	0	29	17
ERR2764958.metaspades.bin.2	ERR2764958	384	2901377	9977	37437	96.94	1.97	high_quality	87.09	2	1	1	34	17
ERR2764958.metaspades.bin.22	ERR2764958	409	1807509	5452	18757	56.9	1.72	medium_quality	48.3	1	0	0	22	13
ERR2764958.metaspades.bin.5	ERR2764958	265	2098695	12688	50044	95.44	6.87	medium_quality	61.09	0	0	0	30	17
ERR2764958.metaspades.bin.7	ERR2764958	216	2156549	14450	45875	88.77	2.25	medium_quality	77.52	2	0	1	37	18
ERR2764958.metaspades.bin.9	ERR2764958	90	2013548	37284	126565	95.78	0	high_quality	95.78	2	0	0	45	20
ERR2764959.metaspades.bin.1	ERR2764959	484	1984036	4754	16050	63.09	0	medium_quality	63.09	0	0	0	17	10
ERR2764959.metaspades.bin.3	ERR2764959	418	1901106	5245	20890	88.33	2.29	medium_quality	76.88	1	0	0	38	19
ERR2764959.metaspades.bin.4	ERR2764959	72	2098546	48381	170352	96.31	1.13	high_quality	90.66	0	1	0	57	19
ERR2764959.metaspades.bin.5	ERR2764959	175	2121576	17639	77733	98	0.33	high_quality	96.35	2	0	0	41	18
ERR2764960.metaspades.bin.2	ERR2764960	69	2157957	49636	141252	98.01	0.98	high_quality	93.11	0	1	0	56	20
ERR2764960.metaspades.bin.3	ERR2764960	502	2067857	4800	36122	85.27	3.99	medium_quality	65.32	0	0	0	22	12
ERR2764960.metaspades.bin.5	ERR2764960	159	2151065	19001	77707	97.33	0.22	high_quality	96.23	1	0	0	49	20
ERR2764960.metaspades.bin.6	ERR2764960	416	2004714	6032	22107	94.03	2.32	high_quality	82.43	2	0	2	37	20
ERR2764960.metaspades.bin.7	ERR2764960	561	1410765	2550	10782	56.85	2.52	medium_quality	44.25	0	0	0	13	10
ERR2764961.metaspades.bin.3	ERR2764961	218	2116391	13409	59705	96.42	0.72	high_quality	92.82	3	0	0	45	20
ERR2764961.metaspades.bin.4	ERR2764961	506	1996263	4660	34501	71.03	1.72	medium_quality	62.43	0	0	0	26	15
ERR2764961.metaspades.bin.5	ERR2764961	79	2094068	34479	107264	98.46	1.28	high_quality	92.06	0	0	0	48	18
ERR2764961.metaspades.bin.6	ERR2764961	428	1934204	5335	25675	91.07	1.64	high_quality	82.87	1	0	0	31	18
ERR2764962.metaspades.bin.1	ERR2764962	189	2058069	15668	86335	96.73	0	high_quality	96.73	4	1	2	38	16
ERR2764962.metaspades.bin.2	ERR2764962	505	2008578	4572	28848	72.41	3.45	medium_quality	55.16	0	0	0	30	15
ERR2764962.metaspades.bin.3	ERR2764962	412	928150	2231	8304	50.54	2.67	medium_quality	37.19	0	0	0	13	7
ERR2764962.metaspades.bin.5	ERR2764962	79	2103498	35605	139762	95.94	0.68	high_quality	92.54	0	1	0	47	18
ERR2764962.metaspades.bin.6	ERR2764962	479	1110011	2279	7359	54.16	1.78	medium_quality	45.26	0	0	0	13	9
ERR2764963.metaspades.bin.1	ERR2764963	87	2150411	39503	91902	97.5	0.43	high_quality	95.35	0	0	0	55	20
ERR2764963.metaspades.bin.2	ERR2764963	386	878588	2294	6051	60.34	0	medium_quality	60.34	2	0	0	10	7
ERR2764963.metaspades.bin.3	ERR2764963	519	2033320	4545	24874	84.4	3.21	medium_quality	68.35	0	0	0	24	11
ERR2764963.metaspades.bin.4	ERR2764963	198	2149966	14874	53751	97	0.33	high_quality	95.35	3	0	0	43	20
ERR2764963.metaspades.bin.6	ERR2764963	434	2013530	5725	17386	92.46	1.61	high_quality	84.41	1	1	0	35	20
ERR2764963.metaspades.bin.7	ERR2764963	541	1284224	2365	10146	57.09	1.78	medium_quality	48.19	0	0	0	13	10
ERR2764965.metaspades.bin.10	ERR2764965	313	2171286	10434	49171	85.42	1.69	medium_quality	76.97	3	0	0	42	17
ERR2764965.metaspades.bin.11	ERR2764965	485	1778537	3978	20502	71.74	2.31	medium_quality	60.19	0	1	0	6	5
ERR2764965.metaspades.bin.18	ERR2764965	266	2752178	16560	86609	97.47	2.36	high_quality	85.67	3	1	0	53	17
ERR2764965.metaspades.bin.20	ERR2764965	193	971520	6315	21834	73.41	3.06	medium_quality	58.11	0	0	0	28	14
ERR2764965.metaspades.bin.22	ERR2764965	350	1413111	4575	15528	81.03	0	medium_quality	81.03	0	0	0	12	9
ERR2764965.metaspades.bin.23	ERR2764965	132	1887151	22463	90952	97.02	0.7	high_quality	93.52	1	1	1	43	19
ERR2764965.metaspades.bin.24	ERR2764965	190	2329514	16359	53880	86.25	0.68	medium_quality	82.85	0	1	0	31	17
ERR2764965.metaspades.bin.25	ERR2764965	301	807014	2741	6997	52.55	0.95	medium_quality	47.8	0	0	0	4	3
ERR2764965.metaspades.bin.29	ERR2764965	399	1008159	2538	8925	51.72	8.18	medium_quality	10.82	0	0	0	15	10
ERR2764965.metaspades.bin.3	ERR2764965	723	1961679	2808	10483	66.82	5.12	medium_quality	41.22	0	0	0	26	17
ERR2764965.metaspades.bin.34	ERR2764965	496	1784822	4204	14209	84.23	1.4	medium_quality	77.23	1	0	0	27	15
ERR2764965.metaspades.bin.35	ERR2764965	320	1238907	4601	16190	87.18	0	medium_quality	87.18	0	0	0	9	6
ERR2764965.metaspades.bin.5	ERR2764965	259	2072878	10391	53741	95.68	2.67	high_quality	82.33	1	1	1	35	18
ERR2764965.metaspades.bin.6	ERR2764965	639	3030861	5773	86124	67.16	9.66	medium_quality	18.86	3	2	1	22	11
ERR2764965.metaspades.bin.8	ERR2764965	295	1853122	8333	33611	61.52	1.72	medium_quality	52.92	0	0	0	21	13
ERR2764966.metaspades.bin.1	ERR2764966	451	1975950	5052	19055	89.83	3.13	medium_quality	74.18	1	2	0	41	17
ERR2764966.metaspades.bin.2	ERR2764966	373	863405	2293	8212	51.09	4.31	medium_quality	29.54	0	0	0	19	11
ERR2764966.metaspades.bin.7	ERR2764966	13	2169254	271437	511026	98.65	0	high_quality	98.65	0	0	0	54	20
ERR2764966.metaspades.bin.8	ERR2764966	572	2481983	5127	28882	86.94	1.88	medium_quality	77.54	1	0	0	28	15
ERR2764966.metaspades.bin.9	ERR2764966	385	2269775	8012	22859	92.74	2.69	high_quality	79.29	0	0	0	37	18
ERR2764967.metaspades.bin.1	ERR2764967	414	1907403	5450	17359	88.25	2.47	medium_quality	75.9	2	1	1	33	19
ERR2764967.metaspades.bin.2	ERR2764967	581	2577991	5582	21836	89.01	1.26	medium_quality	82.71	2	0	1	37	17
ERR2764967.metaspades.bin.5	ERR2764967	17	2173188	206950	477541	100	0	high_quality	100	0	0	0	53	20
ERR2764967.metaspades.bin.8	ERR2764967	335	2261329	8868	48698	96.08	3.41	high_quality	79.03	0	1	0	33	18
ERR2764968.metaspades.bin.1	ERR2764968	596	2438017	4900	27591	84.45	2.18	medium_quality	73.55	1	0	0	25	14
ERR2764968.metaspades.bin.10	ERR2764968	13	2144146	276314	509539	99.32	0.08	high_quality	98.92	0	0	0	53	19
ERR2764968.metaspades.bin.5	ERR2764968	461	1980598	5077	19154	88.03	2.97	medium_quality	73.18	2	1	2	35	16
ERR2764968.metaspades.bin.7	ERR2764968	416	2216557	6854	31409	95.66	2.92	high_quality	81.06	0	1	0	38	18
ERR2764969.metaspades.bin.1	ERR2764969	551	2432297	5450	17948	87.01	1.08	medium_quality	81.61	2	0	1	25	16
ERR2764969.metaspades.bin.11	ERR2764969	12	2136224	281300	477609	98.65	0	high_quality	98.65	0	0	0	53	20
ERR2764969.metaspades.bin.2	ERR2764969	441	1900757	5463	17708	84.69	2.94	medium_quality	69.99	2	0	2	33	16
ERR2764969.metaspades.bin.8	ERR2764969	423	2300559	7437	31704	94.85	5.13	medium_quality	69.2	0	0	1	43	19
ERR2764970.metaspades.bin.10	ERR2764970	407	2329629	7126	30010	95.03	3.31	high_quality	78.48	0	0	0	45	18
ERR2764970.metaspades.bin.12	ERR2764970	596	2509684	5206	18835	86.33	2.39	medium_quality	74.38	1	0	0	24	14
ERR2764970.metaspades.bin.4	ERR2764970	369	1633861	5202	29803	76.27	2.64	medium_quality	63.07	1	2	1	32	19
ERR2764970.metaspades.bin.9	ERR2764970	15	2145430	337693	477608	97.97	0	high_quality	97.97	0	0	0	52	19
ERR2764971.metaspades.bin.1	ERR2764971	159	2176056	20300	91633	95.21	0.63	high_quality	92.06	3	0	0	44	17
ERR2764971.metaspades.bin.14	ERR2764971	377	1019884	2867	8979	62.29	0.34	medium_quality	60.59	1	0	0	7	5
ERR2764971.metaspades.bin.2	ERR2764971	146	2253078	24193	105545	97	4.17	high_quality	76.15	4	1	1	47	18
ERR2764971.metaspades.bin.3	ERR2764971	558	1524852	2831	11601	72.12	9.09	medium_quality	26.67	1	0	0	27	15
ERR2764971.metaspades.bin.5	ERR2764971	643	2059828	3425	19291	74.95	3.86	medium_quality	55.65	1	0	1	14	12
ERR2764971.metaspades.bin.6	ERR2764971	445	1273015	2996	8230	50.78	0	medium_quality	50.78	0	0	0	13	9
ERR2764972.metaspades.bin.11	ERR2764972	435	1466779	3700	14878	70.03	0.31	medium_quality	68.48	0	0	0	14	10
ERR2764972.metaspades.bin.13	ERR2764972	564	1640877	3059	13593	77.51	8.26	medium_quality	36.21	1	0	0	21	14
ERR2764972.metaspades.bin.3	ERR2764972	654	2192284	3679	13605	80.43	1.85	medium_quality	71.18	0	0	0	25	15
ERR2764972.metaspades.bin.4	ERR2764972	143	2145801	21755	108839	95.33	2.21	high_quality	84.28	4	0	0	52	20
ERR2764972.metaspades.bin.7	ERR2764972	364	1062895	3219	14429	64.8	3.88	medium_quality	45.4	1	0	0	2	1
ERR2764972.metaspades.bin.9	ERR2764972	16	2242216	215604	391971	98.87	0	high_quality	98.87	3	3	1	49	20
ERR2764973.metaspades.bin.10	ERR2764973	348	994602	3010	15071	59.54	0.16	medium_quality	58.74	0	0	0	4	2
ERR2764973.metaspades.bin.13	ERR2764973	136	2214407	27275	112020	96.13	0.67	high_quality	92.78	3	0	0	50	20
ERR2764973.metaspades.bin.14	ERR2764973	10	1250382	219269	350710	52.02	0	medium_quality	52.02	2	1	3	33	19
ERR2764973.metaspades.bin.15	ERR2764973	160	2044216	18010	107017	85.85	0	medium_quality	85.85	0	0	0	40	18
ERR2764973.metaspades.bin.4	ERR2764973	563	1532825	2776	17369	69.98	9.48	medium_quality	22.58	1	0	0	18	11
ERR2764973.metaspades.bin.7	ERR2764973	439	1261053	2952	11197	61.19	0.94	medium_quality	56.49	0	0	0	8	6
ERR2764973.metaspades.bin.9	ERR2764973	617	1907114	3343	16427	72.58	2.22	medium_quality	61.48	0	0	0	9	7
ERR2764974.metaspades.bin.10	ERR2764974	133	2196336	35196	137741	97.11	1.78	high_quality	88.21	5	2	1	53	20
ERR2764974.metaspades.bin.15	ERR2764974	618	2021452	3554	13995	76.07	2.1	medium_quality	65.57	0	0	0	26	14
ERR2764974.metaspades.bin.3	ERR2764974	370	1030452	2892	21205	58.58	1.22	medium_quality	52.48	0	0	0	0	0
ERR2764974.metaspades.bin.7	ERR2764974	183	2197146	17242	82136	95.12	1.31	high_quality	88.57	2	1	1	52	19
ERR2764974.metaspades.bin.8	ERR2764974	555	1533554	2900	8699	75.9	8.35	medium_quality	34.15	0	0	0	18	9
ERR2764974.metaspades.bin.9	ERR2764974	9	1480747	246244	381372	55.17	0	medium_quality	55.17	1	0	0	27	15
ERR2764975.metaspades.bin.10	ERR2764975	384	1067693	2902	11540	66.38	8.93	medium_quality	21.73	1	0	0	11	7
ERR2764975.metaspades.bin.3	ERR2764975	133	2191235	23913	82010	93.73	4.24	high_quality	72.53	3	1	1	50	18
ERR2764975.metaspades.bin.5	ERR2764975	613	2000790	3468	13162	74.27	2.81	medium_quality	60.22	0	0	0	16	10
ERR2764975.metaspades.bin.6	ERR2764975	150	2127553	23056	59406	89.97	0.74	medium_quality	86.27	3	0	0	45	18
ERR2764976.metaspades.bin.10	ERR2764976	266	2181555	11180	56846	96.73	3.04	high_quality	81.53	0	0	0	49	19
ERR2764976.metaspades.bin.3	ERR2764976	472	2137192	5681	34240	87.43	5.25	medium_quality	61.18	1	0	1	28	14
ERR2764976.metaspades.bin.4	ERR2764976	385	1796252	5794	21369	74.45	0	medium_quality	74.45	2	0	0	25	14
ERR2764976.metaspades.bin.8	ERR2764976	441	1894338	5230	18501	86.68	5.65	medium_quality	58.43	2	1	1	29	14
ERR2764977.metaspades.bin.12	ERR2764977	343	1919746	7074	34914	65.52	0	medium_quality	65.52	0	0	0	28	16
ERR2764977.metaspades.bin.14	ERR2764977	274	2167727	11446	48347	96.67	3.83	high_quality	77.52	0	0	0	55	20
ERR2764977.metaspades.bin.5	ERR2764977	441	2272342	6433	35893	91.63	5.14	medium_quality	65.93	2	0	1	34	17
ERR2764977.metaspades.bin.7	ERR2764977	292	1243051	5046	23811	58.34	4.07	medium_quality	37.99	1	1	0	17	14
ERR2764978.metaspades.bin.10	ERR2764978	284	2147274	10665	39783	97.54	2.9	high_quality	83.04	0	0	0	54	19
ERR2764978.metaspades.bin.2	ERR2764978	320	1453779	5585	22623	70.76	1.97	medium_quality	60.91	1	2	1	26	16
ERR2764978.metaspades.bin.3	ERR2764978	498	2160448	5341	20232	84.53	8.08	medium_quality	44.13	0	0	0	32	18
ERR2764978.metaspades.bin.8	ERR2764978	383	1793544	5928	24604	78.41	1.92	medium_quality	68.81	1	0	1	25	16
ERR2764979.metaspades.bin.2	ERR2764979	280	2227183	11830	35761	96.89	3.66	high_quality	78.59	0	0	0	48	18
ERR2764979.metaspades.bin.6	ERR2764979	387	1793954	5769	22425	75.71	0.79	medium_quality	71.76	0	0	0	26	15
ERR2764979.metaspades.bin.7	ERR2764979	521	2189545	5049	20242	86.48	5.47	medium_quality	59.13	1	0	0	39	20
ERR2764980.metaspades.bin.11	ERR2764980	466	2137033	5715	24018	72.92	6.03	medium_quality	42.77	0	0	0	33	16
ERR2764980.metaspades.bin.12	ERR2764980	428	1977167	5645	23484	85.01	4.32	medium_quality	63.41	1	2	0	34	17
ERR2764980.metaspades.bin.6	ERR2764980	376	1894445	6235	24813	75	0	medium_quality	75	0	0	0	29	15
ERR2764980.metaspades.bin.7	ERR2764980	293	2166517	9685	43582	96.02	4.36	high_quality	74.22	0	0	0	49	18
ERR2764981.metaspades.bin.5	ERR2764981	354	1046544	3085	11303	57.35	0	medium_quality	57.35	0	0	0	5	4
ERR2764981.metaspades.bin.6	ERR2764981	526	1266918	2452	8646	55.22	3.57	medium_quality	37.37	0	0	0	10	8
ERR2764981.metaspades.bin.7	ERR2764981	29	1896516	104745	206187	83.46	0	medium_quality	83.46	2	2	1	43	20
ERR2764981.metaspades.bin.8	ERR2764981	442	1588033	4001	16768	74.79	2.22	medium_quality	63.69	3	0	0	29	15
ERR2764982.metaspades.bin.1	ERR2764982	520	1451993	2798	12848	64.93	4.23	medium_quality	43.78	0	0	0	13	12
ERR2764982.metaspades.bin.2	ERR2764982	463	1535601	3684	13262	59.55	0.17	medium_quality	58.7	0	0	0	8	6
ERR2764982.metaspades.bin.4	ERR2764982	378	1201001	3458	12855	68.53	0.89	medium_quality	64.08	0	0	0	12	8
ERR2764982.metaspades.bin.5	ERR2764982	421	1725931	4984	24511	73.6	2.06	medium_quality	63.3	1	0	0	22	15
ERR2764982.metaspades.bin.8	ERR2764982	27	1807236	82810	266234	79.38	0	medium_quality	79.38	2	2	2	40	20
ERR2764983.metaspades.bin.2	ERR2764983	511	1259046	2498	8200	62.77	1.01	medium_quality	57.72	0	0	0	11	9
ERR2764983.metaspades.bin.4	ERR2764983	410	1580471	4453	19617	73.11	0.4	medium_quality	71.11	2	0	1	20	11
ERR2764983.metaspades.bin.6	ERR2764983	443	1316510	3181	12157	55.44	1.11	medium_quality	49.89	0	0	0	5	4
ERR2764983.metaspades.bin.7	ERR2764983	46	2183362	69217	186046	98.56	0	high_quality	98.56	4	1	1	47	20
ERR2764984.metaspades.bin.2	ERR2764984	36	2137869	89108	225317	98.87	0	high_quality	98.87	2	2	1	48	20
ERR2764984.metaspades.bin.3	ERR2764984	413	1534430	4035	20632	72.23	0	medium_quality	72.23	0	0	0	19	15
ERR2764984.metaspades.bin.4	ERR2764984	509	1239449	2438	8588	55.66	2.04	medium_quality	45.46	0	0	0	18	12
ERR2764984.metaspades.bin.8	ERR2764984	368	1027746	2828	9868	60.31	1.1	medium_quality	54.81	0	0	0	13	9
ERR2764985.metaspades.bin.2	ERR2764985	524	1615040	3283	12013	65.32	1.66	medium_quality	57.02	0	0	0	8	7
ERR2764985.metaspades.bin.3	ERR2764985	355	1099689	3363	13218	61.3	0.08	medium_quality	60.9	1	0	1	8	7
ERR2764985.metaspades.bin.4	ERR2764985	38	2189707	103937	177873	98.87	0.31	high_quality	97.32	2	3	0	47	20
ERR2764985.metaspades.bin.7	ERR2764985	428	1647310	4532	23310	75.39	0	medium_quality	75.39	1	0	0	26	17
ERR2764985.metaspades.bin.8	ERR2764985	508	1324565	2651	11203	62.18	3.55	medium_quality	44.43	1	0	0	19	11
ERR2764986.metaspades.bin.4	ERR2764986	176	2156155	17058	67116	82.76	2.59	medium_quality	69.81	0	0	0	52	18
ERR2764986.metaspades.bin.5	ERR2764986	78	2144302	61513	180391	94	0.4	high_quality	92	2	1	0	41	20
ERR2764987.metaspades.bin.2	ERR2764987	159	2169100	21061	75765	97.28	1.34	high_quality	90.58	0	2	0	52	19
ERR2764987.metaspades.bin.6	ERR2764987	37	1298522	57464	183977	51.33	0	medium_quality	51.33	2	1	1	26	17
ERR2764988.metaspades.bin.8	ERR2764988	176	2180016	20164	53920	98.13	1.2	high_quality	92.13	0	0	0	49	19
ERR2764989.metaspades.bin.10	ERR2764989	367	940351	2492	10521	51.84	4.66	medium_quality	28.54	0	0	0	2	1
ERR2764989.metaspades.bin.5	ERR2764989	99	2230162	47323	118596	96	2	high_quality	86	4	0	1	44	20
ERR2764989.metaspades.bin.9	ERR2764989	149	2163864	23523	65529	97.25	0.73	high_quality	93.6	0	0	0	51	19
ERR2764990.metaspades.bin.10	ERR2764990	81	1677063	42460	101968	87.78	1.67	medium_quality	79.43	2	1	1	30	16
ERR2764990.metaspades.bin.8	ERR2764990	174	2180368	17454	73969	97.52	1.98	high_quality	87.62	0	1	0	57	19
ERR2764991.metaspades.bin.2	ERR2764991	447	1366880	3209	14899	56.09	1.01	medium_quality	51.04	0	1	0	5	4
ERR2764991.metaspades.bin.4	ERR2764991	516	1389267	2736	10560	56.03	1.72	medium_quality	47.43	0	0	0	26	13
ERR2764991.metaspades.bin.5	ERR2764991	223	2122104	14095	51945	94.15	1.24	high_quality	87.95	0	0	0	45	18
ERR2764991.metaspades.bin.7	ERR2764991	624	2955549	6060	26716	93.1	5.88	medium_quality	63.7	1	0	0	36	17
ERR2764992.metaspades.bin.4	ERR2764992	525	1449601	2782	13939	55.17	0	medium_quality	55.17	0	0	0	19	12
ERR2764992.metaspades.bin.5	ERR2764992	553	2911595	6932	37273	89.66	4.75	medium_quality	65.91	1	0	0	34	17
ERR2764992.metaspades.bin.7	ERR2764992	430	1398667	3563	13564	61.33	0.89	medium_quality	56.88	1	0	0	21	13
ERR2764992.metaspades.bin.8	ERR2764992	156	2234866	23850	102103	95.52	2.23	high_quality	84.37	2	0	0	43	17
ERR2764992.metaspades.bin.9	ERR2764992	524	1739208	3668	13928	68.56	1.41	medium_quality	61.51	1	0	0	18	12
ERR2764993.metaspades.bin.1	ERR2764993	526	1416353	2757	10692	62.72	2.99	medium_quality	47.77	0	0	0	14	9
ERR2764993.metaspades.bin.3	ERR2764993	454	1322542	3049	13991	52.82	1.27	medium_quality	46.47	0	0	0	10	7
ERR2764993.metaspades.bin.5	ERR2764993	244	2103141	12335	70274	91.47	2.04	high_quality	81.27	3	0	0	40	17
ERR2764993.metaspades.bin.6	ERR2764993	626	2762534	5492	21895	86.79	1.27	medium_quality	80.44	1	0	1	37	17
ERR2764994.metaspades.bin.3	ERR2764994	521	1381830	2735	9809	61.37	3.39	medium_quality	44.42	0	1	0	18	12
ERR2764994.metaspades.bin.5	ERR2764994	437	1317909	3227	10406	55.05	1.86	medium_quality	45.75	0	0	1	4	3
ERR2764994.metaspades.bin.8	ERR2764994	149	1606381	16000	69150	66.98	0.28	medium_quality	65.58	2	1	1	25	15
ERR2764995.metaspades.bin.1	ERR2764995	220	2123241	14351	68097	93.39	1.12	high_quality	87.79	1	0	0	42	17
ERR2764995.metaspades.bin.3	ERR2764995	485	1432081	3061	13465	56.41	1.44	medium_quality	49.21	0	0	0	15	7
ERR2764995.metaspades.bin.5	ERR2764995	539	1455333	2796	10270	68.84	4.59	medium_quality	45.89	0	0	0	24	14
ERR2764995.metaspades.bin.7	ERR2764995	604	2837816	6189	31018	88.29	2.37	medium_quality	76.44	1	0	0	31	16
ERR2764996.metaspades.bin.10	ERR2764996	223	1957235	12887	54227	92.82	4.96	high_quality	68.02	1	0	0	38	17
ERR2764996.metaspades.bin.12	ERR2764996	74	667996	12646	28910	75.86	1.72	medium_quality	67.26	1	0	1	40	18
ERR2764996.metaspades.bin.13	ERR2764996	105	1851432	30113	124544	80.95	1.57	medium_quality	73.1	3	2	1	37	18
ERR2764996.metaspades.bin.14	ERR2764996	7	2223142	413213	556446	99.92	0	high_quality	99.92	0	0	0	54	20
ERR2764996.metaspades.bin.17	ERR2764996	61	3139284	81556	188474	99.1	0	high_quality	99.1	1	1	0	44	19
ERR2764996.metaspades.bin.20	ERR2764996	296	2076420	9109	50632	89.56	1.46	medium_quality	82.26	1	0	0	34	16
ERR2764996.metaspades.bin.26	ERR2764996	28	2477369	146725	276038	100	0.63	high_quality	96.85	1	0	0	48	20
ERR2764996.metaspades.bin.27	ERR2764996	320	1491480	5359	26326	85.14	1.9	medium_quality	75.64	0	0	1	25	14
ERR2764996.metaspades.bin.32	ERR2764996	155	996256	8153	24377	70.97	0	medium_quality	70.97	1	1	1	34	19
ERR2764996.metaspades.bin.6	ERR2764996	8	1537257	340480	431431	84.67	0	medium_quality	84.67	2	0	0	29	16
ERR2764997.metaspades.bin.10	ERR2764997	107	2278120	32660	68264	97.76	0.59	high_quality	94.81	1	1	1	51	20
ERR2764997.metaspades.bin.11	ERR2764997	732	2096610	3047	12120	64.99	3.59	medium_quality	47.04	1	0	0	22	15
ERR2764997.metaspades.bin.12	ERR2764997	151	994325	9434	29095	60.34	0	medium_quality	60.34	1	1	1	25	15
ERR2764997.metaspades.bin.13	ERR2764997	419	1400824	3582	18490	63.41	1.11	medium_quality	57.86	0	0	0	25	16
ERR2764997.metaspades.bin.16	ERR2764997	412	1294813	3331	10015	69.54	2.42	medium_quality	57.44	0	0	0	25	16
ERR2764997.metaspades.bin.2	ERR2764997	400	3027882	10648	44015	94.82	4.02	high_quality	74.72	2	1	0	44	19
ERR2764997.metaspades.bin.3	ERR2764997	617	2327546	4583	22008	85.83	1.8	medium_quality	76.83	1	0	0	27	14
ERR2764997.metaspades.bin.4	ERR2764997	99	1905138	29976	98091	78.25	0.56	medium_quality	75.45	2	0	0	40	18
ERR2764997.metaspades.bin.5	ERR2764997	298	833199	2958	7798	59.01	1.07	medium_quality	53.66	0	0	0	5	4
ERR2764997.metaspades.bin.6	ERR2764997	193	2322450	17241	52766	93.92	2.5	high_quality	81.42	1	1	0	42	20
ERR2764997.metaspades.bin.8	ERR2764997	691	2313375	3750	17242	72.15	4.16	medium_quality	51.35	0	0	0	31	14
ERR2764998.metaspades.bin.1	ERR2764998	69	1965131	40635	212717	80.86	0	medium_quality	80.86	2	1	0	41	18
ERR2764998.metaspades.bin.10	ERR2764998	167	2316901	19259	107953	95.8	5.04	medium_quality	70.6	1	0	0	41	19
ERR2764998.metaspades.bin.12	ERR2764998	526	1896775	4059	19761	65.61	1	medium_quality	60.61	0	0	0	15	10
ERR2764998.metaspades.bin.14	ERR2764998	306	849543	2911	9003	60	1.65	medium_quality	51.75	1	0	0	21	13
ERR2764998.metaspades.bin.16	ERR2764998	399	2978141	9894	62242	95.2	5.9	medium_quality	65.7	1	1	0	43	19
ERR2764998.metaspades.bin.17	ERR2764998	121	2425796	35384	88646	97.81	5.88	medium_quality	68.41	0	1	0	48	20
ERR2764998.metaspades.bin.18	ERR2764998	493	2171660	5324	20026	84.24	1.81	medium_quality	75.19	0	1	0	20	15
ERR2764998.metaspades.bin.2	ERR2764998	142	1124150	12102	42532	83.46	0.81	medium_quality	79.41	0	0	0	34	17
ERR2764998.metaspades.bin.5	ERR2764998	426	1393006	3448	14664	69.28	2.07	medium_quality	58.93	0	0	0	29	17
ERR2764998.metaspades.bin.6	ERR2764998	450	1507367	3611	22404	67.74	2.89	medium_quality	53.29	1	0	0	27	12
ERR2764998.metaspades.bin.7	ERR2764998	449	1525385	3961	16434	57.1	1.86	medium_quality	47.8	0	0	0	13	8
ERR2764998.metaspades.bin.8	ERR2764998	729	2225750	3213	28112	76.97	3.34	medium_quality	60.27	1	0	1	39	18
ERR2764998.metaspades.bin.9	ERR2764998	747	2585676	3831	30162	75.81	5.32	medium_quality	49.21	0	0	0	31	14
ERR2764999.metaspades.bin.1	ERR2764999	397	3060323	10993	48337	94.57	2.66	high_quality	81.27	1	1	0	41	19
ERR2764999.metaspades.bin.10	ERR2764999	515	1307644	2530	12279	56.61	5.67	medium_quality	28.26	0	0	0	13	10
ERR2764999.metaspades.bin.11	ERR2764999	429	1419609	3632	25064	61.77	1.96	medium_quality	51.97	0	0	0	25	16
ERR2764999.metaspades.bin.13	ERR2764999	326	874956	2746	15962	57.07	1.09	medium_quality	51.62	0	0	0	11	8
ERR2764999.metaspades.bin.14	ERR2764999	123	2444156	32122	70497	98.45	3.87	high_quality	79.1	1	1	1	46	19
ERR2764999.metaspades.bin.15	ERR2764999	223	2334213	15336	62507	94.02	3.04	high_quality	78.82	1	1	1	44	20
ERR2764999.metaspades.bin.17	ERR2764999	424	1311330	3229	17723	57.4	3.45	medium_quality	40.15	1	0	0	5	4
ERR2764999.metaspades.bin.20	ERR2764999	625	2226109	4177	16493	82.17	4.03	medium_quality	62.02	1	0	1	13	7
ERR2764999.metaspades.bin.5	ERR2764999	175	1239090	10758	53844	88.59	2.42	medium_quality	76.49	1	1	1	39	19
ERR2764999.metaspades.bin.6	ERR2764999	745	2184340	3056	12204	70.91	3.28	medium_quality	54.51	0	1	0	27	19
ERR2764999.metaspades.bin.7	ERR2764999	427	1311664	3260	12724	73.11	1.11	medium_quality	67.56	0	0	0	32	18
ERR2765000.metaspades.bin.1	ERR2765000	435	1367247	3392	12427	72.58	2.98	medium_quality	57.68	0	1	0	29	15
ERR2765000.metaspades.bin.10	ERR2765000	400	3010582	10821	39989	94.3	4.49	high_quality	71.85	2	0	0	39	17
ERR2765000.metaspades.bin.12	ERR2765000	308	856831	2847	10257	59.67	2.07	medium_quality	49.32	0	0	0	15	11
ERR2765000.metaspades.bin.15	ERR2765000	732	2182036	3172	14816	71.69	4.44	medium_quality	49.49	0	0	0	19	11
ERR2765000.metaspades.bin.16	ERR2765000	425	1462190	3706	29008	68.24	1.22	medium_quality	62.14	0	0	0	29	18
ERR2765000.metaspades.bin.17	ERR2765000	88	1790911	32737	95916	77.06	0.74	medium_quality	73.36	1	0	0	42	18
ERR2765000.metaspades.bin.2	ERR2765000	488	1721557	3851	13933	58.61	1.31	medium_quality	52.06	0	0	0	9	7
ERR2765000.metaspades.bin.4	ERR2765000	201	2323695	17030	62637	94.88	4.91	high_quality	70.33	0	0	0	47	19
ERR2765000.metaspades.bin.5	ERR2765000	168	1157231	9947	30810	82.46	0.23	medium_quality	81.31	1	1	1	31	18
ERR2765000.metaspades.bin.6	ERR2765000	118	2412018	35321	75202	96.59	1.98	high_quality	86.69	1	1	1	49	20
ERR2765001.metaspades.bin.1	ERR2765001	504	1627658	3571	27161	52.03	2.78	medium_quality	38.13	0	0	0	24	16
ERR2765001.metaspades.bin.10	ERR2765001	137	1035653	10794	45119	79.93	0.81	medium_quality	75.88	0	0	0	31	16
ERR2765001.metaspades.bin.12	ERR2765001	204	2331409	17196	58415	93.81	2.22	high_quality	82.71	0	1	0	38	16
ERR2765001.metaspades.bin.13	ERR2765001	315	878392	2996	10089	65.74	1.72	medium_quality	57.14	0	0	0	22	14
ERR2765001.metaspades.bin.15	ERR2765001	721	2231069	3284	29154	77.07	2.26	medium_quality	65.77	0	0	0	25	14
ERR2765001.metaspades.bin.16	ERR2765001	427	3125644	9706	39148	94.5	5.04	medium_quality	69.3	2	1	0	41	18
ERR2765001.metaspades.bin.17	ERR2765001	442	1414408	3574	12290	54.11	3.22	medium_quality	38.01	0	0	0	11	7
ERR2765001.metaspades.bin.18	ERR2765001	74	1935346	37897	120734	79.47	0.93	medium_quality	74.82	3	1	1	39	17
ERR2765001.metaspades.bin.19	ERR2765001	543	1962476	3894	19628	65.87	3.72	medium_quality	47.27	0	0	0	29	15
ERR2765001.metaspades.bin.4	ERR2765001	431	1363902	3284	17458	70.18	3.2	medium_quality	54.18	1	0	1	32	17
ERR2765001.metaspades.bin.5	ERR2765001	432	1462035	3739	20697	72.01	2.89	medium_quality	57.56	0	0	0	27	14
ERR2765001.metaspades.bin.7	ERR2765001	120	2403300	30951	76754	99.22	5.8	medium_quality	70.22	0	1	0	49	20
ERR2765002.metaspades.bin.1	ERR2765002	198	2221332	16411	89309	96.49	2.54	high_quality	83.79	3	0	1	46	19
ERR2765002.metaspades.bin.12	ERR2765002	180	1974074	15167	58411	81.54	0	medium_quality	81.54	1	2	0	39	18
ERR2765002.metaspades.bin.2	ERR2765002	122	2197951	51113	115389	95.89	0.67	high_quality	92.54	4	1	0	49	20
ERR2765002.metaspades.bin.3	ERR2765002	493	1915824	4473	14212	86.75	6.04	medium_quality	56.55	0	0	0	39	17
ERR2765002.metaspades.bin.6	ERR2765002	467	2888733	8419	52108	90.76	1.85	high_quality	81.51	0	1	0	35	15
ERR2765002.metaspades.bin.7	ERR2765002	296	1895299	8475	27742	91.24	1.26	high_quality	84.94	0	0	0	32	15
ERR2765003.metaspades.bin.1	ERR2765003	396	980590	2456	7664	53.52	0	medium_quality	53.52	0	0	0	12	11
ERR2765003.metaspades.bin.10	ERR2765003	260	1995512	10782	37361	94.1	1.26	high_quality	87.8	0	0	0	33	17
ERR2765003.metaspades.bin.11	ERR2765003	141	1995699	21475	61098	80.56	1.24	medium_quality	74.36	1	1	1	38	19
ERR2765003.metaspades.bin.12	ERR2765003	518	1504484	3049	9244	51.09	0.08	medium_quality	50.69	0	0	0	9	8
ERR2765003.metaspades.bin.2	ERR2765003	387	2970986	12149	65834	93.35	1.53	high_quality	85.7	0	0	0	38	16
ERR2765003.metaspades.bin.3	ERR2765003	174	2275348	18915	66521	96.73	2	high_quality	86.73	2	1	0	48	19
ERR2765003.metaspades.bin.5	ERR2765003	97	2138921	46871	125992	93.78	1.89	high_quality	84.33	2	0	0	44	19
ERR2765003.metaspades.bin.9	ERR2765003	431	1904893	5520	21021	90.27	6.16	medium_quality	59.47	0	1	0	46	19
ERR2765004.metaspades.bin.1	ERR2765004	76	1808196	51237	180393	72.33	0	medium_quality	72.33	3	0	1	43	19
ERR2765004.metaspades.bin.11	ERR2765004	477	1798242	4337	19060	72.41	3.45	medium_quality	55.16	0	0	0	31	15
ERR2765004.metaspades.bin.4	ERR2765004	196	2187679	16441	50501	95.99	3.46	high_quality	78.69	2	0	0	45	19
ERR2765004.metaspades.bin.6	ERR2765004	177	1916003	15772	59001	79.72	0.45	medium_quality	77.47	2	1	0	31	16
ERR2765004.metaspades.bin.8	ERR2765004	318	1925736	7992	26526	92.24	1.59	high_quality	84.29	0	0	0	30	17
ERR2765004.metaspades.bin.9	ERR2765004	490	2897695	8104	42679	92.79	1.93	high_quality	83.14	0	0	0	40	16
ERR2765005.metaspades.bin.12	ERR2765005	465	1821147	4374	16198	69.31	3.45	medium_quality	52.06	0	0	0	26	13
ERR2765005.metaspades.bin.2	ERR2765005	151	1707410	17065	48013	60.34	3.45	medium_quality	43.09	1	1	0	27	14
ERR2765005.metaspades.bin.3	ERR2765005	488	2890678	8030	32505	94.02	1.85	high_quality	84.77	0	0	0	35	14
ERR2765005.metaspades.bin.5	ERR2765005	316	1964024	8337	37522	92.5	2.01	high_quality	82.45	0	0	1	30	16
ERR2765005.metaspades.bin.7	ERR2765005	200	2158246	16080	43829	95.77	2.48	high_quality	83.37	3	0	0	46	20
ERR2765005.metaspades.bin.9	ERR2765005	117	2193683	45366	144135	94.56	0.78	high_quality	90.66	5	1	1	46	20
ERR2765006.metaspades.bin.10	ERR2765006	277	1974379	9445	46368	94.35	0.52	high_quality	91.75	0	0	0	28	15
ERR2765006.metaspades.bin.11	ERR2765006	432	2918434	10088	41226	92.24	0.65	high_quality	88.99	0	0	0	44	18
ERR2765006.metaspades.bin.2	ERR2765006	133	1693949	17912	43306	67.02	0.38	medium_quality	65.12	0	1	0	28	16
ERR2765006.metaspades.bin.3	ERR2765006	121	2194573	38933	140560	94.89	1.72	high_quality	86.29	4	0	0	49	20
ERR2765006.metaspades.bin.4	ERR2765006	465	1836537	4614	14514	89.06	4.23	medium_quality	67.91	0	1	0	43	17
ERR2765006.metaspades.bin.8	ERR2765006	210	2228419	15308	51683	97.69	1.57	high_quality	89.84	3	0	0	50	20
ERR2765007.metaspades.bin.1	ERR2765007	432	1886820	4921	16341	88.74	1.69	medium_quality	80.29	0	0	0	22	13
ERR2765007.metaspades.bin.4	ERR2765007	365	3031959	12146	46733	95.12	1.83	high_quality	85.97	2	1	0	33	17
ERR2765007.metaspades.bin.6	ERR2765007	389	1262893	3604	19996	66.73	2.34	medium_quality	55.03	1	0	1	25	15
ERR2765008.metaspades.bin.4	ERR2765008	374	1380078	4262	15819	70.13	1.58	medium_quality	62.23	0	0	0	31	14
ERR2765008.metaspades.bin.7	ERR2765008	394	1928100	5869	26326	90.01	1.83	high_quality	80.86	0	0	0	40	18
ERR2765009.metaspades.bin.3	ERR2765009	398	1285991	3528	11795	68.15	1.18	medium_quality	62.25	0	0	0	24	13
ERR2765009.metaspades.bin.5	ERR2765009	436	1895254	5057	23305	91.64	1.1	high_quality	86.14	0	0	0	29	15
ERR2765009.metaspades.bin.6	ERR2765009	420	3131071	11155	59505	95.96	2.15	high_quality	85.21	3	1	0	42	19
ERR2765010.metaspades.bin.2	ERR2765010	396	3132031	11319	47456	97.35	1.44	high_quality	90.15	1	2	0	38	18
ERR2765010.metaspades.bin.5	ERR2765010	422	1348686	3383	10622	70.7	1.93	medium_quality	61.05	0	0	0	19	11
ERR2765010.metaspades.bin.7	ERR2765010	437	1884433	5146	16936	88.74	2.05	medium_quality	78.49	0	0	0	32	17
ERR2765011.metaspades.bin.1	ERR2765011	381	3118534	11329	67345	98.33	1.72	high_quality	89.73	1	0	0	35	18
ERR2765011.metaspades.bin.2	ERR2765011	405	1369547	3742	15567	69.78	1.78	medium_quality	60.88	1	0	0	36	19
ERR2765011.metaspades.bin.7	ERR2765011	413	1936313	5719	19538	91.01	1.35	high_quality	84.26	1	1	1	29	17
RDPYD18075162_A_saliva.metaspades.bin.1	RDPYD18075162	220	1918344	11928	50269	93.45	1.06	high_quality	88.15	0	1	0	46	20
RDPYD18075162_A_saliva.metaspades.bin.11	RDPYD18075162	63	1986563	67928	214543	99.66	0.34	high_quality	97.96	3	1	1	48	19
RDPYD18075162_A_saliva.metaspades.bin.12	RDPYD18075162	87	3346706	69694	222217	97.86	2.04	high_quality	87.66	2	2	1	41	18
RDPYD18075162_A_saliva.metaspades.bin.13	RDPYD18075162	379	1681283	5813	26269	87.44	3.17	medium_quality	71.59	0	0	0	27	14
RDPYD18075162_A_saliva.metaspades.bin.5	RDPYD18075162	459	2138712	5898	36133	86.74	4.49	medium_quality	64.29	0	0	0	33	17
RDPYD18075162_A_saliva.metaspades.bin.6	RDPYD18075162	150	1790098	20176	100606	94.33	1.33	high_quality	87.68	1	1	2	42	20
RDPYD18075163_A_saliva.metaspades.bin.1	RDPYD18075163	387	1253656	3542	12107	64.18	0.98	medium_quality	59.28	0	0	0	16	11
RDPYD18075163_A_saliva.metaspades.bin.10	RDPYD18075163	240	1900029	11225	37467	97.54	3.67	high_quality	79.19	0	0	0	37	20
RDPYD18075163_A_saliva.metaspades.bin.12	RDPYD18075163	351	2040263	7473	38628	87.53	9.22	medium_quality	41.43	0	0	0	42	18
RDPYD18075163_A_saliva.metaspades.bin.14	RDPYD18075163	367	1879611	6040	28047	54.31	6.9	medium_quality	19.81	1	0	0	19	11
RDPYD18075163_A_saliva.metaspades.bin.2	RDPYD18075163	52	2038837	73187	175249	99.32	2.83	high_quality	85.17	4	0	0	50	19
RDPYD18075163_A_saliva.metaspades.bin.20	RDPYD18075163	4	1329250	276071	524609	59.25	0	medium_quality	59.25	0	0	0	36	14
RDPYD18075163_A_saliva.metaspades.bin.24	RDPYD18075163	134	2066800	30604	201320	91.11	2.21	high_quality	80.06	3	2	1	45	19
RDPYD18075163_A_saliva.metaspades.bin.28	RDPYD18075163	206	2572321	18494	75727	98.82	4.03	high_quality	78.67	2	1	1	40	19
RDPYD18075163_A_saliva.metaspades.bin.29	RDPYD18075163	40	2138903	75495	244675	79.39	0	medium_quality	79.39	2	0	1	35	18
RDPYD18075163_A_saliva.metaspades.bin.30	RDPYD18075163	303	1693045	7911	29068	60.52	2.59	medium_quality	47.57	0	0	0	15	10
RDPYD18075163_A_saliva.metaspades.bin.36	RDPYD18075163	163	1589024	15489	59728	89.21	1.55	medium_quality	81.46	1	0	0	16	11
RDPYD18075163_A_saliva.metaspades.bin.9	RDPYD18075163	519	1353243	2617	12746	63.25	0.27	medium_quality	61.9	0	0	0	8	6
RDPYD18075164_A_saliva.metaspades.bin.1	RDPYD18075164	108	2831147	49435	103917	78.9	2	medium_quality	68.9	3	1	0	36	17
RDPYD18075164_A_saliva.metaspades.bin.10	RDPYD18075164	79	1246222	41470	90964	82.99	1.81	medium_quality	73.94	0	0	0	34	17
RDPYD18075164_A_saliva.metaspades.bin.20	RDPYD18075164	49	1774211	77925	231978	68.24	1.18	medium_quality	62.34	2	1	1	30	18
RDPYD18075164_A_saliva.metaspades.bin.21	RDPYD18075164	328	2970174	14393	86394	78.45	3.45	medium_quality	61.2	0	0	0	32	17
RDPYD18075164_A_saliva.metaspades.bin.23	RDPYD18075164	159	1801967	15428	48068	71.32	7.61	medium_quality	33.27	2	0	0	37	17
RDPYD18075164_A_saliva.metaspades.bin.28	RDPYD18075164	120	1972203	43421	115327	63.16	2.64	medium_quality	49.96	1	1	0	23	15
RDPYD18075164_A_saliva.metaspades.bin.29	RDPYD18075164	72	2554088	57189	168792	77.69	2.48	medium_quality	65.29	2	1	1	39	18
RDPYD18075164_A_saliva.metaspades.bin.32	RDPYD18075164	8	1038392	296657	470249	71.91	2.25	medium_quality	60.66	1	1	1	38	20
RDPYD18075164_A_saliva.metaspades.bin.35	RDPYD18075164	55	1661257	55571	164129	98.35	0.71	high_quality	94.8	1	1	1	41	19
RDPYD18075164_A_saliva.metaspades.bin.4	RDPYD18075164	389	1482685	4431	16882	72.74	1.08	medium_quality	67.34	0	0	0	26	14
RDPYD18075164_A_saliva.metaspades.bin.43	RDPYD18075164	27	872368	74234	219920	86.05	5.17	medium_quality	60.2	1	1	1	48	20
RDPYD18075164_A_saliva.metaspades.bin.45	RDPYD18075164	367	1893384	6736	28741	52.54	3.45	medium_quality	35.29	1	0	1	35	16
RDPYD18075164_A_saliva.metaspades.bin.5	RDPYD18075164	418	1583986	4439	18284	82.13	6.11	medium_quality	51.58	2	1	1	24	13
RDPYD18075164_A_saliva.metaspades.bin.50	RDPYD18075164	95	1048152	17152	55094	53.21	6.03	medium_quality	23.06	1	0	0	7	5
RDPYD18075164_A_saliva.metaspades.bin.51	RDPYD18075164	226	1438566	8616	32295	91.84	1.4	high_quality	84.84	0	0	0	20	14
RDPYD18075164_A_saliva.metaspades.bin.53	RDPYD18075164	163	1632710	15444	58104	98.35	2.49	high_quality	85.9	1	1	0	45	20
RDPYD18075164_A_saliva.metaspades.bin.54	RDPYD18075164	101	1866475	26834	133931	98.15	1.94	high_quality	88.45	1	1	0	45	20
RDPYD18075164_A_saliva.metaspades.bin.55	RDPYD18075164	412	1637383	4673	30619	88.62	6.8	medium_quality	54.62	0	0	0	19	11
RDPYD18075164_A_saliva.metaspades.bin.61	RDPYD18075164	330	1325494	4446	23099	85.65	3.64	medium_quality	67.45	1	0	0	7	5
RDPYD18075164_A_saliva.metaspades.bin.65	RDPYD18075164	245	1194343	5738	19485	62.02	2.51	medium_quality	49.47	1	0	0	24	10
RDPYD18075164_A_saliva.metaspades.bin.77	RDPYD18075164	343	1603073	5574	21353	69.83	0	medium_quality	69.83	1	1	1	34	17
RDPYD18075164_A_saliva.metaspades.bin.79	RDPYD18075164	468	1396805	3220	11774	67.94	2.81	medium_quality	53.89	0	0	0	16	9
RDPYD18075164_A_saliva.metaspades.bin.80	RDPYD18075164	521	2061733	4517	35266	91.89	4.49	high_quality	69.44	0	2	0	30	17
RDPYD18075164_A_saliva.metaspades.bin.9	RDPYD18075164	391	1317688	3786	17839	71.8	4.29	medium_quality	50.35	0	0	0	22	14
RDPYD18075165_A_saliva.metaspades.bin.1	RDPYD18075165	585	1661986	2906	12024	85.62	8.41	medium_quality	43.57	1	1	0	42	20
RDPYD18075165_A_saliva.metaspades.bin.11	RDPYD18075165	47	2417889	82194	154955	97.3	0	high_quality	97.3	1	1	0	42	17
RDPYD18075165_A_saliva.metaspades.bin.12	RDPYD18075165	61	1584273	35359	100149	63.28	0.75	medium_quality	59.53	0	0	0	26	17
RDPYD18075165_A_saliva.metaspades.bin.17	RDPYD18075165	70	1993327	35126	113108	93	0	high_quality	93	0	1	0	39	19
RDPYD18075165_A_saliva.metaspades.bin.18	RDPYD18075165	415	1738276	5006	24027	74.12	8.18	medium_quality	33.22	0	0	0	29	18
RDPYD18075165_A_saliva.metaspades.bin.19	RDPYD18075165	107	2954058	47165	143634	97.64	1.43	high_quality	90.49	0	0	0	42	18
RDPYD18075165_A_saliva.metaspades.bin.22	RDPYD18075165	13	1252466	311277	342944	61.08	0	medium_quality	61.08	1	0	0	29	16
RDPYD18075165_A_saliva.metaspades.bin.24	RDPYD18075165	264	1549128	7469	37622	52.76	3.45	medium_quality	35.51	0	0	0	31	14
RDPYD18075165_A_saliva.metaspades.bin.5	RDPYD18075165	341	1845322	6509	40668	92.55	5.21	medium_quality	66.5	0	1	0	42	16
RDPYD18075165_A_saliva.metaspades.bin.8	RDPYD18075165	525	1986825	4514	20010	79.67	2.62	medium_quality	66.57	1	0	1	39	17
RDPYD18075166_A_saliva.metaspades.bin.10	RDPYD18075166	196	1643725	11612	63772	94.11	0	high_quality	94.11	0	0	0	39	20
RDPYD18075166_A_saliva.metaspades.bin.14	RDPYD18075166	19	1908280	183578	482940	97.72	0.16	high_quality	96.92	1	0	1	44	20
RDPYD18075166_A_saliva.metaspades.bin.18	RDPYD18075166	49	1402121	51118	88543	51.8	0	medium_quality	51.8	0	0	0	23	14
RDPYD18075166_A_saliva.metaspades.bin.19	RDPYD18075166	114	1724642	24552	76953	63.89	1.79	medium_quality	54.94	2	0	0	32	16
RDPYD18075166_A_saliva.metaspades.bin.2	RDPYD18075166	332	1455612	5875	28749	75.76	0.64	medium_quality	72.56	0	0	0	27	17
RDPYD18075166_A_saliva.metaspades.bin.29	RDPYD18075166	89	2242348	39809	109120	86.11	0.68	medium_quality	82.71	1	1	0	28	16
RDPYD18075166_A_saliva.metaspades.bin.30	RDPYD18075166	131	1061572	14883	49074	58.93	6.9	medium_quality	24.43	0	0	0	9	5
RDPYD18075166_A_saliva.metaspades.bin.33	RDPYD18075166	329	1758039	6664	48322	83.47	2.42	medium_quality	71.37	1	0	1	30	18
RDPYD18075166_A_saliva.metaspades.bin.34	RDPYD18075166	254	1608626	8089	44625	94.41	9.67	medium_quality	46.06	1	0	0	17	11
RDPYD18075166_A_saliva.metaspades.bin.36	RDPYD18075166	326	1158961	3880	23331	67.93	3.57	medium_quality	50.08	0	0	0	7	5
RDPYD18075166_A_saliva.metaspades.bin.38	RDPYD18075166	542	2049366	4124	23847	53.86	2.31	medium_quality	42.31	1	1	1	15	10
RDPYD18075166_A_saliva.metaspades.bin.4	RDPYD18075166	54	2262756	68494	279650	64.41	0.88	medium_quality	60.01	1	1	1	33	16
RDPYD18075166_A_saliva.metaspades.bin.5	RDPYD18075166	168	2029828	17483	62758	94.43	1.29	high_quality	87.98	0	1	0	36	19
RDPYD18075166_A_saliva.metaspades.bin.6	RDPYD18075166	415	1086916	2672	9502	53.09	2.47	medium_quality	40.74	0	0	0	14	11
RDPYD18075166_A_saliva.metaspades.bin.7	RDPYD18075166	73	2450856	49644	223775	68.97	3.45	medium_quality	51.72	0	1	0	30	16
RDPYD18075166_A_saliva.metaspades.bin.8	RDPYD18075166	323	1258535	4576	19126	64.94	2.2	medium_quality	53.94	0	0	0	19	14
RDPYD18075167_A_saliva.metaspades.bin.12	RDPYD18075167	213	2282347	17699	58284	89.43	5.75	medium_quality	60.68	0	0	0	36	16
RDPYD18075167_A_saliva.metaspades.bin.15	RDPYD18075167	279	2190085	11433	46559	96.28	4.47	high_quality	73.93	3	0	1	41	20
RDPYD18075167_A_saliva.metaspades.bin.16	RDPYD18075167	390	2217517	7742	53760	87.54	2.26	medium_quality	76.24	0	0	0	26	14
RDPYD18075167_A_saliva.metaspades.bin.18	RDPYD18075167	305	1944125	9260	89264	98.4	2.66	high_quality	85.1	0	0	0	24	14
RDPYD18075167_A_saliva.metaspades.bin.24	RDPYD18075167	467	1656824	3890	16194	71.32	2.73	medium_quality	57.67	1	0	1	21	13
RDPYD18075167_A_saliva.metaspades.bin.26	RDPYD18075167	98	1397106	23657	57348	54.64	0.28	medium_quality	53.24	0	0	0	23	15
RDPYD18075167_A_saliva.metaspades.bin.31	RDPYD18075167	63	2066105	51288	209600	98.98	0	high_quality	98.98	0	0	0	43	20
RDPYD18075167_A_saliva.metaspades.bin.7	RDPYD18075167	550	2224310	4759	23657	83.58	4.48	medium_quality	61.18	1	1	1	36	18
RDPYD18075169_A_saliva.metaspades.bin.10	RDPYD18075169	362	1523940	5024	31188	50.08	1.72	medium_quality	41.48	1	0	0	26	14
RDPYD18075169_A_saliva.metaspades.bin.11	RDPYD18075169	37	1999724	95903	215143	93.67	0.67	high_quality	90.32	0	0	0	43	20
RDPYD18075169_A_saliva.metaspades.bin.12	RDPYD18075169	397	1626080	4692	31317	62.79	0.48	medium_quality	60.39	0	0	0	24	15
RDPYD18075169_A_saliva.metaspades.bin.13	RDPYD18075169	65	2751529	76367	232134	98.09	2.12	high_quality	87.49	0	1	2	41	19
RDPYD18075169_A_saliva.metaspades.bin.17	RDPYD18075169	17	1275963	75988	268537	59.37	0	medium_quality	59.37	0	0	0	31	15
RDPYD18075169_A_saliva.metaspades.bin.18	RDPYD18075169	350	2447554	9775	52904	94.43	6.72	medium_quality	60.83	0	1	0	38	18
RDPYD18075169_A_saliva.metaspades.bin.19	RDPYD18075169	57	3615868	111710	403310	95.89	0.5	high_quality	93.39	1	0	0	61	20
RDPYD18075169_A_saliva.metaspades.bin.2	RDPYD18075169	389	2624642	9478	66548	90.98	1.95	high_quality	81.23	0	1	0	29	16
RDPYD18075169_A_saliva.metaspades.bin.20	RDPYD18075169	60	1666644	39072	124959	65.66	0	medium_quality	65.66	1	1	0	28	17
RDPYD18075169_A_saliva.metaspades.bin.21	RDPYD18075169	554	1905860	3846	15238	74.13	1.24	medium_quality	67.93	0	2	0	31	15
RDPYD18075169_A_saliva.metaspades.bin.25	RDPYD18075169	139	1970255	26604	194755	94.47	0.69	high_quality	91.02	0	1	0	31	18
RDPYD18075169_A_saliva.metaspades.bin.26	RDPYD18075169	156	483159	3316	13917	60	1	medium_quality	55	0	0	0	16	11
RDPYD18075169_A_saliva.metaspades.bin.28	RDPYD18075169	6	783183	293746	385644	70.69	0	medium_quality	70.69	1	1	1	44	20
RDPYD18075169_A_saliva.metaspades.bin.3	RDPYD18075169	154	2027410	19770	97761	96.24	0.42	high_quality	94.14	0	1	0	39	19
RDPYD18075169_A_saliva.metaspades.bin.31	RDPYD18075169	916	3287440	3994	21380	73.14	3.67	medium_quality	54.79	0	1	1	36	20
RDPYD18075169_A_saliva.metaspades.bin.34	RDPYD18075169	204	1251118	8202	30723	65.6	0.37	medium_quality	63.75	1	1	1	17	10
RDPYD18075169_A_saliva.metaspades.bin.35	RDPYD18075169	379	1031515	2764	12147	53.76	2.72	medium_quality	40.16	0	0	0	7	5
RDPYD18075169_A_saliva.metaspades.bin.39	RDPYD18075169	424	1967486	5335	33227	65.52	1.72	medium_quality	56.92	0	1	0	21	10
RDPYD18075169_A_saliva.metaspades.bin.5	RDPYD18075169	477	1593143	3652	21190	74.37	5.95	medium_quality	44.62	1	0	0	21	13
RDPYD18075169_A_saliva.metaspades.bin.8	RDPYD18075169	467	1560757	3713	22295	69.77	1.3	medium_quality	63.27	0	2	0	19	13
RDPYD18075170_A_saliva.metaspades.bin.11	RDPYD18075170	163	2181932	20528	73011	70	0	medium_quality	70	1	1	0	30	18
RDPYD18075170_A_saliva.metaspades.bin.13	RDPYD18075170	233	1841400	12341	41803	94.91	9.07	medium_quality	49.56	1	0	0	19	10
RDPYD18075170_A_saliva.metaspades.bin.15	RDPYD18075170	39	3094017	142501	261377	96.88	0	high_quality	96.88	1	1	0	41	17
RDPYD18075170_A_saliva.metaspades.bin.16	RDPYD18075170	310	2071688	10676	56127	93.35	8.88	medium_quality	48.95	0	1	1	35	17
RDPYD18075170_A_saliva.metaspades.bin.18	RDPYD18075170	39	1452256	62963	179565	63.79	0.22	medium_quality	62.69	0	0	0	23	16
RDPYD18075170_A_saliva.metaspades.bin.19	RDPYD18075170	317	970168	3183	11973	64.74	1.3	medium_quality	58.24	1	0	0	4	4
RDPYD18075170_A_saliva.metaspades.bin.24	RDPYD18075170	87	2300282	42186	132539	98.76	1.43	high_quality	91.61	1	2	2	38	20
RDPYD18075170_A_saliva.metaspades.bin.28	RDPYD18075170	377	2204521	7490	27630	95.54	8.3	medium_quality	54.04	1	0	0	43	19
RDPYD18075170_A_saliva.metaspades.bin.3	RDPYD18075170	69	1991255	51594	175092	95.83	0	high_quality	95.83	1	0	1	39	18
RDPYD18075170_A_saliva.metaspades.bin.33	RDPYD18075170	642	1794165	2969	12747	69.24	2.6	medium_quality	56.24	0	0	0	27	16
RDPYD18075170_A_saliva.metaspades.bin.35	RDPYD18075170	9	1956763	403759	605075	99.61	0	high_quality	99.61	1	1	1	44	20
RDPYD18075170_A_saliva.metaspades.bin.37	RDPYD18075170	90	1282374	21972	76835	53.45	1.35	medium_quality	46.7	0	0	0	25	13
RDPYD18075170_A_saliva.metaspades.bin.38	RDPYD18075170	13	1861112	228109	320346	87.28	0.11	medium_quality	86.73	0	0	0	45	19
RDPYD18075170_A_saliva.metaspades.bin.4	RDPYD18075170	378	1433037	4299	17903	61.79	5.17	medium_quality	35.94	1	1	1	30	16
RDPYD18075170_A_saliva.metaspades.bin.9	RDPYD18075170	119	324265	2688	9991	56.47	0	medium_quality	56.47	0	0	0	11	9
RDPYD18075171_A_saliva.metaspades.bin.1	RDPYD18075171	400	1983236	6079	25030	88.59	1.13	medium_quality	82.94	0	0	0	42	17
RDPYD18075171_A_saliva.metaspades.bin.13	RDPYD18075171	14	989144	113278	245972	72.47	2.25	medium_quality	61.22	1	1	1	37	20
RDPYD18075171_A_saliva.metaspades.bin.14	RDPYD18075171	131	1566139	16544	60251	67.17	0.25	medium_quality	65.92	0	0	0	21	12
RDPYD18075171_A_saliva.metaspades.bin.15	RDPYD18075171	21	1695705	168454	381925	70.89	0.16	medium_quality	70.09	1	1	1	40	20
RDPYD18075171_A_saliva.metaspades.bin.20	RDPYD18075171	395	1582970	4487	19689	60.97	7.76	medium_quality	22.17	0	0	0	29	16
RDPYD18075171_A_saliva.metaspades.bin.23	RDPYD18075171	574	2036725	3843	27007	63.1	6.9	medium_quality	28.6	0	1	0	16	12
RDPYD18075171_A_saliva.metaspades.bin.26	RDPYD18075171	142	1753936	17570	104516	50.31	0.86	medium_quality	46.01	0	0	0	32	15
RDPYD18075171_A_saliva.metaspades.bin.27	RDPYD18075171	365	2897845	15829	105881	93.97	8.48	medium_quality	51.57	2	0	1	37	16
RDPYD18075171_A_saliva.metaspades.bin.29	RDPYD18075171	473	1688686	4145	14937	79.46	8.72	medium_quality	35.86	0	0	0	26	15
RDPYD18075171_A_saliva.metaspades.bin.3	RDPYD18075171	121	1896451	21414	144279	90.64	0.63	high_quality	87.49	1	1	0	39	19
RDPYD18075171_A_saliva.metaspades.bin.8	RDPYD18075171	69	750645	16379	42433	64.01	1.71	medium_quality	55.46	1	1	1	46	20
RDPYD18075172_A_saliva.metaspades.bin.10	RDPYD18075172	422	2273904	6791	35455	82.92	4.25	medium_quality	61.67	2	0	1	37	19
RDPYD18075172_A_saliva.metaspades.bin.13	RDPYD18075172	216	1612938	9949	37442	83.02	1.26	medium_quality	76.72	1	0	0	28	15
RDPYD18075172_A_saliva.metaspades.bin.17	RDPYD18075172	334	1174926	3665	15307	51.44	1.72	medium_quality	42.84	0	0	0	16	11
RDPYD18075172_A_saliva.metaspades.bin.19	RDPYD18075172	402	2266599	7068	35948	74.92	8.07	medium_quality	34.57	0	0	0	35	17
RDPYD18075172_A_saliva.metaspades.bin.26	RDPYD18075172	231	1679679	9882	31454	87.45	1.58	medium_quality	79.55	1	0	1	34	16
RDPYD18075172_A_saliva.metaspades.bin.27	RDPYD18075172	72	654808	11993	39395	61.35	1.07	medium_quality	56	1	1	2	32	15
RDPYD18075172_A_saliva.metaspades.bin.3	RDPYD18075172	298	1236834	5494	17208	66.02	2.65	medium_quality	52.77	0	0	0	14	7
RDPYD18075172_A_saliva.metaspades.bin.31	RDPYD18075172	193	2017165	15179	103192	87.72	0.89	medium_quality	83.27	0	0	0	45	20
RDPYD18075172_A_saliva.metaspades.bin.36	RDPYD18075172	221	1638455	11252	67411	87.47	6.97	medium_quality	52.62	1	1	1	42	20
RDPYD18075172_A_saliva.metaspades.bin.40	RDPYD18075172	220	1529117	8578	66055	90.87	2.77	high_quality	77.02	1	0	1	38	17
RDPYD18075172_A_saliva.metaspades.bin.50	RDPYD18075172	93	736552	10067	37920	51.34	1.32	medium_quality	44.74	0	0	0	18	11
RDPYD18075172_A_saliva.metaspades.bin.52	RDPYD18075172	238	2635868	17596	63877	86.03	3.56	medium_quality	68.23	1	0	0	49	17
RDPYD18075172_A_saliva.metaspades.bin.60	RDPYD18075172	171	2374058	24053	88846	91.08	2.63	high_quality	77.93	1	2	0	38	15
RDPYD18075172_A_saliva.metaspades.bin.71	RDPYD18075172	80	1624840	30911	106846	98.08	0.23	high_quality	96.93	2	0	0	26	17
RDPYD18075172_A_saliva.metaspades.bin.72	RDPYD18075172	248	1472918	7880	38133	81.64	6.03	medium_quality	51.49	0	0	0	38	18
RDPYD18075172_A_saliva.metaspades.bin.75	RDPYD18075172	220	1955047	13679	61113	53.92	4.31	medium_quality	32.37	0	1	0	38	17
RDPYD18075172_A_saliva.metaspades.bin.83	RDPYD18075172	244	1321489	6995	26935	57.38	5.71	medium_quality	28.83	0	1	0	26	16
RDPYD18075172_A_saliva.metaspades.bin.86	RDPYD18075172	53	2297865	80457	152471	85.47	0.17	medium_quality	84.62	1	0	1	40	19
RDPYD18075173_A_saliva.metaspades.bin.1	RDPYD18075173	225	1913151	10395	37284	90.72	1.15	high_quality	84.97	1	1	1	40	19
RDPYD18075173_A_saliva.metaspades.bin.2	RDPYD18075173	593	3256267	7338	26870	87.96	1.2	medium_quality	81.96	0	0	0	41	19
RDPYD18075173_A_saliva.metaspades.bin.3	RDPYD18075173	590	3334612	7326	43962	90.53	9.81	medium_quality	41.48	2	0	0	47	17
RDPYD18075173_A_saliva.metaspades.bin.4	RDPYD18075173	599	3606116	8455	34629	83.45	4.42	medium_quality	61.35	0	0	0	45	20
RDPYD18075173_A_saliva.metaspades.bin.6	RDPYD18075173	236	2214669	13451	53256	76.72	3.45	medium_quality	59.47	1	1	0	47	17
RDPYD18075174_A_saliva.metaspades.bin.1	RDPYD18075174	231	2426477	15853	68092	95.03	8.51	medium_quality	52.48	0	0	0	44	19
RDPYD18075174_A_saliva.metaspades.bin.13	RDPYD18075174	453	2035021	5287	21564	84.45	6.1	medium_quality	53.95	1	0	0	38	16
RDPYD18075174_A_saliva.metaspades.bin.16	RDPYD18075174	543	1839958	3934	14144	67.65	3.78	medium_quality	48.75	0	0	0	11	8
RDPYD18075174_A_saliva.metaspades.bin.2	RDPYD18075174	107	1559557	26438	105074	99.4	1.05	high_quality	94.15	2	1	0	46	20
RDPYD18075174_A_saliva.metaspades.bin.20	RDPYD18075174	285	2626242	13160	47067	92.09	4.82	high_quality	67.99	0	0	0	36	18
RDPYD18075174_A_saliva.metaspades.bin.22	RDPYD18075174	30	1273941	78479	196668	51.72	0	medium_quality	51.72	0	0	0	25	13
RDPYD18075174_A_saliva.metaspades.bin.23	RDPYD18075174	57	2244809	55179	135892	81.93	1.46	medium_quality	74.63	0	1	0	36	17
RDPYD18075174_A_saliva.metaspades.bin.25	RDPYD18075174	157	2166984	23508	93984	82.08	1.97	medium_quality	72.23	0	0	0	35	18
RDPYD18075174_A_saliva.metaspades.bin.27	RDPYD18075174	402	2608491	9380	45135	90.01	4.91	high_quality	65.46	0	0	1	30	18
RDPYD18075174_A_saliva.metaspades.bin.28	RDPYD18075174	241	1702491	10538	37095	53.28	1.72	medium_quality	44.68	0	0	0	21	13
RDPYD18075174_A_saliva.metaspades.bin.29	RDPYD18075174	304	1939340	8836	35331	98.09	1.13	high_quality	92.44	0	1	0	43	20
RDPYD18075174_A_saliva.metaspades.bin.3	RDPYD18075174	293	1338324	5261	39755	57.54	7.76	medium_quality	18.74	1	0	0	19	13
RDPYD18075174_A_saliva.metaspades.bin.32	RDPYD18075174	163	1879666	18312	57009	97.59	2.39	high_quality	85.64	1	1	0	45	20
RDPYD18075174_A_saliva.metaspades.bin.34	RDPYD18075174	305	1559683	6682	24984	85	2.53	medium_quality	72.35	0	0	0	22	12
RDPYD18075174_A_saliva.metaspades.bin.37	RDPYD18075174	372	1548947	5109	30982	73.32	7.64	medium_quality	35.12	0	0	0	8	6
RDPYD18075174_A_saliva.metaspades.bin.39	RDPYD18075174	139	1900790	30774	170235	83.79	1.67	medium_quality	75.44	2	2	1	39	19
RDPYD18075174_A_saliva.metaspades.bin.41	RDPYD18075174	282	1779522	8549	27524	93.26	6.67	medium_quality	59.91	0	1	0	31	17
RDPYD18075174_A_saliva.metaspades.bin.42	RDPYD18075174	269	1702696	9298	25378	94.51	2.39	high_quality	82.56	0	1	0	28	17
RDPYD18075174_A_saliva.metaspades.bin.44	RDPYD18075174	155	2749751	28868	158417	72.54	9.8	medium_quality	23.54	1	1	0	36	16
RDPYD18075174_A_saliva.metaspades.bin.45	RDPYD18075174	371	1337439	4018	19101	62.49	2.74	medium_quality	48.79	0	0	0	18	11
RDPYD18075174_A_saliva.metaspades.bin.47	RDPYD18075174	392	2837870	9329	35954	86.37	3.3	medium_quality	69.87	0	1	0	20	15
RDPYD18075174_A_saliva.metaspades.bin.5	RDPYD18075174	253	1565528	8836	34295	82.82	6.22	medium_quality	51.72	1	0	0	17	10
RDPYD18075174_A_saliva.metaspades.bin.53	RDPYD18075174	541	1809441	3716	19504	82.02	1.12	medium_quality	76.42	2	0	0	29	19
RDPYD18075176_A_saliva.metaspades.bin.1	RDPYD18075176	78	2100535	47270	84739	71.72	1.72	medium_quality	63.12	1	1	0	24	13
RDPYD18075176_A_saliva.metaspades.bin.11	RDPYD18075176	419	1229946	3187	15937	67.61	2.04	medium_quality	57.41	0	0	1	22	14
RDPYD18075176_A_saliva.metaspades.bin.15	RDPYD18075176	350	1096590	3348	11290	65.17	1.14	medium_quality	59.47	1	0	1	19	12
RDPYD18075176_A_saliva.metaspades.bin.16	RDPYD18075176	215	2681382	22319	85246	95.35	4.79	high_quality	71.4	2	1	4	42	20
RDPYD18075176_A_saliva.metaspades.bin.18	RDPYD18075176	13	1491908	234876	272692	74.91	0.41	medium_quality	72.86	3	1	1	39	20
RDPYD18075176_A_saliva.metaspades.bin.19	RDPYD18075176	69	2071838	45429	252378	98.98	0	high_quality	98.98	1	2	2	44	19
RDPYD18075176_A_saliva.metaspades.bin.2	RDPYD18075176	44	1997752	85886	150721	72.41	0	medium_quality	72.41	0	0	0	44	18
RDPYD18075176_A_saliva.metaspades.bin.21	RDPYD18075176	174	899061	6973	22523	78.58	5.33	medium_quality	51.93	0	0	0	38	19
RDPYD18075176_A_saliva.metaspades.bin.27	RDPYD18075176	452	1308766	3108	12042	67.9	4.01	medium_quality	47.85	0	0	0	11	7
RDPYD18075176_A_saliva.metaspades.bin.29	RDPYD18075176	108	2027220	34864	109054	97.52	4.58	high_quality	74.62	1	1	1	47	20
RDPYD18075176_A_saliva.metaspades.bin.30	RDPYD18075176	393	1900618	6290	24695	87.43	3.81	medium_quality	68.38	0	0	0	37	19
RDPYD18075176_A_saliva.metaspades.bin.32	RDPYD18075176	341	1772236	6697	25599	89.93	6.37	medium_quality	58.08	0	2	0	26	17
RDPYD18075176_A_saliva.metaspades.bin.38	RDPYD18075176	421	1305531	3297	17519	67.73	4.06	medium_quality	47.43	0	0	0	12	11
RDPYD18075176_A_saliva.metaspades.bin.40	RDPYD18075176	181	1950878	16149	62488	98.7	2.49	high_quality	86.25	1	0	1	41	17
RDPYD18075176_A_saliva.metaspades.bin.41	RDPYD18075176	316	1268660	4256	18663	53.45	3.45	medium_quality	36.2	0	0	0	14	10
RDPYD18075176_A_saliva.metaspades.bin.42	RDPYD18075176	493	1990340	4821	20668	76.44	1.38	medium_quality	69.54	0	0	0	30	15
RDPYD18075176_A_saliva.metaspades.bin.43	RDPYD18075176	408	2158152	6802	46778	84.59	5.91	medium_quality	55.04	0	1	0	38	16
RDPYD18075176_A_saliva.metaspades.bin.49	RDPYD18075176	532	1438852	2820	15624	74.59	3.53	medium_quality	56.94	0	0	0	12	10
RDPYD18075176_A_saliva.metaspades.bin.5	RDPYD18075176	435	1208354	2843	11444	57.02	1.3	medium_quality	50.52	0	0	0	16	10
RDPYD18075177_A_saliva.metaspades.bin.15	RDPYD18075177	275	1872267	9608	27872	91.91	5.62	medium_quality	63.81	1	0	0	42	19
RDPYD18075177_A_saliva.metaspades.bin.16	RDPYD18075177	264	1653611	8589	28447	77.29	1.12	medium_quality	71.69	1	0	1	28	17
RDPYD18075177_A_saliva.metaspades.bin.18	RDPYD18075177	433	2291196	6814	28703	77.72	4.46	medium_quality	55.42	0	0	0	40	17
RDPYD18075177_A_saliva.metaspades.bin.19	RDPYD18075177	120	2687546	33785	93803	96.29	2.03	high_quality	86.14	1	1	1	44	18
RDPYD18075177_A_saliva.metaspades.bin.23	RDPYD18075177	19	1660360	141068	294421	94.87	0	high_quality	94.87	0	0	0	45	20
RDPYD18075177_A_saliva.metaspades.bin.34	RDPYD18075177	399	1219425	3253	12513	74.17	3.33	medium_quality	57.52	0	0	0	15	11
RDPYD18075177_A_saliva.metaspades.bin.35	RDPYD18075177	40	1681220	85158	208720	96.34	0.23	high_quality	95.19	4	0	1	60	20
RDPYD18075177_A_saliva.metaspades.bin.37	RDPYD18075177	206	1239258	7699	42719	63.33	0.63	medium_quality	60.18	0	1	0	16	10
RDPYD18075177_A_saliva.metaspades.bin.39	RDPYD18075177	334	1107956	3378	25145	66.82	2.04	medium_quality	56.62	0	0	0	20	15
RDPYD18075177_A_saliva.metaspades.bin.40	RDPYD18075177	16	2135360	302381	544763	99.32	0	high_quality	99.32	1	1	1	55	19
RDPYD18075177_A_saliva.metaspades.bin.55	RDPYD18075177	180	2473056	20270	82632	77.59	3.45	medium_quality	60.34	1	0	0	42	19
RDPYD18075177_A_saliva.metaspades.bin.56	RDPYD18075177	64	1589168	34939	91614	67.54	0.51	medium_quality	64.99	1	0	0	28	15
RDPYD18075177_A_saliva.metaspades.bin.62	RDPYD18075177	279	1507045	6635	28487	81.12	1.06	medium_quality	75.82	0	0	0	29	15
RDPYD18075177_A_saliva.metaspades.bin.8	RDPYD18075177	140	2562007	27435	87219	79.81	5.17	medium_quality	53.96	0	1	0	45	17
RDPYD18075178_A_saliva.metaspades.bin.1	RDPYD18075178	156	583663	4190	13924	60.03	2.31	medium_quality	48.48	0	1	0	30	17
RDPYD18075178_A_saliva.metaspades.bin.10	RDPYD18075178	247	2160353	11974	68279	81.57	0.79	medium_quality	77.62	0	0	0	30	20
RDPYD18075178_A_saliva.metaspades.bin.16	RDPYD18075178	412	1716191	5061	24111	74.94	5.99	medium_quality	44.99	1	1	0	27	16
RDPYD18075178_A_saliva.metaspades.bin.17	RDPYD18075178	16	1864796	146755	461177	99.29	0	high_quality	99.29	1	1	1	44	20
RDPYD18075178_A_saliva.metaspades.bin.26	RDPYD18075178	55	2354768	68955	195842	94.35	0.79	high_quality	90.4	2	0	0	44	18
RDPYD18075178_A_saliva.metaspades.bin.27	RDPYD18075178	22	1031588	107949	176959	71.91	2.25	medium_quality	60.66	1	1	1	37	20
RDPYD18075178_A_saliva.metaspades.bin.28	RDPYD18075178	426	1641090	4339	18899	85.88	4.76	medium_quality	62.08	0	0	0	30	17
RDPYD18075178_A_saliva.metaspades.bin.3	RDPYD18075178	370	2122402	7381	33986	88.54	3.01	medium_quality	73.49	1	0	1	36	19
RDPYD18075178_A_saliva.metaspades.bin.35	RDPYD18075178	44	1507350	69266	142130	51.14	0.51	medium_quality	48.59	0	0	0	23	14
RDPYD18075178_A_saliva.metaspades.bin.36	RDPYD18075178	174	2044242	18931	71019	97.92	6.14	medium_quality	67.22	0	0	0	39	20
RDPYD18075178_A_saliva.metaspades.bin.37	RDPYD18075178	15	1415911	156336	367339	75.18	0.71	medium_quality	71.63	1	0	1	24	14
RDPYD18075178_A_saliva.metaspades.bin.41	RDPYD18075178	245	1965193	10662	67778	91.18	0.81	high_quality	87.13	0	0	0	34	18
RDPYD18075178_A_saliva.metaspades.bin.45	RDPYD18075178	77	2484172	59677	178749	70.69	9.72	medium_quality	22.09	1	1	0	31	18
RDPYD18075178_A_saliva.metaspades.bin.47	RDPYD18075178	219	1899496	11737	35693	70.69	6.03	medium_quality	40.54	4	0	1	44	19
RDPYD18075178_A_saliva.metaspades.bin.52	RDPYD18075178	401	1289487	3443	9703	58.35	0.76	medium_quality	54.55	0	0	1	18	13
RDPYD18075178_A_saliva.metaspades.bin.56	RDPYD18075178	91	2180905	31794	121551	100	0.05	high_quality	99.75	3	1	1	45	20
RDPYD18075178_A_saliva.metaspades.bin.60	RDPYD18075178	126	2906826	38566	164034	86.59	4.6	medium_quality	63.59	1	1	1	55	20
RDPYD18075178_A_saliva.metaspades.bin.63	RDPYD18075178	337	1457878	4898	23993	63.05	0.12	medium_quality	62.45	0	0	0	20	11
RDPYD18075178_A_saliva.metaspades.bin.69	RDPYD18075178	47	1964051	93628	148238	96.68	1.15	high_quality	90.93	1	1	1	44	18
RDPYD18075178_A_saliva.metaspades.bin.7	RDPYD18075178	12	935010	117759	324112	56.34	0	medium_quality	56.34	0	0	0	32	17
RDPYD18075178_A_saliva.metaspades.bin.73	RDPYD18075178	72	1596596	33026	73086	94.41	0.58	high_quality	91.51	2	0	0	13	8
RDPYD18075178_A_saliva.metaspades.bin.8	RDPYD18075178	284	1700051	8276	61560	88.2	1.31	medium_quality	81.65	0	1	0	25	15
RDPYD18075178_A_saliva.metaspades.bin.9	RDPYD18075178	51	1549791	45791	96498	95.51	0.8	high_quality	91.51	1	1	0	20	11
RDPYD18075179_A_saliva.metaspades.bin.12	RDPYD18075179	265	2615573	15772	79976	94.35	0.84	high_quality	90.15	0	0	0	29	17
RDPYD18075179_A_saliva.metaspades.bin.15	RDPYD18075179	263	1788632	9294	39599	77.97	2.75	medium_quality	64.22	1	1	0	31	15
RDPYD18075179_A_saliva.metaspades.bin.16	RDPYD18075179	376	1034000	2896	9297	52.4	0.02	medium_quality	52.3	0	0	0	20	12
RDPYD18075179_A_saliva.metaspades.bin.25	RDPYD18075179	74	1677409	38916	159705	96.15	0.7	high_quality	92.65	1	0	1	7	5
RDPYD18075179_A_saliva.metaspades.bin.28	RDPYD18075179	307	1046847	3839	18434	68.1	0.6	medium_quality	65.1	0	0	0	15	11
RDPYD18075179_A_saliva.metaspades.bin.3	RDPYD18075179	347	1326549	4552	17066	76.22	1.47	medium_quality	68.87	0	0	0	17	13
RDPYD18075179_A_saliva.metaspades.bin.32	RDPYD18075179	86	2203690	36689	90772	73.7	2.42	medium_quality	61.6	2	1	0	28	16
RDPYD18075179_A_saliva.metaspades.bin.33	RDPYD18075179	18	1797148	133752	395336	95.2	0.18	high_quality	94.3	0	0	0	41	19
RDPYD18075179_A_saliva.metaspades.bin.36	RDPYD18075179	314	2529419	11527	63456	90.86	4.53	high_quality	68.21	0	1	0	35	19
RDPYD18075179_A_saliva.metaspades.bin.4	RDPYD18075179	295	1356869	5470	19062	71.33	3.07	medium_quality	55.98	0	0	0	14	9
RDPYD18075179_A_saliva.metaspades.bin.48	RDPYD18075179	198	1567907	11254	51668	91.4	1.08	high_quality	86	0	0	0	29	18
RDPYD18075179_A_saliva.metaspades.bin.54	RDPYD18075179	20	2150055	131804	279794	55	0.17	medium_quality	54.15	1	1	0	29	17
RDPYD18075179_A_saliva.metaspades.bin.58	RDPYD18075179	37	2138031	100125	348847	99.44	0.37	high_quality	97.59	1	1	1	42	20
RDPYD18075179_A_saliva.metaspades.bin.60	RDPYD18075179	6	819130	238813	349006	63.45	0	medium_quality	63.45	0	0	1	32	19
RDPYD18075179_A_saliva.metaspades.bin.61	RDPYD18075179	371	2641855	9732	36201	96.28	7.46	medium_quality	58.98	1	0	1	37	17
RDPYD18075179_A_saliva.metaspades.bin.62	RDPYD18075179	63	2014527	59818	156435	83.45	0	medium_quality	83.45	0	0	0	37	17
RDPYD18075179_A_saliva.metaspades.bin.63	RDPYD18075179	402	1364257	3670	15861	64.31	1.27	medium_quality	57.96	0	0	0	8	6
RDPYD18075179_A_saliva.metaspades.bin.66	RDPYD18075179	148	600739	4534	14381	71.05	2.04	medium_quality	60.85	0	1	0	28	16
RDPYD18075179_A_saliva.metaspades.bin.67	RDPYD18075179	408	1565757	4582	14939	84.83	0.05	medium_quality	84.58	2	0	1	30	18
RDPYD18075179_A_saliva.metaspades.bin.68	RDPYD18075179	418	1101079	2700	17777	62.6	3.09	medium_quality	47.15	0	0	0	5	4
RDPYD18075180_A_saliva.metaspades.bin.1	RDPYD18075180	172	1577541	11714	46866	95.1	0	high_quality	95.1	0	0	0	19	14
RDPYD18075180_A_saliva.metaspades.bin.11	RDPYD18075180	361	2380860	8706	40941	83.89	8.57	medium_quality	41.04	0	0	0	31	17
RDPYD18075180_A_saliva.metaspades.bin.12	RDPYD18075180	456	1706714	4191	17002	53.74	0	medium_quality	53.74	1	0	1	17	10
RDPYD18075180_A_saliva.metaspades.bin.14	RDPYD18075180	175	892806	6420	23643	60.34	0	medium_quality	60.34	0	0	0	27	16
RDPYD18075180_A_saliva.metaspades.bin.16	RDPYD18075180	297	2261845	10485	39529	93.31	5.29	medium_quality	66.86	0	0	0	38	19
RDPYD18075180_A_saliva.metaspades.bin.22	RDPYD18075180	340	1588608	5591	54413	75.49	2.33	medium_quality	63.84	0	1	0	30	17
RDPYD18075180_A_saliva.metaspades.bin.23	RDPYD18075180	234	1908869	11349	38616	65.78	4.09	medium_quality	45.33	1	0	0	32	17
RDPYD18075180_A_saliva.metaspades.bin.24	RDPYD18075180	353	1004935	2995	12077	58.62	0	medium_quality	58.62	0	0	0	13	9
RDPYD18075180_A_saliva.metaspades.bin.26	RDPYD18075180	33	1814239	87310	259326	58.84	0	medium_quality	58.84	1	0	0	26	15
RDPYD18075180_A_saliva.metaspades.bin.27	RDPYD18075180	416	2963507	9883	66226	92.84	5.25	medium_quality	66.59	1	0	0	40	18
RDPYD18075180_A_saliva.metaspades.bin.34	RDPYD18075180	428	3146313	10692	45386	65	5.17	medium_quality	39.15	1	1	0	38	16
RDPYD18075180_A_saliva.metaspades.bin.45	RDPYD18075180	159	3194834	30342	317866	87.87	4.34	medium_quality	66.17	0	1	0	59	19
RDPYD18075180_A_saliva.metaspades.bin.47	RDPYD18075180	347	1592798	5319	33073	70.66	0.31	medium_quality	69.11	0	0	1	26	15
RDPYD18075180_A_saliva.metaspades.bin.50	RDPYD18075180	302	1839650	8311	27619	97.05	6.54	medium_quality	64.35	0	0	0	38	20
RDPYD18075180_A_saliva.metaspades.bin.53	RDPYD18075180	33	2104885	109234	156409	82.43	0	medium_quality	82.43	0	0	0	34	18
RDPYD18075180_A_saliva.metaspades.bin.56	RDPYD18075180	401	1749051	5067	19383	81.19	0.46	medium_quality	78.89	0	0	0	32	19
RDPYD18075180_A_saliva.metaspades.bin.60	RDPYD18075180	15	1480609	160908	279892	62.71	0.36	medium_quality	60.91	1	1	1	30	18
RDPYD18075180_A_saliva.metaspades.bin.62	RDPYD18075180	373	1920036	6702	31110	82.63	2.82	medium_quality	68.53	1	0	1	17	13
RDPYD18075180_A_saliva.metaspades.bin.63	RDPYD18075180	377	1290125	3694	12842	52.44	1.9	medium_quality	42.94	0	0	0	13	10
RDPYD18075180_A_saliva.metaspades.bin.67	RDPYD18075180	829	2371247	3017	11890	70.61	5.19	medium_quality	44.66	1	0	1	34	17
RDPYD18075180_A_saliva.metaspades.bin.9	RDPYD18075180	678	1884451	2861	10038	51.11	1.03	medium_quality	45.96	0	0	0	14	10
RDPYD18075181_A_saliva.metaspades.bin.10	RDPYD18075181	13	619238	78716	248199	51.72	0	medium_quality	51.72	0	1	1	40	18
RDPYD18075181_A_saliva.metaspades.bin.102	RDPYD18075181	67	2483805	62987	173374	96.88	1.52	high_quality	89.28	3	1	1	44	19
RDPYD18075181_A_saliva.metaspades.bin.103	RDPYD18075181	109	1907634	23887	79400	95.85	0.79	high_quality	91.9	2	1	1	47	19
RDPYD18075181_A_saliva.metaspades.bin.104	RDPYD18075181	130	2262169	26234	78274	91.61	2.86	high_quality	77.31	1	0	0	33	16
RDPYD18075181_A_saliva.metaspades.bin.107	RDPYD18075181	249	1833404	10241	48608	82.4	1.34	medium_quality	75.7	0	1	0	31	18
RDPYD18075181_A_saliva.metaspades.bin.110	RDPYD18075181	89	1481541	21364	60013	65.7	1.64	medium_quality	57.5	1	1	0	33	15
RDPYD18075181_A_saliva.metaspades.bin.12	RDPYD18075181	44	1784914	66301	215649	97.2	0	high_quality	97.2	2	1	0	21	12
RDPYD18075181_A_saliva.metaspades.bin.14	RDPYD18075181	17	1036786	89681	187113	72.31	5.62	medium_quality	44.21	0	1	1	35	20
RDPYD18075181_A_saliva.metaspades.bin.17	RDPYD18075181	8	1492583	244139	539851	57.78	0	medium_quality	57.78	4	2	1	33	19
RDPYD18075181_A_saliva.metaspades.bin.25	RDPYD18075181	289	1464306	6463	21085	82.54	3.81	medium_quality	63.49	0	0	0	41	19
RDPYD18075181_A_saliva.metaspades.bin.26	RDPYD18075181	138	2423499	31970	77627	93.1	3.35	high_quality	76.35	1	1	0	35	17
RDPYD18075181_A_saliva.metaspades.bin.3	RDPYD18075181	185	1735466	15253	69264	76.17	0.16	medium_quality	75.37	0	0	0	30	16
RDPYD18075181_A_saliva.metaspades.bin.30	RDPYD18075181	62	1698376	40938	179054	99.46	0	high_quality	99.46	1	1	1	32	19
RDPYD18075181_A_saliva.metaspades.bin.31	RDPYD18075181	63	1726230	33842	181848	52.02	0.04	medium_quality	51.82	1	0	0	19	13
RDPYD18075181_A_saliva.metaspades.bin.32	RDPYD18075181	159	3713835	40149	166011	98.52	4.77	high_quality	74.67	1	0	0	64	19
RDPYD18075181_A_saliva.metaspades.bin.38	RDPYD18075181	219	2233689	14853	41268	89.35	1.8	medium_quality	80.35	1	0	0	49	18
RDPYD18075181_A_saliva.metaspades.bin.4	RDPYD18075181	73	1913031	49559	116293	92.34	5.24	medium_quality	66.14	2	2	1	40	18
RDPYD18075181_A_saliva.metaspades.bin.43	RDPYD18075181	220	1499538	8654	41332	78.43	3.31	medium_quality	61.88	0	0	0	32	15
RDPYD18075181_A_saliva.metaspades.bin.48	RDPYD18075181	53	2423998	92621	190639	70.88	0	medium_quality	70.88	1	1	0	29	19
RDPYD18075181_A_saliva.metaspades.bin.5	RDPYD18075181	29	2145526	151685	484061	88.54	0.48	medium_quality	86.14	2	1	1	32	15
RDPYD18075181_A_saliva.metaspades.bin.53	RDPYD18075181	28	1654616	106315	197472	69.1	0.95	medium_quality	64.35	2	1	0	30	15
RDPYD18075181_A_saliva.metaspades.bin.55	RDPYD18075181	6	1926670	500474	822868	99.61	0	high_quality	99.61	1	1	1	46	20
RDPYD18075181_A_saliva.metaspades.bin.56	RDPYD18075181	84	1466773	25762	82879	61.72	0	medium_quality	61.72	1	0	1	25	12
RDPYD18075181_A_saliva.metaspades.bin.6	RDPYD18075181	6	977350	323888	437790	73.03	3.09	medium_quality	57.58	1	1	1	38	20
RDPYD18075181_A_saliva.metaspades.bin.61	RDPYD18075181	246	2014748	10752	54927	75.86	2.59	medium_quality	62.91	0	0	0	51	18
RDPYD18075181_A_saliva.metaspades.bin.63	RDPYD18075181	251	1992020	10729	35233	80.95	7.46	medium_quality	43.65	1	0	0	38	19
RDPYD18075181_A_saliva.metaspades.bin.67	RDPYD18075181	293	1281673	5565	24209	82.05	1.6	medium_quality	74.05	0	0	1	22	13
RDPYD18075181_A_saliva.metaspades.bin.71	RDPYD18075181	849	2562171	3328	13358	70.66	5.17	medium_quality	44.81	0	0	0	20	10
RDPYD18075181_A_saliva.metaspades.bin.74	RDPYD18075181	325	2224466	9826	47628	81.84	5.64	medium_quality	53.64	3	0	0	47	19
RDPYD18075181_A_saliva.metaspades.bin.77	RDPYD18075181	114	1313302	15965	80721	86.93	0.12	medium_quality	86.33	1	1	2	44	20
RDPYD18075181_A_saliva.metaspades.bin.78	RDPYD18075181	12	1653517	367739	469913	80.55	0.37	medium_quality	78.7	1	1	1	36	20
RDPYD18075181_A_saliva.metaspades.bin.8	RDPYD18075181	281	1376941	5708	54530	83.33	5.44	medium_quality	56.13	1	0	0	19	13
RDPYD18075181_A_saliva.metaspades.bin.83	RDPYD18075181	245	2145122	12544	40524	91.1	0	high_quality	91.1	0	0	0	41	20
RDPYD18075181_A_saliva.metaspades.bin.84	RDPYD18075181	274	1052375	4251	16239	70.15	2.09	medium_quality	59.7	0	0	0	6	6
RDPYD18075181_A_saliva.metaspades.bin.88	RDPYD18075181	22	2567563	212188	322627	99.19	0.19	high_quality	98.24	1	1	2	43	20
RDPYD18075181_A_saliva.metaspades.bin.90	RDPYD18075181	86	1708476	38279	96224	52.23	0	medium_quality	52.23	0	0	0	28	15
RDPYD18075181_A_saliva.metaspades.bin.93	RDPYD18075181	139	2150080	21819	68048	86.91	0.84	medium_quality	82.71	1	0	0	30	14
RDPYD18075181_A_saliva.metaspades.bin.94	RDPYD18075181	82	1609042	34722	108868	69.43	0.51	medium_quality	66.88	3	0	0	34	16
RDPYD18075181_A_saliva.metaspades.bin.96	RDPYD18075181	90	1938240	39923	119638	77.35	0.57	medium_quality	74.5	0	1	0	34	15
RDPYD18075181_A_saliva.metaspades.bin.97	RDPYD18075181	175	2034605	17992	60147	99.73	0	high_quality	99.73	2	1	1	45	20
RDPYD18075182_A_saliva.metaspades.bin.2	RDPYD18075182	804	4506996	7311	32122	86.45	3.09	medium_quality	71	1	0	1	56	19
RDPYD18075183_A_saliva.metaspades.bin.1	RDPYD18075183	125	633431	6360	14788	83.09	0	medium_quality	83.09	1	1	1	29	17
RDPYD18075183_A_saliva.metaspades.bin.10	RDPYD18075183	395	1734928	5051	24097	79.95	1.65	medium_quality	71.7	1	0	1	32	18
RDPYD18075183_A_saliva.metaspades.bin.11	RDPYD18075183	469	4701313	15227	76583	95.95	2.35	high_quality	84.2	0	0	0	63	20
RDPYD18075183_A_saliva.metaspades.bin.14	RDPYD18075183	431	1394997	3678	11239	83.14	2.52	medium_quality	70.54	0	0	0	15	11
RDPYD18075183_A_saliva.metaspades.bin.15	RDPYD18075183	534	1656003	3334	13291	74.94	3.18	medium_quality	59.04	0	1	0	17	11
RDPYD18075183_A_saliva.metaspades.bin.2	RDPYD18075183	530	1537512	2962	20588	70.03	3.76	medium_quality	51.23	0	0	0	34	17
RDPYD18075183_A_saliva.metaspades.bin.4	RDPYD18075183	346	1909860	7108	29049	61.55	0	medium_quality	61.55	0	0	0	29	12
RDPYD18075183_A_saliva.metaspades.bin.5	RDPYD18075183	292	2245387	10471	58805	84.48	9.48	medium_quality	37.08	0	0	0	46	18
RDPYD18075183_A_saliva.metaspades.bin.6	RDPYD18075183	420	1531336	4069	18953	70.83	0.06	medium_quality	70.53	1	0	0	28	16
RDPYD18075183_A_saliva.metaspades.bin.8	RDPYD18075183	491	2253353	5544	56438	90.46	5.35	medium_quality	63.71	0	0	0	35	16
RDPYD18075185_A_saliva.metaspades.bin.11	RDPYD18075185	150	2945749	31679	151548	87.91	1.35	medium_quality	81.16	1	2	0	26	15
RDPYD18075185_A_saliva.metaspades.bin.16	RDPYD18075185	284	1423076	6244	19401	50.18	5.26	medium_quality	23.88	0	0	0	24	14
RDPYD18075185_A_saliva.metaspades.bin.22	RDPYD18075185	369	1375668	4281	12402	57.09	7.69	medium_quality	18.64	0	0	0	27	17
RDPYD18075185_A_saliva.metaspades.bin.23	RDPYD18075185	252	2845202	17241	57229	95.59	7.92	medium_quality	55.99	0	1	0	34	19
RDPYD18075185_A_saliva.metaspades.bin.28	RDPYD18075185	248	1312053	6768	59687	81.56	2.74	medium_quality	67.86	1	1	0	34	16
RDPYD18075185_A_saliva.metaspades.bin.30	RDPYD18075185	446	2752978	8159	52104	81.39	3.08	medium_quality	65.99	0	1	0	22	13
RDPYD18075185_A_saliva.metaspades.bin.33	RDPYD18075185	251	2838080	20185	81483	94.51	3.67	high_quality	76.16	0	0	0	37	17
RDPYD18075185_A_saliva.metaspades.bin.35	RDPYD18075185	40	1625461	71425	195919	58.78	0.08	medium_quality	58.38	0	0	0	30	17
RDPYD18075185_A_saliva.metaspades.bin.38	RDPYD18075185	41	2748374	93931	346616	86.16	4.8	medium_quality	62.16	0	1	0	42	19
RDPYD18075185_A_saliva.metaspades.bin.4	RDPYD18075185	32	1578298	75498	227393	52.68	4.52	medium_quality	30.08	3	1	0	27	14
RDPYD18075185_A_saliva.metaspades.bin.40	RDPYD18075185	52	2309968	106507	266510	96.36	3.69	high_quality	77.91	0	1	0	45	19
RDPYD18075185_A_saliva.metaspades.bin.42	RDPYD18075185	93	1545603	25712	61997	69.18	0.51	medium_quality	66.63	1	0	1	21	13
RDPYD18075185_A_saliva.metaspades.bin.44	RDPYD18075185	17	3055912	358490	646649	100	0.47	high_quality	97.65	3	2	1	52	20
RDPYD18075185_A_saliva.metaspades.bin.52	RDPYD18075185	130	1360606	20193	98305	94.96	6.05	medium_quality	64.71	1	1	1	44	20
RDPYD18075185_A_saliva.metaspades.bin.54	RDPYD18075185	30	1839996	191753	315708	92.06	0.39	high_quality	90.11	1	4	1	40	19
RDPYD18075185_A_saliva.metaspades.bin.56	RDPYD18075185	224	2975251	21866	64923	92.46	3.98	high_quality	72.56	2	0	1	35	18
RDPYD18075185_A_saliva.metaspades.bin.58	RDPYD18075185	214	2047984	13281	38304	89.78	9.16	medium_quality	43.98	2	0	0	36	15
RDPYD18075185_A_saliva.metaspades.bin.6	RDPYD18075185	52	2293356	75027	143852	88.22	2.72	medium_quality	74.62	1	1	0	46	20
RDPYD18075185_A_saliva.metaspades.bin.63	RDPYD18075185	559	1831660	3584	18607	75	5.83	medium_quality	45.85	1	0	0	23	14
RDPYD18075185_A_saliva.metaspades.bin.67	RDPYD18075185	65	1627920	37644	149803	96.85	0	high_quality	96.85	0	0	0	8	5
RDPYD18075185_A_saliva.metaspades.bin.7	RDPYD18075185	24	913218	221819	446769	68.97	3.45	medium_quality	51.72	2	0	1	16	11
RDPYD18075185_A_saliva.metaspades.bin.70	RDPYD18075185	120	2038224	22574	73415	85.95	0.57	medium_quality	83.1	0	1	0	32	17
RDPYD18075185_A_saliva.metaspades.bin.72	RDPYD18075185	295	1357720	5408	23179	72.22	2.04	medium_quality	62.02	0	1	0	21	14
RDPYD18075185_A_saliva.metaspades.bin.73	RDPYD18075185	18	1237795	146697	359963	53.52	0	medium_quality	53.52	0	0	0	17	11
RDPYD18075185_A_saliva.metaspades.bin.75	RDPYD18075185	49	3063577	108741	201888	95.58	0	high_quality	95.58	0	0	0	42	18
RDPYD18075185_A_saliva.metaspades.bin.80	RDPYD18075185	38	2662837	124418	236677	84.12	1.74	medium_quality	75.42	2	2	0	44	17
RDPYD18075185_A_saliva.metaspades.bin.81	RDPYD18075185	237	2692741	37622	137962	93.21	8.5	medium_quality	50.71	1	0	1	42	18
RDPYD18075185_A_saliva.metaspades.bin.85	RDPYD18075185	424	1540046	4200	12451	82.39	4.57	medium_quality	59.54	0	0	0	22	13
RDPYD18075185_A_saliva.metaspades.bin.86	RDPYD18075185	197	735903	4306	13410	55.45	1.12	medium_quality	49.85	0	0	0	21	13
RDPYD18075186_A_saliva.metaspades.bin.14	RDPYD18075186	218	1236607	7783	24573	54.62	1.72	medium_quality	46.02	1	0	0	3	3
RDPYD18075186_A_saliva.metaspades.bin.2	RDPYD18075186	123	2310180	32866	83678	91.01	2.35	high_quality	79.26	1	0	2	41	16
RDPYD18075186_A_saliva.metaspades.bin.24	RDPYD18075186	27	1560923	127605	215225	53.55	0.43	medium_quality	51.4	1	2	0	27	16
RDPYD18075186_A_saliva.metaspades.bin.26	RDPYD18075186	72	1943055	41373	146950	95.2	0	high_quality	95.2	0	1	1	43	20
RDPYD18075186_A_saliva.metaspades.bin.29	RDPYD18075186	328	2835657	11855	43830	77.07	3.45	medium_quality	59.82	2	0	1	28	17
RDPYD18075186_A_saliva.metaspades.bin.32	RDPYD18075186	105	1674767	25283	65651	94.34	9.46	medium_quality	47.04	3	0	0	37	18
RDPYD18075186_A_saliva.metaspades.bin.33	RDPYD18075186	154	1516389	13522	52095	97.4	3.07	high_quality	82.05	0	1	0	37	19
RDPYD18075186_A_saliva.metaspades.bin.34	RDPYD18075186	69	2076372	47079	131783	96.88	1.35	high_quality	90.13	0	0	0	47	18
RDPYD18075186_A_saliva.metaspades.bin.38	RDPYD18075186	111	430542	4512	20800	52.74	0	medium_quality	52.74	0	0	0	22	13
RDPYD18075186_A_saliva.metaspades.bin.39	RDPYD18075186	311	912820	3053	9815	50.6	0.95	medium_quality	45.85	0	1	0	18	13
RDPYD18075186_A_saliva.metaspades.bin.46	RDPYD18075186	127	2428480	31583	122749	97.03	0.7	high_quality	93.53	0	1	0	44	20
RDPYD18075186_A_saliva.metaspades.bin.49	RDPYD18075186	293	2007327	9986	63411	84.5	2.91	medium_quality	69.95	0	1	0	26	13
RDPYD18075186_A_saliva.metaspades.bin.51	RDPYD18075186	152	1838265	16638	69312	85.84	6.27	medium_quality	54.49	0	0	0	11	8
RDPYD18075186_A_saliva.metaspades.bin.7	RDPYD18075186	251	2632707	17055	84310	92.27	6.34	medium_quality	60.57	0	0	0	41	18
RDPYD18079665_A_togue.metaspades.bin.10	RDPYD18079665	196	2861844	20238	99844	91.06	2.18	high_quality	80.16	0	0	0	41	18
RDPYD18079665_A_togue.metaspades.bin.11	RDPYD18079665	24	961258	61217	103668	73.6	2.25	medium_quality	62.35	1	1	1	34	19
RDPYD18079665_A_togue.metaspades.bin.12	RDPYD18079665	347	1450499	4954	18288	61.4	2.59	medium_quality	48.45	2	0	1	23	15
RDPYD18079665_A_togue.metaspades.bin.13	RDPYD18079665	206	1495551	9245	37375	73.97	7.17	medium_quality	38.12	3	0	0	32	12
RDPYD18079665_A_togue.metaspades.bin.14	RDPYD18079665	182	1410956	9271	43059	69.31	5.17	medium_quality	43.46	1	1	0	32	15
RDPYD18079665_A_togue.metaspades.bin.19	RDPYD18079665	47	1143432	35879	86250	57.76	0	medium_quality	57.76	0	0	0	26	16
RDPYD18079665_A_togue.metaspades.bin.25	RDPYD18079665	15	1282679	169242	424688	59.05	0	medium_quality	59.05	1	1	1	38	20
RDPYD18079665_A_togue.metaspades.bin.26	RDPYD18079665	260	1552406	7165	35975	76.84	4.05	medium_quality	56.59	0	0	0	34	19
RDPYD18079665_A_togue.metaspades.bin.27	RDPYD18079665	107	2127788	28649	94145	97.05	1.19	high_quality	91.1	0	0	0	50	18
RDPYD18079665_A_togue.metaspades.bin.36	RDPYD18079665	158	1439961	12419	42808	56.52	5.35	medium_quality	29.77	0	1	0	36	20
RDPYD18079665_A_togue.metaspades.bin.39	RDPYD18079665	108	1824045	29269	96846	92.3	1.27	high_quality	85.95	0	1	0	32	16
RDPYD18079665_A_togue.metaspades.bin.41	RDPYD18079665	140	2044424	22001	87511	72.9	0	medium_quality	72.9	1	1	1	37	16
RDPYD18079665_A_togue.metaspades.bin.45	RDPYD18079665	58	1830072	46618	131577	98.27	0	high_quality	98.27	1	1	1	41	20
RDPYD18079665_A_togue.metaspades.bin.51	RDPYD18079665	548	2432215	5317	32633	89.45	3.27	medium_quality	73.1	0	1	0	36	18
RDPYD18079665_A_togue.metaspades.bin.54	RDPYD18079665	241	1393763	6693	19918	68.1	1.72	medium_quality	59.5	0	1	0	22	14
RDPYD18079665_A_togue.metaspades.bin.59	RDPYD18079665	53	1620643	51507	187664	95.04	2.36	high_quality	83.24	2	1	1	39	19
RDPYD18079665_A_togue.metaspades.bin.60	RDPYD18079665	52	2603807	80130	132774	98.73	1.31	high_quality	92.18	3	2	1	49	19
RDPYD18079665_A_togue.metaspades.bin.62	RDPYD18079665	46	2264744	70924	159448	91.49	0	high_quality	91.49	2	2	1	33	18
RDPYD18079665_A_togue.metaspades.bin.63	RDPYD18079665	41	1695235	61360	155710	76.41	0.69	medium_quality	72.96	2	0	0	36	18
RDPYD18079665_A_togue.metaspades.bin.64	RDPYD18079665	7	563079	169395	179665	51.72	0	medium_quality	51.72	1	0	1	30	19
RDPYD18079665_A_togue.metaspades.bin.68	RDPYD18079665	174	1894508	14892	49989	79.69	5.89	medium_quality	50.24	1	0	0	22	13
RDPYD18079665_A_togue.metaspades.bin.77	RDPYD18079665	160	1896901	16845	51277	62.25	4.88	medium_quality	37.85	0	0	0	31	16
RDPYD18079665_A_togue.metaspades.bin.80	RDPYD18079665	140	2165889	22467	90878	63.79	6.9	medium_quality	29.29	1	0	0	33	16
RDPYD18079665_A_togue.metaspades.bin.82	RDPYD18079665	26	1617619	92040	150305	100	0	high_quality	100	2	1	0	47	19
RDPYD18079665_A_togue.metaspades.bin.85	RDPYD18079665	54	3119263	102622	299380	97.97	0	high_quality	97.97	0	0	0	41	17
RDPYD18079665_A_togue.metaspades.bin.87	RDPYD18079665	519	1776423	3834	17492	88.58	5.62	medium_quality	60.48	1	0	0	23	10
RDPYD18079665_A_togue.metaspades.bin.89	RDPYD18079665	57	973557	25814	85394	70.79	2.25	medium_quality	59.54	0	0	0	36	20
RDPYD18079665_A_togue.metaspades.bin.90	RDPYD18079665	22	1858606	111329	278494	56.08	0	medium_quality	56.08	0	1	0	31	14
RDPYD18079665_A_togue.metaspades.bin.95	RDPYD18079665	521	2820823	6959	56905	60.14	6.9	medium_quality	25.64	2	0	0	34	13
RDPYD18079666_A_togue.metaspades.bin.2	RDPYD18079666	565	1659148	3073	12841	65.26	5.92	medium_quality	35.66	0	0	0	15	11
RDPYD18079666_A_togue.metaspades.bin.22	RDPYD18079666	37	1503562	58535	157520	74.68	0.27	medium_quality	73.33	0	0	0	36	18
RDPYD18079666_A_togue.metaspades.bin.24	RDPYD18079666	511	3016091	7356	32982	92.6	8.97	medium_quality	47.75	0	0	0	42	19
RDPYD18079666_A_togue.metaspades.bin.26	RDPYD18079666	108	512645	6345	18417	63.51	2.25	medium_quality	52.26	1	1	2	34	19
RDPYD18079666_A_togue.metaspades.bin.31	RDPYD18079666	454	2411854	7064	31240	88.1	5.22	medium_quality	62	0	1	0	35	18
RDPYD18079666_A_togue.metaspades.bin.33	RDPYD18079666	478	2217857	6103	22091	93.26	5.38	medium_quality	66.36	0	0	0	37	18
RDPYD18079666_A_togue.metaspades.bin.34	RDPYD18079666	301	1985702	8883	38793	96.91	9.42	medium_quality	49.81	0	0	0	34	18
RDPYD18079666_A_togue.metaspades.bin.35	RDPYD18079666	162	1566567	16182	54551	97.55	0	high_quality	97.55	1	0	0	11	8
RDPYD18079666_A_togue.metaspades.bin.36	RDPYD18079666	340	1899818	7216	31755	88.46	4.83	medium_quality	64.31	1	0	0	40	18
RDPYD18079666_A_togue.metaspades.bin.4	RDPYD18079666	454	2754175	7910	50476	75	3.45	medium_quality	57.75	0	1	0	31	17
RDPYD18079666_A_togue.metaspades.bin.40	RDPYD18079666	528	1957266	4299	19238	89.33	5.62	medium_quality	61.23	1	0	0	35	19
RDPYD18079666_A_togue.metaspades.bin.42	RDPYD18079666	63	2230534	53579	214560	93.8	0.26	high_quality	92.5	1	1	1	44	18
RDPYD18079666_A_togue.metaspades.bin.43	RDPYD18079666	234	2066471	13991	38137	86.44	1.94	medium_quality	76.74	2	0	0	45	20
RDPYD18079666_A_togue.metaspades.bin.45	RDPYD18079666	74	2001836	39282	135951	93	0	high_quality	93	0	0	0	41	20
RDPYD18079666_A_togue.metaspades.bin.46	RDPYD18079666	268	2293853	12050	51735	94.71	1.27	high_quality	88.36	0	0	0	38	19
RDPYD18079666_A_togue.metaspades.bin.47	RDPYD18079666	703	2773722	4989	35961	92.06	9.32	medium_quality	45.46	0	0	0	28	16
RDPYD18079666_A_togue.metaspades.bin.48	RDPYD18079666	217	1954432	12812	46522	98.39	1.21	high_quality	92.34	2	1	1	42	20
RDPYD18079666_A_togue.metaspades.bin.51	RDPYD18079666	167	1692481	15090	50449	98.75	0	high_quality	98.75	1	0	1	32	19
RDPYD18079666_A_togue.metaspades.bin.52	RDPYD18079666	273	1513072	7580	45364	94.29	1.43	high_quality	87.14	0	0	0	35	18
RDPYD18079666_A_togue.metaspades.bin.53	RDPYD18079666	295	1386980	5769	21631	79.25	1.49	medium_quality	71.8	0	0	0	17	12
RDPYD18079666_A_togue.metaspades.bin.6	RDPYD18079666	65	1386681	35259	106485	56.18	0.56	medium_quality	53.38	1	0	0	20	14
RDPYD18079666_A_togue.metaspades.bin.9	RDPYD18079666	245	1715627	10114	53142	66.93	0.81	medium_quality	62.88	0	0	1	21	13
RDPYD18079667_A_togue.metaspades.bin.16	RDPYD18079667	477	1796091	4471	14061	74.49	1.42	medium_quality	67.39	0	0	1	29	16
RDPYD18079667_A_togue.metaspades.bin.19	RDPYD18079667	189	1629109	12142	71088	59.84	4.79	medium_quality	35.89	1	0	1	28	14
RDPYD18079667_A_togue.metaspades.bin.20	RDPYD18079667	183	1378871	10129	43752	90.43	1.12	high_quality	84.83	0	0	0	12	7
RDPYD18079667_A_togue.metaspades.bin.21	RDPYD18079667	68	579387	9809	57279	60.75	0	medium_quality	60.75	0	0	0	37	19
RDPYD18079667_A_togue.metaspades.bin.22	RDPYD18079667	234	1586203	8399	44425	85.32	1.3	medium_quality	78.82	1	0	1	29	16
RDPYD18079667_A_togue.metaspades.bin.23	RDPYD18079667	96	2771339	46456	110238	96.28	2.25	high_quality	85.03	1	0	1	43	18
RDPYD18079667_A_togue.metaspades.bin.25	RDPYD18079667	518	1607965	3411	16840	88.2	1.61	medium_quality	80.15	0	0	0	21	12
RDPYD18079667_A_togue.metaspades.bin.26	RDPYD18079667	266	1539001	7038	26237	86.21	3.23	medium_quality	70.06	0	0	0	24	15
RDPYD18079667_A_togue.metaspades.bin.28	RDPYD18079667	85	1684741	35045	104795	95.1	2.68	high_quality	81.7	1	0	0	13	8
RDPYD18079667_A_togue.metaspades.bin.29	RDPYD18079667	204	2135469	14839	49353	92.43	1.87	high_quality	83.08	1	1	0	27	15
RDPYD18079667_A_togue.metaspades.bin.35	RDPYD18079667	35	1104719	73231	154213	52	0	medium_quality	52	1	0	0	32	18
RDPYD18079667_A_togue.metaspades.bin.4	RDPYD18079667	282	1723782	7507	60169	83.07	4.69	medium_quality	59.62	2	0	0	34	16
RDPYD18079667_A_togue.metaspades.bin.41	RDPYD18079667	81	1803690	26806	72790	65.77	0.87	medium_quality	61.42	0	0	0	26	14
RDPYD18079667_A_togue.metaspades.bin.43	RDPYD18079667	37	1497008	64956	195377	55.52	0.84	medium_quality	51.32	0	0	0	23	15
RDPYD18079667_A_togue.metaspades.bin.5	RDPYD18079667	64	1623874	69883	170474	94.8	1.42	high_quality	87.7	1	1	2	43	20
RDPYD18079667_A_togue.metaspades.bin.55	RDPYD18079667	99	1888534	27422	75474	93.32	0	high_quality	93.32	0	0	0	42	20
RDPYD18079667_A_togue.metaspades.bin.57	RDPYD18079667	16	1373441	121165	170789	69.74	0	medium_quality	69.74	2	0	0	37	19
RDPYD18079667_A_togue.metaspades.bin.61	RDPYD18079667	245	2074584	11571	61440	81.9	0.5	medium_quality	79.4	0	1	0	33	18
RDPYD18079667_A_togue.metaspades.bin.64	RDPYD18079667	228	2936036	20987	108556	92.23	0.45	high_quality	89.98	1	0	1	34	17
RDPYD18079667_A_togue.metaspades.bin.65	RDPYD18079667	7	1082121	337539	455438	51.17	0	medium_quality	51.17	0	0	0	25	17
RDPYD18079667_A_togue.metaspades.bin.68	RDPYD18079667	124	2318774	30025	146284	95.97	7.5	medium_quality	58.47	1	0	0	51	20
RDPYD18079667_A_togue.metaspades.bin.70	RDPYD18079667	177	1537135	12427	58980	80.84	3.71	medium_quality	62.29	1	0	1	14	11
RDPYD18079667_A_togue.metaspades.bin.72	RDPYD18079667	219	1676432	10525	58521	97.52	1.43	high_quality	90.37	0	0	0	37	19
RDPYD18079667_A_togue.metaspades.bin.74	RDPYD18079667	297	1665608	7173	28740	92.47	2.65	high_quality	79.22	0	0	0	17	10
RDPYD18079667_A_togue.metaspades.bin.76	RDPYD18079667	111	1083870	16599	59626	67.24	0	medium_quality	67.24	1	1	1	28	14
RDPYD18079669_A_togue.metaspades.bin.10	RDPYD18079669	21	1303532	91883	172267	54.33	0	medium_quality	54.33	0	0	0	31	18
RDPYD18079669_A_togue.metaspades.bin.12	RDPYD18079669	232	1709548	10418	37174	91.8	7.99	medium_quality	51.85	2	0	1	29	18
RDPYD18079669_A_togue.metaspades.bin.15	RDPYD18079669	380	1751068	5665	31298	89.04	3.75	medium_quality	70.29	0	0	0	32	16
RDPYD18079669_A_togue.metaspades.bin.16	RDPYD18079669	56	1873891	45579	265369	99.29	0.94	high_quality	94.59	1	1	1	42	20
RDPYD18079669_A_togue.metaspades.bin.18	RDPYD18079669	216	3310213	24699	85143	96.9	6.19	medium_quality	65.95	1	0	0	45	18
RDPYD18079669_A_togue.metaspades.bin.2	RDPYD18079669	419	1897764	5727	26693	94.16	2.25	high_quality	82.91	3	1	0	40	20
RDPYD18079669_A_togue.metaspades.bin.20	RDPYD18079669	174	1645458	15737	45916	98.14	5.24	medium_quality	71.94	0	0	0	42	20
RDPYD18079669_A_togue.metaspades.bin.26	RDPYD18079669	62	2712394	65472	308808	85.55	0.75	medium_quality	81.8	0	1	0	41	19
RDPYD18079669_A_togue.metaspades.bin.27	RDPYD18079669	298	1492936	6053	25218	84.86	0	medium_quality	84.86	0	0	0	14	10
RDPYD18079669_A_togue.metaspades.bin.30	RDPYD18079669	452	1518708	3746	24759	81.29	0	medium_quality	81.29	0	1	0	31	18
RDPYD18079669_A_togue.metaspades.bin.32	RDPYD18079669	118	1593042	23107	64865	98.6	0.23	high_quality	97.45	1	0	0	30	17
RDPYD18079669_A_togue.metaspades.bin.37	RDPYD18079669	56	2514146	79407	215313	96.91	0.65	high_quality	93.66	1	1	1	44	18
RDPYD18079669_A_togue.metaspades.bin.4	RDPYD18079669	507	1516113	3196	12693	68.48	2.11	medium_quality	57.93	0	0	0	11	7
RDPYD18079669_A_togue.metaspades.bin.41	RDPYD18079669	74	2583143	79977	309753	93.92	0.74	high_quality	90.22	0	2	0	44	19
RDPYD18079669_A_togue.metaspades.bin.47	RDPYD18079669	31	1643285	106107	179973	58.45	0	medium_quality	58.45	0	1	0	27	15
RDPYD18079669_A_togue.metaspades.bin.5	RDPYD18079669	417	2951120	10338	71334	89.21	1.38	medium_quality	82.31	0	0	0	31	18
RDPYD18079669_A_togue.metaspades.bin.6	RDPYD18079669	237	1398966	7344	23721	92.31	0.09	high_quality	91.86	1	2	2	11	6
RDPYD18079669_A_togue.metaspades.bin.7	RDPYD18079669	280	2612011	13956	41618	98.1	0.67	high_quality	94.75	2	1	1	40	20
RDPYD18079669_A_togue.metaspades.bin.8	RDPYD18079669	407	1279803	3346	14128	78.36	1.6	medium_quality	70.36	0	0	0	14	9
RDPYD18079670_A_togue.metaspades.bin.100	RDPYD18079670	348	2363724	8646	31049	71.19	5.46	medium_quality	43.89	1	0	0	24	15
RDPYD18079670_A_togue.metaspades.bin.18	RDPYD18079670	183	1654332	13096	46224	91.07	2.09	high_quality	80.62	1	1	1	43	20
RDPYD18079670_A_togue.metaspades.bin.20	RDPYD18079670	185	2064015	17391	67156	64.07	0.18	medium_quality	63.17	0	0	0	22	15
RDPYD18079670_A_togue.metaspades.bin.21	RDPYD18079670	40	1864333	86214	220876	90.19	1.27	high_quality	83.84	0	0	0	43	18
RDPYD18079670_A_togue.metaspades.bin.29	RDPYD18079670	329	1806409	7055	28277	67.01	2.87	medium_quality	52.66	0	0	0	25	14
RDPYD18079670_A_togue.metaspades.bin.3	RDPYD18079670	401	1470081	4189	28427	66.25	6.9	medium_quality	31.75	0	0	0	34	18
RDPYD18079670_A_togue.metaspades.bin.31	RDPYD18079670	75	1790914	32574	114755	55.17	0	medium_quality	55.17	2	1	0	26	13
RDPYD18079670_A_togue.metaspades.bin.32	RDPYD18079670	89	1973702	42798	87979	82.09	0.51	medium_quality	79.54	0	0	0	29	17
RDPYD18079670_A_togue.metaspades.bin.38	RDPYD18079670	43	1598198	77012	159222	57.6	0.38	medium_quality	55.7	1	2	2	26	14
RDPYD18079670_A_togue.metaspades.bin.39	RDPYD18079670	98	1529926	20791	70026	95.59	0.12	high_quality	94.99	1	0	0	39	20
RDPYD18079670_A_togue.metaspades.bin.42	RDPYD18079670	75	1962762	42254	106153	72.07	0	medium_quality	72.07	1	0	0	51	18
RDPYD18079670_A_togue.metaspades.bin.44	RDPYD18079670	115	1248734	15579	61061	76.46	4.03	medium_quality	56.31	0	0	0	35	18
RDPYD18079670_A_togue.metaspades.bin.51	RDPYD18079670	39	1265723	47469	116682	61.87	0.31	medium_quality	60.32	1	1	1	32	20
RDPYD18079670_A_togue.metaspades.bin.53	RDPYD18079670	65	2990551	66127	229744	89.36	0	medium_quality	89.36	0	0	0	42	18
RDPYD18079670_A_togue.metaspades.bin.54	RDPYD18079670	47	1684681	66966	167116	81.45	0	medium_quality	81.45	1	1	2	29	17
RDPYD18079670_A_togue.metaspades.bin.60	RDPYD18079670	205	1595281	10490	45939	86.08	3.69	medium_quality	67.63	0	0	1	27	13
RDPYD18079670_A_togue.metaspades.bin.61	RDPYD18079670	198	2024282	14479	43900	93.26	1.12	high_quality	87.66	2	2	0	55	19
RDPYD18079670_A_togue.metaspades.bin.62	RDPYD18079670	502	2054984	4776	26507	94.83	8.62	medium_quality	51.73	0	1	0	34	18
RDPYD18079670_A_togue.metaspades.bin.63	RDPYD18079670	80	2591981	58310	211465	99.36	4.3	high_quality	77.86	0	0	1	43	20
RDPYD18079670_A_togue.metaspades.bin.7	RDPYD18079670	98	1517674	23858	59620	95.8	0	high_quality	95.8	2	1	1	13	9
RDPYD18079670_A_togue.metaspades.bin.70	RDPYD18079670	135	1272827	12198	62324	62.17	6.8	medium_quality	28.17	0	0	0	13	8
RDPYD18079670_A_togue.metaspades.bin.71	RDPYD18079670	136	1361225	14883	40489	93.77	0	high_quality	93.77	0	1	0	25	15
RDPYD18079670_A_togue.metaspades.bin.73	RDPYD18079670	54	1567916	42959	140132	70.22	0.31	medium_quality	68.67	2	0	0	40	20
RDPYD18079670_A_togue.metaspades.bin.75	RDPYD18079670	275	2617949	14685	126963	95.61	9.25	medium_quality	49.36	0	0	1	41	19
RDPYD18079670_A_togue.metaspades.bin.76	RDPYD18079670	282	1253130	5149	16604	61.11	2.73	medium_quality	47.46	0	0	0	20	14
RDPYD18079670_A_togue.metaspades.bin.78	RDPYD18079670	165	1535539	14170	37714	76.32	1.49	medium_quality	68.87	0	0	0	20	15
RDPYD18079670_A_togue.metaspades.bin.8	RDPYD18079670	34	1567474	70621	114857	67.62	0	medium_quality	67.62	1	1	1	30	16
RDPYD18079670_A_togue.metaspades.bin.81	RDPYD18079670	111	567411	6340	14741	55.22	9.77	medium_quality	6.37	1	1	1	27	15
RDPYD18079670_A_togue.metaspades.bin.86	RDPYD18079670	99	992888	13289	35596	51.72	3.45	medium_quality	34.47	0	0	0	9	6
RDPYD18079670_A_togue.metaspades.bin.87	RDPYD18079670	334	1064686	3422	11300	59.16	0	medium_quality	59.16	0	0	0	11	9
RDPYD18079670_A_togue.metaspades.bin.89	RDPYD18079670	357	2028099	7004	28085	89.14	5.67	medium_quality	60.79	1	0	1	36	18
RDPYD18079670_A_togue.metaspades.bin.90	RDPYD18079670	144	1869492	19720	82800	89.02	2.15	medium_quality	78.27	1	0	0	45	19
RDPYD18079670_A_togue.metaspades.bin.95	RDPYD18079670	30	1468535	77627	116008	57.16	0.17	medium_quality	56.31	0	2	0	21	14
RDPYD18079671_A_togue.metaspades.bin.11	RDPYD18079671	23	1530085	181229	256049	67.54	4.83	medium_quality	43.39	0	1	0	35	16
RDPYD18079671_A_togue.metaspades.bin.18	RDPYD18079671	188	1724418	14894	71629	97.14	1.9	high_quality	87.64	0	0	0	39	20
RDPYD18079671_A_togue.metaspades.bin.2	RDPYD18079671	579	2838596	5901	57956	87.3	2.36	medium_quality	75.5	3	0	1	49	18
RDPYD18079671_A_togue.metaspades.bin.20	RDPYD18079671	42	1783155	69310	192973	95.05	1.55	high_quality	87.3	0	0	0	21	12
RDPYD18079671_A_togue.metaspades.bin.21	RDPYD18079671	410	1564606	4427	21520	82.63	2.62	medium_quality	69.53	0	0	0	17	9
RDPYD18079671_A_togue.metaspades.bin.24	RDPYD18079671	39	2245261	95629	243309	69.82	0	medium_quality	69.82	0	1	0	35	17
RDPYD18079671_A_togue.metaspades.bin.28	RDPYD18079671	196	1171416	7536	21509	73.7	0.71	medium_quality	70.15	0	1	0	10	6
RDPYD18079671_A_togue.metaspades.bin.30	RDPYD18079671	57	1666299	44344	147500	90.02	0.47	high_quality	87.67	0	0	0	37	19
RDPYD18079671_A_togue.metaspades.bin.37	RDPYD18079671	360	1446741	4604	37541	64.8	5.47	medium_quality	37.45	1	0	0	24	16
RDPYD18079671_A_togue.metaspades.bin.4	RDPYD18079671	12	1392101	188698	342082	93.55	0	high_quality	93.55	1	1	1	44	20
RDPYD18079671_A_togue.metaspades.bin.40	RDPYD18079671	485	1501863	3305	12579	79.56	6.94	medium_quality	44.86	0	0	0	33	18
RDPYD18079671_A_togue.metaspades.bin.41	RDPYD18079671	23	1945219	172652	261766	71.96	2.36	medium_quality	60.16	0	2	0	24	15
RDPYD18079671_A_togue.metaspades.bin.44	RDPYD18079671	137	2238597	27493	105586	70.45	0	medium_quality	70.45	1	1	0	37	18
RDPYD18079671_A_togue.metaspades.bin.47	RDPYD18079671	178	1535344	13415	51315	93.38	5.32	medium_quality	66.78	1	0	0	35	19
RDPYD18079671_A_togue.metaspades.bin.49	RDPYD18079671	65	1681966	43642	143745	99.3	0	high_quality	99.3	2	1	0	23	15
RDPYD18079671_A_togue.metaspades.bin.6	RDPYD18079671	261	1274104	5697	23532	83.65	1.8	medium_quality	74.65	0	0	0	45	19
RDPYD18079671_A_togue.metaspades.bin.60	RDPYD18079671	76	1908620	37551	92183	97.93	1	high_quality	92.93	1	1	1	44	19
RDPYD18079671_A_togue.metaspades.bin.61	RDPYD18079671	74	2388325	63665	307656	92.83	0.88	high_quality	88.43	1	1	0	38	18
RDPYD18079671_A_togue.metaspades.bin.63	RDPYD18079671	25	1131987	70422	119993	60.61	0.15	medium_quality	59.86	0	1	0	13	8
RDPYD18079671_A_togue.metaspades.bin.64	RDPYD18079671	179	3096378	62690	223773	97.68	9.58	medium_quality	49.78	3	0	1	49	18
RDPYD18079671_A_togue.metaspades.bin.65	RDPYD18079671	153	1883446	16954	70312	92.82	1.42	high_quality	85.72	1	2	0	45	18
RDPYD18079672_A_togue.metaspades.bin.1	RDPYD18079672	268	1710188	9156	41173	95.21	2.38	high_quality	83.31	0	0	0	40	20
RDPYD18079672_A_togue.metaspades.bin.25	RDPYD18079672	297	2716724	14925	55779	92.25	2.64	high_quality	79.05	0	2	0	31	16
RDPYD18079672_A_togue.metaspades.bin.26	RDPYD18079672	4	766545	416166	416166	65.52	0	medium_quality	65.52	0	0	0	19	13
RDPYD18079672_A_togue.metaspades.bin.29	RDPYD18079672	9	938955	247002	321058	73.6	1.12	medium_quality	68	1	1	1	34	19
RDPYD18079672_A_togue.metaspades.bin.31	RDPYD18079672	8	1299653	781835	781835	55.17	0	medium_quality	55.17	0	0	0	32	12
RDPYD18079672_A_togue.metaspades.bin.34	RDPYD18079672	77	1467304	27806	61606	78.72	0	medium_quality	78.72	1	1	0	19	13
RDPYD18079672_A_togue.metaspades.bin.35	RDPYD18079672	25	1423608	78673	157124	92.91	0.71	high_quality	89.36	2	1	2	38	19
RDPYD18079672_A_togue.metaspades.bin.37	RDPYD18079672	81	2590920	57264	179255	91.89	1.52	high_quality	84.29	0	2	0	44	19
RDPYD18079672_A_togue.metaspades.bin.38	RDPYD18079672	5	950635	588908	588908	60.34	0	medium_quality	60.34	1	0	0	20	11
RDPYD18079672_A_togue.metaspades.bin.40	RDPYD18079672	405	2067041	6332	23814	97.75	9.36	medium_quality	50.95	2	0	0	38	19
RDPYD18079672_A_togue.metaspades.bin.41	RDPYD18079672	517	1318699	2541	13717	55.17	8.12	medium_quality	14.57	0	0	0	1	1
RDPYD18079672_A_togue.metaspades.bin.42	RDPYD18079672	92	1801169	28449	71948	97.16	2.76	high_quality	83.36	0	1	0	45	18
RDPYD18079672_A_togue.metaspades.bin.43	RDPYD18079672	148	1753198	16252	75398	96.99	6	medium_quality	66.99	1	0	0	38	19
RDPYD18079672_A_togue.metaspades.bin.44	RDPYD18079672	109	1686722	32471	73022	97.2	3.15	high_quality	81.45	2	0	0	34	17
RDPYD18079672_A_togue.metaspades.bin.46	RDPYD18079672	480	2053294	4906	25651	77.45	3.02	medium_quality	62.35	0	0	0	20	13
RDPYD18079672_A_togue.metaspades.bin.5	RDPYD18079672	610	2272995	4216	33546	73.55	0.86	medium_quality	69.25	0	0	0	26	14
RDPYD18079672_A_togue.metaspades.bin.50	RDPYD18079672	497	2033212	4791	19690	91.57	3.37	high_quality	74.72	2	0	0	41	20
RDPYD18079672_A_togue.metaspades.bin.51	RDPYD18079672	18	2078186	187515	569143	98.1	0.63	high_quality	94.95	1	1	2	46	20
RDPYD18079672_A_togue.metaspades.bin.53	RDPYD18079672	107	1678454	24282	118067	60.06	3.45	medium_quality	42.81	2	0	1	34	17
RDPYD18079672_A_togue.metaspades.bin.55	RDPYD18079672	39	3196141	126544	278698	97.57	0	high_quality	97.57	1	0	2	40	19
RDPYD18079672_A_togue.metaspades.bin.56	RDPYD18079672	75	1879391	44188	101838	59.57	1.58	medium_quality	51.67	0	0	0	30	17
RDPYD18079672_A_togue.metaspades.bin.58	RDPYD18079672	290	2234250	10190	59864	87.54	5.09	medium_quality	62.09	2	1	0	40	17
RDPYD18079672_A_togue.metaspades.bin.63	RDPYD18079672	330	1528620	5461	19115	59.89	9.6	medium_quality	11.89	1	0	0	26	13
RDPYD18079672_A_togue.metaspades.bin.64	RDPYD18079672	16	2212057	356881	562659	75.51	0.9	medium_quality	71.01	0	0	0	38	18
RDPYD18079672_A_togue.metaspades.bin.65	RDPYD18079672	26	593605	32085	81233	60.4	0.21	medium_quality	59.35	0	0	0	31	17
RDPYD18079672_A_togue.metaspades.bin.66	RDPYD18079672	91	2104420	38875	105124	68.13	5.17	medium_quality	42.28	1	0	0	33	15
RDPYD18079672_A_togue.metaspades.bin.68	RDPYD18079672	168	1694100	16535	47372	95.52	0	high_quality	95.52	0	0	0	25	15
RDPYD18079672_A_togue.metaspades.bin.7	RDPYD18079672	148	1767990	15629	59268	65.01	1.24	medium_quality	58.81	1	0	0	30	15
RDPYD18079672_A_togue.metaspades.bin.70	RDPYD18079672	125	2376239	28998	99052	99.05	0.48	high_quality	96.65	1	1	1	46	20
RDPYD18079672_A_togue.metaspades.bin.71	RDPYD18079672	201	1683898	13038	43065	85.59	0.6	medium_quality	82.59	0	0	0	18	9
RDPYD18079672_A_togue.metaspades.bin.72	RDPYD18079672	394	1852805	6295	50287	84.37	4.14	medium_quality	63.67	0	1	0	19	12
RDPYD18079672_A_togue.metaspades.bin.74	RDPYD18079672	150	798863	6256	21522	57.42	3.37	medium_quality	40.57	0	0	0	17	12
RDPYD18079672_A_togue.metaspades.bin.9	RDPYD18079672	5	1057272	401244	477807	53.64	0	medium_quality	53.64	1	0	0	21	13
RDPYD18079673_A_togue.metaspades.bin.1	RDPYD18079673	333	1080284	3393	11824	51.72	0	medium_quality	51.72	0	0	0	15	11
RDPYD18079673_A_togue.metaspades.bin.16	RDPYD18079673	23	781519	49949	156220	53.45	4.31	medium_quality	31.9	3	0	1	16	11
RDPYD18079673_A_togue.metaspades.bin.2	RDPYD18079673	81	1871249	40202	108166	92.53	0.37	high_quality	90.68	0	1	0	37	18
RDPYD18079673_A_togue.metaspades.bin.21	RDPYD18079673	326	1708436	6509	27516	66.89	2.42	medium_quality	54.79	0	1	0	20	14
RDPYD18079673_A_togue.metaspades.bin.23	RDPYD18079673	209	1779129	11347	54663	62.93	0	medium_quality	62.93	1	2	2	28	17
RDPYD18079673_A_togue.metaspades.bin.24	RDPYD18079673	5	1418903	797778	797778	79.17	0	medium_quality	79.17	0	1	0	35	19
RDPYD18079673_A_togue.metaspades.bin.25	RDPYD18079673	31	1846591	98574	313252	100	0.57	high_quality	97.15	1	1	0	44	19
RDPYD18079673_A_togue.metaspades.bin.27	RDPYD18079673	10	1582017	223227	337596	80.8	0.16	medium_quality	80	4	2	1	44	19
RDPYD18079673_A_togue.metaspades.bin.29	RDPYD18079673	21	1258251	122016	319421	60.34	0	medium_quality	60.34	1	0	0	20	11
RDPYD18079673_A_togue.metaspades.bin.31	RDPYD18079673	70	764925	14719	50961	83.86	9.2	medium_quality	37.86	1	2	1	43	19
RDPYD18079673_A_togue.metaspades.bin.32	RDPYD18079673	67	2038421	52489	149485	98.07	1.22	high_quality	91.97	2	0	1	48	20
RDPYD18079673_A_togue.metaspades.bin.33	RDPYD18079673	755	2244592	3007	35326	55.9	8.11	medium_quality	15.35	1	1	1	39	13
RDPYD18079673_A_togue.metaspades.bin.37	RDPYD18079673	462	1563116	3671	21573	81.82	2.27	medium_quality	70.47	0	0	0	31	19
RDPYD18079673_A_togue.metaspades.bin.4	RDPYD18079673	50	2116179	79548	144909	97.33	1.69	high_quality	88.88	1	1	1	55	19
RDPYD18079673_A_togue.metaspades.bin.40	RDPYD18079673	402	1190290	3021	11116	55.57	0.64	medium_quality	52.37	0	0	0	7	5
RDPYD18079673_A_togue.metaspades.bin.42	RDPYD18079673	91	2241961	35370	94308	95.78	1.48	high_quality	88.38	2	1	1	38	19
RDPYD18079673_A_togue.metaspades.bin.44	RDPYD18079673	208	2100620	15418	52328	93.58	6.59	medium_quality	60.63	2	1	0	50	19
RDPYD18079673_A_togue.metaspades.bin.45	RDPYD18079673	43	1526683	52600	128504	94.49	0	high_quality	94.49	1	1	0	43	18
RDPYD18079673_A_togue.metaspades.bin.46	RDPYD18079673	127	1868768	20570	71654	84.19	2.82	medium_quality	70.09	2	2	1	30	19
RDPYD18079673_A_togue.metaspades.bin.5	RDPYD18079673	104	2618431	44331	172581	84.89	1.52	medium_quality	77.29	1	0	1	38	16
RDPYD18079673_A_togue.metaspades.bin.50	RDPYD18079673	536	2208925	4790	25048	79.61	4.67	medium_quality	56.26	0	0	1	28	14
RDPYD18079673_A_togue.metaspades.bin.53	RDPYD18079673	370	1310886	4126	17169	78.35	3.57	medium_quality	60.5	0	0	0	14	11
RDPYD18079673_A_togue.metaspades.bin.55	RDPYD18079673	55	1213369	38038	80611	68.37	0	medium_quality	68.37	0	1	0	15	9
RDPYD18079673_A_togue.metaspades.bin.6	RDPYD18079673	420	1249218	3140	12928	68.54	5.46	medium_quality	41.24	1	0	0	36	18
RDPYD18079673_A_togue.metaspades.bin.62	RDPYD18079673	94	1603826	24366	108892	60.34	0.86	medium_quality	56.04	1	0	1	24	14
RDPYD18079673_A_togue.metaspades.bin.67	RDPYD18079673	412	1610107	4516	21037	78.65	1.59	medium_quality	70.7	0	0	0	30	18
RDPYD18079673_A_togue.metaspades.bin.70	RDPYD18079673	377	1435263	4236	20929	56.68	0.71	medium_quality	53.13	0	1	0	20	12
RDPYD18079673_A_togue.metaspades.bin.8	RDPYD18079673	174	1928260	16868	63475	97.14	4.14	high_quality	76.44	1	1	1	37	20
RDPYD18079674_A_togue.metaspades.bin.1	RDPYD18079674	429	2437058	8286	49643	97.75	7.42	medium_quality	60.65	1	0	0	47	20
RDPYD18079674_A_togue.metaspades.bin.12	RDPYD18079674	466	1658332	4047	24452	77.29	4.27	medium_quality	55.94	0	0	0	22	14
RDPYD18079674_A_togue.metaspades.bin.20	RDPYD18079674	91	1280570	22470	68465	83.92	0.7	medium_quality	80.42	2	0	0	19	13
RDPYD18079674_A_togue.metaspades.bin.21	RDPYD18079674	352	1426035	4640	16486	69.81	2.65	medium_quality	56.56	0	0	0	13	8
RDPYD18079674_A_togue.metaspades.bin.23	RDPYD18079674	170	1518681	11920	30626	71.22	7.52	medium_quality	33.62	0	0	0	10	7
RDPYD18079674_A_togue.metaspades.bin.24	RDPYD18079674	6	1875365	340750	849232	92.33	0	high_quality	92.33	1	0	0	46	20
RDPYD18079674_A_togue.metaspades.bin.3	RDPYD18079674	223	1894077	11875	53736	81.2	2.58	medium_quality	68.3	2	0	0	37	15
RDPYD18079674_A_togue.metaspades.bin.30	RDPYD18079674	22	1866127	105400	244345	57.77	0	medium_quality	57.77	1	2	1	29	15
RDPYD18079674_A_togue.metaspades.bin.31	RDPYD18079674	64	1540211	31680	145739	79.44	0.47	medium_quality	77.09	1	0	0	31	15
RDPYD18079674_A_togue.metaspades.bin.32	RDPYD18079674	23	2121842	127100	257736	97.22	0.08	high_quality	96.82	1	1	1	52	19
RDPYD18079674_A_togue.metaspades.bin.33	RDPYD18079674	119	1766721	23421	85929	81.37	0.77	medium_quality	77.52	1	0	1	37	18
RDPYD18079674_A_togue.metaspades.bin.36	RDPYD18079674	88	1764463	35067	64712	87.5	2.3	medium_quality	76	3	0	0	36	15
RDPYD18079674_A_togue.metaspades.bin.40	RDPYD18079674	259	2472166	12353	58354	96.34	3.1	high_quality	80.84	1	0	0	41	19
RDPYD18079674_A_togue.metaspades.bin.42	RDPYD18079674	18	1537267	137452	406979	91.92	0	high_quality	91.92	2	0	0	43	19
RDPYD18079674_A_togue.metaspades.bin.43	RDPYD18079674	107	1653127	27591	91456	74.21	1.24	medium_quality	68.01	1	0	1	19	10
RDPYD18079674_A_togue.metaspades.bin.49	RDPYD18079674	9	1227077	332202	369031	62.95	0	medium_quality	62.95	3	0	1	26	15
RDPYD18079674_A_togue.metaspades.bin.50	RDPYD18079674	53	1783671	60156	145472	97.43	0.95	high_quality	92.68	2	1	1	41	20
RDPYD18079674_A_togue.metaspades.bin.51	RDPYD18079674	7	1705582	303545	416047	57.15	0.68	medium_quality	53.75	0	4	0	27	16
RDPYD18079674_A_togue.metaspades.bin.52	RDPYD18079674	17	1767736	159652	211828	93.05	0.74	high_quality	89.35	0	1	0	32	19
RDPYD18079674_A_togue.metaspades.bin.56	RDPYD18079674	54	2746765	93203	279491	98.73	0	high_quality	98.73	0	0	3	40	19
RDPYD18079674_A_togue.metaspades.bin.57	RDPYD18079674	8	1358746	215723	306628	56.74	0	medium_quality	56.74	1	1	1	23	15
RDPYD18079674_A_togue.metaspades.bin.6	RDPYD18079674	72	1998079	43834	131002	65.54	1.72	medium_quality	56.94	1	0	1	40	18
RDPYD18079674_A_togue.metaspades.bin.65	RDPYD18079674	157	2437463	21758	72166	79.97	0.45	medium_quality	77.72	0	0	0	21	14
RDPYD18079674_A_togue.metaspades.bin.8	RDPYD18079674	10	989136	140481	294421	67.24	0	medium_quality	67.24	0	0	0	24	16
RDPYD18079675_A_togue.metaspades.bin.1	RDPYD18079675	17	1683419	145922	199621	70.92	0	medium_quality	70.92	1	3	2	30	15
RDPYD18079675_A_togue.metaspades.bin.11	RDPYD18079675	265	765653	3101	8605	51.33	1.72	medium_quality	42.73	0	0	0	6	5
RDPYD18079675_A_togue.metaspades.bin.14	RDPYD18079675	161	2045230	15837	49851	98.88	3.37	high_quality	82.03	2	1	0	40	19
RDPYD18079675_A_togue.metaspades.bin.20	RDPYD18079675	19	1847351	134613	365711	61.23	0.37	medium_quality	59.38	2	1	1	33	16
RDPYD18079675_A_togue.metaspades.bin.21	RDPYD18079675	134	1562437	17006	62188	92.2	4.26	high_quality	70.9	0	1	0	39	19
RDPYD18079675_A_togue.metaspades.bin.23	RDPYD18079675	362	1616551	5310	24242	72.64	0.87	medium_quality	68.29	0	0	0	20	11
RDPYD18079675_A_togue.metaspades.bin.25	RDPYD18079675	33	1880880	132231	312652	57.32	1.01	medium_quality	52.27	1	0	1	23	13
RDPYD18079675_A_togue.metaspades.bin.27	RDPYD18079675	26	2056262	105553	590560	78.72	0.45	medium_quality	76.47	2	0	0	31	17
RDPYD18079675_A_togue.metaspades.bin.29	RDPYD18079675	71	1246867	39253	73597	64.97	0.64	medium_quality	61.77	0	0	0	11	9
RDPYD18079675_A_togue.metaspades.bin.32	RDPYD18079675	168	1734344	14434	71303	57.34	1.72	medium_quality	48.74	0	0	0	27	16
RDPYD18079675_A_togue.metaspades.bin.34	RDPYD18079675	30	1149870	48351	159174	63.64	0	medium_quality	63.64	2	0	0	20	15
RDPYD18079675_A_togue.metaspades.bin.42	RDPYD18079675	16	1105517	132974	194359	58.62	3.45	medium_quality	41.37	0	0	0	20	10
RDPYD18079675_A_togue.metaspades.bin.43	RDPYD18079675	130	972230	10720	25533	70.79	4.49	medium_quality	48.34	0	0	0	29	16
RDPYD18079675_A_togue.metaspades.bin.44	RDPYD18079675	235	2090186	12496	166918	73.14	9.28	medium_quality	26.74	2	0	1	34	16
RDPYD18079675_A_togue.metaspades.bin.45	RDPYD18079675	59	1863905	62653	127978	97.44	1.51	high_quality	89.89	1	1	1	45	18
RDPYD18079675_A_togue.metaspades.bin.51	RDPYD18079675	7	1694417	503983	534813	64.19	0	medium_quality	64.19	1	0	1	31	16
RDPYD18079675_A_togue.metaspades.bin.52	RDPYD18079675	307	1988050	8101	34037	86.71	0.95	medium_quality	81.96	1	0	0	27	17
RDPYD18079675_A_togue.metaspades.bin.54	RDPYD18079675	253	1342772	6505	30840	67.66	1.9	medium_quality	58.16	0	0	0	25	13
RDPYD18079675_A_togue.metaspades.bin.55	RDPYD18079675	45	2144485	75763	141397	91.4	0	high_quality	91.4	2	2	0	27	16
RDPYD18079675_A_togue.metaspades.bin.57	RDPYD18079675	20	1757029	179065	431585	78.23	0	medium_quality	78.23	3	1	2	42	19
RDPYD18079675_A_togue.metaspades.bin.65	RDPYD18079675	72	1776156	38821	99136	97.85	6.77	medium_quality	64	0	0	0	30	18
RDPYD18079675_A_togue.metaspades.bin.73	RDPYD18079675	71	1151752	28177	75453	83.06	0.81	medium_quality	79.01	0	0	0	32	15
RDPYD18079675_A_togue.metaspades.bin.76	RDPYD18079675	161	1702269	15132	48226	69.17	0.89	medium_quality	64.72	0	1	0	27	15
RDPYD18079675_A_togue.metaspades.bin.77	RDPYD18079675	194	1764322	12722	50209	87	0.63	medium_quality	83.85	0	1	0	31	19
RDPYD18079675_A_togue.metaspades.bin.8	RDPYD18079675	12	1457903	201414	357183	66.39	0.47	medium_quality	64.04	0	1	0	36	19
RDPYD18079675_A_togue.metaspades.bin.80	RDPYD18079675	8	1516905	317063	505871	69.52	0.74	medium_quality	65.82	1	1	1	31	18
RDPYD18079675_A_togue.metaspades.bin.84	RDPYD18079675	117	1670116	21816	124906	85.51	3.48	medium_quality	68.11	1	2	0	25	14
RDPYD18079675_A_togue.metaspades.bin.85	RDPYD18079675	26	1924821	126828	188077	63.33	1.43	medium_quality	56.18	1	2	1	19	15
RDPYD18079675_A_togue.metaspades.bin.87	RDPYD18079675	51	1980030	70329	161055	93.23	0.3	high_quality	91.73	0	0	0	43	19
RDPYD18079675_A_togue.metaspades.bin.90	RDPYD18079675	109	1661251	27187	57940	99.05	4.05	high_quality	78.8	1	1	1	39	20
RDPYD18079675_A_togue.metaspades.bin.91	RDPYD18079675	59	1982904	47040	106463	95.25	0.12	high_quality	94.65	1	1	1	29	18
RDPYD18079676_A_togue.metaspades.bin.10	RDPYD18079676	9	1162611	684687	684687	66.43	0	medium_quality	66.43	1	1	1	28	17
RDPYD18079676_A_togue.metaspades.bin.12	RDPYD18079676	30	1142801	80961	147545	77.59	0.86	medium_quality	73.29	1	1	1	36	20
RDPYD18079676_A_togue.metaspades.bin.17	RDPYD18079676	167	1699813	15350	63618	92.86	0.95	high_quality	88.11	0	0	0	40	20
RDPYD18079676_A_togue.metaspades.bin.22	RDPYD18079676	181	1549959	12004	56062	67.27	3.45	medium_quality	50.02	0	0	0	24	12
RDPYD18079676_A_togue.metaspades.bin.25	RDPYD18079676	173	1636478	16105	70095	93.86	3.94	high_quality	74.16	1	2	1	42	19
RDPYD18079676_A_togue.metaspades.bin.28	RDPYD18079676	74	2092969	44495	220906	82.43	3.49	medium_quality	64.98	1	0	0	33	17
RDPYD18079676_A_togue.metaspades.bin.31	RDPYD18079676	124	1255993	14577	53657	71.03	3.45	medium_quality	53.78	1	0	1	32	15
RDPYD18079676_A_togue.metaspades.bin.32	RDPYD18079676	153	1641192	15088	69670	84.47	6.5	medium_quality	51.97	0	0	0	11	8
RDPYD18079676_A_togue.metaspades.bin.33	RDPYD18079676	56	2133871	74537	325723	78.98	1.49	medium_quality	71.53	0	2	2	35	16
RDPYD18079676_A_togue.metaspades.bin.36	RDPYD18079676	62	1797360	50689	161526	87.2	6.2	medium_quality	56.2	6	0	2	50	19
RDPYD18079676_A_togue.metaspades.bin.44	RDPYD18079676	326	1303572	4304	21768	54.78	0	medium_quality	54.78	0	1	0	22	13
RDPYD18079676_A_togue.metaspades.bin.48	RDPYD18079676	178	2881199	25316	114974	97.87	1.59	high_quality	89.92	0	1	1	30	16
RDPYD18079676_A_togue.metaspades.bin.5	RDPYD18079676	11	1380110	238136	489384	63.9	0	medium_quality	63.9	1	1	0	38	15
RDPYD18079676_A_togue.metaspades.bin.57	RDPYD18079676	351	1042769	3226	12406	59.5	3.86	medium_quality	40.2	0	0	0	7	5
RDPYD18079676_A_togue.metaspades.bin.58	RDPYD18079676	229	1491948	8939	35906	57.93	0	medium_quality	57.93	1	0	1	13	8
RDPYD18079676_A_togue.metaspades.bin.59	RDPYD18079676	21	1821449	137954	453451	92.36	0.64	high_quality	89.16	0	1	1	41	19
RDPYD18079676_A_togue.metaspades.bin.6	RDPYD18079676	61	2172996	56865	124445	54.71	5.19	medium_quality	28.76	3	1	0	27	15
RDPYD18079676_A_togue.metaspades.bin.65	RDPYD18079676	9	1259698	310948	448700	55.32	0	medium_quality	55.32	1	0	0	22	14
RDPYD18079676_A_togue.metaspades.bin.7	RDPYD18079676	262	1206981	4985	19402	53.13	0.87	medium_quality	48.78	0	0	0	16	13
RDPYD18079677_A_togue.metaspades.bin.12	RDPYD18079677	23	2118051	143498	214141	100	0	high_quality	100	2	1	2	45	20
RDPYD18079677_A_togue.metaspades.bin.13	RDPYD18079677	78	2529103	49837	171453	93.1	5.05	medium_quality	67.85	3	0	5	60	19
RDPYD18079677_A_togue.metaspades.bin.18	RDPYD18079677	138	2121927	24428	158182	86.8	2.91	medium_quality	72.25	0	0	1	36	17
RDPYD18079677_A_togue.metaspades.bin.19	RDPYD18079677	45	3028637	120281	498575	98.99	1.46	high_quality	91.69	1	2	1	47	20
RDPYD18079677_A_togue.metaspades.bin.2	RDPYD18079677	258	2046848	10882	32808	81.9	5.33	medium_quality	55.25	0	1	0	22	14
RDPYD18079677_A_togue.metaspades.bin.23	RDPYD18079677	123	2377252	28528	92446	82.76	6.9	medium_quality	48.26	2	1	2	36	19
RDPYD18079677_A_togue.metaspades.bin.25	RDPYD18079677	228	1835701	10278	38204	96.04	3.32	high_quality	79.44	1	1	2	41	19
RDPYD18079677_A_togue.metaspades.bin.27	RDPYD18079677	124	2431739	27060	85332	92.03	3.57	high_quality	74.18	0	0	0	36	20
RDPYD18079677_A_togue.metaspades.bin.31	RDPYD18079677	40	2075040	86114	300623	90.9	0	high_quality	90.9	0	0	0	53	20
RDPYD18079677_A_togue.metaspades.bin.32	RDPYD18079677	10	1857448	255434	553284	98.51	0	high_quality	98.51	1	0	1	42	19
RDPYD18079677_A_togue.metaspades.bin.33	RDPYD18079677	102	1694504	33415	81269	86	0	medium_quality	86	1	0	0	32	17
RDPYD18079677_A_togue.metaspades.bin.34	RDPYD18079677	39	923510	39163	155763	67.52	0	medium_quality	67.52	1	1	1	37	20
RDPYD18079677_A_togue.metaspades.bin.35	RDPYD18079677	36	1229939	54067	178574	54.04	0	medium_quality	54.04	1	1	2	25	15
RDPYD18079677_A_togue.metaspades.bin.38	RDPYD18079677	263	1475750	7498	23759	80.92	3.87	medium_quality	61.57	0	1	0	22	13
RDPYD18079677_A_togue.metaspades.bin.4	RDPYD18079677	27	1465144	87899	149412	96.45	0	high_quality	96.45	3	1	1	41	19
RDPYD18079677_A_togue.metaspades.bin.41	RDPYD18079677	100	1533649	23245	86561	98.6	0	high_quality	98.6	2	0	0	23	14
RDPYD18079677_A_togue.metaspades.bin.42	RDPYD18079677	533	2144206	4629	69161	72.18	8.13	medium_quality	31.53	0	0	0	36	15
RDPYD18079677_A_togue.metaspades.bin.44	RDPYD18079677	66	1901346	58324	157937	76.69	0	medium_quality	76.69	0	0	0	39	18
RDPYD18079677_A_togue.metaspades.bin.47	RDPYD18079677	85	1966301	37512	149719	96.15	0.56	high_quality	93.35	1	1	2	44	19
RDPYD18079677_A_togue.metaspades.bin.55	RDPYD18079677	118	2372026	30818	75778	97.14	5.24	medium_quality	70.94	3	1	2	37	19
RDPYD18079677_A_togue.metaspades.bin.57	RDPYD18079677	85	1789939	33962	84823	70.84	0	medium_quality	70.84	1	1	1	22	13
RDPYD18079677_A_togue.metaspades.bin.6	RDPYD18079677	369	1235456	3723	14181	58.37	1.75	medium_quality	49.62	1	0	0	21	14
RDPYD18079677_A_togue.metaspades.bin.61	RDPYD18079677	185	2510119	18579	50242	95.83	4.19	high_quality	74.88	1	1	2	39	18
RDPYD18079677_A_togue.metaspades.bin.63	RDPYD18079677	49	3145114	104077	272603	94.26	0	high_quality	94.26	3	0	1	38	18
RDPYD18079677_A_togue.metaspades.bin.65	RDPYD18079677	85	2609742	46284	146985	93.33	4.44	high_quality	71.13	1	1	0	32	19
RDPYD18079677_A_togue.metaspades.bin.71	RDPYD18079677	24	2008966	153324	228211	85.04	1.16	medium_quality	79.24	1	1	0	42	17
RDPYD18079677_A_togue.metaspades.bin.74	RDPYD18079677	292	1906830	8869	33858	83.58	1.9	medium_quality	74.08	0	0	0	23	18
RDPYD18079677_A_togue.metaspades.bin.78	RDPYD18079677	104	2483929	30742	123256	99.19	0.81	high_quality	95.14	0	0	0	44	19
RDPYD18079677_A_togue.metaspades.bin.80	RDPYD18079677	117	656273	7541	18003	65.52	5.74	medium_quality	36.82	0	0	0	25	18
RDPYD18079677_A_togue.metaspades.bin.82	RDPYD18079677	149	1494928	14983	45910	96.65	0.49	high_quality	94.2	1	0	2	30	17
RDPYD18079677_A_togue.metaspades.bin.83	RDPYD18079677	32	2118613	77220	178186	99.5	1.24	high_quality	93.3	1	2	1	42	20
RDPYD18079677_A_togue.metaspades.bin.84	RDPYD18079677	33	1638964	80547	172401	58.92	0.39	medium_quality	56.97	0	0	0	27	15
RDPYD18079677_A_togue.metaspades.bin.90	RDPYD18079677	188	1899157	14485	77790	96.56	3.44	high_quality	79.36	1	0	0	40	16
RDPYD18079677_A_togue.metaspades.bin.91	RDPYD18079677	520	1521642	3060	25972	77.19	7.12	medium_quality	41.59	1	0	1	27	17
RDPYD18079677_A_togue.metaspades.bin.93	RDPYD18079677	266	1451623	6937	53199	87.13	5.83	medium_quality	57.98	0	0	0	12	10
RDPYD18079679_A_togue.metaspades.bin.1	RDPYD18079679	388	986640	2640	9088	59.29	2.16	medium_quality	48.49	0	0	0	5	5
RDPYD18079679_A_togue.metaspades.bin.14	RDPYD18079679	60	2994325	78951	227031	93.92	0.34	high_quality	92.22	1	0	1	36	17
RDPYD18079679_A_togue.metaspades.bin.17	RDPYD18079679	45	1806052	75764	298420	99.3	0	high_quality	99.3	2	0	0	44	18
RDPYD18079679_A_togue.metaspades.bin.2	RDPYD18079679	383	2601317	8752	60189	91.53	5.44	medium_quality	64.33	0	0	0	39	15
RDPYD18079679_A_togue.metaspades.bin.29	RDPYD18079679	270	1967396	9799	43739	97.75	2.25	high_quality	86.5	1	0	0	36	18
RDPYD18079679_A_togue.metaspades.bin.3	RDPYD18079679	139	2533027	32103	173760	93.71	0.84	high_quality	89.51	0	1	0	37	19
RDPYD18079679_A_togue.metaspades.bin.31	RDPYD18079679	225	1937041	12943	54031	67.24	1.72	medium_quality	58.64	1	0	0	31	15
RDPYD18079679_A_togue.metaspades.bin.32	RDPYD18079679	38	1148633	59424	138190	54.31	0	medium_quality	54.31	0	0	0	9	7
RDPYD18079679_A_togue.metaspades.bin.38	RDPYD18079679	39	1847040	84669	192160	100	0	high_quality	100	1	1	1	35	20
RDPYD18079679_A_togue.metaspades.bin.39	RDPYD18079679	59	1593698	44022	117683	55.17	0	medium_quality	55.17	0	0	0	27	14
RDPYD18079679_A_togue.metaspades.bin.40	RDPYD18079679	308	1853386	8015	30399	92.26	3.65	high_quality	74.01	0	0	0	30	17
RDPYD18079679_A_togue.metaspades.bin.43	RDPYD18079679	44	634154	23902	57119	62.89	0.85	medium_quality	58.64	0	1	0	37	19
RDPYD18079679_A_togue.metaspades.bin.44	RDPYD18079679	327	1519042	5367	59822	52.59	2.59	medium_quality	39.64	0	0	0	26	13
RDPYD18079679_A_togue.metaspades.bin.45	RDPYD18079679	121	946926	11161	37710	73.03	3.42	medium_quality	55.93	0	0	0	36	19
RDPYD18079679_A_togue.metaspades.bin.50	RDPYD18079679	147	2373041	21801	88195	82.62	2.28	medium_quality	71.22	2	0	0	49	19
RDPYD18079679_A_togue.metaspades.bin.51	RDPYD18079679	230	2078598	13088	46063	90.56	2.14	high_quality	79.86	1	0	0	41	19
RDPYD18079679_A_togue.metaspades.bin.53	RDPYD18079679	402	1426985	4010	15163	80.25	1.9	medium_quality	70.75	1	0	1	22	15
RDPYD18079679_A_togue.metaspades.bin.54	RDPYD18079679	635	2175478	3813	17897	66.62	2.16	medium_quality	55.82	0	0	0	28	15
RDPYD18079679_A_togue.metaspades.bin.58	RDPYD18079679	138	2542540	30939	114123	97.14	1.43	high_quality	89.99	1	1	1	35	20
RDPYD18079679_A_togue.metaspades.bin.61	RDPYD18079679	12	948098	160001	169672	67.24	0	medium_quality	67.24	0	0	0	23	13
RDPYD18079679_A_togue.metaspades.bin.63	RDPYD18079679	527	2842667	8316	37102	91	6.21	medium_quality	59.95	1	0	0	49	18
RDPYD18079679_A_togue.metaspades.bin.69	RDPYD18079679	423	1247061	3136	13537	59.77	0.81	medium_quality	55.72	0	0	1	24	15
RDPYD18079679_A_togue.metaspades.bin.73	RDPYD18079679	171	2918785	24129	83767	96.31	3.22	high_quality	80.21	2	1	0	47	19
RDPYD18079679_A_togue.metaspades.bin.78	RDPYD18079679	262	947022	3936	15594	57.1	1.06	medium_quality	51.8	1	0	1	16	11
RDPYD18079679_A_togue.metaspades.bin.79	RDPYD18079679	532	1647862	3376	12795	71.99	3.06	medium_quality	56.69	0	0	0	11	9
RDPYD18079680_A_togue.metaspades.bin.10	RDPYD18079680	51	2234627	70421	134614	97.71	1.97	high_quality	87.86	2	0	1	50	20
RDPYD18079680_A_togue.metaspades.bin.15	RDPYD18079680	139	1642964	18741	53002	94.6	5.71	medium_quality	66.05	0	0	0	40	20
RDPYD18079680_A_togue.metaspades.bin.18	RDPYD18079680	134	1557154	16859	69602	98.6	0	high_quality	98.6	0	0	0	35	18
RDPYD18079680_A_togue.metaspades.bin.19	RDPYD18079680	245	2287226	12801	42631	90.66	2.85	high_quality	76.41	1	1	1	36	17
RDPYD18079680_A_togue.metaspades.bin.2	RDPYD18079680	151	968997	8337	44064	59.56	0	medium_quality	59.56	0	0	0	31	16
RDPYD18079680_A_togue.metaspades.bin.3	RDPYD18079680	127	1687052	21604	61342	99.82	1.08	high_quality	94.42	0	0	0	29	18
RDPYD18079680_A_togue.metaspades.bin.37	RDPYD18079680	41	653592	24424	75383	60.68	0	medium_quality	60.68	0	0	0	37	18
RDPYD18079680_A_togue.metaspades.bin.38	RDPYD18079680	27	1742261	160415	243478	59.8	0.17	medium_quality	58.95	1	3	1	26	15
RDPYD18079680_A_togue.metaspades.bin.39	RDPYD18079680	70	1520092	35386	91238	59.76	1.39	medium_quality	52.81	0	0	0	24	13
RDPYD18079680_A_togue.metaspades.bin.4	RDPYD18079680	135	1897724	19259	63992	79.8	0.34	medium_quality	78.1	0	0	0	36	18
RDPYD18079680_A_togue.metaspades.bin.41	RDPYD18079680	32	2409546	118226	281933	61.71	0	medium_quality	61.71	2	0	1	30	17
RDPYD18079680_A_togue.metaspades.bin.43	RDPYD18079680	416	1742160	5013	29589	94.38	2.81	high_quality	80.33	0	0	0	19	11
RDPYD18079680_A_togue.metaspades.bin.47	RDPYD18079680	213	875886	4659	14521	57.8	0.71	medium_quality	54.25	0	0	0	8	4
RDPYD18079680_A_togue.metaspades.bin.49	RDPYD18079680	8	2032255	382677	878104	99.61	1.05	high_quality	94.36	2	0	1	45	20
RDPYD18079680_A_togue.metaspades.bin.58	RDPYD18079680	32	1522314	72583	140233	54.04	0.37	medium_quality	52.19	0	1	0	22	14
RDPYD18079680_A_togue.metaspades.bin.60	RDPYD18079680	437	1397602	3521	44628	61.77	0.63	medium_quality	58.62	0	0	0	9	6
RDPYD18079680_A_togue.metaspades.bin.66	RDPYD18079680	351	2730830	10357	46629	93.94	2.56	high_quality	81.14	0	0	0	40	17
RDPYD18079680_A_togue.metaspades.bin.68	RDPYD18079680	86	984110	16891	57626	72.19	3.53	medium_quality	54.54	1	1	1	33	19
RDPYD18079680_A_togue.metaspades.bin.76	RDPYD18079680	32	1248513	53411	91694	51.07	0.51	medium_quality	48.52	0	1	0	16	13
RDPYD18079680_A_togue.metaspades.bin.78	RDPYD18079680	125	1991241	25202	175966	79.66	0	medium_quality	79.66	0	0	0	45	17
RDPYD18079680_A_togue.metaspades.bin.82	RDPYD18079680	420	1139926	2771	10313	67.41	4.75	medium_quality	43.66	0	0	0	11	8
RDPYD18079680_A_togue.metaspades.bin.86	RDPYD18079680	280	1862682	8577	27618	68.97	3.45	medium_quality	51.72	0	0	0	41	19
RDPYD18079681_A_togue.metaspades.bin.106	RDPYD18079681	101	2098627	33081	91263	74.67	0	medium_quality	74.67	0	0	0	40	16
RDPYD18079681_A_togue.metaspades.bin.11	RDPYD18079681	55	1618267	41458	105825	97.85	0	high_quality	97.85	1	1	1	31	18
RDPYD18079681_A_togue.metaspades.bin.12	RDPYD18079681	39	1782793	88776	476974	75.2	1.49	medium_quality	67.75	2	0	0	48	17
RDPYD18079681_A_togue.metaspades.bin.18	RDPYD18079681	385	2471413	8295	43218	92.8	2.99	high_quality	77.85	0	0	0	33	16
RDPYD18079681_A_togue.metaspades.bin.19	RDPYD18079681	187	1599803	12356	53762	82.29	0.63	medium_quality	79.14	0	1	0	30	15
RDPYD18079681_A_togue.metaspades.bin.2	RDPYD18079681	69	2509028	87186	247063	95.66	2.08	high_quality	85.26	3	1	2	46	19
RDPYD18079681_A_togue.metaspades.bin.24	RDPYD18079681	155	1416610	12618	62327	93.96	0.57	high_quality	91.11	0	0	1	33	18
RDPYD18079681_A_togue.metaspades.bin.26	RDPYD18079681	364	1399383	4359	18227	66.99	1.91	medium_quality	57.44	0	0	0	25	13
RDPYD18079681_A_togue.metaspades.bin.28	RDPYD18079681	365	1993439	6851	22564	86.32	0.08	medium_quality	85.92	0	1	0	31	18
RDPYD18079681_A_togue.metaspades.bin.29	RDPYD18079681	21	993595	68493	126331	73.03	4.21	medium_quality	51.98	1	1	1	40	20
RDPYD18079681_A_togue.metaspades.bin.30	RDPYD18079681	61	1771374	41400	100884	87.53	1.36	medium_quality	80.73	2	0	0	47	20
RDPYD18079681_A_togue.metaspades.bin.31	RDPYD18079681	27	2082221	174209	273195	99.5	1.12	high_quality	93.9	2	1	1	40	20
RDPYD18079681_A_togue.metaspades.bin.32	RDPYD18079681	257	1214507	5492	36444	72.64	2.19	medium_quality	61.69	2	0	0	23	13
RDPYD18079681_A_togue.metaspades.bin.35	RDPYD18079681	180	1202954	9742	37162	57.07	0	medium_quality	57.07	2	0	0	24	14
RDPYD18079681_A_togue.metaspades.bin.38	RDPYD18079681	10	1020596	155130	356320	67.74	0	medium_quality	67.74	0	0	0	42	18
RDPYD18079681_A_togue.metaspades.bin.39	RDPYD18079681	134	1915237	21923	80347	91.81	0.24	high_quality	90.61	0	0	0	40	20
RDPYD18079681_A_togue.metaspades.bin.4	RDPYD18079681	27	2373329	156409	425993	90.7	0.19	high_quality	89.75	0	1	0	40	20
RDPYD18079681_A_togue.metaspades.bin.44	RDPYD18079681	59	2648917	74264	175173	77.97	0.68	medium_quality	74.57	0	1	0	30	18
RDPYD18079681_A_togue.metaspades.bin.48	RDPYD18079681	139	1618544	17539	65889	80.07	0	medium_quality	80.07	1	1	2	44	20
RDPYD18079681_A_togue.metaspades.bin.49	RDPYD18079681	40	970179	37702	73393	70.06	2.25	medium_quality	58.81	0	0	0	35	20
RDPYD18079681_A_togue.metaspades.bin.57	RDPYD18079681	317	1392427	5131	21179	64.96	1.65	medium_quality	56.71	0	0	0	12	8
RDPYD18079681_A_togue.metaspades.bin.61	RDPYD18079681	147	1960747	19092	63559	65.81	1.03	medium_quality	60.66	1	1	0	32	16
RDPYD18079681_A_togue.metaspades.bin.62	RDPYD18079681	3	1368732	734880	734880	53.33	0	medium_quality	53.33	3	2	1	28	17
RDPYD18079681_A_togue.metaspades.bin.63	RDPYD18079681	102	1815283	31213	128206	83.15	1.9	medium_quality	73.65	0	0	0	28	14
RDPYD18079681_A_togue.metaspades.bin.71	RDPYD18079681	674	2254156	3684	13303	66.95	1.15	medium_quality	61.2	0	0	0	23	12
RDPYD18079681_A_togue.metaspades.bin.73	RDPYD18079681	236	2022566	11298	46700	84.67	2.68	medium_quality	71.27	2	0	0	45	18
RDPYD18079681_A_togue.metaspades.bin.8	RDPYD18079681	230	814187	3749	15388	53.22	0.25	medium_quality	51.97	0	0	0	13	8
RDPYD18079681_A_togue.metaspades.bin.80	RDPYD18079681	139	2185784	24168	68504	83.8	1.18	medium_quality	77.9	1	0	0	36	19
RDPYD18079681_A_togue.metaspades.bin.81	RDPYD18079681	339	2359366	9491	68480	89.31	7.66	medium_quality	51.01	0	1	0	39	19
RDPYD18079681_A_togue.metaspades.bin.83	RDPYD18079681	131	2934539	32273	83996	89.89	4.65	medium_quality	66.64	0	0	0	47	18
RDPYD18079681_A_togue.metaspades.bin.85	RDPYD18079681	195	1897347	14292	47892	75.86	3.45	medium_quality	58.61	0	0	0	30	16
RDPYD18079681_A_togue.metaspades.bin.86	RDPYD18079681	76	1727483	35225	103047	94.65	0.95	high_quality	89.9	1	1	0	47	20
RDPYD18079681_A_togue.metaspades.bin.90	RDPYD18079681	586	1982764	3764	17086	74.74	3.38	medium_quality	57.84	0	0	0	11	10
RDPYD18079681_A_togue.metaspades.bin.93	RDPYD18079681	464	1833726	4526	18419	75.49	3.75	medium_quality	56.74	0	0	0	21	11
RDPYD18079681_A_togue.metaspades.bin.95	RDPYD18079681	417	1865198	5329	23224	86.95	6.19	medium_quality	56	0	0	0	35	20
RDPYD18079681_A_togue.metaspades.bin.99	RDPYD18079681	15	981611	139930	207695	51.75	0	medium_quality	51.75	2	0	0	39	18
RDPYD18079682_A_togue.metaspades.bin.1	RDPYD18079682	216	1230450	7019	25028	57.4	5.53	medium_quality	29.75	3	0	1	19	13
RDPYD18079682_A_togue.metaspades.bin.12	RDPYD18079682	36	2293035	93924	242628	70.19	1.14	medium_quality	64.49	0	1	0	26	15
RDPYD18079682_A_togue.metaspades.bin.13	RDPYD18079682	236	1744058	9979	26994	94.2	4.36	high_quality	72.4	1	0	0	44	20
RDPYD18079682_A_togue.metaspades.bin.19	RDPYD18079682	289	1756147	7823	37573	92.38	1.9	high_quality	82.88	0	0	0	40	20
RDPYD18079682_A_togue.metaspades.bin.22	RDPYD18079682	310	2012354	8572	31374	57.52	0.86	medium_quality	53.22	0	1	0	35	16
RDPYD18079682_A_togue.metaspades.bin.23	RDPYD18079682	50	1046881	36650	104985	63.99	0	medium_quality	63.99	3	0	0	13	8
RDPYD18079682_A_togue.metaspades.bin.25	RDPYD18079682	181	2938509	23931	79838	93.84	0.79	high_quality	89.89	1	1	0	34	19
RDPYD18079682_A_togue.metaspades.bin.26	RDPYD18079682	67	1790032	38968	87151	99.14	2.1	high_quality	88.64	1	1	1	35	18
RDPYD18079682_A_togue.metaspades.bin.27	RDPYD18079682	22	736822	50792	103741	64.1	2.56	medium_quality	51.3	1	1	1	43	20
RDPYD18079682_A_togue.metaspades.bin.28	RDPYD18079682	209	3003889	25805	108127	87.66	3	medium_quality	72.66	1	1	0	29	15
RDPYD18079682_A_togue.metaspades.bin.29	RDPYD18079682	214	1701733	11901	48561	86.37	4.48	medium_quality	63.97	0	0	0	42	20
RDPYD18079682_A_togue.metaspades.bin.31	RDPYD18079682	217	2782994	18247	62298	92	2.36	high_quality	80.2	2	0	0	50	19
RDPYD18079682_A_togue.metaspades.bin.34	RDPYD18079682	478	2320620	6420	22116	88.59	1.41	medium_quality	81.54	0	0	0	29	14
RDPYD18079682_A_togue.metaspades.bin.4	RDPYD18079682	137	1746101	19163	74078	92.03	7.61	medium_quality	53.98	0	3	0	14	11
RDPYD18079682_A_togue.metaspades.bin.44	RDPYD18079682	22	1144188	97189	179281	53.45	0	medium_quality	53.45	0	1	0	27	12
RDPYD18079682_A_togue.metaspades.bin.45	RDPYD18079682	224	1631411	9761	60921	53.45	1.72	medium_quality	44.85	1	0	0	23	15
RDPYD18079682_A_togue.metaspades.bin.52	RDPYD18079682	47	2184544	69629	181152	77.93	0.54	medium_quality	75.23	3	0	1	36	17
RDPYD18079682_A_togue.metaspades.bin.56	RDPYD18079682	138	784672	7138	33885	51.72	1.72	medium_quality	43.12	1	0	0	7	6
RDPYD18079682_A_togue.metaspades.bin.59	RDPYD18079682	175	2455172	21406	70429	96.63	5.84	medium_quality	67.43	1	0	1	44	18
RDPYD18079682_A_togue.metaspades.bin.72	RDPYD18079682	179	2000446	15025	45799	86.56	0.67	medium_quality	83.21	0	1	0	40	18
RDPYD18079682_A_togue.metaspades.bin.80	RDPYD18079682	152	2205930	20618	88051	86.59	1.69	medium_quality	78.14	0	2	0	31	16
RDPYD18079682_A_togue.metaspades.bin.81	RDPYD18079682	331	1008014	3311	9716	52.59	0	medium_quality	52.59	0	0	0	12	8
RDPYD18079683_A_togue.metaspades.bin.10	RDPYD18079683	73	1513164	63834	146984	73.28	3.45	medium_quality	56.03	0	0	0	21	12
RDPYD18079683_A_togue.metaspades.bin.101	RDPYD18079683	736	2130785	3039	19579	68.31	7.85	medium_quality	29.06	1	1	0	16	10
RDPYD18079683_A_togue.metaspades.bin.102	RDPYD18079683	60	2452283	66413	197849	94.84	1.35	high_quality	88.09	0	0	0	43	18
RDPYD18079683_A_togue.metaspades.bin.103	RDPYD18079683	11	701784	88802	120503	64.96	0.85	medium_quality	60.71	1	1	1	42	19
RDPYD18079683_A_togue.metaspades.bin.104	RDPYD18079683	159	1580535	14771	59243	96.4	4.38	high_quality	74.5	1	0	0	43	20
RDPYD18079683_A_togue.metaspades.bin.107	RDPYD18079683	252	2396007	12049	66217	93.1	2.34	high_quality	81.4	1	0	0	45	19
RDPYD18079683_A_togue.metaspades.bin.108	RDPYD18079683	136	2926024	40520	171410	97.54	3.8	high_quality	78.54	0	2	1	35	18
RDPYD18079683_A_togue.metaspades.bin.109	RDPYD18079683	71	2348876	61800	321250	76.72	1.72	medium_quality	68.12	3	1	0	38	18
RDPYD18079683_A_togue.metaspades.bin.11	RDPYD18079683	76	2115047	42537	100334	100	0	high_quality	100	2	1	2	44	20
RDPYD18079683_A_togue.metaspades.bin.24	RDPYD18079683	464	3024468	8379	49010	90.01	7.69	medium_quality	51.56	3	0	0	45	19
RDPYD18079683_A_togue.metaspades.bin.25	RDPYD18079683	300	1546573	6862	26368	84.38	0	medium_quality	84.38	0	0	0	28	15
RDPYD18079683_A_togue.metaspades.bin.27	RDPYD18079683	433	2526802	6706	48041	50.67	5.17	medium_quality	24.82	4	0	0	34	17
RDPYD18079683_A_togue.metaspades.bin.38	RDPYD18079683	72	1500349	40148	102628	58.93	0.34	medium_quality	57.23	0	1	0	24	14
RDPYD18079683_A_togue.metaspades.bin.40	RDPYD18079683	115	1436817	20943	64080	72.26	1.9	medium_quality	62.76	0	0	1	39	19
RDPYD18079683_A_togue.metaspades.bin.42	RDPYD18079683	203	3342022	40298	115339	86.1	8.93	medium_quality	41.45	2	0	0	36	17
RDPYD18079683_A_togue.metaspades.bin.48	RDPYD18079683	147	1601084	19912	86580	56.24	5.2	medium_quality	30.24	3	1	0	48	17
RDPYD18079683_A_togue.metaspades.bin.54	RDPYD18079683	24	1704927	113064	350110	63.14	1.92	medium_quality	53.54	0	0	0	27	17
RDPYD18079683_A_togue.metaspades.bin.6	RDPYD18079683	177	2663702	23781	97638	94.59	7.86	medium_quality	55.29	0	1	2	39	19
RDPYD18079683_A_togue.metaspades.bin.61	RDPYD18079683	32	2231218	138941	241147	56.42	0.34	medium_quality	54.72	1	0	0	23	14
RDPYD18079683_A_togue.metaspades.bin.62	RDPYD18079683	51	1875297	50165	136462	74.34	0.95	medium_quality	69.59	1	0	0	37	18
RDPYD18079683_A_togue.metaspades.bin.65	RDPYD18079683	30	1631987	72102	158799	92.91	0.71	high_quality	89.36	2	1	1	41	19
RDPYD18079683_A_togue.metaspades.bin.7	RDPYD18079683	219	2196010	13248	58552	84.48	8.28	medium_quality	43.08	0	1	0	32	17
RDPYD18079683_A_togue.metaspades.bin.71	RDPYD18079683	237	1667489	9151	30005	89.12	1.13	medium_quality	83.47	0	0	0	44	20
RDPYD18079683_A_togue.metaspades.bin.83	RDPYD18079683	292	887100	3252	13515	51.55	1.85	medium_quality	42.3	1	0	0	15	10
RDPYD18079683_A_togue.metaspades.bin.85	RDPYD18079683	327	1448667	4968	33758	73.57	1.76	medium_quality	64.77	0	0	0	27	16
RDPYD18079683_A_togue.metaspades.bin.90	RDPYD18079683	210	1723245	12789	60191	98.41	4.6	high_quality	75.41	1	1	1	41	20
RDPYD18079683_A_togue.metaspades.bin.95	RDPYD18079683	14	1911736	261154	529095	99.29	0	high_quality	99.29	1	1	1	44	20
RDPYD18079683_A_togue.metaspades.bin.96	RDPYD18079683	364	1671503	5838	40670	71.21	0.77	medium_quality	67.36	1	0	0	21	13
RDPYD18079683_A_togue.metaspades.bin.99	RDPYD18079683	122	1557252	21570	46661	97.9	0	high_quality	97.9	2	0	0	19	14
RDPYD18079684_A_togue.metaspades.bin.1	RDPYD18079684	336	1294810	4442	15028	78.01	1.96	medium_quality	68.21	0	0	0	22	14
RDPYD18079684_A_togue.metaspades.bin.10	RDPYD18079684	7	872449	205948	428030	53.19	0	medium_quality	53.19	0	0	0	16	11
RDPYD18079684_A_togue.metaspades.bin.12	RDPYD18079684	433	1692286	4574	17556	90.08	3.3	high_quality	73.58	0	0	0	35	16
RDPYD18079684_A_togue.metaspades.bin.13	RDPYD18079684	36	1166578	53367	120049	84.91	0.81	medium_quality	80.86	1	1	1	39	19
RDPYD18079684_A_togue.metaspades.bin.17	RDPYD18079684	248	1503732	6933	30129	53.45	3.45	medium_quality	36.2	1	0	0	22	12
RDPYD18079684_A_togue.metaspades.bin.18	RDPYD18079684	454	1749321	4341	28010	66.43	9.77	medium_quality	17.58	0	0	0	13	8
RDPYD18079684_A_togue.metaspades.bin.19	RDPYD18079684	371	2277111	7679	30314	85.1	4.71	medium_quality	61.55	0	0	0	30	16
RDPYD18079684_A_togue.metaspades.bin.21	RDPYD18079684	39	1212043	56352	150936	65.73	0.35	medium_quality	63.98	0	0	1	16	10
RDPYD18079684_A_togue.metaspades.bin.27	RDPYD18079684	141	1831554	17410	88382	88.53	2.59	medium_quality	75.58	2	0	0	46	18
RDPYD18079684_A_togue.metaspades.bin.34	RDPYD18079684	72	2062296	50885	138327	84.37	4.98	medium_quality	59.47	1	0	0	37	15
RDPYD18079684_A_togue.metaspades.bin.37	RDPYD18079684	19	1199466	113159	151809	59.22	1.42	medium_quality	52.12	1	0	1	21	15
RDPYD18079684_A_togue.metaspades.bin.39	RDPYD18079684	97	561058	6463	17370	51.98	0.6	medium_quality	48.98	0	0	0	32	17
RDPYD18079684_A_togue.metaspades.bin.44	RDPYD18079684	287	2413736	11518	61227	53.79	3.45	medium_quality	36.54	0	0	0	26	12
RDPYD18079684_A_togue.metaspades.bin.46	RDPYD18079684	99	1397754	20935	53335	62.07	6.9	medium_quality	27.57	1	0	0	26	13
RDPYD18079684_A_togue.metaspades.bin.48	RDPYD18079684	284	1739714	8465	34264	82.28	0.86	medium_quality	77.98	2	0	0	33	19
RDPYD18079684_A_togue.metaspades.bin.50	RDPYD18079684	170	1464542	12655	31523	93.14	2.07	high_quality	82.79	0	1	0	37	19
RDPYD18079684_A_togue.metaspades.bin.51	RDPYD18079684	81	1591195	33801	87443	60.85	1.72	medium_quality	52.25	0	0	0	30	17
RDPYD18079684_A_togue.metaspades.bin.54	RDPYD18079684	444	1700718	4311	25767	89.66	8.15	medium_quality	48.91	0	0	0	43	19
RDPYD18079684_A_togue.metaspades.bin.56	RDPYD18079684	9	1493868	206902	448360	61.77	0	medium_quality	61.77	1	1	1	37	20
RDPYD18079684_A_togue.metaspades.bin.57	RDPYD18079684	77	1782278	47329	159566	71.28	1.33	medium_quality	64.63	1	0	0	35	16
RDPYD18079684_A_togue.metaspades.bin.7	RDPYD18079684	54	1965196	66717	208370	98.62	4.34	high_quality	76.92	2	1	1	50	20
RDPYD18079685_A_togue.metaspades.bin.1	RDPYD18079685	364	1978393	6576	31636	50.31	9.48	medium_quality	2.91	0	0	0	31	16
RDPYD18079685_A_togue.metaspades.bin.13	RDPYD18079685	242	2136387	11937	45111	60.34	1.72	medium_quality	51.74	0	0	0	41	15
RDPYD18079685_A_togue.metaspades.bin.14	RDPYD18079685	57	2772084	84709	323485	90.03	0.05	high_quality	89.78	1	1	0	31	16
RDPYD18079685_A_togue.metaspades.bin.17	RDPYD18079685	27	1694111	116610	182464	64.86	0	medium_quality	64.86	1	2	1	33	16
RDPYD18079685_A_togue.metaspades.bin.18	RDPYD18079685	49	1440121	37598	98783	51.67	1.12	medium_quality	46.07	0	0	0	22	15
RDPYD18079685_A_togue.metaspades.bin.19	RDPYD18079685	151	2823845	29264	112348	97.64	0.76	high_quality	93.84	3	0	0	42	18
RDPYD18079685_A_togue.metaspades.bin.22	RDPYD18079685	52	1564518	45776	124886	94.41	0	high_quality	94.41	1	0	1	24	15
RDPYD18079685_A_togue.metaspades.bin.24	RDPYD18079685	245	1307034	6307	20862	82.73	0.8	medium_quality	78.73	0	0	0	25	15
RDPYD18079685_A_togue.metaspades.bin.28	RDPYD18079685	594	2489041	4981	38765	94.03	7.17	medium_quality	58.18	0	0	0	37	16
RDPYD18079685_A_togue.metaspades.bin.30	RDPYD18079685	228	2000288	13140	43592	69.73	3.62	medium_quality	51.63	0	0	0	33	18
RDPYD18079685_A_togue.metaspades.bin.32	RDPYD18079685	449	1942804	5426	22969	94.38	5.48	medium_quality	66.98	0	0	0	25	15
RDPYD18079685_A_togue.metaspades.bin.35	RDPYD18079685	281	2098624	9879	39165	92.22	1.31	high_quality	85.67	0	0	0	26	16
RDPYD18079685_A_togue.metaspades.bin.38	RDPYD18079685	241	2071592	11038	41945	73.14	0.17	medium_quality	72.29	1	0	0	28	17
RDPYD18079685_A_togue.metaspades.bin.40	RDPYD18079685	251	2607431	14491	91931	96.35	4.87	high_quality	72	0	1	0	40	17
RDPYD18079685_A_togue.metaspades.bin.42	RDPYD18079685	6	1134413	280218	428905	52.02	0	medium_quality	52.02	2	1	1	32	20
RDPYD18079685_A_togue.metaspades.bin.51	RDPYD18079685	135	2375656	26997	84156	99.29	0	high_quality	99.29	1	1	1	43	19
RDPYD18079685_A_togue.metaspades.bin.55	RDPYD18079685	139	2159801	21121	98302	90.96	0.49	high_quality	88.51	2	0	0	38	16
RDPYD18079685_A_togue.metaspades.bin.58	RDPYD18079685	250	1927100	10608	44050	95.09	6.62	medium_quality	61.99	1	0	0	34	17
RDPYD18079685_A_togue.metaspades.bin.6	RDPYD18079685	381	2102754	8076	40330	97.19	0.05	high_quality	96.94	2	0	0	40	19
RDPYD18079685_A_togue.metaspades.bin.63	RDPYD18079685	4	835948	579436	579436	60.34	0	medium_quality	60.34	2	0	1	22	12
RDPYD18079685_A_togue.metaspades.bin.64	RDPYD18079685	34	1925728	69592	277900	50.38	0	medium_quality	50.38	1	1	2	24	16
RDPYD18079685_A_togue.metaspades.bin.66	RDPYD18079685	168	2217126	20672	59105	94.3	9.71	medium_quality	45.75	3	0	0	46	19
RDPYD18079685_A_togue.metaspades.bin.68	RDPYD18079685	140	1925988	27128	73716	96.57	2.99	high_quality	81.62	2	0	1	49	20
RDPYD18079685_A_togue.metaspades.bin.9	RDPYD18079685	155	1665964	15312	43304	63.68	2.05	medium_quality	53.43	2	0	1	22	12
RDPYD18079686_A_togue.metaspades.bin.1	RDPYD18079686	243	1709237	9693	69346	75.86	0	medium_quality	75.86	0	1	0	25	17
RDPYD18079686_A_togue.metaspades.bin.10	RDPYD18079686	305	1881384	7663	224148	92.1	2.86	high_quality	77.8	0	0	0	55	20
RDPYD18079686_A_togue.metaspades.bin.12	RDPYD18079686	33	1180916	55967	175209	52.51	0	medium_quality	52.51	2	0	0	17	12
RDPYD18079686_A_togue.metaspades.bin.13	RDPYD18079686	664	2056449	3324	17722	65.3	5.74	medium_quality	36.6	0	1	0	34	17
RDPYD18079686_A_togue.metaspades.bin.2	RDPYD18079686	283	1213685	4846	24064	72.13	3.37	medium_quality	55.28	0	0	0	6	3
RDPYD18079686_A_togue.metaspades.bin.20	RDPYD18079686	239	1831163	11068	41724	58.79	0.84	medium_quality	54.59	0	1	0	14	10
RDPYD18079686_A_togue.metaspades.bin.22	RDPYD18079686	229	1615144	11856	33378	69.36	0.33	medium_quality	67.71	2	1	1	27	15
RDPYD18079686_A_togue.metaspades.bin.23	RDPYD18079686	429	1819891	4880	16580	79.8	1.51	medium_quality	72.25	0	1	0	28	16
RDPYD18079686_A_togue.metaspades.bin.25	RDPYD18079686	17	1305715	100779	166721	68.09	0	medium_quality	68.09	1	0	0	12	7
RDPYD18079686_A_togue.metaspades.bin.3	RDPYD18079686	195	1522399	10375	57085	74.75	0	medium_quality	74.75	1	1	1	28	17
RDPYD18079686_A_togue.metaspades.bin.31	RDPYD18079686	180	2213749	17593	61263	96.63	3.37	high_quality	79.78	3	2	2	43	20
RDPYD18079686_A_togue.metaspades.bin.33	RDPYD18079686	376	1975977	5932	20113	85.16	3.6	medium_quality	67.16	1	0	2	35	18
RDPYD18079686_A_togue.metaspades.bin.34	RDPYD18079686	84	2293047	36157	235390	99.05	1.43	high_quality	91.9	1	1	1	44	20
RDPYD18079686_A_togue.metaspades.bin.38	RDPYD18079686	111	2255119	29233	147082	93.27	0.38	high_quality	91.37	1	1	2	39	19
RDPYD18079686_A_togue.metaspades.bin.42	RDPYD18079686	410	1804537	5063	24143	70.29	0.95	medium_quality	65.54	0	0	0	18	14
RDPYD18079686_A_togue.metaspades.bin.53	RDPYD18079686	68	2067415	57087	129978	60.34	5.17	medium_quality	34.49	1	1	1	34	17
RDPYD18079686_A_togue.metaspades.bin.54	RDPYD18079686	193	1892295	13932	69072	92.84	7.44	medium_quality	55.64	1	1	0	43	18
RDPYD18079686_A_togue.metaspades.bin.58	RDPYD18079686	11	1167051	137033	305973	54.32	0	medium_quality	54.32	0	1	1	30	19
RDPYD18079686_A_togue.metaspades.bin.6	RDPYD18079686	111	1735545	27507	204111	66.14	0.93	medium_quality	61.49	0	0	0	27	17
RDPYD18079686_A_togue.metaspades.bin.64	RDPYD18079686	377	1617390	5025	20051	73.26	0.38	medium_quality	71.36	0	0	0	8	6
RDPYD18079686_A_togue.metaspades.bin.67	RDPYD18079686	50	2264785	62426	196743	72.23	0	medium_quality	72.23	3	0	1	31	18
RDPYD18079686_A_togue.metaspades.bin.7	RDPYD18079686	119	1864704	26485	54899	98.02	3.44	high_quality	80.82	1	0	1	37	20
RDPYD18079686_A_togue.metaspades.bin.70	RDPYD18079686	50	1740717	48097	145075	98.6	3.15	high_quality	82.85	4	1	1	33	18
RDPYD18079686_A_togue.metaspades.bin.71	RDPYD18079686	19	2020785	155345	572049	99.05	0.47	high_quality	96.7	3	1	0	50	20
RDPYD18079686_A_togue.metaspades.bin.72	RDPYD18079686	78	2090768	34146	99081	78.1	0.5	medium_quality	75.6	2	1	2	35	19
RDPYD18079686_A_togue.metaspades.bin.8	RDPYD18079686	51	1296031	49473	88865	54.41	1.35	medium_quality	47.66	0	0	0	25	16
RDPYD18079686_A_togue.metaspades.bin.81	RDPYD18079686	82	1952352	35085	137349	96.31	0.84	high_quality	92.11	0	1	2	40	19
RDPYD18079686_A_togue.metaspades.bin.83	RDPYD18079686	95	1661968	25788	57544	98.92	0	high_quality	98.92	0	0	0	32	19
RDPYD18079686_A_togue.metaspades.bin.85	RDPYD18079686	505	1419268	2877	31280	77.3	2.92	medium_quality	62.7	0	0	0	25	16
RDPYD18079686_A_togue.metaspades.bin.90	RDPYD18079686	116	497229	4936	13588	50.54	0	medium_quality	50.54	0	1	0	29	17
RDPYD18079687_A_togue.metaspades.bin.12	RDPYD18079687	53	974197	47469	217146	53.45	0.86	medium_quality	49.15	2	0	2	8	7
RDPYD18079687_A_togue.metaspades.bin.13	RDPYD18079687	374	1914313	6027	65964	53.45	6.9	medium_quality	18.95	2	1	0	24	15
RDPYD18079687_A_togue.metaspades.bin.21	RDPYD18079687	55	1325016	40451	88817	60.99	0.39	medium_quality	59.04	2	0	0	24	15
RDPYD18079687_A_togue.metaspades.bin.23	RDPYD18079687	282	1748251	7660	33662	92.58	9.99	medium_quality	42.63	2	0	0	9	6
RDPYD18079687_A_togue.metaspades.bin.24	RDPYD18079687	521	2680561	6129	26083	81.14	0.86	medium_quality	76.84	0	0	0	40	19
RDPYD18079687_A_togue.metaspades.bin.31	RDPYD18079687	39	1216760	65899	218990	54.95	0.24	medium_quality	53.75	0	1	0	23	14
RDPYD18079687_A_togue.metaspades.bin.38	RDPYD18079687	60	1309242	31170	124383	90.21	0	high_quality	90.21	1	0	1	32	17
RDPYD18079687_A_togue.metaspades.bin.39	RDPYD18079687	85	3140869	69391	144313	98.09	0.34	high_quality	96.39	1	1	1	43	19
RDPYD18079687_A_togue.metaspades.bin.40	RDPYD18079687	42	1590516	73347	147786	51.01	0.17	medium_quality	50.16	2	1	1	24	14
RDPYD18079687_A_togue.metaspades.bin.42	RDPYD18079687	104	2276748	32336	131568	92.97	2.49	high_quality	80.52	2	0	0	45	18
RDPYD18079687_A_togue.metaspades.bin.46	RDPYD18079687	419	2440198	7821	33809	82.84	2.35	medium_quality	71.09	0	0	0	25	12
RDPYD18079687_A_togue.metaspades.bin.48	RDPYD18079687	27	1913917	97560	274289	96.78	0.31	high_quality	95.23	1	4	1	43	20
RDPYD18079687_A_togue.metaspades.bin.52	RDPYD18079687	192	1379821	9783	59585	82.15	1.13	medium_quality	76.5	0	0	0	16	10
RDPYD18079687_A_togue.metaspades.bin.54	RDPYD18079687	366	1485232	4467	16695	74.49	1.78	medium_quality	65.59	1	0	0	28	18
RDPYD18079687_A_togue.metaspades.bin.56	RDPYD18079687	250	1838675	9832	46041	59.25	0	medium_quality	59.25	0	1	0	36	16
RDPYD18079687_A_togue.metaspades.bin.59	RDPYD18079687	297	1513697	6138	28499	50.33	1.72	medium_quality	41.73	1	0	1	13	7
RDPYD18079687_A_togue.metaspades.bin.65	RDPYD18079687	42	2051541	107113	175166	72.3	0	medium_quality	72.3	2	0	1	39	17
RDPYD18079687_A_togue.metaspades.bin.68	RDPYD18079687	114	1810714	23527	66837	64.66	1.72	medium_quality	56.06	1	1	1	32	15
RDPYD18079687_A_togue.metaspades.bin.74	RDPYD18079687	115	2225455	46602	154724	94.41	7.21	medium_quality	58.36	0	1	0	23	14
RDPYD18079687_A_togue.metaspades.bin.79	RDPYD18079687	17	3007117	323348	538567	100	0.47	high_quality	97.65	2	2	1	52	20
RDPYD18079687_A_togue.metaspades.bin.8	RDPYD18079687	33	1728418	78421	247024	64.53	2.03	medium_quality	54.38	0	2	0	24	16
RDPYD18079687_A_togue.metaspades.bin.80	RDPYD18079687	119	1439761	17931	94195	83.05	7.53	medium_quality	45.4	0	0	0	36	17
RDPYD18079687_A_togue.metaspades.bin.82	RDPYD18079687	238	1958239	11273	54015	88.13	2.5	medium_quality	75.63	1	1	0	32	15
RDPYD18079687_A_togue.metaspades.bin.87	RDPYD18079687	690	2207539	3523	13805	87.08	8.33	medium_quality	45.43	1	0	0	51	19
RDPYD18079687_A_togue.metaspades.bin.9	RDPYD18079687	26	2517391	185410	386368	77.7	0	medium_quality	77.7	1	0	0	39	18
RDPYD18079688_A_togue.metaspades.bin.1	RDPYD18079688	278	1422962	6253	25510	52.98	0.86	medium_quality	48.68	1	0	1	21	14
RDPYD18079688_A_togue.metaspades.bin.10	RDPYD18079688	48	1702356	62301	205768	98.6	0	high_quality	98.6	2	0	2	13	8
RDPYD18079688_A_togue.metaspades.bin.11	RDPYD18079688	62	2693567	69759	196731	85.83	0	medium_quality	85.83	2	0	2	36	19
RDPYD18079688_A_togue.metaspades.bin.15	RDPYD18079688	179	1470915	10195	43444	60.42	0	medium_quality	60.42	1	1	0	16	11
RDPYD18079688_A_togue.metaspades.bin.16	RDPYD18079688	184	1940476	14970	64294	55.46	5.27	medium_quality	29.11	0	1	0	23	14
RDPYD18079688_A_togue.metaspades.bin.2	RDPYD18079688	219	1439026	8842	41897	94.33	5.28	medium_quality	67.93	1	1	1	41	19
RDPYD18079688_A_togue.metaspades.bin.20	RDPYD18079688	451	1245169	2863	11692	65.81	3.37	medium_quality	48.96	0	0	0	9	6
RDPYD18079688_A_togue.metaspades.bin.25	RDPYD18079688	70	2010100	51538	231450	85.67	0	medium_quality	85.67	4	0	0	43	20
RDPYD18079688_A_togue.metaspades.bin.26	RDPYD18079688	41	655934	27919	47089	58.63	0.43	medium_quality	56.48	1	1	1	42	20
RDPYD18079688_A_togue.metaspades.bin.27	RDPYD18079688	6	1159608	251991	333673	75.86	0	medium_quality	75.86	0	1	1	33	16
RDPYD18079688_A_togue.metaspades.bin.32	RDPYD18079688	23	909954	56981	247027	71.91	2.25	medium_quality	60.66	0	1	0	36	20
RDPYD18079688_A_togue.metaspades.bin.35	RDPYD18079688	6	809520	172278	252396	55.62	1.12	medium_quality	50.02	0	1	0	21	14
RDPYD18079688_A_togue.metaspades.bin.43	RDPYD18079688	20	1664177	210523	223196	57.6	0	medium_quality	57.6	1	0	1	28	16
RDPYD18079688_A_togue.metaspades.bin.46	RDPYD18079688	323	1394898	5094	39707	56.25	1.72	medium_quality	47.65	0	0	0	23	13
RDPYD18079688_A_togue.metaspades.bin.48	RDPYD18079688	128	1898472	23880	80358	89.67	0.79	medium_quality	85.72	1	0	1	34	18
RDPYD18079688_A_togue.metaspades.bin.50	RDPYD18079688	32	2961237	177387	347064	99.32	0	high_quality	99.32	2	0	0	45	19
RDPYD18079688_A_togue.metaspades.bin.53	RDPYD18079688	519	1874450	3756	305137	83.03	8.97	medium_quality	38.18	1	1	0	37	18
RDPYD18079688_A_togue.metaspades.bin.54	RDPYD18079688	383	1481207	4484	14872	85.33	3.72	medium_quality	66.73	0	0	0	34	18
RDPYD18079688_A_togue.metaspades.bin.59	RDPYD18079688	213	1652346	10771	57312	89.93	1.39	medium_quality	82.98	0	0	0	26	17
RDPYD18079688_A_togue.metaspades.bin.61	RDPYD18079688	186	1988966	15073	64728	76.72	3.45	medium_quality	59.47	0	0	0	41	18
RDPYD18079688_A_togue.metaspades.bin.62	RDPYD18079688	113	2704021	50042	129205	91.11	7.5	medium_quality	53.61	1	0	0	45	18
RDPYD18079688_A_togue.metaspades.bin.71	RDPYD18079688	216	1132062	5981	24538	53.45	0	medium_quality	53.45	0	0	0	12	8
RDPYD18079688_A_togue.metaspades.bin.74	RDPYD18079688	12	1606924	276144	546192	72.7	0	medium_quality	72.7	2	1	0	46	17
RDPYD18088777_A_saliva.metaspades.bin.10	RDPYD18088777	115	1922455	28471	122210	97.07	3.58	high_quality	79.17	1	0	0	35	19
RDPYD18088777_A_saliva.metaspades.bin.11	RDPYD18088777	191	1945366	14256	56241	91.9	0.63	high_quality	88.75	1	1	1	31	16
RDPYD18088777_A_saliva.metaspades.bin.14	RDPYD18088777	522	1373314	2593	17049	51.49	0	medium_quality	51.49	0	0	0	28	15
RDPYD18088777_A_saliva.metaspades.bin.21	RDPYD18088777	697	1955309	2965	11255	58.54	1.62	medium_quality	50.44	0	0	0	29	16
RDPYD18088777_A_saliva.metaspades.bin.22	RDPYD18088777	505	2253621	5090	21021	88.02	3.81	medium_quality	68.97	0	0	0	34	17
RDPYD18088777_A_saliva.metaspades.bin.26	RDPYD18088777	200	1917330	13754	35705	78.34	0.37	medium_quality	76.49	0	0	0	23	13
RDPYD18088777_A_saliva.metaspades.bin.3	RDPYD18088777	20	1789754	138898	247728	79.79	0.34	medium_quality	78.09	2	1	0	41	18
RDPYD18088777_A_saliva.metaspades.bin.32	RDPYD18088777	423	2184143	6899	44541	91.98	5	medium_quality	66.98	0	1	0	31	15
RDPYD18088777_A_saliva.metaspades.bin.34	RDPYD18088777	147	1607190	17644	49907	66.01	1.28	medium_quality	59.61	1	2	1	24	14
RDPYD18088777_A_saliva.metaspades.bin.37	RDPYD18088777	148	655071	5649	18378	50.45	5.56	medium_quality	22.65	1	0	1	40	19
RDPYD18088777_A_saliva.metaspades.bin.40	RDPYD18088777	432	1702552	4552	22638	57.3	6.25	medium_quality	26.05	0	0	0	24	15
RDPYD18088777_A_saliva.metaspades.bin.41	RDPYD18088777	138	1981394	20358	97735	87.84	5.82	medium_quality	58.74	2	0	1	47	20
RDPYD18088777_A_saliva.metaspades.bin.45	RDPYD18088777	33	2226883	127107	232678	73.36	0.34	medium_quality	71.66	1	0	0	37	17
RDPYD18088777_A_saliva.metaspades.bin.48	RDPYD18088777	232	1021268	5247	28037	79.03	4.03	medium_quality	58.88	0	0	0	23	14
RDPYD18088777_A_saliva.metaspades.bin.5	RDPYD18088777	192	1658381	13052	69526	83.68	1.47	medium_quality	76.33	0	0	0	35	19
RDPYD18088777_A_saliva.metaspades.bin.57	RDPYD18088777	490	1925103	4470	29300	79.59	6.67	medium_quality	46.24	2	0	1	34	18
RDPYD18088777_A_saliva.metaspades.bin.59	RDPYD18088777	310	1368173	5140	19407	78.12	2.48	medium_quality	65.72	0	1	0	18	11
RDPYD18088777_A_saliva.metaspades.bin.6	RDPYD18088777	43	3112091	152955	596704	95.66	0	high_quality	95.66	0	0	0	44	18
RDPYD18088777_A_saliva.metaspades.bin.64	RDPYD18088777	485	1520329	3454	12074	65.9	2.45	medium_quality	53.65	0	0	0	26	14
RDPYD18088777_A_saliva.metaspades.bin.68	RDPYD18088777	67	763195	18856	53010	76.88	1.72	medium_quality	68.28	1	1	1	43	20
RDPYD18088777_A_saliva.metaspades.bin.70	RDPYD18088777	6	959638	254644	277441	73.6	1.12	medium_quality	68	1	1	1	36	20
RDPYD18088777_A_saliva.metaspades.bin.73	RDPYD18088777	321	1827857	7375	58130	81.65	2.17	medium_quality	70.8	0	1	0	36	17
RDPYD18088777_A_saliva.metaspades.bin.75	RDPYD18088777	136	2050280	25202	70422	86.98	8.31	medium_quality	45.43	0	1	0	44	17
RDPYD18088777_A_saliva.metaspades.bin.80	RDPYD18088777	8	1294816	306620	442447	64.52	0.16	medium_quality	63.72	1	1	1	25	16
RDPYD18088777_A_saliva.metaspades.bin.81	RDPYD18088777	42	1966773	76196	287380	63.79	0	medium_quality	63.79	0	1	0	26	15
RDPYD18088777_A_saliva.metaspades.bin.87	RDPYD18088777	158	863019	7227	24034	62.89	1.28	medium_quality	56.49	1	0	1	32	20
RDPYD18088777_A_saliva.metaspades.bin.89	RDPYD18088777	306	1012478	3520	24770	52.99	2.66	medium_quality	39.69	0	0	0	8	7
RDPYD18088777_A_saliva.metaspades.bin.90	RDPYD18088777	302	968940	3494	11576	57.94	1.57	medium_quality	50.09	0	0	0	4	2
RDPYD18088777_A_saliva.metaspades.bin.91	RDPYD18088777	506	1965916	4513	20720	74.45	1.27	medium_quality	68.1	0	0	0	18	8
RDPYD18088778_A_saliva.metaspades.bin.1	RDPYD18088778	131	1852258	24408	58762	94.28	2.63	high_quality	81.13	1	1	1	35	17
RDPYD18088778_A_saliva.metaspades.bin.10	RDPYD18088778	266	2659767	15843	92289	97.94	4.69	high_quality	74.49	0	0	0	56	20
RDPYD18088778_A_saliva.metaspades.bin.13	RDPYD18088778	112	1937358	28495	148535	94.15	2.82	high_quality	80.05	3	1	2	47	18
RDPYD18088778_A_saliva.metaspades.bin.16	RDPYD18088778	96	2253847	46582	138965	99.05	5.4	medium_quality	72.05	2	0	1	41	19
RDPYD18088778_A_saliva.metaspades.bin.19	RDPYD18088778	442	1613298	4201	23762	87.69	6.19	medium_quality	56.74	0	0	0	24	13
RDPYD18088778_A_saliva.metaspades.bin.20	RDPYD18088778	135	479279	3905	15231	62.63	2.55	medium_quality	49.88	0	0	0	27	17
RDPYD18088778_A_saliva.metaspades.bin.21	RDPYD18088778	675	2006000	3048	28056	84.27	8.16	medium_quality	43.47	1	1	0	38	18
[truncated: 54,215 more rows]
