# Supplementary material for: Over 50,000 Metagenomically Assembled Draft Genomes for the Human Oral Microbiome Reveal New Taxa
Source: Genomics Proteomics Bioinformatics. 2021 Sep 4;20(2):246–59. doi: 10.1016/j.gpb.2021.05.001 (PMC9684161; doi:10.1016/j.gpb.2021.05.001)
Supplement: Supplementary Table S3 — SGBs cluster, structure, and taxonomic assignment [file mmc10.xlsx]

## Sheet: TabS3-OralSGBs-ClusterAndTaxono
Table S3 SGBs cluster, structure, and taxonomic assignment
SGB ID	Size	Type	No. of MAGs from this study	No. of genomes from oral site	Representative genome	GTDB classification	GTDB classification refined	NCBI classification
SGB_1	1289	kSGB	0	12	GCF_002013135.1_ASM201313v1_genomic	d__Bacteria;p__Campylobacterota;c__Campylobacteria;o__Campylobacterales;f__Helicobacteraceae;g__Helicobacter;s__Helicobacter pylori	d__Bacteria;p__Campylobacterota;c__Campylobacteria;o__Campylobacterales;f__Helicobacteraceae;g__Helicobacter;s__Helicobacter pylori	d__Bacteria;p__Proteobacteria;c__Epsilonproteobacteria;o__Campylobacterales;f__Helicobacteraceae;g__Helicobacter;s__Helicobacter pylori
SGB_2	1576	kSGB	1572	1574	YS000214_saliva.spades.bin.17	d__Bacteria;p__Bacteroidota;c__Bacteroidia;o__Bacteroidales;f__Bacteroidaceae;g__Prevotella;s__Prevotella pallens	d__Bacteria;p__Bacteroidota;c__Bacteroidia;o__Bacteroidales;f__Bacteroidaceae;g__Prevotella;s__Prevotella pallens	d__Bacteria;p__Bacteroidetes;c__Bacteroidia;o__Bacteroidales;f__Prevotellaceae;g__Prevotella;s__NCBI_UNKNOWN
SGB_3	6	kSGB	0	2	1150461.5.patric	d__Bacteria;p__Actinobacteriota;c__Actinobacteria;o__Actinomycetales;f__Bifidobacteriaceae;g__Bifidobacterium;s__Bifidobacterium scardovii	d__Bacteria;p__Actinobacteriota;c__Actinobacteria;o__Actinomycetales;f__Bifidobacteriaceae;g__Bifidobacterium;s__Bifidobacterium scardovii	d__Bacteria;p__Actinobacteria;c__Actinobacteria;o__Micrococcales;f__Bifidobacteriaceae;g__Gardnerella;s__NCBI_UNKNOWN
SGB_4	8301	kSGB	0	52	GCF_900050145.1_6938_4_11_genomic	d__Bacteria;p__Firmicutes;c__Bacilli;o__Lactobacillales;f__Streptococcaceae;g__Streptococcus;s__Streptococcus pneumoniae	d__Bacteria;p__Firmicutes;c__Bacilli;o__Lactobacillales;f__Streptococcaceae;g__Streptococcus;s__Streptococcus pneumoniae	d__Bacteria;p__Firmicutes;c__Bacilli;o__Lactobacillales;f__Streptococcaceae;g__Streptococcus;s__Streptococcus pneumoniae
SGB_5	1590	kSGB	0	1	GCF_001544055.1_ASM154405v1_genomic	d__Bacteria;p__Firmicutes;c__Bacilli;o__Lactobacillales;f__Enterococcaceae;g__Enterococcus_B;s__Enterococcus_B faecium	d__Bacteria;p__Firmicutes;c__Bacilli;o__Lactobacillales;f__Enterococcaceae;g__Enterococcus_B;s__Enterococcus_B faecium	d__Bacteria;p__Firmicutes;c__Bacilli;o__Lactobacillales;f__Enterococcaceae;g__Enterococcus;s__Enterococcus faecium
SGB_6	104	kSGB	101	103	RSZYD18078809_A_saliva.metaspades.bin.32	d__Bacteria;p__Patescibacteria;c__Gracilibacteria;o__Absconditabacterales;f__X112;g__HOT-345;s__	d__Bacteria;p__Patescibacteria;c__Gracilibacteria;o__Absconditabacterales;f__X112;g__HOT-345;s__	d__Bacteria;p__Candidatus Nomurabacteria;c__Candidatus Peribacteria;o__NCBI_UNKNOWN;f__NCBI_UNKNOWN;g__NCBI_UNKNOWN;s__
SGB_7	10271	kSGB	0	43	GCF_000610925.1_Stap_aure_DAR5881_V1_genomic	d__Bacteria;p__Firmicutes;c__Bacilli;o__Staphylococcales;f__Staphylococcaceae;g__Staphylococcus;s__Staphylococcus aureus	d__Bacteria;p__Firmicutes;c__Bacilli;o__Staphylococcales;f__Staphylococcaceae;g__Staphylococcus;s__Staphylococcus aureus	d__Bacteria;p__Firmicutes;c__Bacilli;o__Bacillales;f__Staphylococcaceae;g__Staphylococcus;s__Staphylococcus aureus
SGB_8	144	kSGB	0	3	GCF_002739365.1_ASM273936v1_genomic	d__Bacteria;p__Proteobacteria;c__Gammaproteobacteria;o__Xanthomonadales;f__Xanthomonadaceae;g__Stenotrophomonas;s__Stenotrophomonas maltophilia	d__Bacteria;p__Proteobacteria;c__Gammaproteobacteria;o__Xanthomonadales;f__Xanthomonadaceae;g__Stenotrophomonas;s__Stenotrophomonas maltophilia	d__Bacteria;p__Proteobacteria;c__Gammaproteobacteria;o__Xanthomonadales;f__Xanthomonadaceae;g__Stenotrophomonas;s__Stenotrophomonas maltophilia
SGB_9	449	kSGB	448	449	RSZYD18187294_A_saliva.metaspades.bin.26	d__Bacteria;p__Firmicutes_C;c__Negativicutes;o__Selenomonadales;f__Selenomonadaceae;g__Centipeda;s__	d__Bacteria;p__Firmicutes;c__Negativicutes;o__Selenomonadales;f__Selenomonadaceae;g__Centipeda;s__	d__Bacteria;p__Firmicutes;c__Negativicutes;o__Selenomonadales;f__Veillonellaceae;g__Selenomonas;s__
SGB_10	724	kSGB	1	25	GCF_900475535.1_44310_E01_genomic	d__Bacteria;p__Proteobacteria;c__Gammaproteobacteria;o__Enterobacterales;f__Pasteurellaceae;g__Haemophilus;s__Haemophilus influenzae_D	d__Bacteria;p__Proteobacteria;c__Gammaproteobacteria;o__Enterobacterales;f__Pasteurellaceae;g__Haemophilus;s__Haemophilus influenzae_D	d__Bacteria;p__Proteobacteria;c__Gammaproteobacteria;o__Enterobacterales;f__NCBI_UNKNOWN;g__Haemophilus;s__Haemophilus influenzae
SGB_11	48	kSGB	43	46	RSZAXPI002321-33_RAH_dental.metaspades.bin.8	d__Bacteria;p__Actinobacteriota;c__Coriobacteriia;o__Coriobacteriales;f__Atopobiaceae;g__Lancefieldella;s__	d__Bacteria;p__Actinobacteriota;c__Coriobacteriia;o__Coriobacteriales;f__Atopobiaceae;g__Lancefieldella;s__	d__Bacteria;p__Actinobacteria;c__Actinobacteria;o__Coriobacteriales;f__Coriobacteriaceae;g__Atopobium;s__
SGB_12	946	kSGB	0	2	GCF_000662095.1_gbb03v01_genomic	d__Bacteria;p__Proteobacteria;c__Gammaproteobacteria;o__Burkholderiales;f__Burkholderiaceae;g__Bordetella;s__Bordetella pertussis	d__Bacteria;p__Proteobacteria;c__Gammaproteobacteria;o__Burkholderiales;f__Burkholderiaceae;g__Bordetella;s__Bordetella pertussis	d__Bacteria;p__Proteobacteria;c__Gammaproteobacteria;o__Burkholderiales;f__Burkholderiaceae;g__Bordetella;s__Bordetella bronchiseptica
SGB_13	3482	kSGB	0	7	GCF_004357215.1_ASM435721v1_genomic	d__Bacteria;p__Proteobacteria;c__Gammaproteobacteria;o__Pseudomonadales;f__Moraxellaceae;g__Acinetobacter;s__Acinetobacter baumannii	d__Bacteria;p__Proteobacteria;c__Gammaproteobacteria;o__Pseudomonadales;f__Moraxellaceae;g__Acinetobacter;s__Acinetobacter baumannii	d__Bacteria;p__Proteobacteria;c__Gammaproteobacteria;o__Pseudomonadales;f__Moraxellaceae;g__Acinetobacter;s__Acinetobacter baumannii
SGB_14	17194	kSGB	0	52	GCF_003009915.1_ASM300991v1_genomic	d__Bacteria;p__Proteobacteria;c__Gammaproteobacteria;o__Enterobacterales;f__Enterobacteriaceae;g__Escherichia;s__Escherichia flexneri	d__Bacteria;p__Proteobacteria;c__Gammaproteobacteria;o__Enterobacterales;f__Enterobacteriaceae;g__Escherichia;s__Escherichia flexneri	d__Bacteria;p__Proteobacteria;c__Gammaproteobacteria;o__Enterobacterales;f__Enterobacteriaceae;g__Escherichia;s__Shigella sonnei
SGB_15	243	kSGB	242	243	RDPYD18089000_A_togue.metaspades.bin.49	d__Bacteria;p__Spirochaetota;c__Spirochaetia;o__Treponematales;f__Treponemataceae;g__GCA-2749205;s__	d__Bacteria;p__Spirochaetota;c__Spirochaetia;o__Treponematales;f__Treponemataceae;g__GCA-2749205;s__	d__Bacteria;p__Spirochaetes;c__Spirochaetia;o__Spirochaetales;f__Spirochaetaceae;g__Treponema;s__
SGB_16	784	kSGB	782	783	RDPYD18088934_A_togue.metaspades.bin.1	d__Bacteria;p__Actinobacteriota;c__Actinobacteria;o__Actinomycetales;f__Micrococcaceae;g__Rothia;s__Rothia mucilaginosa_B	d__Bacteria;p__Actinobacteriota;c__Actinobacteria;o__Actinomycetales;f__Micrococcaceae;g__Rothia;s__Rothia mucilaginosa_B	d__Bacteria;p__Actinobacteria;c__Actinobacteria;o__Micrococcales;f__Micrococcaceae;g__Rothia;s__Rothia mucilaginosa
SGB_17	1826	kSGB	0	17	GCF_900460015.1_42057_E01_genomic	d__Bacteria;p__Firmicutes;c__Bacilli;o__Lactobacillales;f__Streptococcaceae;g__Streptococcus;s__Streptococcus pyogenes	d__Bacteria;p__Firmicutes;c__Bacilli;o__Lactobacillales;f__Streptococcaceae;g__Streptococcus;s__Streptococcus pyogenes	d__Bacteria;p__Firmicutes;c__Bacilli;o__Lactobacillales;f__Streptococcaceae;g__Streptococcus;s__Streptococcus pyogenes
SGB_18	435	kSGB	0	10	GCF_900095045.1_Lp790_genomic	d__Bacteria;p__Firmicutes;c__Bacilli;o__Lactobacillales;f__Lactobacillaceae;g__Lactobacillus_F;s__Lactobacillus_F plantarum	d__Bacteria;p__Firmicutes;c__Bacilli;o__Lactobacillales;f__Lactobacillaceae;g__Lactobacillus_F;s__Lactobacillus_F plantarum	d__Bacteria;p__Firmicutes;c__Bacilli;o__Lactobacillales;f__Lactobacillaceae;g__Lactobacillus;s__Lactobacillus plantarum
SGB_19	2893	kSGB	0	25	GCF_900162445.1_16J08_genomic	d__Bacteria;p__Firmicutes;c__Bacilli;o__Lactobacillales;f__Listeriaceae;g__Listeria;s__Listeria monocytogenes	d__Bacteria;p__Firmicutes;c__Bacilli;o__Lactobacillales;f__Listeriaceae;g__Listeria;s__Listeria monocytogenes	d__Bacteria;p__Firmicutes;c__Bacilli;o__Lactobacillales;f__Listeriaceae;g__Listeria;s__Listeria monocytogenes
SGB_20	588	kSGB	0	9	GCF_000387985.1_Ac7Bver1_genomic	d__Bacteria;p__Firmicutes;c__Bacilli;o__Staphylococcales;f__Staphylococcaceae;g__Staphylococcus;s__Staphylococcus epidermidis	d__Bacteria;p__Firmicutes;c__Bacilli;o__Staphylococcales;f__Staphylococcaceae;g__Staphylococcus;s__Staphylococcus epidermidis	d__Bacteria;p__Firmicutes;c__Bacilli;o__Bacillales;f__Staphylococcaceae;g__Staphylococcus;s__Staphylococcus epidermidis
SGB_21	240	kSGB	239	240	RSZYD18187946_A_saliva.metaspades.bin.35	d__Bacteria;p__Proteobacteria;c__Gammaproteobacteria;o__Pseudomonadales;f__Moraxellaceae;g__Moraxella;s__	d__Bacteria;p__Proteobacteria;c__Gammaproteobacteria;o__Pseudomonadales;f__Moraxellaceae;g__Moraxella;s__	d__Bacteria;p__Proteobacteria;c__Gammaproteobacteria;o__Pseudomonadales;f__Moraxellaceae;g__Moraxella;s__
SGB_22	173	kSGB	0	1	GCF_900471495.1_AFS068145_genomic	d__Bacteria;p__Proteobacteria;c__Alphaproteobacteria;o__Rhizobiales;f__Rhizobiaceae;g__Agrobacterium;s__Agrobacterium sp000192635	d__Bacteria;p__Proteobacteria;c__Alphaproteobacteria;o__Rhizobiales;f__Rhizobiaceae;g__Agrobacterium;s__Agrobacterium sp000192635	d__Bacteria;p__Proteobacteria;c__Alphaproteobacteria;o__Rhizobiales;f__Brucellaceae;g__Agrobacterium;s__Agrobacterium tumefaciens
SGB_23	6430	kSGB	0	8	GCF_001324185.1_7755_3_96_genomic	d__Bacteria;p__Actinobacteriota;c__Actinobacteria;o__Mycobacteriales;f__Mycobacteriaceae;g__Mycobacterium;s__Mycobacterium tuberculosis	d__Bacteria;p__Actinobacteriota;c__Actinobacteria;o__Mycobacteriales;f__Mycobacteriaceae;g__Mycobacterium;s__Mycobacterium tuberculosis	d__Bacteria;p__Actinobacteria;c__Actinobacteria;o__Corynebacteriales;f__Corynebacteriaceae;g__Mycobacterium;s__Mycobacterium bovis
SGB_24	4564	kSGB	0	11	GCF_002135965.1_ASM213596v1_genomic	d__Bacteria;p__Proteobacteria;c__Gammaproteobacteria;o__Pseudomonadales;f__Pseudomonadaceae;g__Pseudomonas;s__Pseudomonas aeruginosa	d__Bacteria;p__Proteobacteria;c__Gammaproteobacteria;o__Pseudomonadales;f__Pseudomonadaceae;g__Pseudomonas;s__Pseudomonas aeruginosa	d__Bacteria;p__Proteobacteria;c__Gammaproteobacteria;o__Pseudomonadales;f__Pseudomonadaceae;g__Pseudomonas;s__Pseudomonas aeruginosa
SGB_25	153	kSGB	107	114	GCF_001808945.1_ASM180894v1_genomic	d__Bacteria;p__Actinobacteriota;c__Actinobacteria;o__Actinomycetales;f__Micrococcaceae;g__Rothia;s__Rothia sp001808955	d__Bacteria;p__Actinobacteriota;c__Actinobacteria;o__Actinomycetales;f__Micrococcaceae;g__Rothia;s__Rothia sp001808955	d__Bacteria;p__Actinobacteria;c__Actinobacteria;o__Micrococcales;f__Micrococcaceae;g__Rothia;s__Rothia mucilaginosa
SGB_26	446	kSGB	0	25	SEQF1567	d__Bacteria;p__Proteobacteria;c__Gammaproteobacteria;o__Enterobacterales;f__Enterobacteriaceae;g__Yersinia;s__Yersinia pestis	d__Bacteria;p__Proteobacteria;c__Gammaproteobacteria;o__Enterobacterales;f__Enterobacteriaceae;g__Yersinia;s__Yersinia pestis	d__Bacteria;p__Proteobacteria;c__Gammaproteobacteria;o__Enterobacterales;f__Enterobacteriaceae;g__NCBI_UNKNOWN;s__Yersinia pseudotuberculosis
SGB_27	939	kSGB	936	937	RSZYD18187792_A_saliva.metaspades.bin.6	d__Bacteria;p__Bacteroidota;c__Bacteroidia;o__Bacteroidales;f__Bacteroidaceae;g__Prevotella;s__Prevotella shahii	d__Bacteria;p__Bacteroidota;c__Bacteroidia;o__Bacteroidales;f__Bacteroidaceae;g__Prevotella;s__Prevotella shahii	d__Bacteria;p__Bacteroidetes;c__Bacteroidia;o__Bacteroidales;f__Prevotellaceae;g__Prevotella;s__NCBI_UNKNOWN
SGB_28	119	kSGB	117	117	RDPYD18190862_A_togue.metaspades.bin.104	d__Bacteria;p__Actinobacteriota;c__Actinobacteria;o__Actinomycetales;f__Actinomycetaceae;g__Pauljensenia;s__Pauljensenia pacaensis	d__Bacteria;p__Actinobacteriota;c__Actinobacteria;o__Actinomycetales;f__Actinomycetaceae;g__Pauljensenia;s__Pauljensenia pacaensis	d__Bacteria;p__Actinobacteria;c__Actinobacteria;o__Micrococcales;f__Actinomycetaceae;g__Xylanimonas;s__Actinomyces pacaensis
SGB_29	70	kSGB	0	12	GCF_004154625.1_ASM415462v1_genomic	d__Bacteria;p__Actinobacteriota;c__Actinobacteria;o__Actinomycetales;f__Bifidobacteriaceae;g__Bifidobacterium;s__Bifidobacterium animalis	d__Bacteria;p__Actinobacteriota;c__Actinobacteria;o__Actinomycetales;f__Bifidobacteriaceae;g__Bifidobacterium;s__Bifidobacterium animalis	d__Bacteria;p__Actinobacteria;c__Actinobacteria;o__Micrococcales;f__Bifidobacteriaceae;g__Gardnerella;s__NCBI_UNKNOWN
SGB_30	449	kSGB	448	449	RSZYD18187989_A_saliva.metaspades.bin.6	d__Bacteria;p__Bacteroidota;c__Bacteroidia;o__Flavobacteriales;f__Weeksellaceae;g__;s__	d__Bacteria;p__Bacteroidota;c__Bacteroidia;o__Flavobacteriales;f__Weeksellaceae;g__;s__	d__Bacteria;p__Bacteroidetes;c__Bacteroidia;o__Flavobacteriales;f__Flavobacteriaceae;g__;s__
SGB_31	17	kSGB	16	17	RDPYD18300265_A_saliva.metaspades.bin.21	d__Bacteria;p__Proteobacteria;c__Gammaproteobacteria;o__Burkholderiales;f__Neisseriaceae;g__Neisseria_D;s__	d__Bacteria;p__Proteobacteria;c__Gammaproteobacteria;o__Burkholderiales;f__Neisseriaceae;g__Neisseria_D;s__	d__Bacteria;p__Proteobacteria;c__Gammaproteobacteria;o__Burkholderiales;f__Neisseriaceae;g__Neisseria;s__
SGB_32	76	kSGB	73	75	RDPYD18190852_A_togue.metaspades.bin.46	d__Bacteria;p__Firmicutes_A;c__Clostridia;o__Lachnospirales;f__Lachnospiraceae;g__Oribacterium;s__Oribacterium parvum	d__Bacteria;p__Firmicutes;c__Clostridia;o__Lachnospirales;f__Lachnospiraceae;g__Oribacterium;s__Oribacterium parvum	d__Bacteria;p__Proteobacteria;c__Clostridia;o__Clostridiales;f__Lachnospiraceae;g__NCBI_UNKNOWN;s__NCBI_UNKNOWN
SGB_33	1122	kSGB	0	11	SEQF2209	d__Bacteria;p__Firmicutes;c__Bacilli;o__Lactobacillales;f__Streptococcaceae;g__Streptococcus;s__Streptococcus agalactiae	d__Bacteria;p__Firmicutes;c__Bacilli;o__Lactobacillales;f__Streptococcaceae;g__Streptococcus;s__Streptococcus agalactiae	d__Bacteria;p__Firmicutes;c__Bacilli;o__Lactobacillales;f__Streptococcaceae;g__Streptococcus;s__Streptococcus agalactiae
SGB_34	238	kSGB	237	238	RSZYD18187206_A_saliva.metaspades.bin.4	d__Bacteria;p__Bacteroidota;c__Bacteroidia;o__Bacteroidales;f__Bacteroidaceae;g__Prevotella;s__	d__Bacteria;p__Bacteroidota;c__Bacteroidia;o__Bacteroidales;f__Bacteroidaceae;g__Prevotella;s__	d__Bacteria;p__Bacteroidetes;c__Bacteroidia;o__Bacteroidales;f__Prevotellaceae;g__Prevotella;s__
SGB_35	78	kSGB	77	78	RDPYD18089315_A_togue.metaspades.bin.42	d__Bacteria;p__Spirochaetota;c__Spirochaetia;o__Treponematales;f__Treponemataceae;g__Treponema_A;s__	d__Bacteria;p__Spirochaetota;c__Spirochaetia;o__Treponematales;f__Treponemataceae;g__Treponema_A;s__	d__Bacteria;p__Spirochaetes;c__Spirochaetia;o__Spirochaetales;f__Spirochaetaceae;g__Treponema;s__
SGB_36	26	kSGB	0	1	GCF_002799235.1_ASM279923v1_genomic	d__Bacteria;p__Proteobacteria;c__Gammaproteobacteria;o__Xanthomonadales;f__Xanthomonadaceae;g__Stenotrophomonas;s__Stenotrophomonas maltophilia_F	d__Bacteria;p__Proteobacteria;c__Gammaproteobacteria;o__Xanthomonadales;f__Xanthomonadaceae;g__Stenotrophomonas;s__Stenotrophomonas maltophilia_F	d__Bacteria;p__Proteobacteria;c__Gammaproteobacteria;o__Xanthomonadales;f__Xanthomonadaceae;g__Stenotrophomonas;s__Stenotrophomonas maltophilia
SGB_37	1054	kSGB	2	4	GCF_004136675.1_ASM413667v1_genomic	d__Bacteria;p__Proteobacteria;c__Gammaproteobacteria;o__Enterobacterales;f__Enterobacteriaceae;g__Enterobacter;s__Enterobacter himalayensis	d__Bacteria;p__Proteobacteria;c__Gammaproteobacteria;o__Enterobacterales;f__Enterobacteriaceae;g__Enterobacter;s__Enterobacter himalayensis	d__Bacteria;p__Proteobacteria;c__Gammaproteobacteria;o__Enterobacterales;f__Enterobacteriaceae;g__Enterobacter;s__Enterobacter hormaechei
SGB_38	40	kSGB	38	39	SRS335389_1.hgm	d__Bacteria;p__Firmicutes_A;c__Clostridia;o__Lachnospirales;f__Lachnospiraceae;g__;s__	d__Bacteria;p__Firmicutes;c__Clostridia;o__Lachnospirales;f__Lachnospiraceae;g__;s__	d__Bacteria;p__Proteobacteria;c__Clostridia;o__Clostridiales;f__Lachnospiraceae;g__;s__
SGB_39	46	kSGB	44	45	RSZAXPI002314-23_RAH_dental.metaspades.bin.50	d__Bacteria;p__Actinobacteriota;c__Actinobacteria;o__Actinomycetales;f__Actinomycetaceae;g__F0332;s__F0332 sp001652275	d__Bacteria;p__Actinobacteriota;c__Actinobacteria;o__Actinomycetales;f__Actinomycetaceae;g__F0332;s__F0332 sp001652275	d__Bacteria;p__Actinobacteria;c__Actinobacteria;o__Micrococcales;f__Actinomycetaceae;g__Actinomyces;s__NCBI_UNKNOWN
SGB_40	2433	kSGB	0	18	GCF_900453955.1_58075_A01_genomic	d__Bacteria;p__Proteobacteria;c__Gammaproteobacteria;o__Burkholderiales;f__Neisseriaceae;g__Neisseria;s__Neisseria meningitidis_B	d__Bacteria;p__Proteobacteria;c__Gammaproteobacteria;o__Burkholderiales;f__Neisseriaceae;g__Neisseria;s__Neisseria meningitidis_B	d__Bacteria;p__Proteobacteria;c__Gammaproteobacteria;o__Burkholderiales;f__Neisseriaceae;g__Neisseria;s__Neisseria meningitidis
SGB_41	29	kSGB	14	18	GCF_900105745.1_IMG-taxon_2634166294_annotated_assembly_genomic	d__Bacteria;p__Actinobacteriota;c__Actinobacteria;o__Actinomycetales;f__Bifidobacteriaceae;g__Bifidobacterium;s__Bifidobacterium dentium	d__Bacteria;p__Actinobacteriota;c__Actinobacteria;o__Actinomycetales;f__Bifidobacteriaceae;g__Bifidobacterium;s__Bifidobacterium dentium	d__Bacteria;p__Actinobacteria;c__Actinobacteria;o__Micrococcales;f__Bifidobacteriaceae;g__Gardnerella;s__NCBI_UNKNOWN
SGB_42	94	kSGB	0	1	GCF_004329075.1_ASM432907v1_genomic	d__Bacteria;p__Firmicutes;c__Bacilli;o__Staphylococcales;f__Staphylococcaceae;g__Staphylococcus;s__Staphylococcus hominis	d__Bacteria;p__Firmicutes;c__Bacilli;o__Staphylococcales;f__Staphylococcaceae;g__Staphylococcus;s__Staphylococcus hominis	d__Bacteria;p__Firmicutes;c__Bacilli;o__Bacillales;f__Staphylococcaceae;g__Staphylococcus;s__Streptococcus pneumoniae
SGB_43	31	kSGB	30	31	RSZYD18078020_A_saliva.metaspades.bin.36	d__Bacteria;p__Bacteroidota;c__Bacteroidia;o__Bacteroidales;f__Porphyromonadaceae;g__Porphyromonas;s__	d__Bacteria;p__Bacteroidota;c__Bacteroidia;o__Bacteroidales;f__Porphyromonadaceae;g__Porphyromonas;s__	d__Bacteria;p__Bacteroidetes;c__Bacteroidia;o__Bacteroidales;f__Porphyromonadaceae;g__Porphyromonas;s__
SGB_44	207	kSGB	0	1	GCF_900467285.1_AFS020068_genomic	d__Bacteria;p__Proteobacteria;c__Alphaproteobacteria;o__Rhizobiales;f__Rhizobiaceae;g__Agrobacterium;s__Agrobacterium tumefaciens	d__Bacteria;p__Proteobacteria;c__Alphaproteobacteria;o__Rhizobiales;f__Rhizobiaceae;g__Agrobacterium;s__Agrobacterium tumefaciens	d__Bacteria;p__Proteobacteria;c__Alphaproteobacteria;o__Rhizobiales;f__Brucellaceae;g__Agrobacterium;s__Agrobacterium tumefaciens
SGB_45	63	kSGB	62	63	RDPYD18093618_A_togue.metaspades.bin.132	d__Bacteria;p__Firmicutes_A;c__Clostridia;o__Peptostreptococcales;f__Anaerovoracaceae;g__UBA6648;s__	d__Bacteria;p__Firmicutes;c__Clostridia;o__Peptostreptococcales;f__Anaerovoracaceae;g__UBA6648;s__	d__Bacteria;p__Proteobacteria;c__Clostridia;o__Clostridiales;f__Clostridiales Family XIII. Incertae Sedis;g__NCBI_UNKNOWN;s__
SGB_46	50	kSGB	47	48	RSZYD18078565_A_saliva.metaspades.bin.25	d__Bacteria;p__Firmicutes_C;c__Negativicutes;o__Veillonellales;f__Veillonellaceae;g__Veillonella;s__Veillonella infantium	d__Bacteria;p__Firmicutes;c__Negativicutes;o__Veillonellales;f__Veillonellaceae;g__Veillonella;s__Veillonella infantium	d__Bacteria;p__Firmicutes;c__Negativicutes;o__Veillonellales;f__Veillonellaceae;g__Veillonella;s__NCBI_UNKNOWN
SGB_47	12	kSGB	10	11	1852387.3.patric	d__Bacteria;p__Firmicutes;c__Bacilli;o__Lactobacillales;f__Streptococcaceae;g__Streptococcus;s__Streptococcus timonensis	d__Bacteria;p__Firmicutes;c__Bacilli;o__Lactobacillales;f__Streptococcaceae;g__Streptococcus;s__Streptococcus timonensis	d__Bacteria;p__Firmicutes;c__Bacilli;o__Lactobacillales;f__Streptococcaceae;g__Streptococcus;s__NCBI_UNKNOWN
SGB_48	135	kSGB	134	135	RSZYD18078087_A_saliva.metaspades.bin.11	d__Bacteria;p__Firmicutes_A;c__Clostridia;o__Lachnospirales;f__Lachnospiraceae;g__Stomatobaculum;s__	d__Bacteria;p__Firmicutes;c__Clostridia;o__Lachnospirales;f__Lachnospiraceae;g__Stomatobaculum;s__	d__Bacteria;p__Proteobacteria;c__Clostridia;o__Clostridiales;f__Lachnospiraceae;g__Fusobacterium;s__
SGB_49	518	kSGB	0	13	GCF_002146325.1_ASM214632v1_genomic	d__Bacteria;p__Firmicutes;c__Bacilli;o__Bacillales;f__Bacillaceae_G;g__Bacillus_A;s__Bacillus_A anthracis	d__Bacteria;p__Firmicutes;c__Bacilli;o__Bacillales;f__Bacillaceae;g__Bacillus_A;s__Bacillus_A anthracis	d__Bacteria;p__Firmicutes;c__Bacilli;o__Bacillales;f__Bacillaceae;g__Bacillus;s__Bacillus anthracis
SGB_50	207	kSGB	0	12	GCF_003611765.1_ASM361176v1_genomic	d__Bacteria;p__Actinobacteriota;c__Actinobacteria;o__Propionibacteriales;f__Propionibacteriaceae;g__Cutibacterium;s__Cutibacterium acnes	d__Bacteria;p__Actinobacteriota;c__Actinobacteria;o__Propionibacteriales;f__Propionibacteriaceae;g__Cutibacterium;s__Cutibacterium acnes	d__Bacteria;p__Actinobacteria;c__Actinobacteria;o__Propionibacteriales;f__Propionibacteriaceae;g__Propionibacterium;s__NCBI_UNKNOWN
SGB_51	15	kSGB	13	14	YS000404_saliva.spades.bin.23	d__Bacteria;p__Bacteroidota;c__Bacteroidia;o__Bacteroidales;f__Bacteroidaceae;g__Prevotella;s__Prevotella sp000467895	d__Bacteria;p__Bacteroidota;c__Bacteroidia;o__Bacteroidales;f__Bacteroidaceae;g__Prevotella;s__Prevotella sp000467895	d__Bacteria;p__Bacteroidetes;c__Bacteroidia;o__Bacteroidales;f__Prevotellaceae;g__Prevotella;s__NCBI_UNKNOWN
SGB_52	2	kSGB	0	1	SEQF2715	d__Bacteria;p__Chloroflexota;c__Anaerolineae;o__Anaerolineales;f__Anaerolineaceae;g__Anaerolinea;s__Anaerolinea thermophila	d__Bacteria;p__Chloroflexota;c__Anaerolineae;o__Anaerolineales;f__Anaerolineaceae;g__Anaerolinea;s__Anaerolinea thermophila	d__Bacteria;p__Chloroflexi;c__Caldilineae;o__Anaerolineales;f__Anaerolineaceae;g__NCBI_UNKNOWN;s__NCBI_UNKNOWN
SGB_53	39	kSGB	11	13	GCF_000517685.1_SspOBRC6v1.0_genomic	d__Bacteria;p__Firmicutes;c__Bacilli;o__Lactobacillales;f__Streptococcaceae;g__Streptococcus;s__Streptococcus anginosus_C	d__Bacteria;p__Firmicutes;c__Bacilli;o__Lactobacillales;f__Streptococcaceae;g__Streptococcus;s__Streptococcus anginosus_C	d__Bacteria;p__Firmicutes;c__Bacilli;o__Lactobacillales;f__Streptococcaceae;g__Streptococcus;s__Streptococcus anginosus
SGB_54	4	kSGB	0	1	525255.3.patric	d__Bacteria;p__Firmicutes_A;c__Clostridia;o__Tissierellales;f__Helcococcaceae;g__Anaerococcus;s__Anaerococcus tetradius	d__Bacteria;p__Firmicutes;c__Clostridia;o__Tissierellales;f__Helcococcaceae;g__Anaerococcus;s__Anaerococcus tetradius	d__Bacteria;p__Proteobacteria;c__Clostridia;o__Tissierellales;f__Peptoniphilaceae;g__Casaltella;s__NCBI_UNKNOWN
SGB_55	50	kSGB	49	50	RDPYD18300363_A_saliva.metaspades.bin.6	d__Bacteria;p__Proteobacteria;c__Gammaproteobacteria;o__Burkholderiales;f__Neisseriaceae;g__;s__	d__Bacteria;p__Proteobacteria;c__Gammaproteobacteria;o__Burkholderiales;f__Neisseriaceae;g__;s__	d__Bacteria;p__Proteobacteria;c__Gammaproteobacteria;o__Burkholderiales;f__Neisseriaceae;g__;s__
SGB_56	39	kSGB	24	34	GCF_900446705.1_57572_F01_genomic	d__Bacteria;p__Bacteroidota;c__Bacteroidia;o__Flavobacteriales;f__Flavobacteriaceae;g__Capnocytophaga;s__Capnocytophaga ochracea	d__Bacteria;p__Bacteroidota;c__Bacteroidia;o__Flavobacteriales;f__Flavobacteriaceae;g__Capnocytophaga;s__Capnocytophaga ochracea	d__Bacteria;p__Bacteroidetes;c__Bacteroidia;o__Flavobacteriales;f__Flavobacteriaceae;g__NCBI_UNKNOWN;s__NCBI_UNKNOWN
SGB_57	36	kSGB	31	34	GCF_003798325.1_ASM379832v1_genomic	d__Bacteria;p__Actinobacteriota;c__Actinobacteria;o__Propionibacteriales;f__Propionibacteriaceae;g__Propionibacterium;s__Propionibacterium acidifaciens	d__Bacteria;p__Actinobacteriota;c__Actinobacteria;o__Propionibacteriales;f__Propionibacteriaceae;g__Propionibacterium;s__Propionibacterium acidifaciens	d__Bacteria;p__Actinobacteria;c__Actinobacteria;o__Propionibacteriales;f__Propionibacteriaceae;g__Propionibacterium;s__NCBI_UNKNOWN
SGB_58	221	kSGB	0	16	GCF_900205605.1_FRC0043a_genomic	d__Bacteria;p__Actinobacteriota;c__Actinobacteria;o__Mycobacteriales;f__Mycobacteriaceae;g__Corynebacterium;s__Corynebacterium diphtheriae	d__Bacteria;p__Actinobacteriota;c__Actinobacteria;o__Mycobacteriales;f__Mycobacteriaceae;g__Corynebacterium;s__Corynebacterium diphtheriae	d__Bacteria;p__Actinobacteria;c__Actinobacteria;o__Corynebacteriales;f__Corynebacteriaceae;g__Corynebacterium;s__NCBI_UNKNOWN
SGB_59	1000	kSGB	0	7	GCF_900448045.1_52121_B02_genomic	d__Bacteria;p__Firmicutes;c__Bacilli;o__Lactobacillales;f__Enterococcaceae;g__Enterococcus;s__Enterococcus faecalis	d__Bacteria;p__Firmicutes;c__Bacilli;o__Lactobacillales;f__Enterococcaceae;g__Enterococcus;s__Enterococcus faecalis	d__Bacteria;p__Firmicutes;c__Bacilli;o__Lactobacillales;f__Enterococcaceae;g__Enterococcus;s__Enterococcus faecalis
SGB_60	279	kSGB	278	279	RDPYD18300323_A_saliva.metaspades.bin.58	d__Bacteria;p__Patescibacteria;c__Gracilibacteria;o__BD1-5;f__UBA6164;g__GN02-873;s__GN02-873 sp003260345	d__Bacteria;p__Patescibacteria;c__Gracilibacteria;o__BD1-5;f__UBA6164;g__GN02-873;s__GN02-873 sp003260345	d__Bacteria;p__Candidatus Nomurabacteria;c__Candidatus Peribacteria;o__NCBI_UNKNOWN;f__NCBI_UNKNOWN;g__NCBI_UNKNOWN;s__NCBI_UNKNOWN
SGB_61	163	kSGB	159	161	SEQF1935	d__Bacteria;p__Bacteroidota;c__Bacteroidia;o__Bacteroidales;f__Bacteroidaceae;g__Prevotella;s__Prevotella pleuritidis	d__Bacteria;p__Bacteroidota;c__Bacteroidia;o__Bacteroidales;f__Bacteroidaceae;g__Prevotella;s__Prevotella pleuritidis	d__Bacteria;p__Bacteroidetes;c__Bacteroidia;o__Bacteroidales;f__Prevotellaceae;g__Prevotella;s__NCBI_UNKNOWN
SGB_62	13	kSGB	2	6	GCF_002093545.1_ASM209354v1_genomic	d__Bacteria;p__Firmicutes;c__Bacilli;o__Lactobacillales;f__Streptococcaceae;g__Streptococcus;s__Streptococcus oralis_C	d__Bacteria;p__Firmicutes;c__Bacilli;o__Lactobacillales;f__Streptococcaceae;g__Streptococcus;s__Streptococcus oralis_C	d__Bacteria;p__Firmicutes;c__Bacilli;o__Lactobacillales;f__Streptococcaceae;g__Streptococcus;s__Streptococcus oralis
SGB_63	99	kSGB	0	5	SEQF2420	d__Bacteria;p__Firmicutes;c__Bacilli;o__Lactobacillales;f__Lactobacillaceae;g__Lactobacillus;s__Lactobacillus crispatus	d__Bacteria;p__Firmicutes;c__Bacilli;o__Lactobacillales;f__Lactobacillaceae;g__Lactobacillus;s__Lactobacillus crispatus	d__Bacteria;p__Firmicutes;c__Bacilli;o__Lactobacillales;f__Lactobacillaceae;g__Lactobacillus;s__NCBI_UNKNOWN
SGB_64	45	kSGB	42	43	SEQF1393	d__Bacteria;p__Firmicutes_A;c__Clostridia;o__Peptostreptococcales;f__Peptostreptococcaceae;g__Peptostreptococcus;s__Peptostreptococcus stomatis	d__Bacteria;p__Firmicutes;c__Clostridia;o__Peptostreptococcales;f__Peptostreptococcaceae;g__Peptostreptococcus;s__Peptostreptococcus stomatis	d__Bacteria;p__Proteobacteria;c__Clostridia;o__Clostridiales;f__Peptostreptococcaceae;g__NCBI_UNKNOWN;s__NCBI_UNKNOWN
SGB_65	22	kSGB	0	1	GCF_002272645.1_assembly-7523-2_v1_genomic	d__Bacteria;p__Firmicutes;c__Bacilli;o__Bacillales;f__Bacillaceae_D;g__Bacillus_H;s__Bacillus_H clausii	d__Bacteria;p__Firmicutes;c__Bacilli;o__Bacillales;f__Bacillaceae;g__Bacillus_H;s__Bacillus_H clausii	d__Bacteria;p__Firmicutes;c__Bacilli;o__Bacillales;f__Bacillaceae;g__Bacillus;s__Bacillus clausii
SGB_66	5	kSGB	0	1	491915.6.patric	d__Bacteria;p__Firmicutes;c__Bacilli;o__Bacillales;f__Anoxybacillaceae;g__Anoxybacillus;s__Anoxybacillus flavithermus	d__Bacteria;p__Firmicutes;c__Bacilli;o__Bacillales;f__Anoxybacillaceae;g__Anoxybacillus;s__Anoxybacillus flavithermus	d__Bacteria;p__Firmicutes;c__Bacilli;o__Bacillales;f__Bacillaceae;g__Anoxybacillus;s__Anoxybacillus flavithermus
SGB_67	9	kSGB	0	2	GCF_002273005.1_ASM227300v1_genomic	d__Bacteria;p__Actinobacteriota;c__Actinobacteria;o__Mycobacteriales;f__Mycobacteriaceae;g__Corynebacterium;s__Corynebacterium hadale	d__Bacteria;p__Actinobacteriota;c__Actinobacteria;o__Mycobacteriales;f__Mycobacteriaceae;g__Corynebacterium;s__Corynebacterium hadale	d__Bacteria;p__Actinobacteria;c__Actinobacteria;o__Corynebacteriales;f__Corynebacteriaceae;g__Corynebacterium;s__NCBI_UNKNOWN
SGB_68	36	kSGB	33	34	SEQF2216	d__Bacteria;p__Firmicutes;c__Bacilli;o__Lactobacillales;f__Streptococcaceae;g__Streptococcus;s__Streptococcus infantis_H	d__Bacteria;p__Firmicutes;c__Bacilli;o__Lactobacillales;f__Streptococcaceae;g__Streptococcus;s__Streptococcus infantis_H	d__Bacteria;p__Firmicutes;c__Bacilli;o__Lactobacillales;f__Streptococcaceae;g__Streptococcus;s__Streptococcus infantis
SGB_69	47	kSGB	0	6	GCF_001005395.1_ASM100539v1_genomic	d__Bacteria;p__Firmicutes;c__Bacilli;o__Lactobacillales;f__Streptococcaceae;g__Lactococcus;s__Lactococcus lactis_E	d__Bacteria;p__Firmicutes;c__Bacilli;o__Lactobacillales;f__Streptococcaceae;g__Lactococcus;s__Lactococcus lactis_E	d__Bacteria;p__Firmicutes;c__Bacilli;o__Lactobacillales;f__Streptococcaceae;g__NCBI_UNKNOWN;s__Lactococcus lactis
SGB_70	45	kSGB	41	44	ERR2764957.metaspades.bin.7	d__Bacteria;p__Actinobacteriota;c__Actinobacteria;o__Actinomycetales;f__Actinomycetaceae;g__Pauljensenia;s__Pauljensenia odontolyticus_A	d__Bacteria;p__Actinobacteriota;c__Actinobacteria;o__Actinomycetales;f__Actinomycetaceae;g__Pauljensenia;s__Pauljensenia odontolyticus_A	d__Bacteria;p__Actinobacteria;c__Actinobacteria;o__Micrococcales;f__Actinomycetaceae;g__Xylanimonas;s__Actinomyces odontolyticus
SGB_71	92	kSGB	2	10	GCF_002289935.1_ASM228993v1_genomic	d__Bacteria;p__Firmicutes;c__Bacilli;o__Lactobacillales;f__Lactobacillaceae;g__Lactobacillus_B;s__Lactobacillus_B salivarius	d__Bacteria;p__Firmicutes;c__Bacilli;o__Lactobacillales;f__Lactobacillaceae;g__Lactobacillus_B;s__Lactobacillus_B salivarius	d__Bacteria;p__Firmicutes;c__Bacilli;o__Lactobacillales;f__Lactobacillaceae;g__Lactobacillus;s__Lactobacillus salivarius
SGB_72	31	kSGB	30	31	SZAXPI018274-87_RA_dental.metaspades.bin.70	d__Bacteria;p__Patescibacteria;c__Saccharimonadia;o__Saccharimonadales;f__Saccharimonadaceae;g__;s__	d__Bacteria;p__Patescibacteria;c__Saccharimonadia;o__Saccharimonadales;f__Saccharimonadaceae;g__;s__	d__Bacteria;p__Candidatus Nomurabacteria;c__NCBI_UNKNOWN;o__NCBI_UNKNOWN;f__NCBI_UNKNOWN;g__;s__
SGB_73	94	kSGB	93	94	RDPYD18079671_A_togue.metaspades.bin.64	d__Bacteria;p__Bacteroidota;c__Bacteroidia;o__Bacteroidales;f__Bacteroidaceae;g__Alloprevotella;s__	d__Bacteria;p__Bacteroidota;c__Bacteroidia;o__Bacteroidales;f__Bacteroidaceae;g__Alloprevotella;s__	d__Bacteria;p__Bacteroidetes;c__Bacteroidia;o__Bacteroidales;f__Prevotellaceae;g__Alloprevotella;s__
SGB_74	89	kSGB	0	4	GCF_000733995.1_ASM73399v1_genomic	d__Bacteria;p__Firmicutes;c__Bacilli;o__Mycoplasmatales;f__Mycoplasmoidaceae;g__Mycoplasmoides;s__Mycoplasmoides pneumoniae	d__Bacteria;p__Firmicutes;c__Bacilli;o__Mycoplasmatales;f__Mycoplasmoidaceae;g__Mycoplasmoides;s__Mycoplasmoides pneumoniae	d__Bacteria;p__Firmicutes;c__Bacilli;o__Mycoplasmatales;f__Mycoplasmataceae;g__Mycoplasma;s__Mycoplasma pneumoniae
SGB_75	5	kSGB	3	4	1884263.3.patric	d__Bacteria;p__Firmicutes_C;c__Negativicutes;o__Selenomonadales;f__Selenomonadaceae;g__Centipeda;s__Centipeda sp001717585	d__Bacteria;p__Firmicutes;c__Negativicutes;o__Selenomonadales;f__Selenomonadaceae;g__Centipeda;s__Centipeda sp001717585	d__Bacteria;p__Firmicutes;c__Negativicutes;o__Selenomonadales;f__Veillonellaceae;g__Selenomonas;s__NCBI_UNKNOWN
SGB_76	320	kSGB	319	320	RDPYD18300159_A_saliva.metaspades.bin.23	d__Bacteria;p__Firmicutes_A;c__Clostridia;o__Peptostreptococcales;f__Anaerovoracaceae;g__Eubacterium_B;s__	d__Bacteria;p__Firmicutes;c__Clostridia;o__Peptostreptococcales;f__Anaerovoracaceae;g__Eubacterium_B;s__	d__Bacteria;p__Proteobacteria;c__Clostridia;o__Clostridiales;f__Clostridiales Family XIII. Incertae Sedis;g__NCBI_UNKNOWN;s__
SGB_77	1032	kSGB	965	985	GCF_002754075.1_ASM275407v1_genomic	d__Bacteria;p__Bacteroidota;c__Bacteroidia;o__Bacteroidales;f__Porphyromonadaceae;g__Porphyromonas;s__Porphyromonas gingivalis	d__Bacteria;p__Bacteroidota;c__Bacteroidia;o__Bacteroidales;f__Porphyromonadaceae;g__Porphyromonas;s__Porphyromonas gingivalis	d__Bacteria;p__Bacteroidetes;c__Bacteroidia;o__Bacteroidales;f__Porphyromonadaceae;g__Porphyromonas;s__NCBI_UNKNOWN
SGB_78	134	kSGB	0	5	584.202.patric	d__Bacteria;p__Proteobacteria;c__Gammaproteobacteria;o__Enterobacterales;f__Enterobacteriaceae;g__Proteus;s__Proteus mirabilis	d__Bacteria;p__Proteobacteria;c__Gammaproteobacteria;o__Enterobacterales;f__Enterobacteriaceae;g__Proteus;s__Proteus mirabilis	d__Bacteria;p__Proteobacteria;c__Gammaproteobacteria;o__Enterobacterales;f__Enterobacteriaceae;g__Proteus;s__Proteus mirabilis
SGB_79	188	kSGB	187	188	RSZYD18187798_A_saliva.metaspades.bin.16	d__Bacteria;p__Spirochaetota;c__Spirochaetia;o__Treponematales;f__Treponemataceae;g__Treponema_D;s__	d__Bacteria;p__Spirochaetota;c__Spirochaetia;o__Treponematales;f__Treponemataceae;g__Treponema_D;s__	d__Bacteria;p__Spirochaetes;c__Spirochaetia;o__Spirochaetales;f__Spirochaetaceae;g__Treponema;s__
SGB_80	206	kSGB	10	13	GCF_000522865.1_out_k43_n4_samp18-contigs.fa_genomic	d__Bacteria;p__Firmicutes;c__Bacilli;o__Lactobacillales;f__Streptococcaceae;g__Streptococcus;s__Streptococcus mutans	d__Bacteria;p__Firmicutes;c__Bacilli;o__Lactobacillales;f__Streptococcaceae;g__Streptococcus;s__Streptococcus mutans	d__Bacteria;p__Firmicutes;c__Bacilli;o__Lactobacillales;f__Streptococcaceae;g__Streptococcus;s__NCBI_UNKNOWN
SGB_81	166	kSGB	1	13	GCF_001063655.1_ASM106365v1_genomic	d__Bacteria;p__Firmicutes;c__Bacilli;o__Lactobacillales;f__Lactobacillaceae;g__Lactobacillus_C;s__Lactobacillus_C rhamnosus	d__Bacteria;p__Firmicutes;c__Bacilli;o__Lactobacillales;f__Lactobacillaceae;g__Lactobacillus_C;s__Lactobacillus_C rhamnosus	d__Bacteria;p__Firmicutes;c__Bacilli;o__Lactobacillales;f__Lactobacillaceae;g__Lactobacillus;s__Lactobacillus rhamnosus
SGB_82	31	kSGB	0	1	GCF_900447935.1_43071_G02_genomic	d__Bacteria;p__Firmicutes;c__Bacilli;o__Lactobacillales;f__Enterococcaceae;g__Enterococcus_D;s__Enterococcus_D gallinarum	d__Bacteria;p__Firmicutes;c__Bacilli;o__Lactobacillales;f__Enterococcaceae;g__Enterococcus_D;s__Enterococcus_D gallinarum	d__Bacteria;p__Firmicutes;c__Bacilli;o__Lactobacillales;f__Enterococcaceae;g__Enterococcus;s__Enterococcus gallinarum
SGB_83	11	kSGB	10	11	RSZAXPI002458-89_RAH_dental.metaspades.bin.15	d__Bacteria;p__Actinobacteriota;c__Actinobacteria;o__Propionibacteriales;f__Propionibacteriaceae;g__Pseudopropionibacterium;s__	d__Bacteria;p__Actinobacteriota;c__Actinobacteria;o__Propionibacteriales;f__Propionibacteriaceae;g__Pseudopropionibacterium;s__	d__Bacteria;p__Actinobacteria;c__Actinobacteria;o__Propionibacteriales;f__Propionibacteriaceae;g__NCBI_UNKNOWN;s__
SGB_84	483	kSGB	480	482	1017.4.patric	d__Bacteria;p__Bacteroidota;c__Bacteroidia;o__Flavobacteriales;f__Flavobacteriaceae;g__Capnocytophaga;s__Capnocytophaga gingivalis	d__Bacteria;p__Bacteroidota;c__Bacteroidia;o__Flavobacteriales;f__Flavobacteriaceae;g__Capnocytophaga;s__Capnocytophaga gingivalis	d__Bacteria;p__Bacteroidetes;c__Bacteroidia;o__Flavobacteriales;f__Flavobacteriaceae;g__NCBI_UNKNOWN;s__NCBI_UNKNOWN
SGB_85	94	kSGB	91	93	RSZAXPI002630-84_RA_dental.metaspades.bin.53	d__Bacteria;p__Actinobacteriota;c__Actinobacteria;o__Mycobacteriales;f__Mycobacteriaceae;g__Corynebacterium;s__Corynebacterium durum	d__Bacteria;p__Actinobacteriota;c__Actinobacteria;o__Mycobacteriales;f__Mycobacteriaceae;g__Corynebacterium;s__Corynebacterium durum	d__Bacteria;p__Actinobacteria;c__Actinobacteria;o__Corynebacteriales;f__Corynebacteriaceae;g__Corynebacterium;s__NCBI_UNKNOWN
SGB_86	231	kSGB	0	4	GCF_003336815.1_ASM333681v1_genomic	d__Bacteria;p__Firmicutes;c__Bacilli;o__Bacillales;f__Bacillaceae;g__Bacillus;s__Bacillus subtilis	d__Bacteria;p__Firmicutes;c__Bacilli;o__Bacillales;f__Bacillaceae;g__Bacillus;s__Bacillus subtilis	d__Bacteria;p__Firmicutes;c__Bacilli;o__Bacillales;f__Streptococcaceae;g__Bacillus;s__Bacillus murimartini
SGB_87	56	kSGB	0	3	GCF_001957065.1_ASM195706v1_genomic	d__Bacteria;p__Proteobacteria;c__Gammaproteobacteria;o__Burkholderiales;f__Burkholderiaceae;g__Achromobacter;s__Achromobacter xylosoxidans	d__Bacteria;p__Proteobacteria;c__Gammaproteobacteria;o__Burkholderiales;f__Burkholderiaceae;g__Achromobacter;s__Achromobacter xylosoxidans	d__Bacteria;p__Proteobacteria;c__Gammaproteobacteria;o__Burkholderiales;f__Burkholderiaceae;g__Achromobacter;s__Achromobacter xylosoxidans
SGB_88	65	kSGB	0	2	GCF_003702345.1_ASM370234v1_genomic	d__Bacteria;p__Proteobacteria;c__Gammaproteobacteria;o__Pseudomonadales;f__Pseudomonadaceae;g__Pseudomonas_E;s__Pseudomonas_E sp002966775	d__Bacteria;p__Proteobacteria;c__Gammaproteobacteria;o__Pseudomonadales;f__Pseudomonadaceae;g__Pseudomonas_E;s__Pseudomonas_E sp002966775	d__Bacteria;p__Proteobacteria;c__Gammaproteobacteria;o__Pseudomonadales;f__Pseudomonadaceae;g__Paucimonas;s__Pseudomonas fluorescens
SGB_89	48	kSGB	45	47	SEQF1880	d__Bacteria;p__Firmicutes_C;c__Negativicutes;o__Veillonellales;f__Megasphaeraceae;g__Anaeroglobus;s__Anaeroglobus geminatus	d__Bacteria;p__Firmicutes;c__Negativicutes;o__Veillonellales;f__Megasphaeraceae;g__Anaeroglobus;s__Anaeroglobus geminatus	d__Bacteria;p__Firmicutes;c__Negativicutes;o__Veillonellales;f__Veillonellaceae;g__Colibacter;s__NCBI_UNKNOWN
SGB_90	47	kSGB	42	45	SEQF2585	d__Bacteria;p__Firmicutes;c__Bacilli;o__Erysipelotrichales;f__Erysipelotrichaceae;g__Solobacterium;s__Solobacterium moorei	d__Bacteria;p__Firmicutes;c__Bacilli;o__Erysipelotrichales;f__Erysipelotrichaceae;g__Solobacterium;s__Solobacterium moorei	d__Bacteria;p__Firmicutes;c__Bacilli;o__Erysipelotrichales;f__Erysipelotrichaceae;g__Bulleidia;s__NCBI_UNKNOWN
SGB_91	65	kSGB	64	65	RSZYD18078394_A_saliva.metaspades.bin.81	d__Bacteria;p__Firmicutes_C;c__Negativicutes;o__Selenomonadales;f__Selenomonadaceae;g__Mitsuokella;s__	d__Bacteria;p__Firmicutes;c__Negativicutes;o__Selenomonadales;f__Selenomonadaceae;g__Mitsuokella;s__	d__Bacteria;p__Firmicutes;c__Negativicutes;o__Selenomonadales;f__Veillonellaceae;g__NCBI_UNKNOWN;s__
SGB_92	255	kSGB	0	1	GCF_002934085.1_ASM293408v1_genomic	d__Bacteria;p__Firmicutes;c__Bacilli;o__Staphylococcales;f__Staphylococcaceae;g__Staphylococcus;s__Staphylococcus haemolyticus	d__Bacteria;p__Firmicutes;c__Bacilli;o__Staphylococcales;f__Staphylococcaceae;g__Staphylococcus;s__Staphylococcus haemolyticus	d__Bacteria;p__Firmicutes;c__Bacilli;o__Bacillales;f__Staphylococcaceae;g__Staphylococcus;s__Staphylococcus haemolyticus
SGB_93	66	kSGB	44	46	SZAXPI018094-15_RA_dental.metaspades.bin.27	d__Bacteria;p__Actinobacteriota;c__Actinobacteria;o__Actinomycetales;f__Actinomycetaceae;g__Actinomyces;s__	d__Bacteria;p__Actinobacteriota;c__Actinobacteria;o__Actinomycetales;f__Actinomycetaceae;g__Actinomyces;s__	d__Bacteria;p__Actinobacteria;c__Actinobacteria;o__Micrococcales;f__Actinomycetaceae;g__Actinomyces;s__
SGB_94	207	kSGB	206	207	RDPYD18088815_A_saliva.metaspades.bin.7	d__Bacteria;p__Bacteroidota;c__Bacteroidia;o__Bacteroidales;f__Bacteroidaceae;g__F0040;s__	d__Bacteria;p__Bacteroidota;c__Bacteroidia;o__Bacteroidales;f__Bacteroidaceae;g__F0040;s__	d__Bacteria;p__Bacteroidetes;c__Bacteroidia;o__Bacteroidales;f__Prevotellaceae;g__Alloprevotella;s__
SGB_95	102	kSGB	99	101	RSZAXPI002617-32_RA_dental.metaspades.bin.30	d__Bacteria;p__Actinobacteriota;c__Actinobacteria;o__Actinomycetales;f__Actinomycetaceae;g__F0332;s__F0332 sp000466165	d__Bacteria;p__Actinobacteriota;c__Actinobacteria;o__Actinomycetales;f__Actinomycetaceae;g__F0332;s__F0332 sp000466165	d__Bacteria;p__Actinobacteria;c__Actinobacteria;o__Micrococcales;f__Actinomycetaceae;g__Actinomyces;s__NCBI_UNKNOWN
SGB_96	1	kSGB	0	1	HMP_2012__SRS022149__bin_18	d__Bacteria;p__Spirochaetota;c__Spirochaetia;o__Treponematales;f__Treponemataceae;g__;s__	d__Bacteria;p__Spirochaetota;c__Spirochaetia;o__Treponematales;f__Treponemataceae;g__;s__	d__Bacteria;p__Spirochaetes;c__Spirochaetia;o__Spirochaetales;f__Spirochaetaceae;g__;s__
SGB_97	402	kSGB	0	5	GCF_003955925.1_ASM395592v1_genomic	d__Bacteria;p__Proteobacteria;c__Gammaproteobacteria;o__Enterobacterales;f__Enterobacteriaceae;g__Cronobacter;s__Cronobacter sakazakii	d__Bacteria;p__Proteobacteria;c__Gammaproteobacteria;o__Enterobacterales;f__Enterobacteriaceae;g__Cronobacter;s__Cronobacter sakazakii	d__Bacteria;p__Proteobacteria;c__Gammaproteobacteria;o__Enterobacterales;f__Enterobacteriaceae;g__Cronobacter;s__NCBI_UNKNOWN
SGB_98	65	kSGB	1	1	GCF_900184975.1_Chimpanzee_2_2.fasta_genomic	d__Bacteria;p__Verrucomicrobiota;c__Verrucomicrobiae;o__Verrucomicrobiales;f__Akkermansiaceae;g__Akkermansia;s__Akkermansia muciniphila	d__Bacteria;p__Verrucomicrobiota;c__Verrucomicrobiae;o__Verrucomicrobiales;f__Akkermansiaceae;g__Akkermansia;s__Akkermansia muciniphila	d__Bacteria;p__Verrucomicrobia;c__Verrucomicrobiae;o__Verrucomicrobiales;f__Akkermansiaceae;g__NCBI_UNKNOWN;s__Akkermansia muciniphila
SGB_99	21	kSGB	0	1	GCF_001692155.1_ASM169215v1_genomic	d__Bacteria;p__Proteobacteria;c__Alphaproteobacteria;o__Rhizobiales;f__Rhizobiaceae;g__Rhizobium;s__Rhizobium rhizogenes	d__Bacteria;p__Proteobacteria;c__Alphaproteobacteria;o__Rhizobiales;f__Rhizobiaceae;g__Rhizobium;s__Rhizobium rhizogenes	d__Bacteria;p__Proteobacteria;c__Alphaproteobacteria;o__Rhizobiales;f__Brucellaceae;g__Rhizobium;s__Agrobacterium rhizogenes
SGB_100	14	kSGB	0	1	GCF_003052605.1_ASM305260v1_genomic	d__Bacteria;p__Proteobacteria;c__Gammaproteobacteria;o__Pseudomonadales;f__Pseudomonadaceae;g__Pseudomonas_E;s__Pseudomonas_E indoloxydans	d__Bacteria;p__Proteobacteria;c__Gammaproteobacteria;o__Pseudomonadales;f__Pseudomonadaceae;g__Pseudomonas_E;s__Pseudomonas_E indoloxydans	d__Bacteria;p__Proteobacteria;c__Gammaproteobacteria;o__Pseudomonadales;f__Pseudomonadaceae;g__Paucimonas;s__Pseudomonas indoloxydans
SGB_101	7	kSGB	0	1	GCF_001562845.1_ASM156284v1_genomic	d__Bacteria;p__Actinobacteriota;c__Coriobacteriia;o__Coriobacteriales;f__Atopobiaceae;g__Fannyhessea;s__Fannyhessea vaginae	d__Bacteria;p__Actinobacteriota;c__Coriobacteriia;o__Coriobacteriales;f__Atopobiaceae;g__Fannyhessea;s__Fannyhessea vaginae	d__Bacteria;p__Actinobacteria;c__Actinobacteria;o__Coriobacteriales;f__Coriobacteriaceae;g__Atopobium;s__Atopobium vaginae
SGB_102	2	kSGB	1	1	YS000554_saliva.spades.bin.7	d__Bacteria;p__Firmicutes;c__Bacilli;o__Lactobacillales;f__Streptococcaceae;g__Streptococcus;s__	d__Bacteria;p__Firmicutes;c__Bacilli;o__Lactobacillales;f__Streptococcaceae;g__Streptococcus;s__	d__Bacteria;p__Firmicutes;c__Bacilli;o__Lactobacillales;f__Streptococcaceae;g__Streptococcus;s__
SGB_103	237	kSGB	228	235	SEQF2637	d__Bacteria;p__Bacteroidota;c__Bacteroidia;o__Bacteroidales;f__Tannerellaceae;g__Tannerella;s__Tannerella sp003033925	d__Bacteria;p__Bacteroidota;c__Bacteroidia;o__Bacteroidales;f__Tannerellaceae;g__Tannerella;s__Tannerella sp003033925	d__Bacteria;p__Bacteroidetes;c__Bacteroidia;o__Bacteroidales;f__Tannerellaceae;g__Tannerella;s__NCBI_UNKNOWN
SGB_104	242	kSGB	241	241	RSZYD18078535_A_saliva.metaspades.bin.8	d__Bacteria;p__Bacteroidota;c__Bacteroidia;o__Flavobacteriales;f__Weeksellaceae;g__UBA7623;s__	d__Bacteria;p__Bacteroidota;c__Bacteroidia;o__Flavobacteriales;f__Weeksellaceae;g__UBA7623;s__	d__Bacteria;p__Bacteroidetes;c__Bacteroidia;o__Flavobacteriales;f__Flavobacteriaceae;g__NCBI_UNKNOWN;s__
SGB_105	66	kSGB	65	66	RSZYD18187612_A_saliva.metaspades.bin.14	d__Bacteria;p__Bacteroidota;c__Bacteroidia;o__Bacteroidales;f__Bacteroidaceae_A;g__;s__	d__Bacteria;p__Bacteroidota;c__Bacteroidia;o__Bacteroidales;f__Bacteroidaceae;g__;s__	d__Bacteria;p__Bacteroidetes;c__Bacteroidia;o__Bacteroidales;f__Bacteroidaceae;g__;s__
SGB_106	32	kSGB	31	31	RDPYD18300127_A_saliva.metaspades.bin.55	d__Bacteria;p__Patescibacteria;c__Saccharimonadia;o__Saccharimonadales;f__Saccharimonadaceae;g__;s__	d__Bacteria;p__Patescibacteria;c__Saccharimonadia;o__Saccharimonadales;f__Saccharimonadaceae;g__;s__	d__Bacteria;p__Candidatus Nomurabacteria;c__NCBI_UNKNOWN;o__NCBI_UNKNOWN;f__NCBI_UNKNOWN;g__;s__
SGB_107	38	kSGB	0	1	GCF_002968755.1_ASM296875v1_genomic	d__Bacteria;p__Proteobacteria;c__Gammaproteobacteria;o__Pseudomonadales;f__Pseudomonadaceae;g__Pseudomonas;s__Pseudomonas aeruginosa_A	d__Bacteria;p__Proteobacteria;c__Gammaproteobacteria;o__Pseudomonadales;f__Pseudomonadaceae;g__Pseudomonas;s__Pseudomonas aeruginosa_A	d__Bacteria;p__Proteobacteria;c__Gammaproteobacteria;o__Pseudomonadales;f__Pseudomonadaceae;g__Pseudomonas;s__Pseudomonas aeruginosa
SGB_108	42	kSGB	41	42	RSZYD18187330_A_saliva.metaspades.bin.62	d__Bacteria;p__Proteobacteria;c__Gammaproteobacteria;o__Enterobacterales;f__Pasteurellaceae;g__Aggregatibacter;s__	d__Bacteria;p__Proteobacteria;c__Gammaproteobacteria;o__Enterobacterales;f__Pasteurellaceae;g__Aggregatibacter;s__	d__Bacteria;p__Proteobacteria;c__Gammaproteobacteria;o__Enterobacterales;f__NCBI_UNKNOWN;g__NCBI_UNKNOWN;s__
SGB_109	74	kSGB	73	73	RSZYD18187124_A_saliva.metaspades.bin.63	d__Bacteria;p__Patescibacteria;c__Saccharimonadia;o__Saccharimonadales;f__Saccharimonadaceae;g__TM7x;s__	d__Bacteria;p__Patescibacteria;c__Saccharimonadia;o__Saccharimonadales;f__Saccharimonadaceae;g__TM7x;s__	d__Bacteria;p__Candidatus Nomurabacteria;c__NCBI_UNKNOWN;o__NCBI_UNKNOWN;f__NCBI_UNKNOWN;g__NCBI_UNKNOWN;s__
SGB_110	14	kSGB	13	13	RDPYD18089009_A_togue.metaspades.bin.47	d__Bacteria;p__Patescibacteria;c__Saccharimonadia;o__Saccharimonadales;f__Saccharimonadaceae;g__TM7x;s__	d__Bacteria;p__Patescibacteria;c__Saccharimonadia;o__Saccharimonadales;f__Saccharimonadaceae;g__TM7x;s__	d__Bacteria;p__Candidatus Nomurabacteria;c__NCBI_UNKNOWN;o__NCBI_UNKNOWN;f__NCBI_UNKNOWN;g__NCBI_UNKNOWN;s__
SGB_111	76	kSGB	73	75	SEQF2481	d__Bacteria;p__Firmicutes_A;c__Clostridia;o__Lachnospirales;f__Lachnospiraceae;g__Stomatobaculum;s__Stomatobaculum longum	d__Bacteria;p__Firmicutes;c__Clostridia;o__Lachnospirales;f__Lachnospiraceae;g__Stomatobaculum;s__Stomatobaculum longum	d__Bacteria;p__Proteobacteria;c__Clostridia;o__Clostridiales;f__Lachnospiraceae;g__Fusobacterium;s__NCBI_UNKNOWN
SGB_112	13	kSGB	7	11	864563.3.patric	d__Bacteria;p__Firmicutes_C;c__Negativicutes;o__Selenomonadales;f__Selenomonadaceae;g__Centipeda;s__Centipeda sp001189555	d__Bacteria;p__Firmicutes;c__Negativicutes;o__Selenomonadales;f__Selenomonadaceae;g__Centipeda;s__Centipeda sp001189555	d__Bacteria;p__Firmicutes;c__Negativicutes;o__Selenomonadales;f__Veillonellaceae;g__Selenomonas;s__NCBI_UNKNOWN
SGB_113	9	kSGB	3	6	GCF_002148845.1_ASM214884v1_genomic	d__Bacteria;p__Firmicutes;c__Bacilli;o__Erysipelotrichales;f__Erysipelatoclostridiaceae;g__Eggerthia;s__Eggerthia catenaformis	d__Bacteria;p__Firmicutes;c__Bacilli;o__Erysipelotrichales;f__Erysipelatoclostridiaceae;g__Eggerthia;s__Eggerthia catenaformis	d__Bacteria;p__Firmicutes;c__Bacilli;o__Erysipelotrichales;f__Erysipelotrichaceae;g__NCBI_UNKNOWN;s__NCBI_UNKNOWN
SGB_114	133	kSGB	0	9	GCF_002128515.1_ASM212851v1_genomic	d__Bacteria;p__Firmicutes;c__Bacilli;o__Lactobacillales;f__Lactobacillaceae;g__Lactobacillus_H;s__Lactobacillus_H reuteri	d__Bacteria;p__Firmicutes;c__Bacilli;o__Lactobacillales;f__Lactobacillaceae;g__Lactobacillus_H;s__Lactobacillus_H reuteri	d__Bacteria;p__Firmicutes;c__Bacilli;o__Lactobacillales;f__Lactobacillaceae;g__Lactobacillus;s__Lactobacillus reuteri
SGB_115	41	kSGB	38	40	SZAXPI018396-36_RA_saliva.metaspades.bin.28	d__Bacteria;p__Firmicutes_A;c__Clostridia;o__Peptostreptococcales;f__Anaerovoracaceae;g__Eubacterium_M;s__Eubacterium_M brachy	d__Bacteria;p__Firmicutes;c__Clostridia;o__Peptostreptococcales;f__Anaerovoracaceae;g__Eubacterium_M;s__Eubacterium_M brachy	d__Bacteria;p__Proteobacteria;c__Clostridia;o__Clostridiales;f__Clostridiales Family XIII. Incertae Sedis;g__NCBI_UNKNOWN;s__[Eubacterium] brachy
SGB_116	59	kSGB	56	58	641149.3.patric	d__Bacteria;p__Proteobacteria;c__Gammaproteobacteria;o__Burkholderiales;f__Neisseriaceae;g__Neisseria;s__Neisseria sp000090875	d__Bacteria;p__Proteobacteria;c__Gammaproteobacteria;o__Burkholderiales;f__Neisseriaceae;g__Neisseria;s__Neisseria sp000090875	d__Bacteria;p__Proteobacteria;c__Gammaproteobacteria;o__Burkholderiales;f__Neisseriaceae;g__Neisseria;s__NCBI_UNKNOWN
SGB_117	192	kSGB	0	1	GCF_002003705.1_ASM200370v1_genomic	d__Bacteria;p__Proteobacteria;c__Gammaproteobacteria;o__Enterobacterales;f__Enterobacteriaceae;g__Klebsiella_B;s__Klebsiella_B aerogenes	d__Bacteria;p__Proteobacteria;c__Gammaproteobacteria;o__Enterobacterales;f__Enterobacteriaceae;g__Klebsiella_B;s__Klebsiella_B aerogenes	d__Bacteria;p__Proteobacteria;c__Gammaproteobacteria;o__Enterobacterales;f__Enterobacteriaceae;g__Escherichia;s__Klebsiella aerogenes
SGB_118	9	kSGB	0	1	GCF_900589445.1_p2.E10_genomic	d__Bacteria;p__Proteobacteria;c__Gammaproteobacteria;o__Pseudomonadales;f__Pseudomonadaceae;g__Pseudomonas_E;s__Pseudomonas_E marginalis	d__Bacteria;p__Proteobacteria;c__Gammaproteobacteria;o__Pseudomonadales;f__Pseudomonadaceae;g__Pseudomonas_E;s__Pseudomonas_E marginalis	d__Bacteria;p__Proteobacteria;c__Gammaproteobacteria;o__Pseudomonadales;f__Pseudomonadaceae;g__Paucimonas;s__Pseudomonas marginalis
SGB_119	47	kSGB	0	3	GCF_000416345.1_PstB1SMN1_1.0_genomic	d__Bacteria;p__Proteobacteria;c__Gammaproteobacteria;o__Pseudomonadales;f__Pseudomonadaceae;g__Pseudomonas_A;s__Pseudomonas_A stutzeri	d__Bacteria;p__Proteobacteria;c__Gammaproteobacteria;o__Pseudomonadales;f__Pseudomonadaceae;g__Pseudomonas_A;s__Pseudomonas_A stutzeri	d__Bacteria;p__Proteobacteria;c__Gammaproteobacteria;o__Pseudomonadales;f__Pseudomonadaceae;g__Pseudomonas;s__Pseudomonas stutzeri
SGB_120	29	kSGB	6	7	GCF_002238115.1_ASM223811v1_genomic	d__Bacteria;p__Firmicutes;c__Bacilli;o__Lactobacillales;f__Streptococcaceae;g__Streptococcus;s__Streptococcus pseudopneumoniae_O	d__Bacteria;p__Firmicutes;c__Bacilli;o__Lactobacillales;f__Streptococcaceae;g__Streptococcus;s__Streptococcus pseudopneumoniae_O	d__Bacteria;p__Firmicutes;c__Bacilli;o__Lactobacillales;f__Streptococcaceae;g__Streptococcus;s__Streptococcus mitis
SGB_121	84	kSGB	83	84	RSZYD18187767_A_saliva.metaspades.bin.39	d__Bacteria;p__Firmicutes_A;c__Clostridia;o__Lachnospirales;f__Lachnospiraceae;g__;s__	d__Bacteria;p__Firmicutes;c__Clostridia;o__Lachnospirales;f__Lachnospiraceae;g__;s__	d__Bacteria;p__Proteobacteria;c__Clostridia;o__Clostridiales;f__Lachnospiraceae;g__;s__
SGB_122	10	kSGB	9	10	RSZYD18078775_A_saliva.metaspades.bin.75	d__Bacteria;p__Bacteroidota;c__Bacteroidia;o__Bacteroidales;f__UBA932;g__RC9;s__	d__Bacteria;p__Bacteroidota;c__Bacteroidia;o__Bacteroidales;f__UBA932;g__RC9;s__	d__Bacteria;p__Bacteroidetes;c__Bacteroidia;o__Bacteroidales;f__Prevotellaceae;g__Bacteroides;s__
SGB_123	180	kSGB	0	15	GCF_000309625.1_ASM30962v1_genomic	d__Bacteria;p__Firmicutes;c__Bacilli;o__Lactobacillales;f__Lactobacillaceae;g__Lactobacillus_C;s__Lactobacillus_C paracasei	d__Bacteria;p__Firmicutes;c__Bacilli;o__Lactobacillales;f__Lactobacillaceae;g__Lactobacillus_C;s__Lactobacillus_C paracasei	d__Bacteria;p__Firmicutes;c__Bacilli;o__Lactobacillales;f__Lactobacillaceae;g__Lactobacillus;s__Lactobacillus paracasei
SGB_124	6	kSGB	3	5	SEQF1915	d__Bacteria;p__Bacteroidota;c__Bacteroidia;o__Bacteroidales;f__Bacteroidaceae;g__Prevotella;s__Prevotella marshii	d__Bacteria;p__Bacteroidota;c__Bacteroidia;o__Bacteroidales;f__Bacteroidaceae;g__Prevotella;s__Prevotella marshii	d__Bacteria;p__Bacteroidetes;c__Bacteroidia;o__Bacteroidales;f__Prevotellaceae;g__Prevotella;s__NCBI_UNKNOWN
SGB_125	26	kSGB	25	26	SZAXPI018101-22_RA_dental.metaspades.bin.26	d__Bacteria;p__Patescibacteria;c__Saccharimonadia;o__Saccharimonadales;f__Saccharimonadaceae;g__;s__	d__Bacteria;p__Patescibacteria;c__Saccharimonadia;o__Saccharimonadales;f__Saccharimonadaceae;g__;s__	d__Bacteria;p__Candidatus Nomurabacteria;c__NCBI_UNKNOWN;o__NCBI_UNKNOWN;f__NCBI_UNKNOWN;g__;s__
SGB_126	15	kSGB	0	2	GCF_000261505.1_05737_genomic	d__Bacteria;p__Proteobacteria;c__Alphaproteobacteria;o__Rhizobiales;f__Xanthobacteraceae;g__Bradyrhizobium;s__Bradyrhizobium elkanii	d__Bacteria;p__Proteobacteria;c__Alphaproteobacteria;o__Rhizobiales;f__Xanthobacteraceae;g__Bradyrhizobium;s__Bradyrhizobium elkanii	d__Bacteria;p__Proteobacteria;c__Alphaproteobacteria;o__Rhizobiales;f__Bradyrhizobiaceae;g__Bradyrhizobium;s__Bradyrhizobium elkanii
SGB_127	130	kSGB	8	15	GCF_900248205.1_ASM90024820v2_genomic	d__Bacteria;p__Firmicutes;c__Bacilli;o__Lactobacillales;f__Streptococcaceae;g__Lactococcus;s__Lactococcus lactis	d__Bacteria;p__Firmicutes;c__Bacilli;o__Lactobacillales;f__Streptococcaceae;g__Lactococcus;s__Lactococcus lactis	d__Bacteria;p__Firmicutes;c__Bacilli;o__Lactobacillales;f__Streptococcaceae;g__NCBI_UNKNOWN;s__Lactococcus lactis
SGB_128	3	kSGB	0	1	HMP_2012__SRS011111__bin_17	d__Bacteria;p__Fusobacteriota;c__Fusobacteriia;o__Fusobacteriales;f__Leptotrichiaceae;g__Sneathia;s__Sneathia amnii	d__Bacteria;p__Fusobacteriota;c__Fusobacteriia;o__Fusobacteriales;f__Leptotrichiaceae;g__Sneathia;s__Sneathia amnii	d__Bacteria;p__Fusobacteria;c__Fusobacteriia;o__Fusobacteriales;f__NCBI_UNKNOWN;g__NCBI_UNKNOWN;s__NCBI_UNKNOWN
SGB_129	13	kSGB	12	13	RSZYD18187002_A_saliva.metaspades.bin.29	d__Bacteria;p__Patescibacteria;c__Saccharimonadia;o__Saccharimonadales;f__Saccharimonadaceae;g__;s__	d__Bacteria;p__Patescibacteria;c__Saccharimonadia;o__Saccharimonadales;f__Saccharimonadaceae;g__;s__	d__Bacteria;p__Candidatus Nomurabacteria;c__NCBI_UNKNOWN;o__NCBI_UNKNOWN;f__NCBI_UNKNOWN;g__;s__
SGB_130	2	kSGB	0	1	SEQF1847	d__Bacteria;p__Firmicutes;c__Bacilli;o__Lactobacillales;f__Streptococcaceae;g__Streptococcus;s__Streptococcus sp000220065	d__Bacteria;p__Firmicutes;c__Bacilli;o__Lactobacillales;f__Streptococcaceae;g__Streptococcus;s__Streptococcus sp000220065	d__Bacteria;p__Firmicutes;c__Bacilli;o__Lactobacillales;f__Streptococcaceae;g__Streptococcus;s__Streptococcus gordonii
SGB_131	51	kSGB	48	49	RSZAXPI002315-24_RAH_dental.metaspades.bin.6	d__Bacteria;p__Firmicutes_A;c__Clostridia;o__Peptostreptococcales;f__Anaerovoracaceae;g__Eubacterium_B;s__Eubacterium_B infirmum	d__Bacteria;p__Firmicutes;c__Clostridia;o__Peptostreptococcales;f__Anaerovoracaceae;g__Eubacterium_B;s__Eubacterium_B infirmum	d__Bacteria;p__Proteobacteria;c__Clostridia;o__Clostridiales;f__Clostridiales Family XIII. Incertae Sedis;g__NCBI_UNKNOWN;s__[Eubacterium] infirmum
SGB_132	5	kSGB	0	1	2562617094.img	d__Bacteria;p__Actinobacteriota;c__Actinobacteria;o__Mycobacteriales;f__Mycobacteriaceae;g__Corynebacterium;s__Corynebacterium pseudogenitalium	d__Bacteria;p__Actinobacteriota;c__Actinobacteria;o__Mycobacteriales;f__Mycobacteriaceae;g__Corynebacterium;s__Corynebacterium pseudogenitalium	d__Bacteria;p__Actinobacteria;c__Actinobacteria;o__Corynebacteriales;f__Corynebacteriaceae;g__Corynebacterium;s__NCBI_UNKNOWN
SGB_133	7	kSGB	1	1	GCF_000712295.1_sjonesii4.0_genomic	d__Bacteria;p__Synergistota;c__Synergistia;o__Synergistales;f__Synergistaceae;g__Synergistes;s__Synergistes jonesii	d__Bacteria;p__Synergistota;c__Synergistia;o__Synergistales;f__Synergistaceae;g__Synergistes;s__Synergistes jonesii	d__Bacteria;p__Synergistetes;c__Synergistia;o__Synergistales;f__Synergistaceae;g__Synergistes;s__NCBI_UNKNOWN
SGB_134	188	kSGB	186	187	1433844.3.patric	d__Bacteria;p__Bacteroidota;c__Bacteroidia;o__Bacteroidales;f__Bacteroidaceae;g__Prevotella;s__Prevotella sp000599605	d__Bacteria;p__Bacteroidota;c__Bacteroidia;o__Bacteroidales;f__Bacteroidaceae;g__Prevotella;s__Prevotella sp000599605	d__Bacteria;p__Bacteroidetes;c__Bacteroidia;o__Bacteroidales;f__Prevotellaceae;g__Prevotella;s__NCBI_UNKNOWN
SGB_135	3	kSGB	0	1	712528.4.patric	d__Bacteria;p__Firmicutes_C;c__Negativicutes;o__Selenomonadales;f__Selenomonadaceae;g__Centipeda;s__Centipeda sp001683335	d__Bacteria;p__Firmicutes;c__Negativicutes;o__Selenomonadales;f__Selenomonadaceae;g__Centipeda;s__Centipeda sp001683335	d__Bacteria;p__Firmicutes;c__Negativicutes;o__Selenomonadales;f__Veillonellaceae;g__Selenomonas;s__NCBI_UNKNOWN
SGB_136	14	kSGB	9	13	SZAXPI018098-19_RA_dental.metaspades.bin.21	d__Bacteria;p__Actinobacteriota;c__Actinobacteria;o__Actinomycetales;f__Actinomycetaceae;g__Actinomyces;s__Actinomyces johnsonii	d__Bacteria;p__Actinobacteriota;c__Actinobacteria;o__Actinomycetales;f__Actinomycetaceae;g__Actinomyces;s__Actinomyces johnsonii	d__Bacteria;p__Actinobacteria;c__Actinobacteria;o__Micrococcales;f__Actinomycetaceae;g__Actinomyces;s__NCBI_UNKNOWN
SGB_137	25	kSGB	24	25	RSZYD18187701_A_saliva.metaspades.bin.19	d__Bacteria;p__Bacteroidota;c__Bacteroidia;o__Bacteroidales;f__Bacteroidaceae_A;g__;s__	d__Bacteria;p__Bacteroidota;c__Bacteroidia;o__Bacteroidales;f__Bacteroidaceae;g__;s__	d__Bacteria;p__Bacteroidetes;c__Bacteroidia;o__Bacteroidales;f__Bacteroidaceae;g__;s__
SGB_138	25	kSGB	0	2	GCF_002554315.1_ASM255431v1_genomic	d__Bacteria;p__Firmicutes;c__Bacilli;o__Lactobacillales;f__Enterococcaceae;g__Enterococcus_B;s__Enterococcus_B durans	d__Bacteria;p__Firmicutes;c__Bacilli;o__Lactobacillales;f__Enterococcaceae;g__Enterococcus_B;s__Enterococcus_B durans	d__Bacteria;p__Firmicutes;c__Bacilli;o__Lactobacillales;f__Enterococcaceae;g__Enterococcus;s__Enterococcus durans
SGB_139	15	kSGB	12	14	SZAXPI018095-16_RA_dental.metaspades.bin.36	d__Bacteria;p__Actinobacteriota;c__Actinobacteria;o__Actinomycetales;f__Actinomycetaceae;g__Pauljensenia;s__Pauljensenia cardiffensis	d__Bacteria;p__Actinobacteriota;c__Actinobacteria;o__Actinomycetales;f__Actinomycetaceae;g__Pauljensenia;s__Pauljensenia cardiffensis	d__Bacteria;p__Actinobacteria;c__Actinobacteria;o__Micrococcales;f__Actinomycetaceae;g__Xylanimonas;s__Actinomyces cardiffensis
SGB_140	8	kSGB	0	1	GCF_001705225.1_ASM170522v1_genomic	d__Bacteria;p__Proteobacteria;c__Gammaproteobacteria;o__Pseudomonadales;f__Pseudomonadaceae;g__Pseudomonas_A;s__Pseudomonas_A stutzeri_AG	d__Bacteria;p__Proteobacteria;c__Gammaproteobacteria;o__Pseudomonadales;f__Pseudomonadaceae;g__Pseudomonas_A;s__Pseudomonas_A stutzeri_AG	d__Bacteria;p__Proteobacteria;c__Gammaproteobacteria;o__Pseudomonadales;f__Pseudomonadaceae;g__Pseudomonas;s__Pseudomonas stutzeri
SGB_141	95	kSGB	84	87	GCF_002238135.1_ASM223813v1_genomic	d__Bacteria;p__Actinobacteriota;c__Actinobacteria;o__Actinomycetales;f__Micrococcaceae;g__Rothia;s__Rothia aeria	d__Bacteria;p__Actinobacteriota;c__Actinobacteria;o__Actinomycetales;f__Micrococcaceae;g__Rothia;s__Rothia aeria	d__Bacteria;p__Actinobacteria;c__Actinobacteria;o__Micrococcales;f__Micrococcaceae;g__Rothia;s__Rothia dentocariosa
SGB_142	29	kSGB	28	29	SZAXPI018288-133_RA_dental.metaspades.bin.32	d__Bacteria;p__Patescibacteria;c__Saccharimonadia;o__Saccharimonadales;f__Saccharimonadaceae;g__;s__	d__Bacteria;p__Patescibacteria;c__Saccharimonadia;o__Saccharimonadales;f__Saccharimonadaceae;g__;s__	d__Bacteria;p__Candidatus Nomurabacteria;c__NCBI_UNKNOWN;o__NCBI_UNKNOWN;f__NCBI_UNKNOWN;g__;s__
SGB_143	7	kSGB	3	6	SEQF2582	d__Bacteria;p__Bacteroidota;c__Bacteroidia;o__Bacteroidales;f__Bacteroidaceae;g__Prevotella;s__Prevotella baroniae	d__Bacteria;p__Bacteroidota;c__Bacteroidia;o__Bacteroidales;f__Bacteroidaceae;g__Prevotella;s__Prevotella baroniae	d__Bacteria;p__Bacteroidetes;c__Bacteroidia;o__Bacteroidales;f__Prevotellaceae;g__Prevotella;s__NCBI_UNKNOWN
SGB_144	115	kSGB	114	115	RDPYD18089249_A_togue.metaspades.bin.62	d__Bacteria;p__Bacteroidota;c__Bacteroidia;o__Bacteroidales;f__Bacteroidaceae;g__Prevotella;s__	d__Bacteria;p__Bacteroidota;c__Bacteroidia;o__Bacteroidales;f__Bacteroidaceae;g__Prevotella;s__	d__Bacteria;p__Bacteroidetes;c__Bacteroidia;o__Bacteroidales;f__Prevotellaceae;g__Prevotella;s__
SGB_145	38	kSGB	32	34	SZAXPI018186-44_RA_dental.metaspades.bin.23	d__Bacteria;p__Actinobacteriota;c__Actinobacteria;o__Actinomycetales;f__Actinomycetaceae;g__Pauljensenia;s__Pauljensenia sp000185285	d__Bacteria;p__Actinobacteriota;c__Actinobacteria;o__Actinomycetales;f__Actinomycetaceae;g__Pauljensenia;s__Pauljensenia sp000185285	d__Bacteria;p__Actinobacteria;c__Actinobacteria;o__Micrococcales;f__Actinomycetaceae;g__Xylanimonas;s__Kytococcus sedentarius
SGB_146	157	kSGB	1	1	GCF_900461335.1_50279_E02_genomic	d__Bacteria;p__Actinobacteriota;c__Coriobacteriia;o__Coriobacteriales;f__Coriobacteriaceae;g__Collinsella;s__Collinsella aerofaciens	d__Bacteria;p__Actinobacteriota;c__Coriobacteriia;o__Coriobacteriales;f__Coriobacteriaceae;g__Collinsella;s__Collinsella aerofaciens	d__Bacteria;p__Actinobacteria;c__Actinobacteria;o__Coriobacteriales;f__Coriobacteriaceae;g__Collinsella;s__Collinsella aerofaciens
SGB_147	53	kSGB	0	2	GCF_002117345.1_ASM211734v1_genomic	d__Bacteria;p__Firmicutes;c__Bacilli;o__Lactobacillales;f__Lactobacillaceae;g__Lactobacillus_G;s__Lactobacillus_G brevis	d__Bacteria;p__Firmicutes;c__Bacilli;o__Lactobacillales;f__Lactobacillaceae;g__Lactobacillus_G;s__Lactobacillus_G brevis	d__Bacteria;p__Firmicutes;c__Bacilli;o__Lactobacillales;f__Lactobacillaceae;g__Lactobacillus;s__Lactobacillus brevis
SGB_148	21	kSGB	16	19	CM_periimplantitis__SP_143SPI_T016__bin_9	d__Bacteria;p__Actinobacteriota;c__Coriobacteriia;o__Coriobacteriales;f__Atopobiaceae;g__Olsenella;s__Olsenella uli	d__Bacteria;p__Actinobacteriota;c__Coriobacteriia;o__Coriobacteriales;f__Atopobiaceae;g__Olsenella;s__Olsenella uli	d__Bacteria;p__Actinobacteria;c__Actinobacteria;o__Coriobacteriales;f__Coriobacteriaceae;g__Olsenella;s__NCBI_UNKNOWN
SGB_149	62	kSGB	3	8	SEQF2605	d__Bacteria;p__Firmicutes;c__Bacilli;o__Lactobacillales;f__Lactobacillaceae;g__Lactobacillus_H;s__Lactobacillus_H fermentum	d__Bacteria;p__Firmicutes;c__Bacilli;o__Lactobacillales;f__Lactobacillaceae;g__Lactobacillus_H;s__Lactobacillus_H fermentum	d__Bacteria;p__Firmicutes;c__Bacilli;o__Lactobacillales;f__Lactobacillaceae;g__Lactobacillus;s__Lactobacillus fermentum
SGB_150	28	kSGB	0	1	GCF_000368665.1_Acin_grim_CIP_107470_V1_genomic	d__Bacteria;p__Proteobacteria;c__Gammaproteobacteria;o__Pseudomonadales;f__Moraxellaceae;g__Acinetobacter;s__Acinetobacter junii	d__Bacteria;p__Proteobacteria;c__Gammaproteobacteria;o__Pseudomonadales;f__Moraxellaceae;g__Acinetobacter;s__Acinetobacter junii	d__Bacteria;p__Proteobacteria;c__Gammaproteobacteria;o__Pseudomonadales;f__Moraxellaceae;g__Acinetobacter;s__Acinetobacter junii
SGB_151	6	kSGB	5	6	SZAXPI018190-56_RA_dental.metaspades.bin.21	d__Bacteria;p__Patescibacteria;c__Saccharimonadia;o__Saccharimonadales;f__Saccharimonadaceae;g__TM7x;s__	d__Bacteria;p__Patescibacteria;c__Saccharimonadia;o__Saccharimonadales;f__Saccharimonadaceae;g__TM7x;s__	d__Bacteria;p__Candidatus Nomurabacteria;c__NCBI_UNKNOWN;o__NCBI_UNKNOWN;f__NCBI_UNKNOWN;g__NCBI_UNKNOWN;s__
SGB_152	50	kSGB	0	1	GCF_002277735.1_ASM227773v1_genomic	d__Bacteria;p__Proteobacteria;c__Gammaproteobacteria;o__Xanthomonadales;f__Xanthomonadaceae;g__Stenotrophomonas;s__Stenotrophomonas maltophilia_AK	d__Bacteria;p__Proteobacteria;c__Gammaproteobacteria;o__Xanthomonadales;f__Xanthomonadaceae;g__Stenotrophomonas;s__Stenotrophomonas maltophilia_AK	d__Bacteria;p__Proteobacteria;c__Gammaproteobacteria;o__Xanthomonadales;f__Xanthomonadaceae;g__Stenotrophomonas;s__Stenotrophomonas maltophilia
SGB_153	13	kSGB	0	1	GCF_900468545.1_AFS036755_genomic	d__Bacteria;p__Proteobacteria;c__Alphaproteobacteria;o__Rhizobiales;f__Rhizobiaceae;g__Agrobacterium;s__Agrobacterium fabrum_B	d__Bacteria;p__Proteobacteria;c__Alphaproteobacteria;o__Rhizobiales;f__Rhizobiaceae;g__Agrobacterium;s__Agrobacterium fabrum_B	d__Bacteria;p__Proteobacteria;c__Alphaproteobacteria;o__Rhizobiales;f__Brucellaceae;g__Agrobacterium;s__Agrobacterium fabrum
SGB_154	6	kSGB	0	1	SEQF2867	d__Bacteria;p__Proteobacteria;c__Alphaproteobacteria;o__Rhodobacterales;f__Rhodobacteraceae;g__Paracoccus;s__Paracoccus yeei	d__Bacteria;p__Proteobacteria;c__Alphaproteobacteria;o__Rhodobacterales;f__Rhodobacteraceae;g__Paracoccus;s__Paracoccus yeei	d__Bacteria;p__Proteobacteria;c__Alphaproteobacteria;o__Rhodobacterales;f__Rhodobacteraceae;g__Methylarcula;s__NCBI_UNKNOWN
SGB_155	29	kSGB	1	1	GCA_003462325.1_ASM346232v1_genomic	d__Bacteria;p__Firmicutes_A;c__Clostridia;o__Oscillospirales;f__Ruminococcaceae;g__Ruminococcus_D;s__Ruminococcus_D bicirculans	d__Bacteria;p__Firmicutes;c__Clostridia;o__Oscillospirales;f__Ruminococcaceae;g__Ruminococcus_D;s__Ruminococcus_D bicirculans	d__Bacteria;p__Proteobacteria;c__Clostridia;o__Lactobacillales;f__Ruminococcaceae;g__Ruminococcus;s__Ruminococcus bicirculans
SGB_156	61	kSGB	11	13	GCF_000228165.1_SMUT1-NEX_93-345_genomic	d__Bacteria;p__Firmicutes;c__Bacilli;o__Lactobacillales;f__Streptococcaceae;g__Streptococcus;s__Streptococcus sobrinus	d__Bacteria;p__Firmicutes;c__Bacilli;o__Lactobacillales;f__Streptococcaceae;g__Streptococcus;s__Streptococcus sobrinus	d__Bacteria;p__Firmicutes;c__Bacilli;o__Lactobacillales;f__Streptococcaceae;g__Streptococcus;s__Streptococcus sobrinus
SGB_157	38	kSGB	0	6	GCF_001714745.1_ASM171474v1_genomic	d__Bacteria;p__Firmicutes;c__Bacilli;o__Lactobacillales;f__Lactobacillaceae;g__Lactobacillus;s__Lactobacillus johnsonii	d__Bacteria;p__Firmicutes;c__Bacilli;o__Lactobacillales;f__Lactobacillaceae;g__Lactobacillus;s__Lactobacillus johnsonii	d__Bacteria;p__Firmicutes;c__Bacilli;o__Lactobacillales;f__Lactobacillaceae;g__Lactobacillus;s__NCBI_UNKNOWN
SGB_158	30	kSGB	0	1	GCF_001425105.1_Root401_genomic	d__Bacteria;p__Proteobacteria;c__Gammaproteobacteria;o__Pseudomonadales;f__Pseudomonadaceae;g__Pseudomonas_E;s__Pseudomonas_E brassicacearum_C	d__Bacteria;p__Proteobacteria;c__Gammaproteobacteria;o__Pseudomonadales;f__Pseudomonadaceae;g__Pseudomonas_E;s__Pseudomonas_E brassicacearum_C	d__Bacteria;p__Proteobacteria;c__Gammaproteobacteria;o__Pseudomonadales;f__Pseudomonadaceae;g__Paucimonas;s__Pseudomonas brassicacearum
SGB_159	101	kSGB	100	101	RDPYD18093618_A_togue.metaspades.bin.40	d__Bacteria;p__Campylobacterota;c__Campylobacteria;o__Campylobacterales;f__Campylobacteraceae;g__Campylobacter_B;s__	d__Bacteria;p__Campylobacterota;c__Campylobacteria;o__Campylobacterales;f__Campylobacteraceae;g__Campylobacter_B;s__	d__Bacteria;p__Proteobacteria;c__Epsilonproteobacteria;o__Campylobacterales;f__Campylobacteraceae;g__Campylobacter;s__
SGB_160	6	kSGB	0	3	GCF_900454715.1_52700_C01_genomic	d__Bacteria;p__Firmicutes_A;c__Clostridia;o__Tissierellales;f__Peptoniphilaceae;g__Peptoniphilus_A;s__Peptoniphilus_A lacrimalis	d__Bacteria;p__Firmicutes;c__Clostridia;o__Tissierellales;f__Peptoniphilaceae;g__Peptoniphilus_A;s__Peptoniphilus_A lacrimalis	d__Bacteria;p__Proteobacteria;c__Clostridia;o__Tissierellales;f__Peptoniphilaceae;g__Peptoniphilus;s__Peptoniphilus lacrimalis
SGB_161	45	kSGB	40	43	SEQF1663	d__Bacteria;p__Bacteroidota;c__Bacteroidia;o__Bacteroidales;f__Bacteroidaceae;g__Prevotella;s__Prevotella veroralis	d__Bacteria;p__Bacteroidota;c__Bacteroidia;o__Bacteroidales;f__Bacteroidaceae;g__Prevotella;s__Prevotella veroralis	d__Bacteria;p__Bacteroidetes;c__Bacteroidia;o__Bacteroidales;f__Prevotellaceae;g__Prevotella;s__NCBI_UNKNOWN
SGB_162	39	kSGB	0	1	GCF_002884325.1_FW305-BF6_genomic	d__Bacteria;p__Proteobacteria;c__Gammaproteobacteria;o__Pseudomonadales;f__Pseudomonadaceae;g__Pseudomonas_E;s__Pseudomonas_E sp002112885	d__Bacteria;p__Proteobacteria;c__Gammaproteobacteria;o__Pseudomonadales;f__Pseudomonadaceae;g__Pseudomonas_E;s__Pseudomonas_E sp002112885	d__Bacteria;p__Proteobacteria;c__Gammaproteobacteria;o__Pseudomonadales;f__Pseudomonadaceae;g__Paucimonas;s__NCBI_UNKNOWN
SGB_163	48	kSGB	1	5	GCF_003397755.1_ASM339775v1_genomic	d__Bacteria;p__Actinobacteriota;c__Actinobacteria;o__Actinomycetales;f__Bifidobacteriaceae;g__Bifidobacterium;s__Bifidobacterium vaginale	d__Bacteria;p__Actinobacteriota;c__Actinobacteria;o__Actinomycetales;f__Bifidobacteriaceae;g__Bifidobacterium;s__Bifidobacterium vaginale	d__Bacteria;p__Actinobacteria;c__Actinobacteria;o__Micrococcales;f__Bifidobacteriaceae;g__Gardnerella;s__Gardnerella vaginalis
SGB_164	16	kSGB	11	11	SRS001031_10.hgm	d__Bacteria;p__Firmicutes_C;c__Negativicutes;o__Veillonellales;f__Veillonellaceae;g__F0422;s__	d__Bacteria;p__Firmicutes;c__Negativicutes;o__Veillonellales;f__Veillonellaceae;g__F0422;s__	d__Bacteria;p__Firmicutes;c__Negativicutes;o__Veillonellales;f__Veillonellaceae;g__Veillonella;s__
SGB_165	79	kSGB	78	79	RDPYD18300364_A_saliva.metaspades.bin.18	d__Bacteria;p__Bacteroidota;c__Bacteroidia;o__Bacteroidales;f__Tannerellaceae;g__Tannerella;s__	d__Bacteria;p__Bacteroidota;c__Bacteroidia;o__Bacteroidales;f__Tannerellaceae;g__Tannerella;s__	d__Bacteria;p__Bacteroidetes;c__Bacteroidia;o__Bacteroidales;f__Tannerellaceae;g__Tannerella;s__
SGB_166	45	kSGB	0	1	GCF_001021695.1_ASM102169v1_genomic	d__Bacteria;p__Proteobacteria;c__Gammaproteobacteria;o__Pseudomonadales;f__Pseudomonadaceae;g__Pseudomonas_E;s__Pseudomonas_E protegens	d__Bacteria;p__Proteobacteria;c__Gammaproteobacteria;o__Pseudomonadales;f__Pseudomonadaceae;g__Pseudomonas_E;s__Pseudomonas_E protegens	d__Bacteria;p__Proteobacteria;c__Gammaproteobacteria;o__Pseudomonadales;f__Pseudomonadaceae;g__Paucimonas;s__Pseudomonas protegens
SGB_167	3	kSGB	0	1	645127.4.patric	d__Bacteria;p__Actinobacteriota;c__Actinobacteria;o__Mycobacteriales;f__Mycobacteriaceae;g__Corynebacterium;s__Corynebacterium kroppenstedtii	d__Bacteria;p__Actinobacteriota;c__Actinobacteria;o__Mycobacteriales;f__Mycobacteriaceae;g__Corynebacterium;s__Corynebacterium kroppenstedtii	d__Bacteria;p__Actinobacteria;c__Actinobacteria;o__Corynebacteriales;f__Corynebacteriaceae;g__Corynebacterium;s__Corynebacterium kroppenstedtii
SGB_168	40	kSGB	0	3	GCF_002140695.1_ASM214069v1_genomic	d__Bacteria;p__Firmicutes;c__Bacilli;o__Lactobacillales;f__Enterococcaceae;g__Enterococcus_D;s__Enterococcus_D sp002850555	d__Bacteria;p__Firmicutes;c__Bacilli;o__Lactobacillales;f__Enterococcaceae;g__Enterococcus_D;s__Enterococcus_D sp002850555	d__Bacteria;p__Firmicutes;c__Bacilli;o__Lactobacillales;f__Enterococcaceae;g__Enterococcus;s__Enterococcus faecium
SGB_169	6	kSGB	1	1	28037.99.patric	d__Bacteria;p__Firmicutes;c__Bacilli;o__Lactobacillales;f__Streptococcaceae;g__Streptococcus;s__Streptococcus mitis_AG	d__Bacteria;p__Firmicutes;c__Bacilli;o__Lactobacillales;f__Streptococcaceae;g__Streptococcus;s__Streptococcus mitis_AG	d__Bacteria;p__Firmicutes;c__Bacilli;o__Lactobacillales;f__Streptococcaceae;g__Streptococcus;s__Streptococcus mitis
SGB_170	154	kSGB	152	152	RSZYD18187326_A_saliva.metaspades.bin.12	d__Bacteria;p__Firmicutes_C;c__Negativicutes;o__Veillonellales;f__Veillonellaceae;g__Veillonella;s__Veillonella sp002959755	d__Bacteria;p__Firmicutes;c__Negativicutes;o__Veillonellales;f__Veillonellaceae;g__Veillonella;s__Veillonella sp002959755	d__Bacteria;p__Firmicutes;c__Negativicutes;o__Veillonellales;f__Veillonellaceae;g__Veillonella;s__NCBI_UNKNOWN
SGB_171	33	kSGB	30	32	SZAXPI018103-24_RA_dental.metaspades.bin.42	d__Bacteria;p__Firmicutes_A;c__Clostridia;o__Peptostreptococcales;f__Anaerovoracaceae;g__Eubacterium_A;s__Eubacterium_A nodatum	d__Bacteria;p__Firmicutes;c__Clostridia;o__Peptostreptococcales;f__Anaerovoracaceae;g__Eubacterium_A;s__Eubacterium_A nodatum	d__Bacteria;p__Proteobacteria;c__Clostridia;o__Clostridiales;f__Clostridiales Family XIII. Incertae Sedis;g__Eubacterium;s__[Eubacterium] nodatum
SGB_172	1	kSGB	0	1	HMP_2012__SRS016360__bin_5	d__Bacteria;p__Proteobacteria;c__Gammaproteobacteria;o__Burkholderiales;f__Neisseriaceae;g__Eikenella;s__	d__Bacteria;p__Proteobacteria;c__Gammaproteobacteria;o__Burkholderiales;f__Neisseriaceae;g__Eikenella;s__	d__Bacteria;p__Proteobacteria;c__Gammaproteobacteria;o__Burkholderiales;f__Neisseriaceae;g__NCBI_UNKNOWN;s__
SGB_173	83	kSGB	82	83	RSZAXPI002674-21_RA_dental.metaspades.bin.65	d__Bacteria;p__Bacteroidota;c__Bacteroidia;o__Bacteroidales;f__Bacteroidaceae;g__Prevotella;s__	d__Bacteria;p__Bacteroidota;c__Bacteroidia;o__Bacteroidales;f__Bacteroidaceae;g__Prevotella;s__	d__Bacteria;p__Bacteroidetes;c__Bacteroidia;o__Bacteroidales;f__Prevotellaceae;g__Prevotella;s__
SGB_174	92	kSGB	9	19	GCF_003944385.1_ASM394438v1_genomic	d__Bacteria;p__Firmicutes;c__Bacilli;o__Lactobacillales;f__Streptococcaceae;g__Streptococcus;s__Streptococcus oralis	d__Bacteria;p__Firmicutes;c__Bacilli;o__Lactobacillales;f__Streptococcaceae;g__Streptococcus;s__Streptococcus oralis	d__Bacteria;p__Firmicutes;c__Bacilli;o__Lactobacillales;f__Streptococcaceae;g__Streptococcus;s__Streptococcus oralis
SGB_175	9	kSGB	8	9	HMP_2012__SRS055378__bin_53	d__Bacteria;p__Firmicutes_C;c__Negativicutes;o__Selenomonadales;f__Selenomonadaceae;g__Centipeda;s__	d__Bacteria;p__Firmicutes;c__Negativicutes;o__Selenomonadales;f__Selenomonadaceae;g__Centipeda;s__	d__Bacteria;p__Firmicutes;c__Negativicutes;o__Selenomonadales;f__Veillonellaceae;g__Selenomonas;s__
SGB_176	33	kSGB	32	33	RDPYD18079666_A_togue.metaspades.bin.34	d__Bacteria;p__Campylobacterota;c__Campylobacteria;o__Campylobacterales;f__Campylobacteraceae;g__Campylobacter_A;s__	d__Bacteria;p__Campylobacterota;c__Campylobacteria;o__Campylobacterales;f__Campylobacteraceae;g__Campylobacter_A;s__	d__Bacteria;p__Proteobacteria;c__Epsilonproteobacteria;o__Campylobacterales;f__Campylobacteraceae;g__Campylobacter;s__
SGB_177	3	kSGB	1	2	YS000338_saliva.spades.bin.27	d__Bacteria;p__Proteobacteria;c__Gammaproteobacteria;o__Enterobacterales;f__Pasteurellaceae;g__Haemophilus_D;s__	d__Bacteria;p__Proteobacteria;c__Gammaproteobacteria;o__Enterobacterales;f__Pasteurellaceae;g__Haemophilus_D;s__	d__Bacteria;p__Proteobacteria;c__Gammaproteobacteria;o__Enterobacterales;f__NCBI_UNKNOWN;g__Haemophilus;s__
SGB_178	110	kSGB	0	14	GCF_001656415.1_ASM165641v1_genomic	d__Bacteria;p__Proteobacteria;c__Gammaproteobacteria;o__Pseudomonadales;f__Moraxellaceae;g__Moraxella;s__Moraxella catarrhalis	d__Bacteria;p__Proteobacteria;c__Gammaproteobacteria;o__Pseudomonadales;f__Moraxellaceae;g__Moraxella;s__Moraxella catarrhalis	d__Bacteria;p__Proteobacteria;c__Gammaproteobacteria;o__Pseudomonadales;f__Moraxellaceae;g__Moraxella;s__Moraxella catarrhalis
SGB_179	22	kSGB	19	20	626523.3.patric	d__Bacteria;p__Firmicutes_A;c__Clostridia;o__Lachnospirales;f__Lachnospiraceae;g__Shuttleworthia;s__Shuttleworthia satelles	d__Bacteria;p__Firmicutes;c__Clostridia;o__Lachnospirales;f__Lachnospiraceae;g__Shuttleworthia;s__Shuttleworthia satelles	d__Bacteria;p__Proteobacteria;c__Clostridia;o__Clostridiales;f__Lachnospiraceae;g__NCBI_UNKNOWN;s__NCBI_UNKNOWN
SGB_180	40	kSGB	1	8	GCF_900490785.1_G1562_genomic	d__Bacteria;p__Firmicutes;c__Bacilli;o__Lactobacillales;f__Streptococcaceae;g__Streptococcus;s__Streptococcus intermedius	d__Bacteria;p__Firmicutes;c__Bacilli;o__Lactobacillales;f__Streptococcaceae;g__Streptococcus;s__Streptococcus intermedius	d__Bacteria;p__Firmicutes;c__Bacilli;o__Lactobacillales;f__Streptococcaceae;g__Streptococcus;s__Streptococcus intermedius
SGB_181	24	kSGB	20	23	SZAXPI018177-33_RA_dental.metaspades.bin.35	d__Bacteria;p__Actinobacteriota;c__Actinobacteria;o__Actinomycetales;f__Actinomycetaceae;g__Actinomyces;s__Actinomyces massiliensis	d__Bacteria;p__Actinobacteriota;c__Actinobacteria;o__Actinomycetales;f__Actinomycetaceae;g__Actinomyces;s__Actinomyces massiliensis	d__Bacteria;p__Actinobacteria;c__Actinobacteria;o__Micrococcales;f__Actinomycetaceae;g__Actinomyces;s__NCBI_UNKNOWN
SGB_182	1	kSGB	0	1	HMP_2012__SRS019127__bin_24	d__Bacteria;p__Firmicutes_A;c__Clostridia;o__TANB77;f__;g__;s__	d__Bacteria;p__Firmicutes;c__Clostridia;o__TANB77;f__;g__;s__	d__Bacteria;p__Proteobacteria;c__Clostridia;o__Clostridiales;f__;g__;s__
SGB_183	71	kSGB	70	71	RDPYD18089270_A_togue.metaspades.bin.36	d__Bacteria;p__Actinobacteriota;c__Actinobacteria;o__Actinomycetales;f__Actinomycetaceae;g__Pauljensenia;s__	d__Bacteria;p__Actinobacteriota;c__Actinobacteria;o__Actinomycetales;f__Actinomycetaceae;g__Pauljensenia;s__	d__Bacteria;p__Actinobacteria;c__Actinobacteria;o__Micrococcales;f__Actinomycetaceae;g__Xylanimonas;s__
SGB_184	12	kSGB	5	9	RSZYD18078614_A_saliva.metaspades.bin.8	d__Bacteria;p__Firmicutes;c__Bacilli;o__Lactobacillales;f__Streptococcaceae;g__Streptococcus;s__Streptococcus mitis_L	d__Bacteria;p__Firmicutes;c__Bacilli;o__Lactobacillales;f__Streptococcaceae;g__Streptococcus;s__Streptococcus mitis_L	d__Bacteria;p__Firmicutes;c__Bacilli;o__Lactobacillales;f__Streptococcaceae;g__Streptococcus;s__Streptococcus mitis
SGB_185	14	kSGB	0	6	GCF_001811545.1_ASM181154v1_genomic	d__Bacteria;p__Actinobacteriota;c__Actinobacteria;o__Mycobacteriales;f__Mycobacteriaceae;g__Corynebacterium;s__Corynebacterium minutissimum_A	d__Bacteria;p__Actinobacteriota;c__Actinobacteria;o__Mycobacteriales;f__Mycobacteriaceae;g__Corynebacterium;s__Corynebacterium minutissimum_A	d__Bacteria;p__Actinobacteria;c__Actinobacteria;o__Corynebacteriales;f__Corynebacteriaceae;g__Corynebacterium;s__Corynebacterium minutissimum
SGB_186	15	kSGB	0	2	SEQF2428	d__Bacteria;p__Firmicutes;c__Bacilli;o__Lactobacillales;f__Lactobacillaceae;g__Lactobacillus_G;s__Lactobacillus_G buchneri	d__Bacteria;p__Firmicutes;c__Bacilli;o__Lactobacillales;f__Lactobacillaceae;g__Lactobacillus_G;s__Lactobacillus_G buchneri	d__Bacteria;p__Firmicutes;c__Bacilli;o__Lactobacillales;f__Lactobacillaceae;g__Lactobacillus;s__Lactobacillus buchneri
SGB_187	2	kSGB	0	1	1203590.3.patric	d__Bacteria;p__Firmicutes;c__Bacilli;o__Lactobacillales;f__Streptococcaceae;g__Streptococcus;s__Streptococcus sp000411475	d__Bacteria;p__Firmicutes;c__Bacilli;o__Lactobacillales;f__Streptococcaceae;g__Streptococcus;s__Streptococcus sp000411475	d__Bacteria;p__Firmicutes;c__Bacilli;o__Lactobacillales;f__Streptococcaceae;g__Streptococcus;s__NCBI_UNKNOWN
SGB_188	81	kSGB	76	79	RSZAXPI002315-24_RAH_dental.metaspades.bin.3	d__Bacteria;p__Actinobacteriota;c__Actinobacteria;o__Actinomycetales;f__Actinomycetaceae;g__Pauljensenia;s__Pauljensenia hongkongensis	d__Bacteria;p__Actinobacteriota;c__Actinobacteria;o__Actinomycetales;f__Actinomycetaceae;g__Pauljensenia;s__Pauljensenia hongkongensis	d__Bacteria;p__Actinobacteria;c__Actinobacteria;o__Micrococcales;f__Actinomycetaceae;g__Xylanimonas;s__Actinomyces hongkongensis
SGB_189	5	kSGB	0	1	GCF_000377585.1_ASM37758v1_genomic	d__Bacteria;p__Proteobacteria;c__Gammaproteobacteria;o__Burkholderiales;f__Burkholderiaceae;g__Variovorax;s__Variovorax paradoxus	d__Bacteria;p__Proteobacteria;c__Gammaproteobacteria;o__Burkholderiales;f__Burkholderiaceae;g__Variovorax;s__Variovorax paradoxus	d__Bacteria;p__Proteobacteria;c__Gammaproteobacteria;o__Burkholderiales;f__Burkholderiaceae;g__Variovorax;s__Variovorax paradoxus
SGB_190	30	kSGB	0	4	GCF_001753225.1_ASM175322v1_genomic	d__Bacteria;p__Proteobacteria;c__Gammaproteobacteria;o__Burkholderiales;f__Burkholderiaceae;g__Delftia;s__Delftia tsuruhatensis	d__Bacteria;p__Proteobacteria;c__Gammaproteobacteria;o__Burkholderiales;f__Burkholderiaceae;g__Delftia;s__Delftia tsuruhatensis	d__Bacteria;p__Proteobacteria;c__Gammaproteobacteria;o__Burkholderiales;f__Burkholderiaceae;g__NCBI_UNKNOWN;s__Delftia lacustris
SGB_191	6	kSGB	1	2	GCF_000224635.1_Desulfovibrio_sp_6_1_46AFAA_V1_genomic	d__Bacteria;p__Desulfobacterota_A;c__Desulfovibrionia;o__Desulfovibrionales;f__Desulfovibrionaceae;g__Desulfovibrio;s__Desulfovibrio fairfieldensis	d__Bacteria;p__Desulfobacterota;c__Desulfovibrionia;o__Desulfovibrionales;f__Desulfovibrionaceae;g__Desulfovibrio;s__Desulfovibrio fairfieldensis	d__Bacteria;p__Proteobacteria;c__Deltaproteobacteria;o__NCBI_UNKNOWN;f__NCBI_UNKNOWN;g__Desulfovibrio;s__NCBI_UNKNOWN
SGB_192	1	kSGB	0	1	HMP_2012__SRS013946__bin_34	d__Bacteria;p__Campylobacterota;c__Campylobacteria;o__Campylobacterales;f__Campylobacteraceae;g__Campylobacter_A;s__	d__Bacteria;p__Campylobacterota;c__Campylobacteria;o__Campylobacterales;f__Campylobacteraceae;g__Campylobacter_A;s__	d__Bacteria;p__Proteobacteria;c__Epsilonproteobacteria;o__Campylobacterales;f__Campylobacteraceae;g__Campylobacter;s__
SGB_193	8	kSGB	0	2	GCF_900638685.1_58882_C02_genomic	d__Bacteria;p__Proteobacteria;c__Gammaproteobacteria;o__Burkholderiales;f__Neisseriaceae;g__Neisseria_B;s__Neisseria_B weaveri	d__Bacteria;p__Proteobacteria;c__Gammaproteobacteria;o__Burkholderiales;f__Neisseriaceae;g__Neisseria_B;s__Neisseria_B weaveri	d__Bacteria;p__Proteobacteria;c__Gammaproteobacteria;o__Burkholderiales;f__Neisseriaceae;g__Neisseria;s__Neisseria weaveri
SGB_194	65	kSGB	64	65	RSZYD18187797_A_saliva.metaspades.bin.9	d__Bacteria;p__Patescibacteria;c__Saccharimonadia;o__Saccharimonadales;f__Saccharimonadaceae;g__;s__	d__Bacteria;p__Patescibacteria;c__Saccharimonadia;o__Saccharimonadales;f__Saccharimonadaceae;g__;s__	d__Bacteria;p__Candidatus Nomurabacteria;c__NCBI_UNKNOWN;o__NCBI_UNKNOWN;f__NCBI_UNKNOWN;g__;s__
SGB_195	88	kSGB	85	87	SZAXPI018322-24_RA_dental.metaspades.bin.26	d__Bacteria;p__Actinobacteriota;c__Coriobacteriia;o__Coriobacteriales;f__Atopobiaceae;g__Olsenella;s__Olsenella sp001189515	d__Bacteria;p__Actinobacteriota;c__Coriobacteriia;o__Coriobacteriales;f__Atopobiaceae;g__Olsenella;s__Olsenella sp001189515	d__Bacteria;p__Actinobacteria;c__Actinobacteria;o__Coriobacteriales;f__Coriobacteriaceae;g__Olsenella;s__NCBI_UNKNOWN
SGB_196	6	kSGB	0	1	GCF_000738175.1_Cj47444_genomic	d__Bacteria;p__Actinobacteriota;c__Actinobacteria;o__Mycobacteriales;f__Mycobacteriaceae;g__Corynebacterium;s__Corynebacterium jeikeium_C	d__Bacteria;p__Actinobacteriota;c__Actinobacteria;o__Mycobacteriales;f__Mycobacteriaceae;g__Corynebacterium;s__Corynebacterium jeikeium_C	d__Bacteria;p__Actinobacteria;c__Actinobacteria;o__Corynebacteriales;f__Corynebacteriaceae;g__Corynebacterium;s__Corynebacterium jeikeium
SGB_197	5	kSGB	0	2	SEQF1638	d__Bacteria;p__Firmicutes;c__Bacilli;o__Lactobacillales;f__Lactobacillaceae;g__Lactobacillus_G;s__Lactobacillus_G hilgardii	d__Bacteria;p__Firmicutes;c__Bacilli;o__Lactobacillales;f__Lactobacillaceae;g__Lactobacillus_G;s__Lactobacillus_G hilgardii	d__Bacteria;p__Firmicutes;c__Bacilli;o__Lactobacillales;f__Lactobacillaceae;g__Lactobacillus;s__Lactobacillus hilgardii
SGB_198	15	kSGB	5	7	904306.3.patric	d__Bacteria;p__Firmicutes;c__Bacilli;o__Lactobacillales;f__Streptococcaceae;g__Streptococcus;s__Streptococcus vestibularis	d__Bacteria;p__Firmicutes;c__Bacilli;o__Lactobacillales;f__Streptococcaceae;g__Streptococcus;s__Streptococcus vestibularis	d__Bacteria;p__Firmicutes;c__Bacilli;o__Lactobacillales;f__Streptococcaceae;g__Streptococcus;s__NCBI_UNKNOWN
SGB_199	45	kSGB	0	25	GCF_002209185.2_ASM220918v2_genomic	d__Bacteria;p__Actinobacteriota;c__Actinobacteria;o__Mycobacteriales;f__Mycobacteriaceae;g__Corynebacterium;s__Corynebacterium amycolatum	d__Bacteria;p__Actinobacteriota;c__Actinobacteria;o__Mycobacteriales;f__Mycobacteriaceae;g__Corynebacterium;s__Corynebacterium amycolatum	d__Bacteria;p__Actinobacteria;c__Actinobacteria;o__Corynebacteriales;f__Corynebacteriaceae;g__Corynebacterium;s__Corynebacterium amycolatum
SGB_200	21	kSGB	13	14	SEQF2633	d__Bacteria;p__Firmicutes_C;c__Negativicutes;o__Veillonellales;f__Veillonellaceae;g__Veillonella;s__Veillonella dispar_A	d__Bacteria;p__Firmicutes;c__Negativicutes;o__Veillonellales;f__Veillonellaceae;g__Veillonella;s__Veillonella dispar_A	d__Bacteria;p__Firmicutes;c__Negativicutes;o__Veillonellales;f__Veillonellaceae;g__Veillonella;s__Veillonella dispar
SGB_201	7	kSGB	0	1	2018065.3.patric	d__Bacteria;p__Proteobacteria;c__Alphaproteobacteria;o__Acetobacterales;f__Acetobacteraceae;g__Roseomonas;s__Roseomonas mucosa	d__Bacteria;p__Proteobacteria;c__Alphaproteobacteria;o__Acetobacterales;f__Acetobacteraceae;g__Roseomonas;s__Roseomonas mucosa	d__Bacteria;p__Proteobacteria;c__Alphaproteobacteria;o__Rhodospirillales;f__Acetobacteraceae;g__Roseomonas;s__NCBI_UNKNOWN
SGB_202	39	kSGB	36	38	RDPYD18088916_A_togue.metaspades.bin.39	d__Bacteria;p__Firmicutes_A;c__Clostridia;o__Peptostreptococcales;f__Filifactoraceae;g__Filifactor;s__Filifactor alocis	d__Bacteria;p__Firmicutes;c__Clostridia;o__Peptostreptococcales;f__Filifactoraceae;g__Filifactor;s__Filifactor alocis	d__Bacteria;p__Proteobacteria;c__Clostridia;o__Clostridiales;f__Peptostreptococcaceae;g__NCBI_UNKNOWN;s__NCBI_UNKNOWN
SGB_203	19	kSGB	0	1	GCF_003041355.1_ASM304135v1_genomic	d__Bacteria;p__Firmicutes;c__Bacilli;o__Staphylococcales;f__Staphylococcaceae;g__Staphylococcus;s__Staphylococcus warneri_A	d__Bacteria;p__Firmicutes;c__Bacilli;o__Staphylococcales;f__Staphylococcaceae;g__Staphylococcus;s__Staphylococcus warneri_A	d__Bacteria;p__Firmicutes;c__Bacilli;o__Bacillales;f__Staphylococcaceae;g__Staphylococcus;s__Staphylococcus warneri
SGB_204	4	kSGB	0	2	SEQF2708	d__Bacteria;p__Actinobacteriota;c__Actinobacteria;o__Actinomycetales;f__Bifidobacteriaceae;g__Bifidobacterium;s__Bifidobacterium subtile	d__Bacteria;p__Actinobacteriota;c__Actinobacteria;o__Actinomycetales;f__Bifidobacteriaceae;g__Bifidobacterium;s__Bifidobacterium subtile	d__Bacteria;p__Actinobacteria;c__Actinobacteria;o__Micrococcales;f__Bifidobacteriaceae;g__Gardnerella;s__NCBI_UNKNOWN
SGB_205	5	kSGB	1	4	887325.3.patric	d__Bacteria;p__Firmicutes_A;c__Clostridia;o__Lachnospirales;f__Lachnospiraceae;g__Lachnoanaerobaculum;s__Lachnoanaerobaculum saburreum	d__Bacteria;p__Firmicutes;c__Clostridia;o__Lachnospirales;f__Lachnospiraceae;g__Lachnoanaerobaculum;s__Lachnoanaerobaculum saburreum	d__Bacteria;p__Proteobacteria;c__Clostridia;o__Clostridiales;f__Lachnospiraceae;g__NCBI_UNKNOWN;s__Lachnoanaerobaculum saburreum
SGB_206	23	kSGB	0	1	GCF_000761495.1_Ai_1.0_genomic	d__Bacteria;p__Proteobacteria;c__Gammaproteobacteria;o__Pseudomonadales;f__Moraxellaceae;g__Acinetobacter;s__Acinetobacter idrijaensis	d__Bacteria;p__Proteobacteria;c__Gammaproteobacteria;o__Pseudomonadales;f__Moraxellaceae;g__Acinetobacter;s__Acinetobacter idrijaensis	d__Bacteria;p__Proteobacteria;c__Gammaproteobacteria;o__Pseudomonadales;f__Moraxellaceae;g__Acinetobacter;s__Acinetobacter lwoffii
SGB_207	10	kSGB	0	5	SEQF2729	d__Bacteria;p__Bacteroidota;c__Bacteroidia;o__Bacteroidales;f__Bacteroidaceae;g__Prevotella;s__Prevotella bivia	d__Bacteria;p__Bacteroidota;c__Bacteroidia;o__Bacteroidales;f__Bacteroidaceae;g__Prevotella;s__Prevotella bivia	d__Bacteria;p__Bacteroidetes;c__Bacteroidia;o__Bacteroidales;f__Prevotellaceae;g__Prevotella;s__NCBI_UNKNOWN
SGB_208	1	kSGB	0	1	HMP_2012__SRS016575__bin_11	d__Bacteria;p__Patescibacteria;c__Saccharimonadia;o__Saccharimonadales;f__Saccharimonadaceae;g__UBA1103;s__	d__Bacteria;p__Patescibacteria;c__Saccharimonadia;o__Saccharimonadales;f__Saccharimonadaceae;g__UBA1103;s__	d__Bacteria;p__Candidatus Nomurabacteria;c__NCBI_UNKNOWN;o__NCBI_UNKNOWN;f__NCBI_UNKNOWN;g__NCBI_UNKNOWN;s__
SGB_209	52	kSGB	1	8	GCF_002912395.1_ASM291239v1_genomic	d__Bacteria;p__Campylobacterota;c__Campylobacteria;o__Campylobacterales;f__Campylobacteraceae;g__Campylobacter_A;s__Campylobacter_A concisus_I	d__Bacteria;p__Campylobacterota;c__Campylobacteria;o__Campylobacterales;f__Campylobacteraceae;g__Campylobacter_A;s__Campylobacter_A concisus_I	d__Bacteria;p__Proteobacteria;c__Epsilonproteobacteria;o__Campylobacterales;f__Campylobacteraceae;g__Campylobacter;s__Campylobacter concisus
SGB_210	11	kSGB	8	10	762963.3.patric	d__Bacteria;p__Actinobacteriota;c__Actinobacteria;o__Actinomycetales;f__Actinomycetaceae;g__Actinomyces;s__Actinomyces sp000195595	d__Bacteria;p__Actinobacteriota;c__Actinobacteria;o__Actinomycetales;f__Actinomycetaceae;g__Actinomyces;s__Actinomyces sp000195595	d__Bacteria;p__Actinobacteria;c__Actinobacteria;o__Micrococcales;f__Actinomycetaceae;g__Actinomyces;s__NCBI_UNKNOWN
SGB_211	5	kSGB	3	4	712122.3.patric	d__Bacteria;p__Actinobacteriota;c__Actinobacteria;o__Actinomycetales;f__Actinomycetaceae;g__Actinomyces;s__Actinomyces sp001278845	d__Bacteria;p__Actinobacteriota;c__Actinobacteria;o__Actinomycetales;f__Actinomycetaceae;g__Actinomyces;s__Actinomyces sp001278845	d__Bacteria;p__Actinobacteria;c__Actinobacteria;o__Micrococcales;f__Actinomycetaceae;g__Actinomyces;s__NCBI_UNKNOWN
SGB_212	20	kSGB	19	20	RSZAXPI002314-23_RAH_dental.metaspades.bin.80	d__Bacteria;p__Proteobacteria;c__Gammaproteobacteria;o__Burkholderiales;f__Rhodocyclaceae;g__Propionivibrio;s__	d__Bacteria;p__Proteobacteria;c__Gammaproteobacteria;o__Burkholderiales;f__Rhodocyclaceae;g__Propionivibrio;s__	d__Bacteria;p__Proteobacteria;c__Gammaproteobacteria;o__Burkholderiales;f__Zoogloeaceae;g__Candidatus Accumulibacter;s__
SGB_213	37	kSGB	36	37	RDPYD18088905_A_togue.metaspades.bin.58	d__Bacteria;p__Patescibacteria;c__Gracilibacteria;o__Absconditabacterales;f__X112;g__HOT-345;s__HOT-345 sp003260355	d__Bacteria;p__Patescibacteria;c__Gracilibacteria;o__Absconditabacterales;f__X112;g__HOT-345;s__HOT-345 sp003260355	d__Bacteria;p__Candidatus Nomurabacteria;c__Candidatus Peribacteria;o__NCBI_UNKNOWN;f__NCBI_UNKNOWN;g__NCBI_UNKNOWN;s__NCBI_UNKNOWN
SGB_214	5	kSGB	0	1	GCF_001311355.1_ASM131135v1_genomic	d__Bacteria;p__Firmicutes;c__Bacilli;o__Lactobacillales;f__Lactobacillaceae;g__Lactobacillus_G;s__Lactobacillus_G parafarraginis	d__Bacteria;p__Firmicutes;c__Bacilli;o__Lactobacillales;f__Lactobacillaceae;g__Lactobacillus_G;s__Lactobacillus_G parafarraginis	d__Bacteria;p__Firmicutes;c__Bacilli;o__Lactobacillales;f__Lactobacillaceae;g__Lactobacillus;s__Lactobacillus parafarraginis
SGB_215	52	kSGB	0	1	GCF_004563765.1_ASM456376v1_genomic	d__Bacteria;p__Actinobacteriota;c__Actinobacteria;o__Actinomycetales;f__Micrococcaceae;g__Micrococcus;s__Micrococcus luteus	d__Bacteria;p__Actinobacteriota;c__Actinobacteria;o__Actinomycetales;f__Micrococcaceae;g__Micrococcus;s__Micrococcus luteus	d__Bacteria;p__Actinobacteria;c__Actinobacteria;o__Micrococcales;f__Micrococcaceae;g__Micrococcus;s__Micrococcus luteus
SGB_216	65	kSGB	61	62	SRR8114076.metaspades.bin.29	d__Bacteria;p__Actinobacteriota;c__Actinobacteria;o__Actinomycetales;f__Actinomycetaceae;g__Pauljensenia;s__Pauljensenia sp000466265	d__Bacteria;p__Actinobacteriota;c__Actinobacteria;o__Actinomycetales;f__Actinomycetaceae;g__Pauljensenia;s__Pauljensenia sp000466265	d__Bacteria;p__Actinobacteria;c__Actinobacteria;o__Micrococcales;f__Actinomycetaceae;g__Xylanimonas;s__NCBI_UNKNOWN
SGB_217	6	kSGB	4	6	RDPYD18189874_A_saliva.metaspades.bin.23	d__Bacteria;p__Proteobacteria;c__Gammaproteobacteria;o__Burkholderiales;f__Neisseriaceae;g__Eikenella;s__	d__Bacteria;p__Proteobacteria;c__Gammaproteobacteria;o__Burkholderiales;f__Neisseriaceae;g__Eikenella;s__	d__Bacteria;p__Proteobacteria;c__Gammaproteobacteria;o__Burkholderiales;f__Neisseriaceae;g__NCBI_UNKNOWN;s__
SGB_218	3	kSGB	0	1	GCF_002884935.1_ASM288493v1_genomic	d__Bacteria;p__Actinobacteriota;c__Actinobacteria;o__Mycobacteriales;f__Mycobacteriaceae;g__Corynebacterium;s__Corynebacterium tuscaniense	d__Bacteria;p__Actinobacteriota;c__Actinobacteria;o__Mycobacteriales;f__Mycobacteriaceae;g__Corynebacterium;s__Corynebacterium tuscaniense	d__Bacteria;p__Actinobacteria;c__Actinobacteria;o__Corynebacteriales;f__Corynebacteriaceae;g__Corynebacterium;s__NCBI_UNKNOWN
SGB_219	12	kSGB	6	10	SEQF1858	d__Bacteria;p__Firmicutes_C;c__Negativicutes;o__Selenomonadales;f__Selenomonadaceae;g__Centipeda;s__Centipeda artemidis	d__Bacteria;p__Firmicutes;c__Negativicutes;o__Selenomonadales;f__Selenomonadaceae;g__Centipeda;s__Centipeda artemidis	d__Bacteria;p__Firmicutes;c__Negativicutes;o__Selenomonadales;f__Veillonellaceae;g__Selenomonas;s__Selenomonas artemidis
SGB_220	72	kSGB	69	71	SZAXPI018317-19_RA_dental.metaspades.bin.20	d__Bacteria;p__Firmicutes_A;c__Clostridia;o__Peptostreptococcales;f__Anaerovoracaceae;g__Eubacterium_N;s__Eubacterium_N saphenum	d__Bacteria;p__Firmicutes;c__Clostridia;o__Peptostreptococcales;f__Anaerovoracaceae;g__Eubacterium_N;s__Eubacterium_N saphenum	d__Bacteria;p__Proteobacteria;c__Clostridia;o__Clostridiales;f__Clostridiales Family XIII. Incertae Sedis;g__NCBI_UNKNOWN;s__[Eubacterium] saphenum
SGB_221	63	kSGB	61	61	RDPYD18089243_A_togue.metaspades.bin.43	d__Bacteria;p__Patescibacteria;c__Saccharimonadia;o__Saccharimonadales;f__Saccharimonadaceae;g__;s__	d__Bacteria;p__Patescibacteria;c__Saccharimonadia;o__Saccharimonadales;f__Saccharimonadaceae;g__;s__	d__Bacteria;p__Candidatus Nomurabacteria;c__NCBI_UNKNOWN;o__NCBI_UNKNOWN;f__NCBI_UNKNOWN;g__;s__
SGB_222	57	kSGB	0	1	GCF_004329485.1_ASM432948v1_genomic	d__Bacteria;p__Firmicutes;c__Bacilli;o__Staphylococcales;f__Staphylococcaceae;g__Staphylococcus;s__Staphylococcus lugdunensis	d__Bacteria;p__Firmicutes;c__Bacilli;o__Staphylococcales;f__Staphylococcaceae;g__Staphylococcus;s__Staphylococcus lugdunensis	d__Bacteria;p__Firmicutes;c__Bacilli;o__Bacillales;f__Staphylococcaceae;g__Staphylococcus;s__NCBI_UNKNOWN
SGB_223	5	kSGB	0	1	712633.3.patric	d__Bacteria;p__Firmicutes;c__Bacilli;o__Lactobacillales;f__Streptococcaceae;g__Streptococcus;s__Streptococcus sp001553685	d__Bacteria;p__Firmicutes;c__Bacilli;o__Lactobacillales;f__Streptococcaceae;g__Streptococcus;s__Streptococcus sp001553685	d__Bacteria;p__Firmicutes;c__Bacilli;o__Lactobacillales;f__Streptococcaceae;g__Streptococcus;s__NCBI_UNKNOWN
SGB_224	8	kSGB	5	7	SEQF1958	d__Bacteria;p__Firmicutes_C;c__Negativicutes;o__Selenomonadales;f__Selenomonadaceae;g__Centipeda;s__Centipeda periodontii	d__Bacteria;p__Firmicutes;c__Negativicutes;o__Selenomonadales;f__Selenomonadaceae;g__Centipeda;s__Centipeda periodontii	d__Bacteria;p__Firmicutes;c__Negativicutes;o__Selenomonadales;f__Veillonellaceae;g__Selenomonas;s__NCBI_UNKNOWN
SGB_225	7	kSGB	6	7	RDPYD18089244_A_togue.metaspades.bin.91	d__Bacteria;p__Firmicutes_A;c__Clostridia;o__Peptostreptococcales;f__Filifactoraceae;g__Peptoanaerobacter;s__	d__Bacteria;p__Firmicutes;c__Clostridia;o__Peptostreptococcales;f__Filifactoraceae;g__Peptoanaerobacter;s__	d__Bacteria;p__Proteobacteria;c__Clostridia;o__Clostridiales;f__Peptostreptococcaceae;g__NCBI_UNKNOWN;s__
SGB_226	34	kSGB	33	33	ERS537359_13.hgm	d__Bacteria;p__Firmicutes_C;c__Negativicutes;o__Veillonellales;f__Veillonellaceae;g__Veillonella;s__Veillonella parvula	d__Bacteria;p__Firmicutes;c__Negativicutes;o__Veillonellales;f__Veillonellaceae;g__Veillonella;s__Veillonella parvula	d__Bacteria;p__Firmicutes;c__Negativicutes;o__Veillonellales;f__Veillonellaceae;g__Veillonella;s__Veillonella parvula
SGB_227	6	kSGB	5	6	RSZAXPI002630-84_RA_dental.metaspades.bin.6	d__Bacteria;p__Fusobacteriota;c__Fusobacteriia;o__Fusobacteriales;f__Leptotrichiaceae;g__Leptotrichia;s__	d__Bacteria;p__Fusobacteriota;c__Fusobacteriia;o__Fusobacteriales;f__Leptotrichiaceae;g__Leptotrichia;s__	d__Bacteria;p__Fusobacteria;c__Fusobacteriia;o__Fusobacteriales;f__NCBI_UNKNOWN;g__Leptotrichia;s__
SGB_228	2	kSGB	1	2	HMP_2012__SRS015803__bin_4	d__Bacteria;p__Actinobacteriota;c__Actinobacteria;o__Mycobacteriales;f__Mycobacteriaceae;g__Corynebacterium;s__	d__Bacteria;p__Actinobacteriota;c__Actinobacteria;o__Mycobacteriales;f__Mycobacteriaceae;g__Corynebacterium;s__	d__Bacteria;p__Actinobacteria;c__Actinobacteria;o__Corynebacteriales;f__Corynebacteriaceae;g__Corynebacterium;s__
SGB_229	3	kSGB	0	1	SEQF1611	d__Bacteria;p__Synergistota;c__Synergistia;o__Synergistales;f__Dethiosulfovibrionaceae;g__Pyramidobacter;s__Pyramidobacter piscolens	d__Bacteria;p__Synergistota;c__Synergistia;o__Synergistales;f__Dethiosulfovibrionaceae;g__Pyramidobacter;s__Pyramidobacter piscolens	d__Bacteria;p__Synergistetes;c__Synergistia;o__Synergistales;f__Synergistaceae;g__NCBI_UNKNOWN;s__NCBI_UNKNOWN
SGB_230	3	kSGB	2	3	SZAXPI018095-16_RA_dental.metaspades.bin.27	d__Bacteria;p__Bacteroidota;c__Bacteroidia;o__Bacteroidales;f__Bacteroidaceae;g__Prevotella;s__	d__Bacteria;p__Bacteroidota;c__Bacteroidia;o__Bacteroidales;f__Bacteroidaceae;g__Prevotella;s__	d__Bacteria;p__Bacteroidetes;c__Bacteroidia;o__Bacteroidales;f__Prevotellaceae;g__Prevotella;s__
SGB_231	13	kSGB	0	1	29394.18.patric	d__Bacteria;p__Firmicutes;c__Bacilli;o__Lactobacillales;f__Carnobacteriaceae;g__Dolosigranulum;s__Dolosigranulum pigrum	d__Bacteria;p__Firmicutes;c__Bacilli;o__Lactobacillales;f__Carnobacteriaceae;g__Dolosigranulum;s__Dolosigranulum pigrum	d__Bacteria;p__Firmicutes;c__Bacilli;o__Lactobacillales;f__Carnobacteriaceae;g__NCBI_UNKNOWN;s__NCBI_UNKNOWN
SGB_232	36	kSGB	33	35	RSZAXPI002313-22_RAH_dental.metaspades.bin.4	d__Bacteria;p__Actinobacteriota;c__Actinobacteria;o__Actinomycetales;f__Actinomycetaceae;g__Actinomyces;s__Actinomyces dentalis	d__Bacteria;p__Actinobacteriota;c__Actinobacteria;o__Actinomycetales;f__Actinomycetaceae;g__Actinomyces;s__Actinomyces dentalis	d__Bacteria;p__Actinobacteria;c__Actinobacteria;o__Micrococcales;f__Actinomycetaceae;g__Actinomyces;s__NCBI_UNKNOWN
SGB_233	6	kSGB	4	4	RSZYD18078479_A_saliva.metaspades.bin.3	d__Bacteria;p__Firmicutes;c__Bacilli;o__Lactobacillales;f__Streptococcaceae;g__Streptococcus;s__	d__Bacteria;p__Firmicutes;c__Bacilli;o__Lactobacillales;f__Streptococcaceae;g__Streptococcus;s__	d__Bacteria;p__Firmicutes;c__Bacilli;o__Lactobacillales;f__Streptococcaceae;g__Streptococcus;s__
SGB_234	5	kSGB	1	1	650633000.img	d__Bacteria;p__Verrucomicrobiota;c__Lentisphaeria;o__Victivallales;f__Victivallaceae;g__Victivallis;s__Victivallis vadensis	d__Bacteria;p__Verrucomicrobiota;c__Lentisphaeria;o__Victivallales;f__Victivallaceae;g__Victivallis;s__Victivallis vadensis	d__Bacteria;p__Verrucomicrobia;c__NCBI_UNKNOWN;o__Victivallales;f__NCBI_UNKNOWN;g__NCBI_UNKNOWN;s__NCBI_UNKNOWN
SGB_235	9	kSGB	0	1	GCF_004102925.1_ASM410292v1_genomic	d__Bacteria;p__Proteobacteria;c__Alphaproteobacteria;o__Caulobacterales;f__Caulobacteraceae;g__Brevundimonas;s__Brevundimonas diminuta	d__Bacteria;p__Proteobacteria;c__Alphaproteobacteria;o__Caulobacterales;f__Caulobacteraceae;g__Brevundimonas;s__Brevundimonas diminuta	d__Bacteria;p__Proteobacteria;c__Alphaproteobacteria;o__Caulobacterales;f__Caulobacteraceae;g__NCBI_UNKNOWN;s__Brevundimonas diminuta
SGB_236	2	kSGB	0	2	CM_periimplantitis__SP_163SPI_T016__bin_10	d__Bacteria;p__Patescibacteria;c__Saccharimonadia;o__Saccharimonadales;f__Saccharimonadaceae;g__UBA1103;s__	d__Bacteria;p__Patescibacteria;c__Saccharimonadia;o__Saccharimonadales;f__Saccharimonadaceae;g__UBA1103;s__	d__Bacteria;p__Candidatus Nomurabacteria;c__NCBI_UNKNOWN;o__NCBI_UNKNOWN;f__NCBI_UNKNOWN;g__NCBI_UNKNOWN;s__
SGB_237	10	kSGB	0	1	GCF_001742045.1_ASM174204v1_genomic	d__Bacteria;p__Firmicutes;c__Bacilli;o__Lactobacillales;f__Lactobacillaceae;g__Lactobacillus;s__Lactobacillus jensenii_A	d__Bacteria;p__Firmicutes;c__Bacilli;o__Lactobacillales;f__Lactobacillaceae;g__Lactobacillus;s__Lactobacillus jensenii_A	d__Bacteria;p__Firmicutes;c__Bacilli;o__Lactobacillales;f__Lactobacillaceae;g__Lactobacillus;s__Lactobacillus jensenii
SGB_238	5	kSGB	0	2	GCF_900120125.1_PRJEB18020_genomic	d__Bacteria;p__Firmicutes;c__Bacilli;o__Staphylococcales;f__Gemellaceae;g__Gemella;s__Gemella massiliensis	d__Bacteria;p__Firmicutes;c__Bacilli;o__Staphylococcales;f__Gemellaceae;g__Gemella;s__Gemella massiliensis	d__Bacteria;p__Firmicutes;c__Bacilli;o__Bacillales;f__Streptococcaceae;g__Gemella;s__NCBI_UNKNOWN
SGB_239	23	kSGB	22	23	HMP_2012__SRS014894__bin_16	d__Bacteria;p__Actinobacteriota;c__Actinobacteria;o__Propionibacteriales;f__Propionibacteriaceae;g__Pseudopropionibacterium;s__	d__Bacteria;p__Actinobacteriota;c__Actinobacteria;o__Propionibacteriales;f__Propionibacteriaceae;g__Pseudopropionibacterium;s__	d__Bacteria;p__Actinobacteria;c__Actinobacteria;o__Propionibacteriales;f__Propionibacteriaceae;g__NCBI_UNKNOWN;s__
SGB_240	11	kSGB	10	11	SRR8114072.metaspades.bin.29	d__Bacteria;p__Actinobacteriota;c__Actinobacteria;o__Actinomycetales;f__Actinomycetaceae;g__Pauljensenia;s__Pauljensenia odontolyticus_C	d__Bacteria;p__Actinobacteriota;c__Actinobacteria;o__Actinomycetales;f__Actinomycetaceae;g__Pauljensenia;s__Pauljensenia odontolyticus_C	d__Bacteria;p__Actinobacteria;c__Actinobacteria;o__Micrococcales;f__Actinomycetaceae;g__Xylanimonas;s__Actinomyces odontolyticus
SGB_241	11	kSGB	8	10	RSZYD18187952_A_saliva.metaspades.bin.30	d__Bacteria;p__Actinobacteriota;c__Actinobacteria;o__Actinomycetales;f__Actinomycetaceae;g__Actinomyces;s__Actinomyces oris_E	d__Bacteria;p__Actinobacteriota;c__Actinobacteria;o__Actinomycetales;f__Actinomycetaceae;g__Actinomyces;s__Actinomyces oris_E	d__Bacteria;p__Actinobacteria;c__Actinobacteria;o__Micrococcales;f__Actinomycetaceae;g__Actinomyces;s__Actinomyces oris
SGB_242	62	kSGB	58	60	SEQF2749	d__Bacteria;p__Proteobacteria;c__Gammaproteobacteria;o__Burkholderiales;f__Burkholderiaceae;g__Ottowia;s__Ottowia sp001262075	d__Bacteria;p__Proteobacteria;c__Gammaproteobacteria;o__Burkholderiales;f__Burkholderiaceae;g__Ottowia;s__Ottowia sp001262075	d__Bacteria;p__Proteobacteria;c__Gammaproteobacteria;o__Burkholderiales;f__Burkholderiaceae;g__NCBI_UNKNOWN;s__NCBI_UNKNOWN
SGB_243	57	kSGB	0	9	SEQF2545	d__Bacteria;p__Spirochaetota;c__Spirochaetia;o__Treponematales;f__Treponemataceae;g__Treponema;s__Treponema pallidum	d__Bacteria;p__Spirochaetota;c__Spirochaetia;o__Treponematales;f__Treponemataceae;g__Treponema;s__Treponema pallidum	d__Bacteria;p__Spirochaetes;c__Spirochaetia;o__Spirochaetales;f__Spirochaetaceae;g__Treponema;s__Treponema paraluiscuniculi
SGB_244	20	kSGB	0	1	GCF_000421945.1_genome_genomic	d__Bacteria;p__Proteobacteria;c__Alphaproteobacteria;o__Rhizobiales;f__Rhizobiaceae;g__Agrobacterium;s__	d__Bacteria;p__Proteobacteria;c__Alphaproteobacteria;o__Rhizobiales;f__Rhizobiaceae;g__Agrobacterium;s__	d__Bacteria;p__Proteobacteria;c__Alphaproteobacteria;o__Rhizobiales;f__Brucellaceae;g__Agrobacterium;s__
SGB_245	3	kSGB	0	1	SEQF3039	d__Bacteria;p__Actinobacteriota;c__Actinobacteria;o__Mycobacteriales;f__Mycobacteriaceae;g__Corynebacterium;s__Corynebacterium sp001812805	d__Bacteria;p__Actinobacteriota;c__Actinobacteria;o__Mycobacteriales;f__Mycobacteriaceae;g__Corynebacterium;s__Corynebacterium sp001812805	d__Bacteria;p__Actinobacteria;c__Actinobacteria;o__Corynebacteriales;f__Corynebacteriaceae;g__Corynebacterium;s__NCBI_UNKNOWN
SGB_246	28	kSGB	26	27	RSZAXPI002637-96_RA_dental.metaspades.bin.30	d__Bacteria;p__Actinobacteriota;c__Actinobacteria;o__Actinomycetales;f__Actinomycetaceae;g__Actinomyces;s__Actinomyces sp002999235	d__Bacteria;p__Actinobacteriota;c__Actinobacteria;o__Actinomycetales;f__Actinomycetaceae;g__Actinomyces;s__Actinomyces sp002999235	d__Bacteria;p__Actinobacteria;c__Actinobacteria;o__Micrococcales;f__Actinomycetaceae;g__Actinomyces;s__NCBI_UNKNOWN
SGB_247	22	kSGB	19	20	RSZAXPI002321-33_RAH_dental.metaspades.bin.43	d__Bacteria;p__Actinobacteriota;c__Actinobacteria;o__Actinomycetales;f__Bifidobacteriaceae;g__Scardovia;s__Scardovia wiggsiae	d__Bacteria;p__Actinobacteriota;c__Actinobacteria;o__Actinomycetales;f__Bifidobacteriaceae;g__Scardovia;s__Scardovia wiggsiae	d__Bacteria;p__Actinobacteria;c__Actinobacteria;o__Micrococcales;f__Bifidobacteriaceae;g__NCBI_UNKNOWN;s__NCBI_UNKNOWN
SGB_248	1	kSGB	0	1	HMP_2012__SRS014690__bin_23	d__Bacteria;p__Campylobacterota;c__Campylobacteria;o__Campylobacterales;f__Campylobacteraceae;g__Campylobacter_B;s__	d__Bacteria;p__Campylobacterota;c__Campylobacteria;o__Campylobacterales;f__Campylobacteraceae;g__Campylobacter_B;s__	d__Bacteria;p__Proteobacteria;c__Epsilonproteobacteria;o__Campylobacterales;f__Campylobacteraceae;g__Campylobacter;s__
SGB_249	2	kSGB	0	1	2512047051.img	d__Bacteria;p__Firmicutes;c__Bacilli;o__Lactobacillales;f__Streptococcaceae;g__Streptococcus;s__	d__Bacteria;p__Firmicutes;c__Bacilli;o__Lactobacillales;f__Streptococcaceae;g__Streptococcus;s__	d__Bacteria;p__Firmicutes;c__Bacilli;o__Lactobacillales;f__Streptococcaceae;g__Streptococcus;s__
SGB_250	19	kSGB	10	11	RSZAXPI002630-84_RA_dental.metaspades.bin.30	d__Bacteria;p__Actinobacteriota;c__Actinobacteria;o__Actinomycetales;f__Actinomycetaceae;g__Actinomyces;s__Actinomyces oris_C	d__Bacteria;p__Actinobacteriota;c__Actinobacteria;o__Actinomycetales;f__Actinomycetaceae;g__Actinomyces;s__Actinomyces oris_C	d__Bacteria;p__Actinobacteria;c__Actinobacteria;o__Micrococcales;f__Actinomycetaceae;g__Actinomyces;s__Actinomyces oris
SGB_251	8	kSGB	0	6	SEQF2779	d__Bacteria;p__Firmicutes;c__Bacilli;o__Mycoplasmatales;f__Mycoplasmoidaceae;g__Mycoplasmoides;s__Mycoplasmoides genitalium	d__Bacteria;p__Firmicutes;c__Bacilli;o__Mycoplasmatales;f__Mycoplasmoidaceae;g__Mycoplasmoides;s__Mycoplasmoides genitalium	d__Bacteria;p__Firmicutes;c__Bacilli;o__Mycoplasmatales;f__Mycoplasmataceae;g__Mycoplasma;s__Mycoplasma genitalium
SGB_252	2	kSGB	1	2	HMP_2012__SRS016575__bin_74	d__Bacteria;p__Campylobacterota;c__Campylobacteria;o__Campylobacterales;f__Campylobacteraceae;g__Campylobacter_A;s__	d__Bacteria;p__Campylobacterota;c__Campylobacteria;o__Campylobacterales;f__Campylobacteraceae;g__Campylobacter_A;s__	d__Bacteria;p__Proteobacteria;c__Epsilonproteobacteria;o__Campylobacterales;f__Campylobacteraceae;g__Campylobacter;s__
SGB_253	23	kSGB	1	6	GCF_001064985.1_ASM106498v1_genomic	d__Bacteria;p__Firmicutes;c__Bacilli;o__Lactobacillales;f__Lactobacillaceae;g__Lactobacillus;s__Lactobacillus gasseri	d__Bacteria;p__Firmicutes;c__Bacilli;o__Lactobacillales;f__Lactobacillaceae;g__Lactobacillus;s__Lactobacillus gasseri	d__Bacteria;p__Firmicutes;c__Bacilli;o__Lactobacillales;f__Lactobacillaceae;g__Lactobacillus;s__Lactobacillus gasseri
SGB_254	8	kSGB	7	8	RDPYD18088826_A_saliva.metaspades.bin.67	d__Bacteria;p__Patescibacteria;c__Saccharimonadia;o__Saccharimonadales;f__Saccharimonadaceae;g__;s__	d__Bacteria;p__Patescibacteria;c__Saccharimonadia;o__Saccharimonadales;f__Saccharimonadaceae;g__;s__	d__Bacteria;p__Candidatus Nomurabacteria;c__NCBI_UNKNOWN;o__NCBI_UNKNOWN;f__NCBI_UNKNOWN;g__;s__
SGB_255	7	kSGB	0	6	SEQF3009	d__Bacteria;p__Actinobacteriota;c__Actinobacteria;o__Mycobacteriales;f__Mycobacteriaceae;g__Corynebacterium;s__Corynebacterium sp001807205	d__Bacteria;p__Actinobacteriota;c__Actinobacteria;o__Mycobacteriales;f__Mycobacteriaceae;g__Corynebacterium;s__Corynebacterium sp001807205	d__Bacteria;p__Actinobacteria;c__Actinobacteria;o__Corynebacteriales;f__Corynebacteriaceae;g__Corynebacterium;s__NCBI_UNKNOWN
SGB_256	30	kSGB	0	3	GCF_003585695.1_ASM358569v1_genomic	d__Bacteria;p__Actinobacteriota;c__Actinobacteria;o__Actinomycetales;f__Bifidobacteriaceae;g__Bifidobacterium;s__Bifidobacterium vaginale_G	d__Bacteria;p__Actinobacteriota;c__Actinobacteria;o__Actinomycetales;f__Bifidobacteriaceae;g__Bifidobacterium;s__Bifidobacterium vaginale_G	d__Bacteria;p__Actinobacteria;c__Actinobacteria;o__Micrococcales;f__Bifidobacteriaceae;g__Gardnerella;s__Gardnerella vaginalis
SGB_257	30	kSGB	27	30	SZAXPI018397-37_RA_saliva.metaspades.bin.25	d__Bacteria;p__Patescibacteria;c__Saccharimonadia;o__Saccharimonadales;f__Saccharimonadaceae;g__;s__	d__Bacteria;p__Patescibacteria;c__Saccharimonadia;o__Saccharimonadales;f__Saccharimonadaceae;g__;s__	d__Bacteria;p__Candidatus Nomurabacteria;c__NCBI_UNKNOWN;o__NCBI_UNKNOWN;f__NCBI_UNKNOWN;g__;s__
SGB_258	6	kSGB	3	4	GCF_900120385.1_PRJEB18030_genomic	d__Bacteria;p__Actinobacteriota;c__Coriobacteriia;o__Coriobacteriales;f__Atopobiaceae;g__Olsenella;s__Olsenella phocaeensis	d__Bacteria;p__Actinobacteriota;c__Coriobacteriia;o__Coriobacteriales;f__Atopobiaceae;g__Olsenella;s__Olsenella phocaeensis	d__Bacteria;p__Actinobacteria;c__Actinobacteria;o__Coriobacteriales;f__Coriobacteriaceae;g__Olsenella;s__NCBI_UNKNOWN
SGB_259	17	kSGB	0	1	GCF_001647915.1_ASM164791v1_genomic	d__Bacteria;p__Proteobacteria;c__Gammaproteobacteria;o__Enterobacterales;f__Pasteurellaceae;g__Haemophilus_B;s__Haemophilus_B ducreyi	d__Bacteria;p__Proteobacteria;c__Gammaproteobacteria;o__Enterobacterales;f__Pasteurellaceae;g__Haemophilus_B;s__Haemophilus_B ducreyi	d__Bacteria;p__Proteobacteria;c__Gammaproteobacteria;o__Enterobacterales;f__NCBI_UNKNOWN;g__Haemophilus;s__[Haemophilus] ducreyi
SGB_260	29	kSGB	0	3	GCF_003202375.1_ASM320237v1_genomic	d__Bacteria;p__Actinobacteriota;c__Actinobacteria;o__Mycobacteriales;f__Mycobacteriaceae;g__Corynebacterium;s__Corynebacterium striatum	d__Bacteria;p__Actinobacteriota;c__Actinobacteria;o__Mycobacteriales;f__Mycobacteriaceae;g__Corynebacterium;s__Corynebacterium striatum	d__Bacteria;p__Actinobacteria;c__Actinobacteria;o__Corynebacteriales;f__Corynebacteriaceae;g__Corynebacterium;s__NCBI_UNKNOWN
SGB_261	23	kSGB	0	2	GCF_002189475.1_ASM218947v1_genomic	d__Bacteria;p__Proteobacteria;c__Gammaproteobacteria;o__Burkholderiales;f__Burkholderiaceae;g__Comamonas_B;s__Comamonas_B thiooxydans	d__Bacteria;p__Proteobacteria;c__Gammaproteobacteria;o__Burkholderiales;f__Burkholderiaceae;g__Comamonas_B;s__Comamonas_B thiooxydans	d__Bacteria;p__Proteobacteria;c__Gammaproteobacteria;o__Burkholderiales;f__Burkholderiaceae;g__Comamonas;s__Comamonas thiooxydans
SGB_262	33	kSGB	0	1	GCF_000763035.1_Egge_lent_1_1_60AFAA_V1_genomic	d__Bacteria;p__Actinobacteriota;c__Coriobacteriia;o__Coriobacteriales;f__Eggerthellaceae;g__Eggerthella;s__Eggerthella lenta	d__Bacteria;p__Actinobacteriota;c__Coriobacteriia;o__Coriobacteriales;f__Eggerthellaceae;g__Eggerthella;s__Eggerthella lenta	d__Bacteria;p__Actinobacteria;c__Actinobacteria;o__Coriobacteriales;f__Coriobacteriaceae;g__Eggerthella;s__NCBI_UNKNOWN
SGB_263	33	kSGB	32	32	SRR8114063.metaspades.bin.25	d__Bacteria;p__Actinobacteriota;c__Actinobacteria;o__Actinomycetales;f__Actinomycetaceae;g__Pauljensenia;s__	d__Bacteria;p__Actinobacteriota;c__Actinobacteria;o__Actinomycetales;f__Actinomycetaceae;g__Pauljensenia;s__	d__Bacteria;p__Actinobacteria;c__Actinobacteria;o__Micrococcales;f__Actinomycetaceae;g__Xylanimonas;s__
SGB_264	10	kSGB	0	1	GCF_001188915.1_ASM118891v1_genomic	d__Bacteria;p__Firmicutes;c__Bacilli;o__Staphylococcales;f__Staphylococcaceae;g__Staphylococcus;s__Staphylococcus schleiferi	d__Bacteria;p__Firmicutes;c__Bacilli;o__Staphylococcales;f__Staphylococcaceae;g__Staphylococcus;s__Staphylococcus schleiferi	d__Bacteria;p__Firmicutes;c__Bacilli;o__Bacillales;f__Staphylococcaceae;g__Staphylococcus;s__NCBI_UNKNOWN
SGB_265	2	kSGB	0	1	SEQF1926	d__Bacteria;p__Proteobacteria;c__Gammaproteobacteria;o__Burkholderiales;f__Burkholderiaceae;g__Achromobacter;s__Achromobacter xylosoxidans_B	d__Bacteria;p__Proteobacteria;c__Gammaproteobacteria;o__Burkholderiales;f__Burkholderiaceae;g__Achromobacter;s__Achromobacter xylosoxidans_B	d__Bacteria;p__Proteobacteria;c__Gammaproteobacteria;o__Burkholderiales;f__Burkholderiaceae;g__Achromobacter;s__Achromobacter xylosoxidans
SGB_266	3	kSGB	1	1	GCF_002998435.1_ASM299843v1_genomic	d__Bacteria;p__Bacteroidota;c__Bacteroidia;o__Bacteroidales;f__Bacteroidaceae;g__Bacteroides;s__Bacteroides zoogleoformans	d__Bacteria;p__Bacteroidota;c__Bacteroidia;o__Bacteroidales;f__Bacteroidaceae;g__Bacteroides;s__Bacteroides zoogleoformans	d__Bacteria;p__Bacteroidetes;c__Bacteroidia;o__Bacteroidales;f__Prevotellaceae;g__Mediterranea;s__NCBI_UNKNOWN
SGB_267	4	kSGB	0	1	GCF_000407005.1_Ente_sacc_ATCC43076_V1_genomic	d__Bacteria;p__Firmicutes;c__Bacilli;o__Lactobacillales;f__Enterococcaceae;g__Enterococcus_F;s__Enterococcus_F saccharolyticus	d__Bacteria;p__Firmicutes;c__Bacilli;o__Lactobacillales;f__Enterococcaceae;g__Enterococcus_F;s__Enterococcus_F saccharolyticus	d__Bacteria;p__Firmicutes;c__Bacilli;o__Lactobacillales;f__Enterococcaceae;g__Enterococcus;s__Enterococcus saccharolyticus
SGB_268	30	kSGB	29	30	RSZYD18078104_A_saliva.metaspades.bin.43	d__Bacteria;p__Fusobacteriota;c__Fusobacteriia;o__Fusobacteriales;f__Leptotrichiaceae;g__Leptotrichia;s__	d__Bacteria;p__Fusobacteriota;c__Fusobacteriia;o__Fusobacteriales;f__Leptotrichiaceae;g__Leptotrichia;s__	d__Bacteria;p__Fusobacteria;c__Fusobacteriia;o__Fusobacteriales;f__NCBI_UNKNOWN;g__Leptotrichia;s__
SGB_269	13	kSGB	0	7	GCF_001510735.1_ASM151073v1_genomic	d__Bacteria;p__Fusobacteriota;c__Fusobacteriia;o__Fusobacteriales;f__Fusobacteriaceae;g__Fusobacterium;s__Fusobacterium nucleatum	d__Bacteria;p__Fusobacteriota;c__Fusobacteriia;o__Fusobacteriales;f__Fusobacteriaceae;g__Fusobacterium;s__Fusobacterium nucleatum	d__Bacteria;p__Fusobacteria;c__Fusobacteriia;o__Fusobacteriales;f__Fusobacteriaceae;g__Fusobacterium;s__Fusobacterium nucleatum
SGB_270	85	kSGB	82	82	RSZYD18187663_A_saliva.metaspades.bin.45	d__Bacteria;p__Actinobacteriota;c__Actinobacteria;o__Actinomycetales;f__Actinomycetaceae;g__Pauljensenia;s__Pauljensenia bouchesdurhonensis	d__Bacteria;p__Actinobacteriota;c__Actinobacteria;o__Actinomycetales;f__Actinomycetaceae;g__Pauljensenia;s__Pauljensenia bouchesdurhonensis	d__Bacteria;p__Actinobacteria;c__Actinobacteria;o__Micrococcales;f__Actinomycetaceae;g__Xylanimonas;s__Actinomyces bouchesdurhonensis
SGB_271	27	kSGB	25	26	2236661026.img	d__Bacteria;p__Patescibacteria;c__Saccharimonadia;o__Saccharimonadales;f__Saccharimonadaceae;g__Saccharimonas;s__	d__Bacteria;p__Patescibacteria;c__Saccharimonadia;o__Saccharimonadales;f__Saccharimonadaceae;g__Saccharimonas;s__	d__Bacteria;p__Candidatus Nomurabacteria;c__NCBI_UNKNOWN;o__NCBI_UNKNOWN;f__NCBI_UNKNOWN;g__Candidatus Saccharimonas;s__
SGB_272	24	kSGB	0	2	GCF_000935865.1_ASM93586v1_genomic	d__Bacteria;p__Firmicutes;c__Bacilli;o__Mycoplasmatales;f__Metamycoplasmataceae;g__Metamycoplasma;s__Metamycoplasma hominis	d__Bacteria;p__Firmicutes;c__Bacilli;o__Mycoplasmatales;f__Metamycoplasmataceae;g__Metamycoplasma;s__Metamycoplasma hominis	d__Bacteria;p__Firmicutes;c__Bacilli;o__Mycoplasmatales;f__Mycoplasmataceae;g__Chlamydia;s__Mycoplasma hominis
SGB_273	6	kSGB	2	3	1303.81.patric	d__Bacteria;p__Firmicutes;c__Bacilli;o__Lactobacillales;f__Streptococcaceae;g__Streptococcus;s__Streptococcus oralis_K	d__Bacteria;p__Firmicutes;c__Bacilli;o__Lactobacillales;f__Streptococcaceae;g__Streptococcus;s__Streptococcus oralis_K	d__Bacteria;p__Firmicutes;c__Bacilli;o__Lactobacillales;f__Streptococcaceae;g__Streptococcus;s__Streptococcus oralis
SGB_274	15	kSGB	0	10	GCF_900105505.1_IMG-taxon_2634166170_annotated_assembly_genomic	d__Bacteria;p__Actinobacteriota;c__Actinobacteria;o__Mycobacteriales;f__Mycobacteriaceae;g__Corynebacterium;s__Corynebacterium coyleae	d__Bacteria;p__Actinobacteriota;c__Actinobacteria;o__Mycobacteriales;f__Mycobacteriaceae;g__Corynebacterium;s__Corynebacterium coyleae	d__Bacteria;p__Actinobacteria;c__Actinobacteria;o__Corynebacteriales;f__Corynebacteriaceae;g__Corynebacterium;s__NCBI_UNKNOWN
SGB_275	4	kSGB	3	4	SZAXPI018171-25_1_RA_dental.metaspades.bin.56	d__Bacteria;p__Bacteroidota;c__Bacteroidia;o__Flavobacteriales;f__Flavobacteriaceae;g__Capnocytophaga;s__	d__Bacteria;p__Bacteroidota;c__Bacteroidia;o__Flavobacteriales;f__Flavobacteriaceae;g__Capnocytophaga;s__	d__Bacteria;p__Bacteroidetes;c__Bacteroidia;o__Flavobacteriales;f__Flavobacteriaceae;g__NCBI_UNKNOWN;s__
SGB_276	8	kSGB	6	7	SEQF1672	d__Bacteria;p__Firmicutes_A;c__Clostridia;o__Lachnospirales;f__Lachnospiraceae;g__Johnsonella;s__Johnsonella ignava	d__Bacteria;p__Firmicutes;c__Clostridia;o__Lachnospirales;f__Lachnospiraceae;g__Johnsonella;s__Johnsonella ignava	d__Bacteria;p__Proteobacteria;c__Clostridia;o__Clostridiales;f__Lachnospiraceae;g__NCBI_UNKNOWN;s__NCBI_UNKNOWN
SGB_277	6	kSGB	0	3	SEQF1612	d__Bacteria;p__Synergistota;c__Synergistia;o__Synergistales;f__Dethiosulfovibrionaceae;g__Jonquetella;s__Jonquetella anthropi	d__Bacteria;p__Synergistota;c__Synergistia;o__Synergistales;f__Dethiosulfovibrionaceae;g__Jonquetella;s__Jonquetella anthropi	d__Bacteria;p__Synergistetes;c__Synergistia;o__Synergistales;f__Synergistaceae;g__NCBI_UNKNOWN;s__NCBI_UNKNOWN
SGB_278	4	kSGB	1	1	Bengtsson-PalmeJ_2015__TRAVELRES46__bin_68	d__Bacteria;p__Bacteroidota;c__Bacteroidia;o__Flavobacteriales;f__UBA1820;g__UBA1820;s__UBA1820 sp003150615	d__Bacteria;p__Bacteroidota;c__Bacteroidia;o__Flavobacteriales;f__UBA1820;g__UBA1820;s__UBA1820 sp003150615	d__Bacteria;p__Bacteroidetes;c__Bacteroidia;o__Flavobacteriales;f__NCBI_UNKNOWN;g__NCBI_UNKNOWN;s__NCBI_UNKNOWN
SGB_279	23	kSGB	22	23	RSZYD18088543_A_togue.metaspades.bin.7	d__Bacteria;p__Firmicutes_A;c__Clostridia;o__Lachnospirales;f__Lachnospiraceae;g__Butyrivibrio;s__	d__Bacteria;p__Firmicutes;c__Clostridia;o__Lachnospirales;f__Lachnospiraceae;g__Butyrivibrio;s__	d__Bacteria;p__Proteobacteria;c__Clostridia;o__Clostridiales;f__Lachnospiraceae;g__Butyrivibrio;s__
SGB_280	26	kSGB	0	1	GCF_003006735.1_ASM300673v1_genomic	d__Bacteria;p__Proteobacteria;c__Gammaproteobacteria;o__Pseudomonadales;f__Moraxellaceae;g__Acinetobacter;s__Acinetobacter radioresistens	d__Bacteria;p__Proteobacteria;c__Gammaproteobacteria;o__Pseudomonadales;f__Moraxellaceae;g__Acinetobacter;s__Acinetobacter radioresistens	d__Bacteria;p__Proteobacteria;c__Gammaproteobacteria;o__Pseudomonadales;f__Moraxellaceae;g__Acinetobacter;s__NCBI_UNKNOWN
SGB_281	6	kSGB	0	1	SEQF1971	d__Bacteria;p__Actinobacteriota;c__Actinobacteria;o__Actinomycetales;f__Microbacteriaceae;g__Microbacterium;s__Microbacterium sp000411455	d__Bacteria;p__Actinobacteriota;c__Actinobacteria;o__Actinomycetales;f__Microbacteriaceae;g__Microbacterium;s__Microbacterium sp000411455	d__Bacteria;p__Actinobacteria;c__Actinobacteria;o__Micrococcales;f__Microbacteriaceae;g__Microbacterium;s__Microbacterium laevaniformans
SGB_282	1	kSGB	0	1	CM_periimplantitis__SP_163SPT_T016__bin_25	d__Bacteria;p__Firmicutes;c__Bacilli;o__Lactobacillales;f__Streptococcaceae;g__Streptococcus;s__Streptococcus parasanguinis_B	d__Bacteria;p__Firmicutes;c__Bacilli;o__Lactobacillales;f__Streptococcaceae;g__Streptococcus;s__Streptococcus parasanguinis_B	d__Bacteria;p__Firmicutes;c__Bacilli;o__Lactobacillales;f__Streptococcaceae;g__Streptococcus;s__Streptococcus parasanguinis
SGB_283	10	kSGB	0	1	671223.3.patric	d__Bacteria;p__Actinobacteriota;c__Actinobacteria;o__Propionibacteriales;f__Propionibacteriaceae;g__Cutibacterium;s__Cutibacterium humerusii	d__Bacteria;p__Actinobacteriota;c__Actinobacteria;o__Propionibacteriales;f__Propionibacteriaceae;g__Cutibacterium;s__Cutibacterium humerusii	d__Bacteria;p__Actinobacteria;c__Actinobacteria;o__Propionibacteriales;f__Propionibacteriaceae;g__Propionibacterium;s__[Propionibacterium] humerusii
SGB_284	24	kSGB	0	1	SEQF2916	d__Bacteria;p__Proteobacteria;c__Gammaproteobacteria;o__Pseudomonadales;f__Moraxellaceae;g__Acinetobacter;s__Acinetobacter johnsonii	d__Bacteria;p__Proteobacteria;c__Gammaproteobacteria;o__Pseudomonadales;f__Moraxellaceae;g__Acinetobacter;s__Acinetobacter johnsonii	d__Bacteria;p__Proteobacteria;c__Gammaproteobacteria;o__Pseudomonadales;f__Moraxellaceae;g__Acinetobacter;s__Acinetobacter lwoffii
SGB_285	3	kSGB	0	1	1136177.4.patric	d__Bacteria;p__Firmicutes;c__Bacilli;o__Lactobacillales;f__Lactobacillaceae;g__Lactobacillus_F;s__Lactobacillus_F plantarum_A	d__Bacteria;p__Firmicutes;c__Bacilli;o__Lactobacillales;f__Lactobacillaceae;g__Lactobacillus_F;s__Lactobacillus_F plantarum_A	d__Bacteria;p__Firmicutes;c__Bacilli;o__Lactobacillales;f__Lactobacillaceae;g__Lactobacillus;s__Lactobacillus plantarum
SGB_286	44	kSGB	0	5	GCF_004329015.1_ASM432901v1_genomic	d__Bacteria;p__Firmicutes;c__Bacilli;o__Staphylococcales;f__Staphylococcaceae;g__Staphylococcus;s__Staphylococcus warneri	d__Bacteria;p__Firmicutes;c__Bacilli;o__Staphylococcales;f__Staphylococcaceae;g__Staphylococcus;s__Staphylococcus warneri	d__Bacteria;p__Firmicutes;c__Bacilli;o__Bacillales;f__Staphylococcaceae;g__Staphylococcus;s__Staphylococcus warneri
SGB_287	8	kSGB	7	8	RDPYD18190871_A_togue.metaspades.bin.2	d__Bacteria;p__Actinobacteriota;c__Actinobacteria;o__Actinomycetales;f__Actinomycetaceae;g__Mobiluncus;s__	d__Bacteria;p__Actinobacteriota;c__Actinobacteria;o__Actinomycetales;f__Actinomycetaceae;g__Mobiluncus;s__	d__Bacteria;p__Actinobacteria;c__Actinobacteria;o__Micrococcales;f__Actinomycetaceae;g__NCBI_UNKNOWN;s__
SGB_288	10	kSGB	0	1	696747.3.patric	d__Bacteria;p__Cyanobacteria;c__Cyanobacteriia;o__Cyanobacteriales;f__Phormidiaceae;g__Arthrospira;s__Arthrospira platensis	d__Bacteria;p__Cyanobacteria;c__Cyanobacteriia;o__Cyanobacteriales;f__Phormidiaceae;g__Arthrospira;s__Arthrospira platensis	d__Bacteria;p__Candidatus Melainabacteria;c__Gloeobacteria;o__Nostocales;f__Microcoleaceae;g__NCBI_UNKNOWN;s__Arthrospira platensis
SGB_289	5	kSGB	1	1	SRS476326_100.hgm	d__Bacteria;p__Firmicutes_A;c__Clostridia;o__Oscillospirales;f__Oscillospiraceae;g__CAG-83;s__CAG-83 sp001916855	d__Bacteria;p__Firmicutes;c__Clostridia;o__Oscillospirales;f__Oscillospiraceae;g__CAG-83;s__CAG-83 sp001916855	d__Bacteria;p__Proteobacteria;c__Clostridia;o__Lactobacillales;f__Oscillospiraceae;g__Oscillibacter;s__NCBI_UNKNOWN
SGB_290	50	kSGB	48	49	RSZYD18078473_A_saliva.metaspades.bin.12	d__Bacteria;p__Campylobacterota;c__Campylobacteria;o__Campylobacterales;f__Campylobacteraceae;g__Campylobacter_B;s__	d__Bacteria;p__Campylobacterota;c__Campylobacteria;o__Campylobacterales;f__Campylobacteraceae;g__Campylobacter_B;s__	d__Bacteria;p__Proteobacteria;c__Epsilonproteobacteria;o__Campylobacterales;f__Campylobacteraceae;g__Campylobacter;s__
SGB_291	1	kSGB	0	1	HMP_2012__SRS064449__bin_34	d__Bacteria;p__Actinobacteriota;c__Actinobacteria;o__Propionibacteriales;f__Propionibacteriaceae;g__Pseudopropionibacterium;s__	d__Bacteria;p__Actinobacteriota;c__Actinobacteria;o__Propionibacteriales;f__Propionibacteriaceae;g__Pseudopropionibacterium;s__	d__Bacteria;p__Actinobacteria;c__Actinobacteria;o__Propionibacteriales;f__Propionibacteriaceae;g__NCBI_UNKNOWN;s__
SGB_292	4	kSGB	0	3	SEQF2969	d__Bacteria;p__Actinobacteriota;c__Actinobacteria;o__Mycobacteriales;f__Mycobacteriaceae;g__Corynebacterium;s__Corynebacterium sp001807265	d__Bacteria;p__Actinobacteriota;c__Actinobacteria;o__Mycobacteriales;f__Mycobacteriaceae;g__Corynebacterium;s__Corynebacterium sp001807265	d__Bacteria;p__Actinobacteria;c__Actinobacteria;o__Corynebacteriales;f__Corynebacteriaceae;g__Corynebacterium;s__NCBI_UNKNOWN
SGB_293	4	kSGB	0	2	SEQF2145	d__Bacteria;p__Bacteroidota;c__Bacteroidia;o__Bacteroidales;f__Porphyromonadaceae;g__Porphyromonas;s__Porphyromonas asaccharolytica	d__Bacteria;p__Bacteroidota;c__Bacteroidia;o__Bacteroidales;f__Porphyromonadaceae;g__Porphyromonas;s__Porphyromonas asaccharolytica	d__Bacteria;p__Bacteroidetes;c__Bacteroidia;o__Bacteroidales;f__Porphyromonadaceae;g__Porphyromonas;s__NCBI_UNKNOWN
SGB_294	55	kSGB	0	1	GCF_900474985.1_41965_C01_genomic	d__Bacteria;p__Firmicutes;c__Bacilli;o__Lactobacillales;f__Streptococcaceae;g__Streptococcus;s__Streptococcus thermophilus	d__Bacteria;p__Firmicutes;c__Bacilli;o__Lactobacillales;f__Streptococcaceae;g__Streptococcus;s__Streptococcus thermophilus	d__Bacteria;p__Firmicutes;c__Bacilli;o__Lactobacillales;f__Streptococcaceae;g__Streptococcus;s__NCBI_UNKNOWN
SGB_295	54	kSGB	9	15	GCA_003463665.1_ASM346366v1_genomic	d__Bacteria;p__Firmicutes;c__Bacilli;o__Lactobacillales;f__Streptococcaceae;g__Streptococcus;s__Streptococcus anginosus	d__Bacteria;p__Firmicutes;c__Bacilli;o__Lactobacillales;f__Streptococcaceae;g__Streptococcus;s__Streptococcus anginosus	d__Bacteria;p__Firmicutes;c__Bacilli;o__Lactobacillales;f__Streptococcaceae;g__Streptococcus;s__Streptococcus anginosus
SGB_296	13	kSGB	12	13	HMP_2012__SRS063932__bin_45	d__Bacteria;p__Proteobacteria;c__Gammaproteobacteria;o__Enterobacterales;f__Pasteurellaceae;g__Basfia;s__	d__Bacteria;p__Proteobacteria;c__Gammaproteobacteria;o__Enterobacterales;f__Pasteurellaceae;g__Basfia;s__	d__Bacteria;p__Proteobacteria;c__Gammaproteobacteria;o__Enterobacterales;f__NCBI_UNKNOWN;g__Pasteurella;s__
SGB_297	1	kSGB	0	1	HMP_2012__SRS063932__bin_82	d__Bacteria;p__Firmicutes_A;c__Clostridia;o__Lachnospirales;f__Lachnospiraceae;g__Catonella;s__	d__Bacteria;p__Firmicutes;c__Clostridia;o__Lachnospirales;f__Lachnospiraceae;g__Catonella;s__	d__Bacteria;p__Proteobacteria;c__Clostridia;o__Clostridiales;f__Lachnospiraceae;g__Lachnoclostridium;s__
SGB_298	4	kSGB	3	4	RSZYD18187629_A_saliva.metaspades.bin.1	d__Bacteria;p__Firmicutes;c__Bacilli;o__Lactobacillales;f__Streptococcaceae;g__Streptococcus;s__Streptococcus sanguinis	d__Bacteria;p__Firmicutes;c__Bacilli;o__Lactobacillales;f__Streptococcaceae;g__Streptococcus;s__Streptococcus sanguinis	d__Bacteria;p__Firmicutes;c__Bacilli;o__Lactobacillales;f__Streptococcaceae;g__Streptococcus;s__Streptococcus sanguinis
SGB_299	13	kSGB	0	8	SEQF2866	d__Bacteria;p__Actinobacteriota;c__Actinobacteria;o__Mycobacteriales;f__Mycobacteriaceae;g__Corynebacterium;s__Corynebacterium simulans	d__Bacteria;p__Actinobacteriota;c__Actinobacteria;o__Mycobacteriales;f__Mycobacteriaceae;g__Corynebacterium;s__Corynebacterium simulans	d__Bacteria;p__Actinobacteria;c__Actinobacteria;o__Corynebacteriales;f__Corynebacteriaceae;g__Corynebacterium;s__Corynebacterium accolens
SGB_300	59	kSGB	56	58	SZAXPI018172-26_RA_dental.metaspades.bin.26	d__Bacteria;p__Actinobacteriota;c__Actinobacteria;o__Actinomycetales;f__Actinomycetaceae;g__Actinomyces;s__Actinomyces sp000220835	d__Bacteria;p__Actinobacteriota;c__Actinobacteria;o__Actinomycetales;f__Actinomycetaceae;g__Actinomyces;s__Actinomyces sp000220835	d__Bacteria;p__Actinobacteria;c__Actinobacteria;o__Micrococcales;f__Actinomycetaceae;g__Actinomyces;s__NCBI_UNKNOWN
SGB_301	40	kSGB	0	30	SEQF2824	d__Bacteria;p__Proteobacteria;c__Gammaproteobacteria;o__Enterobacterales;f__Pasteurellaceae;g__Aggregatibacter;s__Aggregatibacter actinomycetemcomitans	d__Bacteria;p__Proteobacteria;c__Gammaproteobacteria;o__Enterobacterales;f__Pasteurellaceae;g__Aggregatibacter;s__Aggregatibacter actinomycetemcomitans	d__Bacteria;p__Proteobacteria;c__Gammaproteobacteria;o__Enterobacterales;f__NCBI_UNKNOWN;g__NCBI_UNKNOWN;s__Aggregatibacter actinomycetemcomitans
SGB_302	2	kSGB	0	1	SEQF1704	d__Bacteria;p__Firmicutes;c__Bacilli;o__Lactobacillales;f__Streptococcaceae;g__Streptococcus;s__Streptococcus sp000235485	d__Bacteria;p__Firmicutes;c__Bacilli;o__Lactobacillales;f__Streptococcaceae;g__Streptococcus;s__Streptococcus sp000235485	d__Bacteria;p__Firmicutes;c__Bacilli;o__Lactobacillales;f__Streptococcaceae;g__Streptococcus;s__NCBI_UNKNOWN
SGB_303	12	kSGB	8	10	GCF_000312305.1_ASM31230v1_genomic	d__Bacteria;p__Bacteroidota;c__Bacteroidia;o__Bacteroidales;f__Bacteroidaceae;g__Prevotella;s__Prevotella conceptionensis	d__Bacteria;p__Bacteroidota;c__Bacteroidia;o__Bacteroidales;f__Bacteroidaceae;g__Prevotella;s__Prevotella conceptionensis	d__Bacteria;p__Bacteroidetes;c__Bacteroidia;o__Bacteroidales;f__Prevotellaceae;g__Prevotella;s__NCBI_UNKNOWN
SGB_304	7	kSGB	2	6	SEQF2391	d__Bacteria;p__Actinobacteriota;c__Actinobacteria;o__Actinomycetales;f__Bifidobacteriaceae;g__Parascardovia;s__Parascardovia denticolens	d__Bacteria;p__Actinobacteriota;c__Actinobacteria;o__Actinomycetales;f__Bifidobacteriaceae;g__Parascardovia;s__Parascardovia denticolens	d__Bacteria;p__Actinobacteria;c__Actinobacteria;o__Micrococcales;f__Bifidobacteriaceae;g__NCBI_UNKNOWN;s__NCBI_UNKNOWN
SGB_305	15	kSGB	2	3	257758.41.patric	d__Bacteria;p__Firmicutes;c__Bacilli;o__Lactobacillales;f__Streptococcaceae;g__Streptococcus;s__Streptococcus pseudopneumoniae_G	d__Bacteria;p__Firmicutes;c__Bacilli;o__Lactobacillales;f__Streptococcaceae;g__Streptococcus;s__Streptococcus pseudopneumoniae_G	d__Bacteria;p__Firmicutes;c__Bacilli;o__Lactobacillales;f__Streptococcaceae;g__Streptococcus;s__Streptococcus pseudopneumoniae
SGB_306	11	kSGB	10	11	HMP_2012__SRS013950__bin_6	d__Bacteria;p__Spirochaetota;c__Spirochaetia;o__Treponematales;f__Treponemataceae;g__Treponema_D;s__	d__Bacteria;p__Spirochaetota;c__Spirochaetia;o__Treponematales;f__Treponemataceae;g__Treponema_D;s__	d__Bacteria;p__Spirochaetes;c__Spirochaetia;o__Spirochaetales;f__Spirochaetaceae;g__Treponema;s__
SGB_307	12	kSGB	11	12	RDPYD18189987_A_saliva.metaspades.bin.14	d__Bacteria;p__Bacteroidota;c__Bacteroidia;o__Flavobacteriales;f__Flavobacteriaceae;g__Capnocytophaga;s__	d__Bacteria;p__Bacteroidota;c__Bacteroidia;o__Flavobacteriales;f__Flavobacteriaceae;g__Capnocytophaga;s__	d__Bacteria;p__Bacteroidetes;c__Bacteroidia;o__Flavobacteriales;f__Flavobacteriaceae;g__NCBI_UNKNOWN;s__
SGB_308	5	kSGB	0	1	33011.21.patric	d__Bacteria;p__Actinobacteriota;c__Actinobacteria;o__Propionibacteriales;f__Propionibacteriaceae;g__Cutibacterium;s__Cutibacterium granulosum	d__Bacteria;p__Actinobacteriota;c__Actinobacteria;o__Propionibacteriales;f__Propionibacteriaceae;g__Cutibacterium;s__Cutibacterium granulosum	d__Bacteria;p__Actinobacteria;c__Actinobacteria;o__Propionibacteriales;f__Propionibacteriaceae;g__Propionibacterium;s__NCBI_UNKNOWN
SGB_309	20	kSGB	19	20	RSZAXPI002638-97_RA_dental.metaspades.bin.48	d__Bacteria;p__Actinobacteriota;c__Actinobacteria;o__Actinomycetales;f__Actinomycetaceae;g__F0332;s__	d__Bacteria;p__Actinobacteriota;c__Actinobacteria;o__Actinomycetales;f__Actinomycetaceae;g__F0332;s__	d__Bacteria;p__Actinobacteria;c__Actinobacteria;o__Micrococcales;f__Actinomycetaceae;g__Actinomyces;s__
SGB_310	24	kSGB	21	23	936375.3.patric	d__Bacteria;p__Firmicutes_A;c__Clostridia;o__Peptostreptococcales;f__Anaerovoracaceae;g__Mogibacterium;s__Mogibacterium timidum	d__Bacteria;p__Firmicutes;c__Clostridia;o__Peptostreptococcales;f__Anaerovoracaceae;g__Mogibacterium;s__Mogibacterium timidum	d__Bacteria;p__Proteobacteria;c__Clostridia;o__Clostridiales;f__Clostridiales Family XIII. Incertae Sedis;g__Mobilibacterium;s__NCBI_UNKNOWN
SGB_311	5	kSGB	1	4	SEQF2462	d__Bacteria;p__Spirochaetota;c__Spirochaetia;o__Treponematales;f__Treponemataceae;g__Treponema_C;s__Treponema_C lecithinolyticum	d__Bacteria;p__Spirochaetota;c__Spirochaetia;o__Treponematales;f__Treponemataceae;g__Treponema_C;s__Treponema_C lecithinolyticum	d__Bacteria;p__Spirochaetes;c__Spirochaetia;o__Spirochaetales;f__Spirochaetaceae;g__Treponema;s__Treponema lecithinolyticum
SGB_312	32	kSGB	10	21	SEQF2531	d__Bacteria;p__Fusobacteriota;c__Fusobacteriia;o__Fusobacteriales;f__Fusobacteriaceae;g__Fusobacterium;s__Fusobacterium animalis	d__Bacteria;p__Fusobacteriota;c__Fusobacteriia;o__Fusobacteriales;f__Fusobacteriaceae;g__Fusobacterium;s__Fusobacterium animalis	d__Bacteria;p__Fusobacteria;c__Fusobacteriia;o__Fusobacteriales;f__Fusobacteriaceae;g__Fusobacterium;s__Fusobacterium nucleatum
SGB_313	5	kSGB	1	4	SEQF2685	d__Bacteria;p__Bacteroidota;c__Bacteroidia;o__Bacteroidales;f__Bacteroidaceae;g__Prevotella;s__Prevotella saccharolytica	d__Bacteria;p__Bacteroidota;c__Bacteroidia;o__Bacteroidales;f__Bacteroidaceae;g__Prevotella;s__Prevotella saccharolytica	d__Bacteria;p__Bacteroidetes;c__Bacteroidia;o__Bacteroidales;f__Prevotellaceae;g__Prevotella;s__NCBI_UNKNOWN
SGB_314	2	kSGB	0	1	90241.3.patric	d__Bacteria;p__Proteobacteria;c__Gammaproteobacteria;o__Pseudomonadales;f__Moraxellaceae;g__Moraxella_C;s__Moraxella_C lincolnii	d__Bacteria;p__Proteobacteria;c__Gammaproteobacteria;o__Pseudomonadales;f__Moraxellaceae;g__Moraxella_C;s__Moraxella_C lincolnii	d__Bacteria;p__Proteobacteria;c__Gammaproteobacteria;o__Pseudomonadales;f__Moraxellaceae;g__Moraxella;s__Moraxella lincolnii
SGB_315	34	kSGB	32	33	SRR8114009.metaspades.bin.14	d__Bacteria;p__Firmicutes;c__Bacilli;o__Erysipelotrichales;f__Erysipelotrichaceae;g__Solobacterium;s__	d__Bacteria;p__Firmicutes;c__Bacilli;o__Erysipelotrichales;f__Erysipelotrichaceae;g__Solobacterium;s__	d__Bacteria;p__Firmicutes;c__Bacilli;o__Erysipelotrichales;f__Erysipelotrichaceae;g__Bulleidia;s__
SGB_316	99	kSGB	0	6	GCF_001685705.1_ASM168570v1_genomic	d__Bacteria;p__Actinobacteriota;c__Actinobacteria;o__Actinomycetales;f__Bifidobacteriaceae;g__Bifidobacterium;s__Bifidobacterium breve	d__Bacteria;p__Actinobacteriota;c__Actinobacteria;o__Actinomycetales;f__Bifidobacteriaceae;g__Bifidobacterium;s__Bifidobacterium breve	d__Bacteria;p__Actinobacteria;c__Actinobacteria;o__Micrococcales;f__Bifidobacteriaceae;g__Gardnerella;s__Bifidobacterium bifidum
SGB_317	29	kSGB	26	28	RSZAXPI002629-81_RA_dental.metaspades.bin.90	d__Bacteria;p__Bacteroidota;c__Bacteroidia;o__Bacteroidales;f__Paludibacteraceae;g__F0058;s__F0058 sp000163695	d__Bacteria;p__Bacteroidota;c__Bacteroidia;o__Bacteroidales;f__Paludibacteraceae;g__F0058;s__F0058 sp000163695	d__Bacteria;p__Bacteroidetes;c__Bacteroidia;o__Bacteroidales;f__Prevotellaceae;g__NCBI_UNKNOWN;s__NCBI_UNKNOWN
SGB_318	6	kSGB	0	1	GCF_000448605.1_HSISS3_1.0_genomic	d__Bacteria;p__Firmicutes;c__Bacilli;o__Lactobacillales;f__Streptococcaceae;g__Streptococcus;s__Streptococcus sp000187445	d__Bacteria;p__Firmicutes;c__Bacilli;o__Lactobacillales;f__Streptococcaceae;g__Streptococcus;s__Streptococcus sp000187445	d__Bacteria;p__Firmicutes;c__Bacilli;o__Lactobacillales;f__Streptococcaceae;g__Streptococcus;s__Streptococcus salivarius
SGB_319	5	kSGB	0	1	GCF_000183445.1_ASM18344v1_genomic	d__Bacteria;p__Firmicutes_C;c__Negativicutes;o__Veillonellales;f__Dialisteraceae;g__Dialister;s__Dialister micraerophilus	d__Bacteria;p__Firmicutes;c__Negativicutes;o__Veillonellales;f__Dialisteraceae;g__Dialister;s__Dialister micraerophilus	d__Bacteria;p__Firmicutes;c__Negativicutes;o__Veillonellales;f__Veillonellaceae;g__Dialister;s__NCBI_UNKNOWN
SGB_320	4	kSGB	0	1	SEQF2877	d__Bacteria;p__Actinobacteriota;c__Actinobacteria;o__Mycobacteriales;f__Mycobacteriaceae;g__Lawsonella;s__Lawsonella clevelandensis	d__Bacteria;p__Actinobacteriota;c__Actinobacteria;o__Mycobacteriales;f__Mycobacteriaceae;g__Lawsonella;s__Lawsonella clevelandensis	d__Bacteria;p__Actinobacteria;c__Actinobacteria;o__Corynebacteriales;f__Corynebacteriaceae;g__NCBI_UNKNOWN;s__Lawsonella clevelandensis
SGB_321	1	kSGB	0	1	HMP_2012__SRS018337__bin_5	d__Bacteria;p__Campylobacterota;c__Campylobacteria;o__Campylobacterales;f__Campylobacteraceae;g__Campylobacter_B;s__	d__Bacteria;p__Campylobacterota;c__Campylobacteria;o__Campylobacterales;f__Campylobacteraceae;g__Campylobacter_B;s__	d__Bacteria;p__Proteobacteria;c__Epsilonproteobacteria;o__Campylobacterales;f__Campylobacteraceae;g__Campylobacter;s__
SGB_322	5	kSGB	1	4	SEQF1947	d__Bacteria;p__Spirochaetota;c__Spirochaetia;o__Treponematales;f__Treponemataceae;g__Treponema_A;s__Treponema_A vincentii	d__Bacteria;p__Spirochaetota;c__Spirochaetia;o__Treponematales;f__Treponemataceae;g__Treponema_A;s__Treponema_A vincentii	d__Bacteria;p__Spirochaetes;c__Spirochaetia;o__Spirochaetales;f__Spirochaetaceae;g__Treponema;s__Treponema vincentii
SGB_323	12	kSGB	10	11	1581061.3.patric	d__Bacteria;p__Firmicutes;c__Bacilli;o__Lactobacillales;f__Aerococcaceae;g__Abiotrophia;s__Abiotrophia sp001815865	d__Bacteria;p__Firmicutes;c__Bacilli;o__Lactobacillales;f__Aerococcaceae;g__Abiotrophia;s__Abiotrophia sp001815865	d__Bacteria;p__Firmicutes;c__Bacilli;o__Lactobacillales;f__Carnobacteriaceae;g__NCBI_UNKNOWN;s__NCBI_UNKNOWN
SGB_324	56	kSGB	49	51	RSZAXPI002308-17_RAH_dental.metaspades.bin.48	d__Bacteria;p__Actinobacteriota;c__Actinobacteria;o__Propionibacteriales;f__Propionibacteriaceae;g__Pseudopropionibacterium;s__Pseudopropionibacterium propionicum	d__Bacteria;p__Actinobacteriota;c__Actinobacteria;o__Propionibacteriales;f__Propionibacteriaceae;g__Pseudopropionibacterium;s__Pseudopropionibacterium propionicum	d__Bacteria;p__Actinobacteria;c__Actinobacteria;o__Propionibacteriales;f__Propionibacteriaceae;g__NCBI_UNKNOWN;s__Pseudopropionibacterium propionicum
SGB_325	11	kSGB	1	1	GCA_003481335.1_ASM348133v1_genomic	d__Bacteria;p__Firmicutes_A;c__Clostridia;o__Lachnospirales;f__Lachnospiraceae;g__CAG-127;s__CAG-127 sp900319515	d__Bacteria;p__Firmicutes;c__Clostridia;o__Lachnospirales;f__Lachnospiraceae;g__CAG-127;s__CAG-127 sp900319515	d__Bacteria;p__Proteobacteria;c__Clostridia;o__Clostridiales;f__Lachnospiraceae;g__Clostridium;s__NCBI_UNKNOWN
SGB_326	8	kSGB	1	5	SEQF2618	d__Bacteria;p__Bacteroidota;c__Bacteroidia;o__Bacteroidales;f__Bacteroidaceae;g__Prevotella;s__Prevotella oralis	d__Bacteria;p__Bacteroidota;c__Bacteroidia;o__Bacteroidales;f__Bacteroidaceae;g__Prevotella;s__Prevotella oralis	d__Bacteria;p__Bacteroidetes;c__Bacteroidia;o__Bacteroidales;f__Prevotellaceae;g__Prevotella;s__Prevotella phocaeensis
SGB_327	23	kSGB	0	1	GCF_000972565.1_ASM97256v1_genomic	d__Bacteria;p__Firmicutes;c__Bacilli;o__Staphylococcales;f__Staphylococcaceae;g__Staphylococcus;s__Staphylococcus cohnii_A	d__Bacteria;p__Firmicutes;c__Bacilli;o__Staphylococcales;f__Staphylococcaceae;g__Staphylococcus;s__Staphylococcus cohnii_A	d__Bacteria;p__Firmicutes;c__Bacilli;o__Bacillales;f__Staphylococcaceae;g__Staphylococcus;s__Staphylococcus cohnii
SGB_328	12	kSGB	0	2	GCF_900445455.1_53878_C01_genomic	d__Bacteria;p__Firmicutes;c__Bacilli;o__Bacillales_A;f__Planococcaceae;g__Lysinibacillus;s__Lysinibacillus fusiformis_C	d__Bacteria;p__Firmicutes;c__Bacilli;o__Bacillales;f__Planococcaceae;g__Lysinibacillus;s__Lysinibacillus fusiformis_C	d__Bacteria;p__Firmicutes;c__Bacilli;o__Bacillales;f__Planococcaceae;g__Lysinibacillus;s__Lysinibacillus sphaericus
SGB_329	15	kSGB	14	15	RSZAXPI002627-75_RA_dental.metaspades.bin.48	d__Bacteria;p__Fusobacteriota;c__Fusobacteriia;o__Fusobacteriales;f__Fusobacteriaceae;g__Fusobacterium;s__	d__Bacteria;p__Fusobacteriota;c__Fusobacteriia;o__Fusobacteriales;f__Fusobacteriaceae;g__Fusobacterium;s__	d__Bacteria;p__Fusobacteria;c__Fusobacteriia;o__Fusobacteriales;f__Fusobacteriaceae;g__Fusobacterium;s__
SGB_330	2	kSGB	1	1	RSZYD18187982_A_saliva.metaspades.bin.2	d__Bacteria;p__Firmicutes_B;c__Peptococcia;o__Peptococcales;f__Peptococcaceae;g__;s__	d__Bacteria;p__Firmicutes;c__Peptococcia;o__Peptococcales;f__Peptococcaceae;g__;s__	d__Bacteria;p__Firmicutes;c__Clostridia;o__Clostridiales;f__Peptococcaceae;g__;s__
SGB_331	4	kSGB	2	3	GCF_003862475.1_ASM386247v1_genomic	d__Bacteria;p__Firmicutes_A;c__Clostridia;o__Lachnospirales;f__Lachnospiraceae;g__Lachnoanaerobaculum;s__	d__Bacteria;p__Firmicutes;c__Clostridia;o__Lachnospirales;f__Lachnospiraceae;g__Lachnoanaerobaculum;s__	d__Bacteria;p__Proteobacteria;c__Clostridia;o__Clostridiales;f__Lachnospiraceae;g__NCBI_UNKNOWN;s__
SGB_332	2	kSGB	0	1	SEQF1892	d__Bacteria;p__Proteobacteria;c__Alphaproteobacteria;o__Caulobacterales;f__Caulobacteraceae;g__Brevundimonas;s__Brevundimonas diminuta_B	d__Bacteria;p__Proteobacteria;c__Alphaproteobacteria;o__Caulobacterales;f__Caulobacteraceae;g__Brevundimonas;s__Brevundimonas diminuta_B	d__Bacteria;p__Proteobacteria;c__Alphaproteobacteria;o__Caulobacterales;f__Caulobacteraceae;g__NCBI_UNKNOWN;s__Brevundimonas naejangsanensis
SGB_333	5	kSGB	0	1	GCF_001499775.1_Draft_genome_of_Kocuria_rhizophila_G2_genomic	d__Bacteria;p__Actinobacteriota;c__Actinobacteria;o__Actinomycetales;f__Micrococcaceae;g__Kocuria;s__Kocuria rhizophila_A	d__Bacteria;p__Actinobacteriota;c__Actinobacteria;o__Actinomycetales;f__Micrococcaceae;g__Kocuria;s__Kocuria rhizophila_A	d__Bacteria;p__Actinobacteria;c__Actinobacteria;o__Micrococcales;f__Micrococcaceae;g__Kocuria;s__Kocuria rhizophila
SGB_334	1	kSGB	0	1	HMP_2012__SRS014578__bin_52	d__Bacteria;p__Campylobacterota;c__Campylobacteria;o__Campylobacterales;f__Campylobacteraceae;g__Campylobacter_A;s__	d__Bacteria;p__Campylobacterota;c__Campylobacteria;o__Campylobacterales;f__Campylobacteraceae;g__Campylobacter_A;s__	d__Bacteria;p__Proteobacteria;c__Epsilonproteobacteria;o__Campylobacterales;f__Campylobacteraceae;g__Campylobacter;s__
SGB_335	18	kSGB	13	14	GCF_900450505.1_51765_F02_genomic	d__Bacteria;p__Actinobacteriota;c__Coriobacteriia;o__Coriobacteriales;f__Eggerthellaceae;g__Slackia;s__Slackia exigua	d__Bacteria;p__Actinobacteriota;c__Coriobacteriia;o__Coriobacteriales;f__Eggerthellaceae;g__Slackia;s__Slackia exigua	d__Bacteria;p__Actinobacteria;c__Actinobacteria;o__Coriobacteriales;f__Coriobacteriaceae;g__Slackia;s__NCBI_UNKNOWN
SGB_336	15	kSGB	0	3	SEQF1977	d__Bacteria;p__Proteobacteria;c__Gammaproteobacteria;o__Burkholderiales;f__Burkholderiaceae;g__Ralstonia;s__Ralstonia pickettii_B	d__Bacteria;p__Proteobacteria;c__Gammaproteobacteria;o__Burkholderiales;f__Burkholderiaceae;g__Ralstonia;s__Ralstonia pickettii_B	d__Bacteria;p__Proteobacteria;c__Gammaproteobacteria;o__Burkholderiales;f__Burkholderiaceae;g__Ralstonia;s__Ralstonia pickettii
SGB_337	3	kSGB	1	2	1127695.3.patric	d__Bacteria;p__Firmicutes_C;c__Negativicutes;o__Selenomonadales;f__Selenomonadaceae;g__Centipeda;s__Centipeda sp000318175	d__Bacteria;p__Firmicutes;c__Negativicutes;o__Selenomonadales;f__Selenomonadaceae;g__Centipeda;s__Centipeda sp000318175	d__Bacteria;p__Firmicutes;c__Negativicutes;o__Selenomonadales;f__Veillonellaceae;g__Selenomonas;s__NCBI_UNKNOWN
SGB_338	11	kSGB	9	10	SZAXPI018485-17_RA_saliva.metaspades.bin.11	d__Bacteria;p__Patescibacteria;c__Saccharimonadia;o__Saccharimonadales;f__Saccharimonadaceae;g__TM7x;s__	d__Bacteria;p__Patescibacteria;c__Saccharimonadia;o__Saccharimonadales;f__Saccharimonadaceae;g__TM7x;s__	d__Bacteria;p__Candidatus Nomurabacteria;c__NCBI_UNKNOWN;o__NCBI_UNKNOWN;f__NCBI_UNKNOWN;g__NCBI_UNKNOWN;s__
SGB_339	1	kSGB	0	1	HMP_2012__SRS018443__bin_32	d__Bacteria;p__Patescibacteria;c__Saccharimonadia;o__Saccharimonadales;f__Saccharimonadaceae;g__TM7x;s__	d__Bacteria;p__Patescibacteria;c__Saccharimonadia;o__Saccharimonadales;f__Saccharimonadaceae;g__TM7x;s__	d__Bacteria;p__Candidatus Nomurabacteria;c__NCBI_UNKNOWN;o__NCBI_UNKNOWN;f__NCBI_UNKNOWN;g__NCBI_UNKNOWN;s__
SGB_340	20	kSGB	17	19	RSZAXPI002314-23_RAH_dental.metaspades.bin.84	d__Bacteria;p__Actinobacteriota;c__Actinobacteria;o__Actinomycetales;f__Actinomycetaceae;g__Actinomyces;s__Actinomyces gerencseriae	d__Bacteria;p__Actinobacteriota;c__Actinobacteria;o__Actinomycetales;f__Actinomycetaceae;g__Actinomyces;s__Actinomyces gerencseriae	d__Bacteria;p__Actinobacteria;c__Actinobacteria;o__Micrococcales;f__Actinomycetaceae;g__Actinomyces;s__NCBI_UNKNOWN
SGB_341	4	kSGB	3	4	SZAXPI018452-169_1_RA_saliva.metaspades.bin.16	d__Bacteria;p__Patescibacteria;c__Saccharimonadia;o__Saccharimonadales;f__Saccharimonadaceae;g__;s__	d__Bacteria;p__Patescibacteria;c__Saccharimonadia;o__Saccharimonadales;f__Saccharimonadaceae;g__;s__	d__Bacteria;p__Candidatus Nomurabacteria;c__NCBI_UNKNOWN;o__NCBI_UNKNOWN;f__NCBI_UNKNOWN;g__;s__
SGB_342	9	kSGB	1	1	GCF_002356415.1_ASM235641v1_genomic	d__Bacteria;p__Firmicutes;c__Bacilli;o__Lactobacillales;f__Streptococcaceae;g__Streptococcus;s__Streptococcus oralis_F	d__Bacteria;p__Firmicutes;c__Bacilli;o__Lactobacillales;f__Streptococcaceae;g__Streptococcus;s__Streptococcus oralis_F	d__Bacteria;p__Firmicutes;c__Bacilli;o__Lactobacillales;f__Streptococcaceae;g__Streptococcus;s__Streptococcus oralis
SGB_343	37	kSGB	0	3	GCF_003492425.1_ASM349242v1_genomic	d__Bacteria;p__Proteobacteria;c__Gammaproteobacteria;o__Burkholderiales;f__Neisseriaceae;g__Neisseria;s__Neisseria lactamica	d__Bacteria;p__Proteobacteria;c__Gammaproteobacteria;o__Burkholderiales;f__Neisseriaceae;g__Neisseria;s__Neisseria lactamica	d__Bacteria;p__Proteobacteria;c__Gammaproteobacteria;o__Burkholderiales;f__Neisseriaceae;g__Neisseria;s__Neisseria lactamica
SGB_344	3	kSGB	0	1	824.5.patric	d__Bacteria;p__Campylobacterota;c__Campylobacteria;o__Campylobacterales;f__Campylobacteraceae;g__Campylobacter_B;s__Campylobacter_B gracilis	d__Bacteria;p__Campylobacterota;c__Campylobacteria;o__Campylobacterales;f__Campylobacteraceae;g__Campylobacter_B;s__Campylobacter_B gracilis	d__Bacteria;p__Proteobacteria;c__Epsilonproteobacteria;o__Campylobacterales;f__Campylobacteraceae;g__Campylobacter;s__Campylobacter gracilis
SGB_345	2	kSGB	0	1	1008453.3.patric	d__Bacteria;p__Firmicutes;c__Bacilli;o__Lactobacillales;f__Streptococcaceae;g__Streptococcus;s__Streptococcus mitis_K	d__Bacteria;p__Firmicutes;c__Bacilli;o__Lactobacillales;f__Streptococcaceae;g__Streptococcus;s__Streptococcus mitis_K	d__Bacteria;p__Firmicutes;c__Bacilli;o__Lactobacillales;f__Streptococcaceae;g__Streptococcus;s__Streptococcus mitis
SGB_346	8	kSGB	7	8	RSZAXPI002321-33_RAH_dental.metaspades.bin.32	d__Bacteria;p__Patescibacteria;c__Saccharimonadia;o__Saccharimonadales;f__Saccharimonadaceae;g__;s__	d__Bacteria;p__Patescibacteria;c__Saccharimonadia;o__Saccharimonadales;f__Saccharimonadaceae;g__;s__	d__Bacteria;p__Candidatus Nomurabacteria;c__NCBI_UNKNOWN;o__NCBI_UNKNOWN;f__NCBI_UNKNOWN;g__;s__
SGB_347	12	kSGB	9	11	SEQF1287	d__Bacteria;p__Fusobacteriota;c__Fusobacteriia;o__Fusobacteriales;f__Leptotrichiaceae;g__Leptotrichia;s__Leptotrichia buccalis	d__Bacteria;p__Fusobacteriota;c__Fusobacteriia;o__Fusobacteriales;f__Leptotrichiaceae;g__Leptotrichia;s__Leptotrichia buccalis	d__Bacteria;p__Fusobacteria;c__Fusobacteriia;o__Fusobacteriales;f__NCBI_UNKNOWN;g__Leptotrichia;s__NCBI_UNKNOWN
SGB_348	14	kSGB	0	1	SEQF1025	d__Bacteria;p__Proteobacteria;c__Alphaproteobacteria;o__Rhizobiales;f__Rhizobiaceae;g__Mesorhizobium;s__Mesorhizobium japonicum	d__Bacteria;p__Proteobacteria;c__Alphaproteobacteria;o__Rhizobiales;f__Rhizobiaceae;g__Mesorhizobium;s__Mesorhizobium japonicum	d__Bacteria;p__Proteobacteria;c__Alphaproteobacteria;o__Rhizobiales;f__Brucellaceae;g__Mesorhizobium;s__Mesorhizobium loti
SGB_349	2	kSGB	1	2	SZAXPI018290-140_RA_dental.metaspades.bin.39	d__Bacteria;p__Firmicutes;c__Bacilli;o__Staphylococcales;f__Gemellaceae;g__Gemella;s__Gemella morbillorum	d__Bacteria;p__Firmicutes;c__Bacilli;o__Staphylococcales;f__Gemellaceae;g__Gemella;s__Gemella morbillorum	d__Bacteria;p__Firmicutes;c__Bacilli;o__Bacillales;f__Streptococcaceae;g__Gemella;s__NCBI_UNKNOWN
SGB_350	10	kSGB	2	4	GCF_900459415.1_45473_C02_genomic	d__Bacteria;p__Firmicutes;c__Bacilli;o__Lactobacillales;f__Streptococcaceae;g__Streptococcus;s__Streptococcus infantis	d__Bacteria;p__Firmicutes;c__Bacilli;o__Lactobacillales;f__Streptococcaceae;g__Streptococcus;s__Streptococcus infantis	d__Bacteria;p__Firmicutes;c__Bacilli;o__Lactobacillales;f__Streptococcaceae;g__Streptococcus;s__Streptococcus infantis
SGB_351	12	kSGB	0	1	GCF_900445105.1_58706_E02_genomic	d__Bacteria;p__Firmicutes;c__Bacilli;o__Lactobacillales;f__Aerococcaceae;g__Aerococcus;s__Aerococcus viridans	d__Bacteria;p__Firmicutes;c__Bacilli;o__Lactobacillales;f__Aerococcaceae;g__Aerococcus;s__Aerococcus viridans	d__Bacteria;p__Firmicutes;c__Bacilli;o__Lactobacillales;f__Carnobacteriaceae;g__Streptomyces;s__Aerococcus viridans
SGB_352	6	kSGB	0	1	GCF_900454685.1_52278_A01_genomic	d__Bacteria;p__Firmicutes_A;c__Clostridia;o__Tissierellales;f__Peptoniphilaceae;g__Peptoniphilus_A;s__Peptoniphilus_A harei	d__Bacteria;p__Firmicutes;c__Clostridia;o__Tissierellales;f__Peptoniphilaceae;g__Peptoniphilus_A;s__Peptoniphilus_A harei	d__Bacteria;p__Proteobacteria;c__Clostridia;o__Tissierellales;f__Peptoniphilaceae;g__Peptoniphilus;s__Peptoniphilus harei
SGB_353	44	kSGB	43	44	RSZYD18187152_A_saliva.metaspades.bin.26	d__Bacteria;p__Firmicutes_C;c__Negativicutes;o__Selenomonadales;f__Selenomonadaceae;g__Selenomonas;s__	d__Bacteria;p__Firmicutes;c__Negativicutes;o__Selenomonadales;f__Selenomonadaceae;g__Selenomonas;s__	d__Bacteria;p__Firmicutes;c__Negativicutes;o__Selenomonadales;f__Veillonellaceae;g__Selenomonas;s__
SGB_354	13	kSGB	8	8	GCF_003859975.1_ASM385997v1_genomic	d__Bacteria;p__Firmicutes;c__Bacilli;o__Lactobacillales;f__Streptococcaceae;g__Streptococcus;s__	d__Bacteria;p__Firmicutes;c__Bacilli;o__Lactobacillales;f__Streptococcaceae;g__Streptococcus;s__	d__Bacteria;p__Firmicutes;c__Bacilli;o__Lactobacillales;f__Streptococcaceae;g__Streptococcus;s__
SGB_355	5	kSGB	3	3	GCF_003859815.1_ASM385981v1_genomic	d__Bacteria;p__Desulfobacterota_A;c__Desulfovibrionia;o__Desulfovibrionales;f__Desulfovibrionaceae;g__Desulfovibrio;s__	d__Bacteria;p__Desulfobacterota;c__Desulfovibrionia;o__Desulfovibrionales;f__Desulfovibrionaceae;g__Desulfovibrio;s__	d__Bacteria;p__Proteobacteria;c__Deltaproteobacteria;o__NCBI_UNKNOWN;f__NCBI_UNKNOWN;g__Desulfovibrio;s__
SGB_356	6	kSGB	5	6	RSZYD18187244_A_saliva.metaspades.bin.38	d__Bacteria;p__Patescibacteria;c__Saccharimonadia;o__Saccharimonadales;f__Saccharimonadaceae;g__TM7x;s__	d__Bacteria;p__Patescibacteria;c__Saccharimonadia;o__Saccharimonadales;f__Saccharimonadaceae;g__TM7x;s__	d__Bacteria;p__Candidatus Nomurabacteria;c__NCBI_UNKNOWN;o__NCBI_UNKNOWN;f__NCBI_UNKNOWN;g__NCBI_UNKNOWN;s__
SGB_357	29	kSGB	1	1	GCA_003481455.1_ASM348145v1_genomic	d__Bacteria;p__Firmicutes_A;c__Clostridia;o__Lachnospirales;f__Lachnospiraceae;g__Fusicatenibacter;s__Fusicatenibacter saccharivorans	d__Bacteria;p__Firmicutes;c__Clostridia;o__Lachnospirales;f__Lachnospiraceae;g__Fusicatenibacter;s__Fusicatenibacter saccharivorans	d__Bacteria;p__Proteobacteria;c__Clostridia;o__Clostridiales;f__Lachnospiraceae;g__Fusicatenibacter;s__NCBI_UNKNOWN
SGB_358	5	kSGB	1	3	GCA_003469565.1_ASM346956v1_genomic	d__Bacteria;p__Firmicutes;c__Bacilli;o__Lactobacillales;f__Streptococcaceae;g__Streptococcus;s__Streptococcus parasanguinis_C	d__Bacteria;p__Firmicutes;c__Bacilli;o__Lactobacillales;f__Streptococcaceae;g__Streptococcus;s__Streptococcus parasanguinis_C	d__Bacteria;p__Firmicutes;c__Bacilli;o__Lactobacillales;f__Streptococcaceae;g__Streptococcus;s__Streptococcus parasanguinis
SGB_359	46	kSGB	3	8	GCF_004006635.1_ASM400663v1_genomic	d__Bacteria;p__Fusobacteriota;c__Fusobacteriia;o__Fusobacteriales;f__Fusobacteriaceae;g__Fusobacterium_C;s__Fusobacterium_C necrophorum	d__Bacteria;p__Fusobacteriota;c__Fusobacteriia;o__Fusobacteriales;f__Fusobacteriaceae;g__Fusobacterium_C;s__Fusobacterium_C necrophorum	d__Bacteria;p__Fusobacteria;c__Fusobacteriia;o__Fusobacteriales;f__Fusobacteriaceae;g__Fusobacterium;s__Fusobacterium necrophorum
SGB_360	4	kSGB	0	1	GCF_900343135.1_PRJEB24599_genomic	d__Bacteria;p__Actinobacteriota;c__Coriobacteriia;o__Coriobacteriales;f__Atopobiaceae;g__Fannyhessea;s__Fannyhessea vaginae_A	d__Bacteria;p__Actinobacteriota;c__Coriobacteriia;o__Coriobacteriales;f__Atopobiaceae;g__Fannyhessea;s__Fannyhessea vaginae_A	d__Bacteria;p__Actinobacteria;c__Actinobacteria;o__Coriobacteriales;f__Coriobacteriaceae;g__Atopobium;s__Atopobium vaginae
SGB_361	32	kSGB	31	32	RDPYD18089255_A_togue.metaspades.bin.67	d__Bacteria;p__Actinobacteriota;c__Actinobacteria;o__Actinomycetales;f__Micrococcaceae;g__Rothia;s__	d__Bacteria;p__Actinobacteriota;c__Actinobacteria;o__Actinomycetales;f__Micrococcaceae;g__Rothia;s__	d__Bacteria;p__Actinobacteria;c__Actinobacteria;o__Micrococcales;f__Micrococcaceae;g__Rothia;s__
SGB_362	42	kSGB	9	14	GCF_003130255.1_ASM313025v1_genomic	d__Bacteria;p__Proteobacteria;c__Gammaproteobacteria;o__Enterobacterales;f__Pasteurellaceae;g__Aggregatibacter;s__Aggregatibacter kilianii_B	d__Bacteria;p__Proteobacteria;c__Gammaproteobacteria;o__Enterobacterales;f__Pasteurellaceae;g__Aggregatibacter;s__Aggregatibacter kilianii_B	d__Bacteria;p__Proteobacteria;c__Gammaproteobacteria;o__Enterobacterales;f__NCBI_UNKNOWN;g__NCBI_UNKNOWN;s__Aggregatibacter kilianii
SGB_363	7	kSGB	5	6	RSZYD18187471_A_saliva.metaspades.bin.33	d__Bacteria;p__Firmicutes_C;c__Negativicutes;o__Veillonellales;f__Veillonellaceae;g__F0422;s__	d__Bacteria;p__Firmicutes;c__Negativicutes;o__Veillonellales;f__Veillonellaceae;g__F0422;s__	d__Bacteria;p__Firmicutes;c__Negativicutes;o__Veillonellales;f__Veillonellaceae;g__Veillonella;s__
SGB_364	11	kSGB	10	11	RSZYD18078105_A_saliva.metaspades.bin.79	d__Bacteria;p__Patescibacteria;c__Saccharimonadia;o__Saccharimonadales;f__Saccharimonadaceae;g__TM7x;s__	d__Bacteria;p__Patescibacteria;c__Saccharimonadia;o__Saccharimonadales;f__Saccharimonadaceae;g__TM7x;s__	d__Bacteria;p__Candidatus Nomurabacteria;c__NCBI_UNKNOWN;o__NCBI_UNKNOWN;f__NCBI_UNKNOWN;g__NCBI_UNKNOWN;s__
SGB_365	1	kSGB	0	1	HMP_2012__SRS054430__bin_33	d__Bacteria;p__Fusobacteriota;c__Fusobacteriia;o__Fusobacteriales;f__Fusobacteriaceae;g__Fusobacterium;s__	d__Bacteria;p__Fusobacteriota;c__Fusobacteriia;o__Fusobacteriales;f__Fusobacteriaceae;g__Fusobacterium;s__	d__Bacteria;p__Fusobacteria;c__Fusobacteriia;o__Fusobacteriales;f__Fusobacteriaceae;g__Fusobacterium;s__
SGB_366	14	kSGB	2	5	GCF_001813415.1_ASM181341v1_genomic	d__Bacteria;p__Actinobacteriota;c__Actinobacteria;o__Actinomycetales;f__Bifidobacteriaceae;g__Alloscardovia;s__Alloscardovia omnicolens	d__Bacteria;p__Actinobacteriota;c__Actinobacteria;o__Actinomycetales;f__Bifidobacteriaceae;g__Alloscardovia;s__Alloscardovia omnicolens	d__Bacteria;p__Actinobacteria;c__Actinobacteria;o__Micrococcales;f__Bifidobacteriaceae;g__NCBI_UNKNOWN;s__NCBI_UNKNOWN
SGB_367	14	kSGB	0	2	GCF_002096285.1_ASM209628v1_genomic	d__Bacteria;p__Firmicutes;c__Bacilli;o__Lactobacillales;f__Streptococcaceae;g__Streptococcus;s__Streptococcus oralis_AE	d__Bacteria;p__Firmicutes;c__Bacilli;o__Lactobacillales;f__Streptococcaceae;g__Streptococcus;s__Streptococcus oralis_AE	d__Bacteria;p__Firmicutes;c__Bacilli;o__Lactobacillales;f__Streptococcaceae;g__Streptococcus;s__Streptococcus oralis
SGB_368	2	kSGB	0	1	SEQF1674	d__Bacteria;p__Synergistota;c__Synergistia;o__Synergistales;f__Aminobacteriaceae;g__Fretibacterium;s__Fretibacterium fastidiosum	d__Bacteria;p__Synergistota;c__Synergistia;o__Synergistales;f__Aminobacteriaceae;g__Fretibacterium;s__Fretibacterium fastidiosum	d__Bacteria;p__Synergistetes;c__Synergistia;o__Synergistales;f__Synergistaceae;g__NCBI_UNKNOWN;s__NCBI_UNKNOWN
SGB_369	7	kSGB	0	1	SEQF1846	d__Bacteria;p__Firmicutes;c__Bacilli;o__Lactobacillales;f__Streptococcaceae;g__Streptococcus;s__Streptococcus downei	d__Bacteria;p__Firmicutes;c__Bacilli;o__Lactobacillales;f__Streptococcaceae;g__Streptococcus;s__Streptococcus downei	d__Bacteria;p__Firmicutes;c__Bacilli;o__Lactobacillales;f__Streptococcaceae;g__Streptococcus;s__Streptococcus sobrinus
SGB_370	2	kSGB	0	1	111015.3.patric	d__Bacteria;p__Actinobacteriota;c__Actinobacteria;o__Actinomycetales;f__Actinomycetaceae;g__Actinomyces;s__Actinomyces radicidentis	d__Bacteria;p__Actinobacteriota;c__Actinobacteria;o__Actinomycetales;f__Actinomycetaceae;g__Actinomyces;s__Actinomyces radicidentis	d__Bacteria;p__Actinobacteria;c__Actinobacteria;o__Micrococcales;f__Actinomycetaceae;g__Actinomyces;s__NCBI_UNKNOWN
SGB_371	5	kSGB	0	1	GCF_003789135.1_ASM378913v1_genomic	d__Bacteria;p__Proteobacteria;c__Gammaproteobacteria;o__Enterobacterales;f__Enterobacteriaceae;g__Kluyvera;s__Kluyvera ascorbata	d__Bacteria;p__Proteobacteria;c__Gammaproteobacteria;o__Enterobacterales;f__Enterobacteriaceae;g__Kluyvera;s__Kluyvera ascorbata	d__Bacteria;p__Proteobacteria;c__Gammaproteobacteria;o__Enterobacterales;f__Enterobacteriaceae;g__Kluyvera;s__Kluyvera ascorbata
SGB_372	6	kSGB	5	6	HMP_2012__SRS014476__bin_44	d__Bacteria;p__Actinobacteriota;c__Actinobacteria;o__Actinomycetales;f__Actinomycetaceae;g__F0332;s__	d__Bacteria;p__Actinobacteriota;c__Actinobacteria;o__Actinomycetales;f__Actinomycetaceae;g__F0332;s__	d__Bacteria;p__Actinobacteria;c__Actinobacteria;o__Micrococcales;f__Actinomycetaceae;g__Actinomyces;s__
SGB_373	17	kSGB	16	17	YS000460_saliva.spades.bin.3	d__Bacteria;p__Firmicutes;c__Bacilli;o__Lactobacillales;f__Streptococcaceae;g__Streptococcus;s__	d__Bacteria;p__Firmicutes;c__Bacilli;o__Lactobacillales;f__Streptococcaceae;g__Streptococcus;s__	d__Bacteria;p__Firmicutes;c__Bacilli;o__Lactobacillales;f__Streptococcaceae;g__Streptococcus;s__
SGB_374	2	kSGB	1	2	CM_periimplantitis__SP_201SPI_T016__bin_5	d__Bacteria;p__Spirochaetota;c__Spirochaetia;o__Treponematales;f__Treponemataceae;g__Treponema_C;s__	d__Bacteria;p__Spirochaetota;c__Spirochaetia;o__Treponematales;f__Treponemataceae;g__Treponema_C;s__	d__Bacteria;p__Spirochaetes;c__Spirochaetia;o__Spirochaetales;f__Spirochaetaceae;g__Treponema;s__
SGB_375	3	kSGB	0	2	SEQF2607	d__Bacteria;p__Firmicutes;c__Bacilli;o__Mycoplasmatales;f__Metamycoplasmataceae;g__Metamycoplasma;s__Metamycoplasma salivarium	d__Bacteria;p__Firmicutes;c__Bacilli;o__Mycoplasmatales;f__Metamycoplasmataceae;g__Metamycoplasma;s__Metamycoplasma salivarium	d__Bacteria;p__Firmicutes;c__Bacilli;o__Mycoplasmatales;f__Mycoplasmataceae;g__Chlamydia;s__Mycoplasma salivarium
SGB_376	15	kSGB	10	14	1122986.3.patric	d__Bacteria;p__Bacteroidota;c__Bacteroidia;o__Bacteroidales;f__Bacteroidaceae;g__Prevotella;s__Prevotella maculosa	d__Bacteria;p__Bacteroidota;c__Bacteroidia;o__Bacteroidales;f__Bacteroidaceae;g__Prevotella;s__Prevotella maculosa	d__Bacteria;p__Bacteroidetes;c__Bacteroidia;o__Bacteroidales;f__Prevotellaceae;g__Prevotella;s__NCBI_UNKNOWN
SGB_377	14	kSGB	13	14	HMP_2012__SRS015044__bin_34	d__Bacteria;p__Patescibacteria;c__Saccharimonadia;o__Saccharimonadales;f__Saccharimonadaceae;g__;s__	d__Bacteria;p__Patescibacteria;c__Saccharimonadia;o__Saccharimonadales;f__Saccharimonadaceae;g__;s__	d__Bacteria;p__Candidatus Nomurabacteria;c__NCBI_UNKNOWN;o__NCBI_UNKNOWN;f__NCBI_UNKNOWN;g__;s__
SGB_378	3	kSGB	0	2	SEQF2454	d__Bacteria;p__Firmicutes_C;c__Negativicutes;o__Selenomonadales;f__Selenomonadaceae;g__Centipeda;s__Centipeda sp000468035	d__Bacteria;p__Firmicutes;c__Negativicutes;o__Selenomonadales;f__Selenomonadaceae;g__Centipeda;s__Centipeda sp000468035	d__Bacteria;p__Firmicutes;c__Negativicutes;o__Selenomonadales;f__Veillonellaceae;g__Selenomonas;s__NCBI_UNKNOWN
SGB_379	8	kSGB	4	5	GCF_002871495.1_ASM287149v1_genomic	d__Bacteria;p__Firmicutes;c__Bacilli;o__Lactobacillales;f__Streptococcaceae;g__Streptococcus;s__Streptococcus mitis_O	d__Bacteria;p__Firmicutes;c__Bacilli;o__Lactobacillales;f__Streptococcaceae;g__Streptococcus;s__Streptococcus mitis_O	d__Bacteria;p__Firmicutes;c__Bacilli;o__Lactobacillales;f__Streptococcaceae;g__Streptococcus;s__Streptococcus mitis
SGB_380	46	kSGB	43	45	SEQF1986	d__Bacteria;p__Bacteroidota;c__Bacteroidia;o__Bacteroidales;f__Bacteroidaceae;g__Prevotella;s__Prevotella multiformis	d__Bacteria;p__Bacteroidota;c__Bacteroidia;o__Bacteroidales;f__Bacteroidaceae;g__Prevotella;s__Prevotella multiformis	d__Bacteria;p__Bacteroidetes;c__Bacteroidia;o__Bacteroidales;f__Prevotellaceae;g__Prevotella;s__NCBI_UNKNOWN
SGB_381	7	kSGB	0	1	GCF_000368385.1_Acin_sp_NIPH_899_V1_genomic	d__Bacteria;p__Proteobacteria;c__Gammaproteobacteria;o__Pseudomonadales;f__Moraxellaceae;g__Acinetobacter;s__Acinetobacter sp002934695	d__Bacteria;p__Proteobacteria;c__Gammaproteobacteria;o__Pseudomonadales;f__Moraxellaceae;g__Acinetobacter;s__Acinetobacter sp002934695	d__Bacteria;p__Proteobacteria;c__Gammaproteobacteria;o__Pseudomonadales;f__Moraxellaceae;g__Acinetobacter;s__Acinetobacter baumannii
SGB_382	17	kSGB	0	3	GCF_001566945.1_ASM156694v1_genomic	d__Bacteria;p__Firmicutes;c__Bacilli;o__Bacillales;f__Bacillaceae;g__Bacillus;s__Bacillus marinus	d__Bacteria;p__Firmicutes;c__Bacilli;o__Bacillales;f__Bacillaceae;g__Bacillus;s__Bacillus marinus	d__Bacteria;p__Firmicutes;c__Bacilli;o__Bacillales;f__Streptococcaceae;g__Bacillus;s__Bacillus intestinalis
SGB_383	6	kSGB	5	5	936572.3.patric	d__Bacteria;p__Firmicutes_C;c__Negativicutes;o__Selenomonadales;f__Selenomonadaceae;g__Centipeda;s__Centipeda sp000286455	d__Bacteria;p__Firmicutes;c__Negativicutes;o__Selenomonadales;f__Selenomonadaceae;g__Centipeda;s__Centipeda sp000286455	d__Bacteria;p__Firmicutes;c__Negativicutes;o__Selenomonadales;f__Veillonellaceae;g__Selenomonas;s__NCBI_UNKNOWN
SGB_384	10	kSGB	9	10	RDPYD18089039_A_togue.metaspades.bin.99	d__Bacteria;p__Firmicutes_A;c__Clostridia;o__Lachnospirales;f__Lachnospiraceae;g__Oribacterium;s__	d__Bacteria;p__Firmicutes;c__Clostridia;o__Lachnospirales;f__Lachnospiraceae;g__Oribacterium;s__	d__Bacteria;p__Proteobacteria;c__Clostridia;o__Clostridiales;f__Lachnospiraceae;g__NCBI_UNKNOWN;s__
SGB_385	6	kSGB	5	6	RSZYD18187572_A_saliva.metaspades.bin.11	d__Bacteria;p__Patescibacteria;c__Saccharimonadia;o__Saccharimonadales;f__Saccharimonadaceae;g__TM7x;s__	d__Bacteria;p__Patescibacteria;c__Saccharimonadia;o__Saccharimonadales;f__Saccharimonadaceae;g__TM7x;s__	d__Bacteria;p__Candidatus Nomurabacteria;c__NCBI_UNKNOWN;o__NCBI_UNKNOWN;f__NCBI_UNKNOWN;g__NCBI_UNKNOWN;s__
SGB_386	9	kSGB	8	9	RDPYD18088947_A_togue.metaspades.bin.75	d__Bacteria;p__Patescibacteria;c__Saccharimonadia;o__Saccharimonadales;f__Saccharimonadaceae;g__TM7x;s__	d__Bacteria;p__Patescibacteria;c__Saccharimonadia;o__Saccharimonadales;f__Saccharimonadaceae;g__TM7x;s__	d__Bacteria;p__Candidatus Nomurabacteria;c__NCBI_UNKNOWN;o__NCBI_UNKNOWN;f__NCBI_UNKNOWN;g__NCBI_UNKNOWN;s__
SGB_387	1	kSGB	0	1	HMP_2012__SRS019029__bin_48	d__Bacteria;p__Firmicutes;c__Bacilli;o__Lactobacillales;f__Streptococcaceae;g__Streptococcus;s__	d__Bacteria;p__Firmicutes;c__Bacilli;o__Lactobacillales;f__Streptococcaceae;g__Streptococcus;s__	d__Bacteria;p__Firmicutes;c__Bacilli;o__Lactobacillales;f__Streptococcaceae;g__Streptococcus;s__
SGB_388	23	kSGB	22	23	RSZAXPI002628-79_RA_dental.metaspades.bin.45	d__Bacteria;p__Firmicutes_A;c__Clostridia;o__Lachnospirales;f__Lachnospiraceae;g__Oribacterium;s__	d__Bacteria;p__Firmicutes;c__Clostridia;o__Lachnospirales;f__Lachnospiraceae;g__Oribacterium;s__	d__Bacteria;p__Proteobacteria;c__Clostridia;o__Clostridiales;f__Lachnospiraceae;g__NCBI_UNKNOWN;s__
SGB_389	8	kSGB	7	8	CM_periimplantitis__SP_344SPT_T016__bin_8	d__Bacteria;p__Firmicutes_C;c__Negativicutes;o__Selenomonadales;f__Selenomonadaceae;g__Centipeda;s__	d__Bacteria;p__Firmicutes;c__Negativicutes;o__Selenomonadales;f__Selenomonadaceae;g__Centipeda;s__	d__Bacteria;p__Firmicutes;c__Negativicutes;o__Selenomonadales;f__Veillonellaceae;g__Selenomonas;s__
SGB_390	6	kSGB	1	1	GCF_000417525.1_BL7version1_genomic	d__Bacteria;p__Firmicutes_C;c__Negativicutes;o__Veillonellales;f__Megasphaeraceae;g__Megasphaera;s__Megasphaera sp000417505	d__Bacteria;p__Firmicutes;c__Negativicutes;o__Veillonellales;f__Megasphaeraceae;g__Megasphaera;s__Megasphaera sp000417505	d__Bacteria;p__Firmicutes;c__Negativicutes;o__Veillonellales;f__Veillonellaceae;g__Megasphaera;s__NCBI_UNKNOWN
SGB_391	3	kSGB	2	3	RSZAXPI002315-24_RAH_dental.metaspades.bin.27	d__Bacteria;p__Firmicutes;c__Bacilli;o__RF39;f__CAG-611;g__;s__	d__Bacteria;p__Firmicutes;c__Bacilli;o__RF39;f__CAG-611;g__;s__	d__Bacteria;p__Firmicutes;c__Bacilli;o__Bacillales;f__Bacillaceae;g__;s__
SGB_392	2	kSGB	0	1	SRS373047_9.hgm	d__Bacteria;p__Firmicutes_C;c__Negativicutes;o__Veillonellales;f__Veillonellaceae;g__F0422;s__	d__Bacteria;p__Firmicutes;c__Negativicutes;o__Veillonellales;f__Veillonellaceae;g__F0422;s__	d__Bacteria;p__Firmicutes;c__Negativicutes;o__Veillonellales;f__Veillonellaceae;g__Veillonella;s__
SGB_393	37	kSGB	0	8	GCF_003952845.1_ASM395284v1_genomic	d__Bacteria;p__Firmicutes;c__Bacilli;o__Lactobacillales;f__Lactobacillaceae;g__Lactobacillus;s__Lactobacillus acidophilus	d__Bacteria;p__Firmicutes;c__Bacilli;o__Lactobacillales;f__Lactobacillaceae;g__Lactobacillus;s__Lactobacillus acidophilus	d__Bacteria;p__Firmicutes;c__Bacilli;o__Lactobacillales;f__Lactobacillaceae;g__Lactobacillus;s__NCBI_UNKNOWN
SGB_394	7	kSGB	0	1	GCF_900447475.1_55064_H01_genomic	d__Bacteria;p__Actinobacteriota;c__Actinobacteria;o__Mycobacteriales;f__Mycobacteriaceae;g__Corynebacterium;s__	d__Bacteria;p__Actinobacteriota;c__Actinobacteria;o__Mycobacteriales;f__Mycobacteriaceae;g__Corynebacterium;s__	d__Bacteria;p__Actinobacteria;c__Actinobacteria;o__Corynebacteriales;f__Corynebacteriaceae;g__Corynebacterium;s__
SGB_395	7	kSGB	0	1	GCF_900008265.1_Draft_genome_of_Staphylococcus_pasteuri_strain_W5_genomic	d__Bacteria;p__Actinobacteriota;c__Actinobacteria;o__Actinomycetales;f__Micrococcaceae;g__Kocuria;s__Kocuria palustris	d__Bacteria;p__Actinobacteriota;c__Actinobacteria;o__Actinomycetales;f__Micrococcaceae;g__Kocuria;s__Kocuria palustris	d__Bacteria;p__Actinobacteria;c__Actinobacteria;o__Micrococcales;f__Micrococcaceae;g__Kocuria;s__NCBI_UNKNOWN
SGB_396	50	kSGB	49	50	SZAXPI018093-14_RA_dental.metaspades.bin.68	d__Bacteria;p__Firmicutes_C;c__Negativicutes;o__Selenomonadales;f__Selenomonadaceae;g__;s__	d__Bacteria;p__Firmicutes;c__Negativicutes;o__Selenomonadales;f__Selenomonadaceae;g__;s__	d__Bacteria;p__Firmicutes;c__Negativicutes;o__Selenomonadales;f__Veillonellaceae;g__;s__
SGB_397	3	kSGB	0	1	GCF_900445285.1_49888_A01_genomic	d__Bacteria;p__Firmicutes_A;c__Clostridia;o__Tissierellales;f__Helcococcaceae;g__Anaerococcus;s__Anaerococcus prevotii	d__Bacteria;p__Firmicutes;c__Clostridia;o__Tissierellales;f__Helcococcaceae;g__Anaerococcus;s__Anaerococcus prevotii	d__Bacteria;p__Proteobacteria;c__Clostridia;o__Tissierellales;f__Peptoniphilaceae;g__Casaltella;s__Anaerococcus prevotii
SGB_398	1	kSGB	0	1	HMP_2012__SRS014271__bin_5	d__Bacteria;p__Patescibacteria;c__Saccharimonadia;o__Saccharimonadales;f__Saccharimonadaceae;g__;s__	d__Bacteria;p__Patescibacteria;c__Saccharimonadia;o__Saccharimonadales;f__Saccharimonadaceae;g__;s__	d__Bacteria;p__Candidatus Nomurabacteria;c__NCBI_UNKNOWN;o__NCBI_UNKNOWN;f__NCBI_UNKNOWN;g__;s__
SGB_399	11	kSGB	0	1	GCF_000738245.1_Cj30184_genomic	d__Bacteria;p__Actinobacteriota;c__Actinobacteria;o__Mycobacteriales;f__Mycobacteriaceae;g__Corynebacterium;s__Corynebacterium jeikeium_A	d__Bacteria;p__Actinobacteriota;c__Actinobacteria;o__Mycobacteriales;f__Mycobacteriaceae;g__Corynebacterium;s__Corynebacterium jeikeium_A	d__Bacteria;p__Actinobacteria;c__Actinobacteria;o__Corynebacteriales;f__Corynebacteriaceae;g__Corynebacterium;s__Corynebacterium jeikeium
SGB_400	5	kSGB	0	1	GCF_000297795.2_ASM29779v2_genomic	d__Bacteria;p__Actinobacteriota;c__Actinobacteria;o__Mycobacteriales;f__Mycobacteriaceae;g__Corynebacterium;s__Corynebacterium otitidis	d__Bacteria;p__Actinobacteriota;c__Actinobacteria;o__Mycobacteriales;f__Mycobacteriaceae;g__Corynebacterium;s__Corynebacterium otitidis	d__Bacteria;p__Actinobacteria;c__Actinobacteria;o__Corynebacteriales;f__Corynebacteriaceae;g__Corynebacterium;s__Turicella otitidis
SGB_401	1	kSGB	0	1	SEQF2278	d__Bacteria;p__Firmicutes;c__Bacilli;o__Lactobacillales;f__Enterococcaceae;g__Enterococcus;s__Enterococcus faecalis	d__Bacteria;p__Firmicutes;c__Bacilli;o__Lactobacillales;f__Enterococcaceae;g__Enterococcus;s__Enterococcus faecalis	d__Bacteria;p__Firmicutes;c__Bacilli;o__Lactobacillales;f__Enterococcaceae;g__Enterococcus;s__Enterococcus faecalis
SGB_402	14	kSGB	13	14	SZAXPI018097-18_RA_dental.metaspades.bin.37	d__Bacteria;p__Synergistota;c__Synergistia;o__Synergistales;f__Aminobacteriaceae;g__Fretibacterium;s__	d__Bacteria;p__Synergistota;c__Synergistia;o__Synergistales;f__Aminobacteriaceae;g__Fretibacterium;s__	d__Bacteria;p__Synergistetes;c__Synergistia;o__Synergistales;f__Synergistaceae;g__NCBI_UNKNOWN;s__
SGB_403	7	kSGB	1	2	GCF_002860865.1_ASM286086v1_genomic	d__Bacteria;p__Firmicutes;c__Bacilli;o__Lactobacillales;f__Streptococcaceae;g__Streptococcus;s__Streptococcus mitis_AT	d__Bacteria;p__Firmicutes;c__Bacilli;o__Lactobacillales;f__Streptococcaceae;g__Streptococcus;s__Streptococcus mitis_AT	d__Bacteria;p__Firmicutes;c__Bacilli;o__Lactobacillales;f__Streptococcaceae;g__Streptococcus;s__Streptococcus oralis
SGB_404	3	kSGB	0	1	GCF_002890835.1_ASM289083v1_genomic	d__Bacteria;p__Proteobacteria;c__Gammaproteobacteria;o__Pseudomonadales;f__Pseudomonadaceae;g__Pseudomonas_A;s__Pseudomonas_A stutzeri_AC	d__Bacteria;p__Proteobacteria;c__Gammaproteobacteria;o__Pseudomonadales;f__Pseudomonadaceae;g__Pseudomonas_A;s__Pseudomonas_A stutzeri_AC	d__Bacteria;p__Proteobacteria;c__Gammaproteobacteria;o__Pseudomonadales;f__Pseudomonadaceae;g__Pseudomonas;s__Pseudomonas stutzeri
SGB_405	3	kSGB	0	2	SEQF2846	d__Bacteria;p__Actinobacteriota;c__Actinobacteria;o__Mycobacteriales;f__Mycobacteriaceae;g__Corynebacterium;s__Corynebacterium singulare	d__Bacteria;p__Actinobacteriota;c__Actinobacteria;o__Mycobacteriales;f__Mycobacteriaceae;g__Corynebacterium;s__Corynebacterium singulare	d__Bacteria;p__Actinobacteria;c__Actinobacteria;o__Corynebacteriales;f__Corynebacteriaceae;g__Corynebacterium;s__NCBI_UNKNOWN
SGB_406	2	kSGB	0	1	GCF_003942795.1_ASM394279v1_genomic	d__Bacteria;p__Firmicutes;c__Bacilli;o__Lactobacillales;f__Streptococcaceae;g__Streptococcus;s__	d__Bacteria;p__Firmicutes;c__Bacilli;o__Lactobacillales;f__Streptococcaceae;g__Streptococcus;s__	d__Bacteria;p__Firmicutes;c__Bacilli;o__Lactobacillales;f__Streptococcaceae;g__Streptococcus;s__
SGB_407	14	kSGB	10	11	GCF_003252775.1_ASM325277v1_genomic	d__Bacteria;p__Proteobacteria;c__Gammaproteobacteria;o__Enterobacterales;f__Pasteurellaceae;g__Haemophilus_D;s__Haemophilus_D sp001679485	d__Bacteria;p__Proteobacteria;c__Gammaproteobacteria;o__Enterobacterales;f__Pasteurellaceae;g__Haemophilus_D;s__Haemophilus_D sp001679485	d__Bacteria;p__Proteobacteria;c__Gammaproteobacteria;o__Enterobacterales;f__NCBI_UNKNOWN;g__Haemophilus;s__Haemophilus parainfluenzae
SGB_408	11	kSGB	0	7	SEQF2954	d__Bacteria;p__Actinobacteriota;c__Actinobacteria;o__Mycobacteriales;f__Mycobacteriaceae;g__Corynebacterium;s__Corynebacterium accolens	d__Bacteria;p__Actinobacteriota;c__Actinobacteria;o__Mycobacteriales;f__Mycobacteriaceae;g__Corynebacterium;s__Corynebacterium accolens	d__Bacteria;p__Actinobacteria;c__Actinobacteria;o__Corynebacteriales;f__Corynebacteriaceae;g__Corynebacterium;s__Corynebacterium accolens
SGB_409	7	kSGB	1	1	UMGS2010	d__Bacteria;p__Firmicutes_A;c__Clostridia;o__Lachnospirales;f__Lachnospiraceae;g__Agathobacter;s__	d__Bacteria;p__Firmicutes;c__Clostridia;o__Lachnospirales;f__Lachnospiraceae;g__Agathobacter;s__	d__Bacteria;p__Proteobacteria;c__Clostridia;o__Clostridiales;f__Lachnospiraceae;g__Roseburia;s__
SGB_410	2	kSGB	0	1	2515154211.img	d__Bacteria;p__Firmicutes;c__Bacilli;o__Erysipelotrichales;f__Erysipelotrichaceae;g__Erysipelothrix;s__Erysipelothrix tonsillarum	d__Bacteria;p__Firmicutes;c__Bacilli;o__Erysipelotrichales;f__Erysipelotrichaceae;g__Erysipelothrix;s__Erysipelothrix tonsillarum	d__Bacteria;p__Firmicutes;c__Bacilli;o__Erysipelotrichales;f__Erysipelotrichaceae;g__NCBI_UNKNOWN;s__NCBI_UNKNOWN
SGB_411	16	kSGB	13	15	SEQF2448	d__Bacteria;p__Firmicutes_A;c__Clostridia;o__Lachnospirales;f__Lachnospiraceae;g__Oribacterium;s__Oribacterium sp000160135	d__Bacteria;p__Firmicutes;c__Clostridia;o__Lachnospirales;f__Lachnospiraceae;g__Oribacterium;s__Oribacterium sp000160135	d__Bacteria;p__Proteobacteria;c__Clostridia;o__Clostridiales;f__Lachnospiraceae;g__NCBI_UNKNOWN;s__NCBI_UNKNOWN
SGB_412	14	kSGB	0	1	GCF_000246835.1_ASM24683v1_genomic	d__Bacteria;p__Firmicutes;c__Bacilli;o__Lactobacillales;f__Streptococcaceae;g__Streptococcus;s__Streptococcus infantarius	d__Bacteria;p__Firmicutes;c__Bacilli;o__Lactobacillales;f__Streptococcaceae;g__Streptococcus;s__Streptococcus infantarius	d__Bacteria;p__Firmicutes;c__Bacilli;o__Lactobacillales;f__Streptococcaceae;g__Streptococcus;s__Streptococcus infantarius
SGB_413	4	kSGB	3	4	SRR8114033.metaspades.bin.42	d__Bacteria;p__Patescibacteria;c__Saccharimonadia;o__Saccharimonadales;f__Saccharimonadaceae;g__;s__	d__Bacteria;p__Patescibacteria;c__Saccharimonadia;o__Saccharimonadales;f__Saccharimonadaceae;g__;s__	d__Bacteria;p__Candidatus Nomurabacteria;c__NCBI_UNKNOWN;o__NCBI_UNKNOWN;f__NCBI_UNKNOWN;g__;s__
SGB_414	26	kSGB	25	26	RDPYD18088826_A_saliva.metaspades.bin.87	d__Bacteria;p__Bacteroidota;c__Bacteroidia;o__Bacteroidales;f__Porphyromonadaceae;g__Porphyromonas;s__	d__Bacteria;p__Bacteroidota;c__Bacteroidia;o__Bacteroidales;f__Porphyromonadaceae;g__Porphyromonas;s__	d__Bacteria;p__Bacteroidetes;c__Bacteroidia;o__Bacteroidales;f__Porphyromonadaceae;g__Porphyromonas;s__
SGB_415	5	kSGB	1	1	GCA_003460105.1_ASM346010v1_genomic	d__Bacteria;p__Bacteroidota;c__Bacteroidia;o__Bacteroidales;f__Rikenellaceae;g__Alistipes_A;s__Alistipes_A indistinctus	d__Bacteria;p__Bacteroidota;c__Bacteroidia;o__Bacteroidales;f__Rikenellaceae;g__Alistipes_A;s__Alistipes_A indistinctus	d__Bacteria;p__Bacteroidetes;c__Bacteroidia;o__Bacteroidales;f__Rikenellaceae;g__Alistipes;s__Alistipes indistinctus
SGB_416	13	kSGB	12	13	RSZAXPI002637-96_RA_dental.metaspades.bin.16	d__Bacteria;p__Patescibacteria;c__Saccharimonadia;o__Saccharimonadales;f__Saccharimonadaceae;g__Saccharimonas;s__	d__Bacteria;p__Patescibacteria;c__Saccharimonadia;o__Saccharimonadales;f__Saccharimonadaceae;g__Saccharimonas;s__	d__Bacteria;p__Candidatus Nomurabacteria;c__NCBI_UNKNOWN;o__NCBI_UNKNOWN;f__NCBI_UNKNOWN;g__Candidatus Saccharimonas;s__
SGB_417	4	kSGB	1	1	Bengtsson-PalmeJ_2015__TRAVELRES63__bin_96	d__Bacteria;p__Firmicutes_A;c__Clostridia;o__Oscillospirales;f__CAG-272;g__CAG-448;s__CAG-448 sp003150135	d__Bacteria;p__Firmicutes;c__Clostridia;o__Oscillospirales;f__CAG-272;g__CAG-448;s__CAG-448 sp003150135	d__Bacteria;p__Proteobacteria;c__Clostridia;o__Lactobacillales;f__Clostridiaceae;g__Clostridium;s__NCBI_UNKNOWN
SGB_418	4	kSGB	1	1	GCA_003433995.1_ASM343399v1_genomic	d__Bacteria;p__Firmicutes_A;c__Clostridia;o__Oscillospirales;f__Ruminococcaceae;g__Faecalibacterium;s__Faecalibacterium prausnitzii_G	d__Bacteria;p__Firmicutes;c__Clostridia;o__Oscillospirales;f__Ruminococcaceae;g__Faecalibacterium;s__Faecalibacterium prausnitzii_G	d__Bacteria;p__Proteobacteria;c__Clostridia;o__Lactobacillales;f__Ruminococcaceae;g__Faecalibacterium;s__Faecalibacterium prausnitzii
SGB_419	12	kSGB	10	11	RSZAXPI002620-35_RA_dental.metaspades.bin.27	d__Bacteria;p__Firmicutes_C;c__Negativicutes;o__Selenomonadales;f__Selenomonadaceae;g__Centipeda;s__Centipeda flueggei	d__Bacteria;p__Firmicutes;c__Negativicutes;o__Selenomonadales;f__Selenomonadaceae;g__Centipeda;s__Centipeda flueggei	d__Bacteria;p__Firmicutes;c__Negativicutes;o__Selenomonadales;f__Veillonellaceae;g__Selenomonas;s__Selenomonas flueggei
SGB_420	1	kSGB	0	1	HMP_2012__SRS017209__bin_13	d__Bacteria;p__Patescibacteria;c__Saccharimonadia;o__Saccharimonadales;f__Saccharimonadaceae;g__;s__	d__Bacteria;p__Patescibacteria;c__Saccharimonadia;o__Saccharimonadales;f__Saccharimonadaceae;g__;s__	d__Bacteria;p__Candidatus Nomurabacteria;c__NCBI_UNKNOWN;o__NCBI_UNKNOWN;f__NCBI_UNKNOWN;g__;s__
SGB_421	12	kSGB	11	12	ERR2764870.metaspades.bin.13	d__Bacteria;p__Patescibacteria;c__Saccharimonadia;o__Saccharimonadales;f__Saccharimonadaceae;g__TM7x;s__	d__Bacteria;p__Patescibacteria;c__Saccharimonadia;o__Saccharimonadales;f__Saccharimonadaceae;g__TM7x;s__	d__Bacteria;p__Candidatus Nomurabacteria;c__NCBI_UNKNOWN;o__NCBI_UNKNOWN;f__NCBI_UNKNOWN;g__NCBI_UNKNOWN;s__
SGB_422	7	kSGB	0	1	GCF_000015545.1_ASM1554v1_genomic	d__Bacteria;p__Proteobacteria;c__Gammaproteobacteria;o__Burkholderiales;f__Burkholderiaceae;g__Diaphorobacter;s__Diaphorobacter sp003248855	d__Bacteria;p__Proteobacteria;c__Gammaproteobacteria;o__Burkholderiales;f__Burkholderiaceae;g__Diaphorobacter;s__Diaphorobacter sp003248855	d__Bacteria;p__Proteobacteria;c__Gammaproteobacteria;o__Burkholderiales;f__Burkholderiaceae;g__Alicycliphilus;s__Acidovorax ebreus
SGB_423	7	kSGB	0	3	GCF_900660555.1_50884_D01-3_genomic	d__Bacteria;p__Firmicutes;c__Bacilli;o__Mycoplasmatales;f__Metamycoplasmataceae;g__Mycoplasmopsis;s__Mycoplasmopsis fermentans	d__Bacteria;p__Firmicutes;c__Bacilli;o__Mycoplasmatales;f__Metamycoplasmataceae;g__Mycoplasmopsis;s__Mycoplasmopsis fermentans	d__Bacteria;p__Firmicutes;c__Bacilli;o__Mycoplasmatales;f__Mycoplasmataceae;g__Mycoplasma;s__Mycoplasma fermentans
SGB_424	16	kSGB	0	2	GCF_001876955.1_ASM187695v1_genomic	d__Bacteria;p__Proteobacteria;c__Alphaproteobacteria;o__Rhizobiales;f__Rhizobiaceae;g__Ochrobactrum;s__Ochrobactrum cytisi	d__Bacteria;p__Proteobacteria;c__Alphaproteobacteria;o__Rhizobiales;f__Rhizobiaceae;g__Ochrobactrum;s__Ochrobactrum cytisi	d__Bacteria;p__Proteobacteria;c__Alphaproteobacteria;o__Rhizobiales;f__Brucellaceae;g__Ochrobactrum;s__NCBI_UNKNOWN
SGB_425	1	kSGB	0	1	HMP_2012__SRS011255__bin_59	d__Bacteria;p__Campylobacterota;c__Campylobacteria;o__Campylobacterales;f__Campylobacteraceae;g__Campylobacter_B;s__	d__Bacteria;p__Campylobacterota;c__Campylobacteria;o__Campylobacterales;f__Campylobacteraceae;g__Campylobacter_B;s__	d__Bacteria;p__Proteobacteria;c__Epsilonproteobacteria;o__Campylobacterales;f__Campylobacteraceae;g__Campylobacter;s__
SGB_426	8	kSGB	0	5	GCF_001190115.1_ASM119011v1_genomic	d__Bacteria;p__Proteobacteria;c__Gammaproteobacteria;o__Enterobacterales;f__Pasteurellaceae;g__Aggregatibacter;s__Aggregatibacter actinomycetemcomitans_A	d__Bacteria;p__Proteobacteria;c__Gammaproteobacteria;o__Enterobacterales;f__Pasteurellaceae;g__Aggregatibacter;s__Aggregatibacter actinomycetemcomitans_A	d__Bacteria;p__Proteobacteria;c__Gammaproteobacteria;o__Enterobacterales;f__NCBI_UNKNOWN;g__NCBI_UNKNOWN;s__Aggregatibacter actinomycetemcomitans
SGB_427	2	kSGB	0	1	1736233.3.patric	d__Bacteria;p__Proteobacteria;c__Gammaproteobacteria;o__Xanthomonadales;f__Xanthomonadaceae;g__Stenotrophomonas;s__Stenotrophomonas nitritireducens	d__Bacteria;p__Proteobacteria;c__Gammaproteobacteria;o__Xanthomonadales;f__Xanthomonadaceae;g__Stenotrophomonas;s__Stenotrophomonas nitritireducens	d__Bacteria;p__Proteobacteria;c__Gammaproteobacteria;o__Xanthomonadales;f__Xanthomonadaceae;g__Stenotrophomonas;s__Stenotrophomonas nitritireducens
SGB_428	2	kSGB	0	1	SEQF2003	d__Bacteria;p__Firmicutes;c__Bacilli;o__Lactobacillales;f__Streptococcaceae;g__Streptococcus;s__Streptococcus mitis_C	d__Bacteria;p__Firmicutes;c__Bacilli;o__Lactobacillales;f__Streptococcaceae;g__Streptococcus;s__Streptococcus mitis_C	d__Bacteria;p__Firmicutes;c__Bacilli;o__Lactobacillales;f__Streptococcaceae;g__Streptococcus;s__Streptococcus mitis
SGB_429	2	kSGB	1	2	HMP_2012__SRS017215__bin_4	d__Bacteria;p__Patescibacteria;c__Gracilibacteria;o__BD1-5;f__UBA6164;g__GN02-872;s__	d__Bacteria;p__Patescibacteria;c__Gracilibacteria;o__BD1-5;f__UBA6164;g__GN02-872;s__	d__Bacteria;p__Candidatus Nomurabacteria;c__Candidatus Peribacteria;o__NCBI_UNKNOWN;f__NCBI_UNKNOWN;g__NCBI_UNKNOWN;s__
SGB_430	7	kSGB	0	1	GCF_003942715.1_ASM394271v1_genomic	d__Bacteria;p__Firmicutes;c__Bacilli;o__Lactobacillales;f__Streptococcaceae;g__Streptococcus;s__Streptococcus dentisani	d__Bacteria;p__Firmicutes;c__Bacilli;o__Lactobacillales;f__Streptococcaceae;g__Streptococcus;s__Streptococcus dentisani	d__Bacteria;p__Firmicutes;c__Bacilli;o__Lactobacillales;f__Streptococcaceae;g__Streptococcus;s__Streptococcus oralis
SGB_431	9	kSGB	0	6	SEQF2987	d__Bacteria;p__Actinobacteriota;c__Actinobacteria;o__Mycobacteriales;f__Mycobacteriaceae;g__Corynebacterium;s__Corynebacterium kefirresidentii	d__Bacteria;p__Actinobacteriota;c__Actinobacteria;o__Mycobacteriales;f__Mycobacteriaceae;g__Corynebacterium;s__Corynebacterium kefirresidentii	d__Bacteria;p__Actinobacteria;c__Actinobacteria;o__Corynebacteriales;f__Corynebacteriaceae;g__Corynebacterium;s__Corynebacterium aurimucosum
SGB_432	2	kSGB	0	1	621372.3.patric	d__Bacteria;p__Firmicutes_I;c__Bacilli_A;o__Paenibacillales;f__Paenibacillaceae;g__Paenibacillus_A;s__Paenibacillus_A sp000159955	d__Bacteria;p__Firmicutes;c__Bacilli;o__Paenibacillales;f__Paenibacillaceae;g__Paenibacillus_A;s__Paenibacillus_A sp000159955	d__Bacteria;p__Firmicutes;c__Bacilli;o__Bacillales;f__Paenibacillaceae;g__Paenibacillus;s__NCBI_UNKNOWN
SGB_433	5	kSGB	0	1	1381.4.patric	d__Bacteria;p__Actinobacteriota;c__Coriobacteriia;o__Coriobacteriales;f__Atopobiaceae;g__Atopobium;s__Atopobium minutum	d__Bacteria;p__Actinobacteriota;c__Coriobacteriia;o__Coriobacteriales;f__Atopobiaceae;g__Atopobium;s__Atopobium minutum	d__Bacteria;p__Actinobacteria;c__Actinobacteria;o__Coriobacteriales;f__Coriobacteriaceae;g__Atopobium;s__NCBI_UNKNOWN
SGB_434	5	kSGB	1	1	GCF_000205025.1_ASM20502v1_genomic	d__Bacteria;p__Proteobacteria;c__Gammaproteobacteria;o__Burkholderiales;f__Burkholderiaceae;g__Parasutterella;s__Parasutterella excrementihominis	d__Bacteria;p__Proteobacteria;c__Gammaproteobacteria;o__Burkholderiales;f__Burkholderiaceae;g__Parasutterella;s__Parasutterella excrementihominis	d__Bacteria;p__Proteobacteria;c__Gammaproteobacteria;o__Burkholderiales;f__Burkholderiaceae;g__Acinetobacter;s__NCBI_UNKNOWN
SGB_435	4	kSGB	0	1	SEQF2908	d__Bacteria;p__Proteobacteria;c__Alphaproteobacteria;o__Acetobacterales;f__Acetobacteraceae;g__Roseomonas;s__Roseomonas gilardii	d__Bacteria;p__Proteobacteria;c__Alphaproteobacteria;o__Acetobacterales;f__Acetobacteraceae;g__Roseomonas;s__Roseomonas gilardii	d__Bacteria;p__Proteobacteria;c__Alphaproteobacteria;o__Rhodospirillales;f__Acetobacteraceae;g__Roseomonas;s__Azospirillum brasilense
SGB_436	12	kSGB	0	1	GCF_002706375.1_ASM270637v1_genomic	d__Bacteria;p__Firmicutes;c__Bacilli;o__Lactobacillales;f__Lactobacillaceae;g__Lactobacillus;s__Lactobacillus amylovorus	d__Bacteria;p__Firmicutes;c__Bacilli;o__Lactobacillales;f__Lactobacillaceae;g__Lactobacillus;s__Lactobacillus amylovorus	d__Bacteria;p__Firmicutes;c__Bacilli;o__Lactobacillales;f__Lactobacillaceae;g__Lactobacillus;s__NCBI_UNKNOWN
SGB_437	1	kSGB	0	1	HMP_2012__SRS014107__bin_6	d__Bacteria;p__Patescibacteria;c__Saccharimonadia;o__Saccharimonadales;f__Saccharimonadaceae;g__UBA1103;s__	d__Bacteria;p__Patescibacteria;c__Saccharimonadia;o__Saccharimonadales;f__Saccharimonadaceae;g__UBA1103;s__	d__Bacteria;p__Candidatus Nomurabacteria;c__NCBI_UNKNOWN;o__NCBI_UNKNOWN;f__NCBI_UNKNOWN;g__NCBI_UNKNOWN;s__
SGB_438	12	kSGB	0	1	GCF_000931485.1_ASM93148v1_genomic	d__Bacteria;p__Firmicutes;c__Bacilli;o__Staphylococcales;f__Staphylococcaceae;g__Staphylococcus;s__Staphylococcus caprae	d__Bacteria;p__Firmicutes;c__Bacilli;o__Staphylococcales;f__Staphylococcaceae;g__Staphylococcus;s__Staphylococcus caprae	d__Bacteria;p__Firmicutes;c__Bacilli;o__Bacillales;f__Staphylococcaceae;g__Staphylococcus;s__Staphylococcus saccharolyticus
SGB_439	1	kSGB	0	1	HMP_2012__SRS063999__bin_19	d__Bacteria;p__Bacteroidota;c__Bacteroidia;o__Flavobacteriales;f__Weeksellaceae;g__;s__	d__Bacteria;p__Bacteroidota;c__Bacteroidia;o__Flavobacteriales;f__Weeksellaceae;g__;s__	d__Bacteria;p__Bacteroidetes;c__Bacteroidia;o__Flavobacteriales;f__Flavobacteriaceae;g__;s__
SGB_440	14	kSGB	2	2	GCF_002935105.1_ASM293510v1_genomic	d__Bacteria;p__Proteobacteria;c__Gammaproteobacteria;o__Enterobacterales;f__Enterobacteriaceae;g__Leclercia;s__Leclercia adecarboxylata	d__Bacteria;p__Proteobacteria;c__Gammaproteobacteria;o__Enterobacterales;f__Enterobacteriaceae;g__Leclercia;s__Leclercia adecarboxylata	d__Bacteria;p__Proteobacteria;c__Gammaproteobacteria;o__Enterobacterales;f__Enterobacteriaceae;g__Leclercia;s__Leclercia adecarboxylata
SGB_441	1	kSGB	0	1	CM_periimplantitis__SP_344SPT_T016__bin_34	d__Bacteria;p__Patescibacteria;c__Saccharimonadia;o__Saccharimonadales;f__Saccharimonadaceae;g__;s__	d__Bacteria;p__Patescibacteria;c__Saccharimonadia;o__Saccharimonadales;f__Saccharimonadaceae;g__;s__	d__Bacteria;p__Candidatus Nomurabacteria;c__NCBI_UNKNOWN;o__NCBI_UNKNOWN;f__NCBI_UNKNOWN;g__;s__
SGB_442	3	kSGB	0	1	1000588.3.patric	d__Bacteria;p__Firmicutes;c__Bacilli;o__Lactobacillales;f__Streptococcaceae;g__Streptococcus;s__Streptococcus mitis_AY	d__Bacteria;p__Firmicutes;c__Bacilli;o__Lactobacillales;f__Streptococcaceae;g__Streptococcus;s__Streptococcus mitis_AY	d__Bacteria;p__Firmicutes;c__Bacilli;o__Lactobacillales;f__Streptococcaceae;g__Streptococcus;s__Streptococcus mitis
SGB_443	12	kSGB	0	6	SEQF3019	d__Bacteria;p__Actinobacteriota;c__Actinobacteria;o__Mycobacteriales;f__Mycobacteriaceae;g__Corynebacterium;s__Corynebacterium aurimucosum_C	d__Bacteria;p__Actinobacteriota;c__Actinobacteria;o__Mycobacteriales;f__Mycobacteriaceae;g__Corynebacterium;s__Corynebacterium aurimucosum_C	d__Bacteria;p__Actinobacteria;c__Actinobacteria;o__Corynebacteriales;f__Corynebacteriaceae;g__Corynebacterium;s__Corynebacterium aurimucosum
SGB_444	4	kSGB	2	3	GCF_002959855.1_ASM295985v1_genomic	d__Bacteria;p__Firmicutes_C;c__Negativicutes;o__Veillonellales;f__Veillonellaceae;g__Veillonella;s__Veillonella denticariosi	d__Bacteria;p__Firmicutes;c__Negativicutes;o__Veillonellales;f__Veillonellaceae;g__Veillonella;s__Veillonella denticariosi	d__Bacteria;p__Firmicutes;c__Negativicutes;o__Veillonellales;f__Veillonellaceae;g__Veillonella;s__NCBI_UNKNOWN
SGB_445	9	kSGB	8	9	SZAXPI018284-111_RA_dental.metaspades.bin.20	d__Bacteria;p__Firmicutes_A;c__Clostridia;o__Lachnospirales;f__Lachnospiraceae;g__Johnsonella;s__	d__Bacteria;p__Firmicutes;c__Clostridia;o__Lachnospirales;f__Lachnospiraceae;g__Johnsonella;s__	d__Bacteria;p__Proteobacteria;c__Clostridia;o__Clostridiales;f__Lachnospiraceae;g__NCBI_UNKNOWN;s__
SGB_446	17	kSGB	14	16	RDPYD18300042_A_saliva.metaspades.bin.13	d__Bacteria;p__Bacteroidota;c__Bacteroidia;o__Bacteroidales;f__Bacteroidaceae;g__Prevotella;s__Prevotella fusca	d__Bacteria;p__Bacteroidota;c__Bacteroidia;o__Bacteroidales;f__Bacteroidaceae;g__Prevotella;s__Prevotella fusca	d__Bacteria;p__Bacteroidetes;c__Bacteroidia;o__Bacteroidales;f__Prevotellaceae;g__Prevotella;s__NCBI_UNKNOWN
SGB_447	12	kSGB	11	11	YS000376_saliva.spades.bin.26	d__Bacteria;p__Patescibacteria;c__Saccharimonadia;o__Saccharimonadales;f__Saccharimonadaceae;g__TM7x;s__	d__Bacteria;p__Patescibacteria;c__Saccharimonadia;o__Saccharimonadales;f__Saccharimonadaceae;g__TM7x;s__	d__Bacteria;p__Candidatus Nomurabacteria;c__NCBI_UNKNOWN;o__NCBI_UNKNOWN;f__NCBI_UNKNOWN;g__NCBI_UNKNOWN;s__
SGB_448	6	kSGB	0	1	144183.3.patric	d__Bacteria;p__Actinobacteriota;c__Actinobacteria;o__Mycobacteriales;f__Mycobacteriaceae;g__Corynebacterium;s__Corynebacterium afermentans	d__Bacteria;p__Actinobacteriota;c__Actinobacteria;o__Mycobacteriales;f__Mycobacteriaceae;g__Corynebacterium;s__Corynebacterium afermentans	d__Bacteria;p__Actinobacteria;c__Actinobacteria;o__Corynebacteriales;f__Corynebacteriaceae;g__Corynebacterium;s__Corynebacterium ihumii
SGB_449	2	kSGB	1	1	RSZYD18187077_A_saliva.metaspades.bin.18	d__Bacteria;p__Firmicutes;c__Bacilli;o__Lactobacillales;f__Streptococcaceae;g__Streptococcus;s__	d__Bacteria;p__Firmicutes;c__Bacilli;o__Lactobacillales;f__Streptococcaceae;g__Streptococcus;s__	d__Bacteria;p__Firmicutes;c__Bacilli;o__Lactobacillales;f__Streptococcaceae;g__Streptococcus;s__
SGB_450	6	kSGB	0	1	SEQF2411	d__Bacteria;p__Proteobacteria;c__Alphaproteobacteria;o__Rhizobiales;f__Xanthobacteraceae;g__Afipia;s__Afipia broomeae	d__Bacteria;p__Proteobacteria;c__Alphaproteobacteria;o__Rhizobiales;f__Xanthobacteraceae;g__Afipia;s__Afipia broomeae	d__Bacteria;p__Proteobacteria;c__Alphaproteobacteria;o__Rhizobiales;f__Bradyrhizobiaceae;g__Afipia;s__Afipia broomeae
SGB_451	7	kSGB	4	6	SEQF2446	d__Bacteria;p__Firmicutes_C;c__Negativicutes;o__Selenomonadales;f__Selenomonadaceae;g__Mitsuokella;s__Mitsuokella sp000469545	d__Bacteria;p__Firmicutes;c__Negativicutes;o__Selenomonadales;f__Selenomonadaceae;g__Mitsuokella;s__Mitsuokella sp000469545	d__Bacteria;p__Firmicutes;c__Negativicutes;o__Selenomonadales;f__Veillonellaceae;g__NCBI_UNKNOWN;s__NCBI_UNKNOWN
SGB_452	22	kSGB	0	1	2756.26.patric	d__Bacteria;p__Firmicutes;c__Bacilli;o__Lactobacillales;f__Brochotrichaceae;g__Brochothrix;s__Brochothrix thermosphacta	d__Bacteria;p__Firmicutes;c__Bacilli;o__Lactobacillales;f__Brochotrichaceae;g__Brochothrix;s__Brochothrix thermosphacta	d__Bacteria;p__Firmicutes;c__Bacilli;o__Lactobacillales;f__Listeriaceae;g__NCBI_UNKNOWN;s__NCBI_UNKNOWN
SGB_453	14	kSGB	0	1	GCF_003935605.1_ASM393560v1_genomic	d__Bacteria;p__Proteobacteria;c__Gammaproteobacteria;o__Pseudomonadales;f__Pseudomonadaceae;g__Pseudomonas_A;s__Pseudomonas_A stutzeri_U	d__Bacteria;p__Proteobacteria;c__Gammaproteobacteria;o__Pseudomonadales;f__Pseudomonadaceae;g__Pseudomonas_A;s__Pseudomonas_A stutzeri_U	d__Bacteria;p__Proteobacteria;c__Gammaproteobacteria;o__Pseudomonadales;f__Pseudomonadaceae;g__Pseudomonas;s__Pseudomonas kunmingensis
SGB_454	2	kSGB	1	2	SZAXPI018103-24_RA_dental.metaspades.bin.39	d__Bacteria;p__Spirochaetota;c__Spirochaetia;o__Treponematales;f__Treponemataceae;g__;s__	d__Bacteria;p__Spirochaetota;c__Spirochaetia;o__Treponematales;f__Treponemataceae;g__;s__	d__Bacteria;p__Spirochaetes;c__Spirochaetia;o__Spirochaetales;f__Spirochaetaceae;g__;s__
SGB_455	9	kSGB	6	8	HMP_2012__SRS058808__bin_47	d__Bacteria;p__Spirochaetota;c__Spirochaetia;o__Treponematales;f__Treponemataceae;g__Treponema_C;s__Treponema_C maltophilum	d__Bacteria;p__Spirochaetota;c__Spirochaetia;o__Treponematales;f__Treponemataceae;g__Treponema_C;s__Treponema_C maltophilum	d__Bacteria;p__Spirochaetes;c__Spirochaetia;o__Spirochaetales;f__Spirochaetaceae;g__Treponema;s__Treponema maltophilum
SGB_456	10	kSGB	0	1	GCF_001643175.1_ASM164317v1_genomic	d__Bacteria;p__Actinobacteriota;c__Actinobacteria;o__Mycobacteriales;f__Mycobacteriaceae;g__Dietzia;s__Dietzia cinnamea_A	d__Bacteria;p__Actinobacteriota;c__Actinobacteria;o__Mycobacteriales;f__Mycobacteriaceae;g__Dietzia;s__Dietzia cinnamea_A	d__Bacteria;p__Actinobacteria;c__Actinobacteria;o__Corynebacteriales;f__Corynebacteriaceae;g__NCBI_UNKNOWN;s__Dietzia cinnamea
SGB_457	1	kSGB	0	1	HMP_2012__SRS011126__bin_19	d__Bacteria;p__Proteobacteria;c__Gammaproteobacteria;o__Cardiobacteriales;f__Cardiobacteriaceae;g__Cardiobacterium;s__	d__Bacteria;p__Proteobacteria;c__Gammaproteobacteria;o__Cardiobacteriales;f__Cardiobacteriaceae;g__Cardiobacterium;s__	d__Bacteria;p__Proteobacteria;c__Gammaproteobacteria;o__NCBI_UNKNOWN;f__NCBI_UNKNOWN;g__NCBI_UNKNOWN;s__
SGB_458	7	kSGB	5	5	RSZYD18187974_A_saliva.metaspades.bin.7	d__Bacteria;p__Firmicutes_C;c__Negativicutes;o__Veillonellales;f__Veillonellaceae;g__Veillonella;s__	d__Bacteria;p__Firmicutes;c__Negativicutes;o__Veillonellales;f__Veillonellaceae;g__Veillonella;s__	d__Bacteria;p__Firmicutes;c__Negativicutes;o__Veillonellales;f__Veillonellaceae;g__Veillonella;s__
SGB_459	5	kSGB	1	1	GCF_000225345.1_ASM22534v1_genomic	d__Bacteria;p__Firmicutes_A;c__Clostridia;o__Lachnospirales;f__Lachnospiraceae;g__Roseburia;s__Roseburia hominis	d__Bacteria;p__Firmicutes;c__Clostridia;o__Lachnospirales;f__Lachnospiraceae;g__Roseburia;s__Roseburia hominis	d__Bacteria;p__Proteobacteria;c__Clostridia;o__Clostridiales;f__Lachnospiraceae;g__Roseburia;s__NCBI_UNKNOWN
SGB_460	9	kSGB	4	6	GCF_002553995.1_ASM255399v1_genomic	d__Bacteria;p__Firmicutes;c__Bacilli;o__Lactobacillales;f__Lactobacillaceae;g__Lactobacillus_H;s__Lactobacillus_H vaginalis	d__Bacteria;p__Firmicutes;c__Bacilli;o__Lactobacillales;f__Lactobacillaceae;g__Lactobacillus_H;s__Lactobacillus_H vaginalis	d__Bacteria;p__Firmicutes;c__Bacilli;o__Lactobacillales;f__Lactobacillaceae;g__Lactobacillus;s__Lactobacillus vaginalis
SGB_461	8	kSGB	0	1	GCF_001955865.1_ASM195586v1_genomic	d__Bacteria;p__Firmicutes_I;c__Bacilli_A;o__Paenibacillales;f__Paenibacillaceae;g__Paenibacillus;s__Paenibacillus glucanolyticus_B	d__Bacteria;p__Firmicutes;c__Bacilli;o__Paenibacillales;f__Paenibacillaceae;g__Paenibacillus;s__Paenibacillus glucanolyticus_B	d__Bacteria;p__Firmicutes;c__Bacilli;o__Bacillales;f__Paenibacillaceae;g__Paenibacillus;s__Paenibacillus glucanolyticus
SGB_462	22	kSGB	0	2	GCF_000413335.1_Prop_sp_HGH0353_V1_genomic	d__Bacteria;p__Actinobacteriota;c__Actinobacteria;o__Propionibacteriales;f__Propionibacteriaceae;g__Cutibacterium;s__Cutibacterium avidum	d__Bacteria;p__Actinobacteriota;c__Actinobacteria;o__Propionibacteriales;f__Propionibacteriaceae;g__Cutibacterium;s__Cutibacterium avidum	d__Bacteria;p__Actinobacteria;c__Actinobacteria;o__Propionibacteriales;f__Propionibacteriaceae;g__Propionibacterium;s__NCBI_UNKNOWN
SGB_463	7	kSGB	1	1	UMGS920	d__Bacteria;p__Firmicutes_A;c__Clostridia;o__Lachnospirales;f__Lachnospiraceae;g__Butyrivibrio_A;s__Butyrivibrio_A crossotus	d__Bacteria;p__Firmicutes;c__Clostridia;o__Lachnospirales;f__Lachnospiraceae;g__Butyrivibrio_A;s__Butyrivibrio_A crossotus	d__Bacteria;p__Proteobacteria;c__Clostridia;o__Clostridiales;f__Lachnospiraceae;g__Butyrivibrio;s__Butyrivibrio crossotus
SGB_464	16	kSGB	15	16	RSZYD18078568_A_saliva.metaspades.bin.30	d__Bacteria;p__Bacteroidota;c__Bacteroidia;o__Bacteroidales;f__Bacteroidaceae_A;g__;s__	d__Bacteria;p__Bacteroidota;c__Bacteroidia;o__Bacteroidales;f__Bacteroidaceae;g__;s__	d__Bacteria;p__Bacteroidetes;c__Bacteroidia;o__Bacteroidales;f__Bacteroidaceae;g__;s__
SGB_465	1	kSGB	0	1	HMP_2012__SRS014271__bin_61	d__Bacteria;p__Patescibacteria;c__Saccharimonadia;o__Saccharimonadales;f__Saccharimonadaceae;g__UBA2866;s__	d__Bacteria;p__Patescibacteria;c__Saccharimonadia;o__Saccharimonadales;f__Saccharimonadaceae;g__UBA2866;s__	d__Bacteria;p__Candidatus Nomurabacteria;c__NCBI_UNKNOWN;o__NCBI_UNKNOWN;f__NCBI_UNKNOWN;g__NCBI_UNKNOWN;s__
SGB_466	17	kSGB	14	16	712368.3.patric	d__Bacteria;p__Fusobacteriota;c__Fusobacteriia;o__Fusobacteriales;f__Leptotrichiaceae;g__Leptotrichia;s__Leptotrichia sp002240055	d__Bacteria;p__Fusobacteriota;c__Fusobacteriia;o__Fusobacteriales;f__Leptotrichiaceae;g__Leptotrichia;s__Leptotrichia sp002240055	d__Bacteria;p__Fusobacteria;c__Fusobacteriia;o__Fusobacteriales;f__NCBI_UNKNOWN;g__Leptotrichia;s__NCBI_UNKNOWN
SGB_467	1	kSGB	0	1	BritoIL_2016__M1_48_SA__bin_4	d__Bacteria;p__Firmicutes;c__Bacilli;o__Lactobacillales;f__Streptococcaceae;g__Streptococcus;s__	d__Bacteria;p__Firmicutes;c__Bacilli;o__Lactobacillales;f__Streptococcaceae;g__Streptococcus;s__	d__Bacteria;p__Firmicutes;c__Bacilli;o__Lactobacillales;f__Streptococcaceae;g__Streptococcus;s__
SGB_468	4	kSGB	0	2	GCF_003933715.1_ASM393371v1_genomic	d__Bacteria;p__Actinobacteriota;c__Actinobacteria;o__Actinomycetales;f__Actinomycetaceae;g__Pauljensenia;s__Pauljensenia georgiae	d__Bacteria;p__Actinobacteriota;c__Actinobacteria;o__Actinomycetales;f__Actinomycetaceae;g__Pauljensenia;s__Pauljensenia georgiae	d__Bacteria;p__Actinobacteria;c__Actinobacteria;o__Micrococcales;f__Actinomycetaceae;g__Xylanimonas;s__Actinomyces georgiae
SGB_469	9	kSGB	1	1	GCA_003479635.1_ASM347963v1_genomic	d__Bacteria;p__Bacteroidota;c__Bacteroidia;o__Bacteroidales;f__Barnesiellaceae;g__Barnesiella;s__Barnesiella intestinihominis	d__Bacteria;p__Bacteroidota;c__Bacteroidia;o__Bacteroidales;f__Barnesiellaceae;g__Barnesiella;s__Barnesiella intestinihominis	d__Bacteria;p__Bacteroidetes;c__Bacteroidia;o__Bacteroidales;f__Barnesiellaceae;g__Coprobacter;s__NCBI_UNKNOWN
SGB_470	2	kSGB	1	2	RSZAXPI002305-14_RAH_dental.metaspades.bin.8	d__Bacteria;p__Patescibacteria;c__Saccharimonadia;o__Saccharimonadales;f__Saccharimonadaceae;g__TM7x;s__	d__Bacteria;p__Patescibacteria;c__Saccharimonadia;o__Saccharimonadales;f__Saccharimonadaceae;g__TM7x;s__	d__Bacteria;p__Candidatus Nomurabacteria;c__NCBI_UNKNOWN;o__NCBI_UNKNOWN;f__NCBI_UNKNOWN;g__NCBI_UNKNOWN;s__
SGB_471	2	kSGB	1	2	HMP_2012__SRS018443__bin_35	d__Bacteria;p__Campylobacterota;c__Campylobacteria;o__Campylobacterales;f__Campylobacteraceae;g__Campylobacter_B;s__	d__Bacteria;p__Campylobacterota;c__Campylobacteria;o__Campylobacterales;f__Campylobacteraceae;g__Campylobacter_B;s__	d__Bacteria;p__Proteobacteria;c__Epsilonproteobacteria;o__Campylobacterales;f__Campylobacteraceae;g__Campylobacter;s__
SGB_472	4	kSGB	1	1	UMGS1115	d__Bacteria;p__Firmicutes_A;c__Clostridia;o__Oscillospirales;f__Oscillospiraceae;g__Ruminiclostridium_C;s__	d__Bacteria;p__Firmicutes;c__Clostridia;o__Oscillospirales;f__Oscillospiraceae;g__Ruminiclostridium_C;s__	d__Bacteria;p__Proteobacteria;c__Clostridia;o__Lactobacillales;f__Oscillospiraceae;g__Ruminiclostridium;s__
SGB_473	5	kSGB	2	4	SEQF1940	d__Bacteria;p__Spirochaetota;c__Spirochaetia;o__Treponematales;f__Treponemataceae;g__Treponema_A;s__Treponema_A medium	d__Bacteria;p__Spirochaetota;c__Spirochaetia;o__Treponematales;f__Treponemataceae;g__Treponema_A;s__Treponema_A medium	d__Bacteria;p__Spirochaetes;c__Spirochaetia;o__Spirochaetales;f__Spirochaetaceae;g__Treponema;s__Treponema medium
SGB_474	2	kSGB	1	2	HMP_2012__SRS015650__bin_6	d__Bacteria;p__Bacteroidota;c__Bacteroidia;o__Bacteroidales;f__Tannerellaceae;g__Tannerella;s__	d__Bacteria;p__Bacteroidota;c__Bacteroidia;o__Bacteroidales;f__Tannerellaceae;g__Tannerella;s__	d__Bacteria;p__Bacteroidetes;c__Bacteroidia;o__Bacteroidales;f__Tannerellaceae;g__Tannerella;s__
SGB_475	4	kSGB	1	1	RSZYD18187982_A_saliva.metaspades.bin.28	d__Bacteria;p__Firmicutes_A;c__Clostridia;o__4C28d-15;f__CAG-727;g__QALS01;s__	d__Bacteria;p__Firmicutes;c__Clostridia;o__4C28d-15;f__CAG-727;g__QALS01;s__	d__Bacteria;p__Proteobacteria;c__Clostridia;o__Clostridiales;f__Acetobacteraceae;g__NCBI_UNKNOWN;s__
SGB_476	4	kSGB	0	1	1297534.3.patric	d__Bacteria;p__Firmicutes;c__Bacilli;o__Lactobacillales;f__Streptococcaceae;g__Streptococcus;s__Streptococcus oralis_AC	d__Bacteria;p__Firmicutes;c__Bacilli;o__Lactobacillales;f__Streptococcaceae;g__Streptococcus;s__Streptococcus oralis_AC	d__Bacteria;p__Firmicutes;c__Bacilli;o__Lactobacillales;f__Streptococcaceae;g__Streptococcus;s__Streptococcus oralis
SGB_477	1	kSGB	0	1	HMP_2012__SRS017691__bin_12	d__Bacteria;p__Patescibacteria;c__Saccharimonadia;o__Saccharimonadales;f__Saccharimonadaceae;g__TM7x;s__	d__Bacteria;p__Patescibacteria;c__Saccharimonadia;o__Saccharimonadales;f__Saccharimonadaceae;g__TM7x;s__	d__Bacteria;p__Candidatus Nomurabacteria;c__NCBI_UNKNOWN;o__NCBI_UNKNOWN;f__NCBI_UNKNOWN;g__NCBI_UNKNOWN;s__
SGB_478	2	kSGB	0	1	2648501544.img	d__Bacteria;p__Bacteroidota;c__Bacteroidia;o__Bacteroidales;f__Bacteroidaceae_A;g__Bacteroides_D;s__Bacteroides_D periocalifornicus	d__Bacteria;p__Bacteroidota;c__Bacteroidia;o__Bacteroidales;f__Bacteroidaceae;g__Bacteroides_D;s__Bacteroides_D periocalifornicus	d__Bacteria;p__Bacteroidetes;c__Bacteroidia;o__Bacteroidales;f__Bacteroidaceae;g__Bacteroides;s__Candidatus Bacteroides periocalifornicus
SGB_479	22	kSGB	1	3	GCF_002158885.1_ASM215888v1_genomic	d__Bacteria;p__Firmicutes;c__Bacilli;o__Lactobacillales;f__Lactobacillaceae;g__Lactobacillus;s__Lactobacillus gasseri_A	d__Bacteria;p__Firmicutes;c__Bacilli;o__Lactobacillales;f__Lactobacillaceae;g__Lactobacillus;s__Lactobacillus gasseri_A	d__Bacteria;p__Firmicutes;c__Bacilli;o__Lactobacillales;f__Lactobacillaceae;g__Lactobacillus;s__Lactobacillus gasseri
SGB_480	2	kSGB	0	1	GCF_003943505.1_ASM394350v1_genomic	d__Bacteria;p__Firmicutes;c__Bacilli;o__Lactobacillales;f__Streptococcaceae;g__Streptococcus;s__	d__Bacteria;p__Firmicutes;c__Bacilli;o__Lactobacillales;f__Streptococcaceae;g__Streptococcus;s__	d__Bacteria;p__Firmicutes;c__Bacilli;o__Lactobacillales;f__Streptococcaceae;g__Streptococcus;s__
SGB_481	16	kSGB	15	16	RSZAXPI002313-22_RAH_dental.metaspades.bin.19	d__Bacteria;p__Firmicutes_C;c__Negativicutes;o__Selenomonadales;f__Selenomonadaceae;g__;s__	d__Bacteria;p__Firmicutes;c__Negativicutes;o__Selenomonadales;f__Selenomonadaceae;g__;s__	d__Bacteria;p__Firmicutes;c__Negativicutes;o__Selenomonadales;f__Veillonellaceae;g__;s__
SGB_482	22	kSGB	19	20	RDPYD18089313_A_togue.metaspades.bin.57	d__Bacteria;p__Actinobacteriota;c__Actinobacteria;o__Actinomycetales;f__Actinomycetaceae;g__Pauljensenia;s__Pauljensenia sp001838165	d__Bacteria;p__Actinobacteriota;c__Actinobacteria;o__Actinomycetales;f__Actinomycetaceae;g__Pauljensenia;s__Pauljensenia sp001838165	d__Bacteria;p__Actinobacteria;c__Actinobacteria;o__Micrococcales;f__Actinomycetaceae;g__Xylanimonas;s__NCBI_UNKNOWN
SGB_483	11	kSGB	6	9	GCF_001553045.1_ASM155304v1_genomic	d__Bacteria;p__Fusobacteriota;c__Fusobacteriia;o__Fusobacteriales;f__Leptotrichiaceae;g__Leptotrichia;s__Leptotrichia wadei	d__Bacteria;p__Fusobacteriota;c__Fusobacteriia;o__Fusobacteriales;f__Leptotrichiaceae;g__Leptotrichia;s__Leptotrichia wadei	d__Bacteria;p__Fusobacteria;c__Fusobacteriia;o__Fusobacteriales;f__NCBI_UNKNOWN;g__Leptotrichia;s__NCBI_UNKNOWN
SGB_484	7	kSGB	3	5	GCF_000312445.1_ASM31244v1_genomic	d__Bacteria;p__Bacteroidota;c__Bacteroidia;o__Bacteroidales;f__Bacteroidaceae;g__Phocaeicola;s__Phocaeicola abscessus	d__Bacteria;p__Bacteroidota;c__Bacteroidia;o__Bacteroidales;f__Bacteroidaceae;g__Phocaeicola;s__Phocaeicola abscessus	d__Bacteria;p__Bacteroidetes;c__Bacteroidia;o__Bacteroidales;f__Prevotellaceae;g__NCBI_UNKNOWN;s__NCBI_UNKNOWN
SGB_485	23	kSGB	0	14	GCF_002871595.1_ASM287159v1_genomic	d__Bacteria;p__Firmicutes;c__Bacilli;o__Lactobacillales;f__Lactobacillaceae;g__Lactobacillus;s__Lactobacillus iners	d__Bacteria;p__Firmicutes;c__Bacilli;o__Lactobacillales;f__Lactobacillaceae;g__Lactobacillus;s__Lactobacillus iners	d__Bacteria;p__Firmicutes;c__Bacilli;o__Lactobacillales;f__Lactobacillaceae;g__Lactobacillus;s__NCBI_UNKNOWN
SGB_486	3	kSGB	0	2	1073353.3.patric	d__Bacteria;p__Campylobacterota;c__Campylobacteria;o__Campylobacterales;f__Campylobacteraceae;g__Campylobacter_A;s__Campylobacter_A showae_B	d__Bacteria;p__Campylobacterota;c__Campylobacteria;o__Campylobacterales;f__Campylobacteraceae;g__Campylobacter_A;s__Campylobacter_A showae_B	d__Bacteria;p__Proteobacteria;c__Epsilonproteobacteria;o__Campylobacterales;f__Campylobacteraceae;g__Campylobacter;s__Campylobacter showae
SGB_487	8	kSGB	7	8	RSZYD18187309_A_saliva.metaspades.bin.13	d__Bacteria;p__Patescibacteria;c__Saccharimonadia;o__Saccharimonadales;f__Saccharimonadaceae;g__TM7x;s__	d__Bacteria;p__Patescibacteria;c__Saccharimonadia;o__Saccharimonadales;f__Saccharimonadaceae;g__TM7x;s__	d__Bacteria;p__Candidatus Nomurabacteria;c__NCBI_UNKNOWN;o__NCBI_UNKNOWN;f__NCBI_UNKNOWN;g__NCBI_UNKNOWN;s__
SGB_488	5	kSGB	4	5	SRR8114041.metaspades.bin.6	d__Bacteria;p__Patescibacteria;c__Saccharimonadia;o__Saccharimonadales;f__Saccharimonadaceae;g__TM7x;s__	d__Bacteria;p__Patescibacteria;c__Saccharimonadia;o__Saccharimonadales;f__Saccharimonadaceae;g__TM7x;s__	d__Bacteria;p__Candidatus Nomurabacteria;c__NCBI_UNKNOWN;o__NCBI_UNKNOWN;f__NCBI_UNKNOWN;g__NCBI_UNKNOWN;s__
SGB_489	8	kSGB	7	8	RDPYD18189825_A_saliva.metaspades.bin.41	d__Bacteria;p__Firmicutes_A;c__Clostridia;o__Lachnospirales;f__Lachnospiraceae;g__Oribacterium;s__	d__Bacteria;p__Firmicutes;c__Clostridia;o__Lachnospirales;f__Lachnospiraceae;g__Oribacterium;s__	d__Bacteria;p__Proteobacteria;c__Clostridia;o__Clostridiales;f__Lachnospiraceae;g__NCBI_UNKNOWN;s__
SGB_490	1	kSGB	0	1	SEQF2006	d__Bacteria;p__Firmicutes;c__Bacilli;o__Lactobacillales;f__Streptococcaceae;g__Streptococcus;s__Streptococcus salivarius	d__Bacteria;p__Firmicutes;c__Bacilli;o__Lactobacillales;f__Streptococcaceae;g__Streptococcus;s__Streptococcus salivarius	d__Bacteria;p__Firmicutes;c__Bacilli;o__Lactobacillales;f__Streptococcaceae;g__Streptococcus;s__Streptococcus salivarius
SGB_491	1	kSGB	0	1	HMP_2012__SRS019225__bin_8	d__Bacteria;p__Patescibacteria;c__Saccharimonadia;o__Saccharimonadales;f__Saccharimonadaceae;g__Saccharimonas;s__	d__Bacteria;p__Patescibacteria;c__Saccharimonadia;o__Saccharimonadales;f__Saccharimonadaceae;g__Saccharimonas;s__	d__Bacteria;p__Candidatus Nomurabacteria;c__NCBI_UNKNOWN;o__NCBI_UNKNOWN;f__NCBI_UNKNOWN;g__Candidatus Saccharimonas;s__
SGB_492	8	kSGB	0	1	GCF_000761245.1_CJL40v1_genomic	d__Bacteria;p__Proteobacteria;c__Gammaproteobacteria;o__Burkholderiales;f__Burkholderiaceae;g__Comamonas_B;s__Comamonas_B testosteroni_C	d__Bacteria;p__Proteobacteria;c__Gammaproteobacteria;o__Burkholderiales;f__Burkholderiaceae;g__Comamonas_B;s__Comamonas_B testosteroni_C	d__Bacteria;p__Proteobacteria;c__Gammaproteobacteria;o__Burkholderiales;f__Burkholderiaceae;g__Comamonas;s__Comamonas testosteroni
SGB_493	4	kSGB	3	4	RSZYD18078740_A_saliva.metaspades.bin.74	d__Bacteria;p__Firmicutes;c__Bacilli;o__Lactobacillales;f__Aerococcaceae;g__Granulicatella;s__	d__Bacteria;p__Firmicutes;c__Bacilli;o__Lactobacillales;f__Aerococcaceae;g__Granulicatella;s__	d__Bacteria;p__Firmicutes;c__Bacilli;o__Lactobacillales;f__Carnobacteriaceae;g__Streptococcus;s__
SGB_494	4	kSGB	0	1	GCF_001679005.1_ASM167900v1_genomic	d__Bacteria;p__Proteobacteria;c__Gammaproteobacteria;o__Pseudomonadales;f__Moraxellaceae;g__Moraxella;s__Moraxella nonliquefaciens	d__Bacteria;p__Proteobacteria;c__Gammaproteobacteria;o__Pseudomonadales;f__Moraxellaceae;g__Moraxella;s__Moraxella nonliquefaciens	d__Bacteria;p__Proteobacteria;c__Gammaproteobacteria;o__Pseudomonadales;f__Moraxellaceae;g__Moraxella;s__NCBI_UNKNOWN
SGB_495	4	kSGB	0	1	GCF_900475915.1_48128_H02_genomic	d__Bacteria;p__Actinobacteriota;c__Actinobacteria;o__Actinomycetales;f__Actinomycetaceae;g__Arcanobacterium;s__Arcanobacterium haemolyticum	d__Bacteria;p__Actinobacteriota;c__Actinobacteria;o__Actinomycetales;f__Actinomycetaceae;g__Arcanobacterium;s__Arcanobacterium haemolyticum	d__Bacteria;p__Actinobacteria;c__Actinobacteria;o__Micrococcales;f__Actinomycetaceae;g__Arcanobacterium;s__Arcanobacterium haemolyticum
SGB_496	5	kSGB	0	3	HMP_2012__SRS043676__bin_2	d__Bacteria;p__Firmicutes;c__Bacilli;o__Staphylococcales;f__Gemellaceae;g__Gemella;s__Gemella haemolysans	d__Bacteria;p__Firmicutes;c__Bacilli;o__Staphylococcales;f__Gemellaceae;g__Gemella;s__Gemella haemolysans	d__Bacteria;p__Firmicutes;c__Bacilli;o__Bacillales;f__Streptococcaceae;g__Gemella;s__Gemella haemolysans
SGB_497	3	kSGB	2	3	RSZYD18078058_A_saliva.metaspades.bin.12	d__Bacteria;p__Firmicutes;c__Bacilli;o__Lactobacillales;f__Streptococcaceae;g__Streptococcus;s__	d__Bacteria;p__Firmicutes;c__Bacilli;o__Lactobacillales;f__Streptococcaceae;g__Streptococcus;s__	d__Bacteria;p__Firmicutes;c__Bacilli;o__Lactobacillales;f__Streptococcaceae;g__Streptococcus;s__
SGB_498	4	kSGB	3	4	RSZYD18078228_A_saliva.metaspades.bin.47	d__Bacteria;p__Bacteroidota;c__Bacteroidia;o__Flavobacteriales;f__Flavobacteriaceae;g__Capnocytophaga;s__	d__Bacteria;p__Bacteroidota;c__Bacteroidia;o__Flavobacteriales;f__Flavobacteriaceae;g__Capnocytophaga;s__	d__Bacteria;p__Bacteroidetes;c__Bacteroidia;o__Flavobacteriales;f__Flavobacteriaceae;g__NCBI_UNKNOWN;s__
SGB_499	13	kSGB	0	4	GCF_003989565.1_ASM398956v1_genomic	d__Bacteria;p__Actinobacteriota;c__Actinobacteria;o__Mycobacteriales;f__Mycobacteriaceae;g__Corynebacterium;s__Corynebacterium pseudodiphtheriticum	d__Bacteria;p__Actinobacteriota;c__Actinobacteria;o__Mycobacteriales;f__Mycobacteriaceae;g__Corynebacterium;s__Corynebacterium pseudodiphtheriticum	d__Bacteria;p__Actinobacteria;c__Actinobacteria;o__Corynebacteriales;f__Corynebacteriaceae;g__Corynebacterium;s__NCBI_UNKNOWN
SGB_500	4	kSGB	0	1	SEQF1067	d__Bacteria;p__Firmicutes;c__Bacilli;o__Lactobacillales;f__Streptococcaceae;g__Streptococcus;s__Streptococcus mitis_AR	d__Bacteria;p__Firmicutes;c__Bacilli;o__Lactobacillales;f__Streptococcaceae;g__Streptococcus;s__Streptococcus mitis_AR	d__Bacteria;p__Firmicutes;c__Bacilli;o__Lactobacillales;f__Streptococcaceae;g__Streptococcus;s__Streptococcus mitis
SGB_501	8	kSGB	7	8	RSZAXPI002653-13_RA_saliva.metaspades.bin.41	d__Bacteria;p__Patescibacteria;c__Saccharimonadia;o__Saccharimonadales;f__Saccharimonadaceae;g__Saccharimonas;s__	d__Bacteria;p__Patescibacteria;c__Saccharimonadia;o__Saccharimonadales;f__Saccharimonadaceae;g__Saccharimonas;s__	d__Bacteria;p__Candidatus Nomurabacteria;c__NCBI_UNKNOWN;o__NCBI_UNKNOWN;f__NCBI_UNKNOWN;g__Candidatus Saccharimonas;s__
SGB_502	2	kSGB	0	1	SEQF2716	d__Bacteria;p__Proteobacteria;c__Gammaproteobacteria;o__Burkholderiales;f__Burkholderiaceae;g__Burkholderia;s__Burkholderia cepacia_A	d__Bacteria;p__Proteobacteria;c__Gammaproteobacteria;o__Burkholderiales;f__Burkholderiaceae;g__Burkholderia;s__Burkholderia cepacia_A	d__Bacteria;p__Proteobacteria;c__Gammaproteobacteria;o__Burkholderiales;f__Burkholderiaceae;g__Burkholderia;s__Burkholderia cepacia
SGB_503	9	kSGB	8	8	RDPYD18189852_A_saliva.metaspades.bin.42	d__Bacteria;p__Patescibacteria;c__Saccharimonadia;o__Saccharimonadales;f__Saccharimonadaceae;g__TM7x;s__	d__Bacteria;p__Patescibacteria;c__Saccharimonadia;o__Saccharimonadales;f__Saccharimonadaceae;g__TM7x;s__	d__Bacteria;p__Candidatus Nomurabacteria;c__NCBI_UNKNOWN;o__NCBI_UNKNOWN;f__NCBI_UNKNOWN;g__NCBI_UNKNOWN;s__
SGB_504	11	kSGB	9	10	SEQF2319	d__Bacteria;p__Bacteroidota;c__Bacteroidia;o__Flavobacteriales;f__Flavobacteriaceae;g__Capnocytophaga;s__Capnocytophaga sp000466425	d__Bacteria;p__Bacteroidota;c__Bacteroidia;o__Flavobacteriales;f__Flavobacteriaceae;g__Capnocytophaga;s__Capnocytophaga sp000466425	d__Bacteria;p__Bacteroidetes;c__Bacteroidia;o__Flavobacteriales;f__Flavobacteriaceae;g__NCBI_UNKNOWN;s__NCBI_UNKNOWN
SGB_505	1	kSGB	0	1	HMP_2012__SRS043239__bin_9	d__Bacteria;p__Actinobacteriota;c__Actinobacteria;o__Actinomycetales;f__Micrococcaceae;g__Rothia;s__Rothia sp001808955	d__Bacteria;p__Actinobacteriota;c__Actinobacteria;o__Actinomycetales;f__Micrococcaceae;g__Rothia;s__Rothia sp001808955	d__Bacteria;p__Actinobacteria;c__Actinobacteria;o__Micrococcales;f__Micrococcaceae;g__Rothia;s__Rothia mucilaginosa
SGB_506	9	kSGB	0	1	GCF_003585625.1_ASM358562v1_genomic	d__Bacteria;p__Actinobacteriota;c__Actinobacteria;o__Actinomycetales;f__Bifidobacteriaceae;g__Bifidobacterium;s__Bifidobacterium vaginale_E	d__Bacteria;p__Actinobacteriota;c__Actinobacteria;o__Actinomycetales;f__Bifidobacteriaceae;g__Bifidobacterium;s__Bifidobacterium vaginale_E	d__Bacteria;p__Actinobacteria;c__Actinobacteria;o__Micrococcales;f__Bifidobacteriaceae;g__Gardnerella;s__Gardnerella vaginalis
SGB_507	4	kSGB	0	1	SEQF2674	d__Bacteria;p__Bacteroidota;c__Bacteroidia;o__Bacteroidales;f__Porphyromonadaceae;g__Porphyromonas;s__Porphyromonas uenonis	d__Bacteria;p__Bacteroidota;c__Bacteroidia;o__Bacteroidales;f__Porphyromonadaceae;g__Porphyromonas;s__Porphyromonas uenonis	d__Bacteria;p__Bacteroidetes;c__Bacteroidia;o__Bacteroidales;f__Porphyromonadaceae;g__Porphyromonas;s__Porphyromonas uenonis
SGB_508	7	kSGB	1	2	GCF_000238135.1_Eubact_bact_CM5_V1_genomic	d__Bacteria;p__Firmicutes_A;c__Clostridia;o__Peptostreptococcales;f__Filifactoraceae;g__Peptoanaerobacter;s__Peptoanaerobacter stomatis	d__Bacteria;p__Firmicutes;c__Clostridia;o__Peptostreptococcales;f__Filifactoraceae;g__Peptoanaerobacter;s__Peptoanaerobacter stomatis	d__Bacteria;p__Proteobacteria;c__Clostridia;o__Clostridiales;f__Peptostreptococcaceae;g__NCBI_UNKNOWN;s__NCBI_UNKNOWN
SGB_509	4	kSGB	1	1	UMGS130	d__Bacteria;p__Firmicutes_A;c__Clostridia;o__Oscillospirales;f__Ruminococcaceae;g__CAG-115;s__CAG-115 sp003531585	d__Bacteria;p__Firmicutes;c__Clostridia;o__Oscillospirales;f__Ruminococcaceae;g__CAG-115;s__CAG-115 sp003531585	d__Bacteria;p__Proteobacteria;c__Clostridia;o__Lactobacillales;f__Ruminococcaceae;g__Eubacterium;s__NCBI_UNKNOWN
SGB_510	5	kSGB	1	1	GCA_003466705.1_ASM346670v1_genomic	d__Bacteria;p__Firmicutes_A;c__Clostridia;o__Lachnospirales;f__Lachnospiraceae;g__Lachnospira;s__Lachnospira sp003451515	d__Bacteria;p__Firmicutes;c__Clostridia;o__Lachnospirales;f__Lachnospiraceae;g__Lachnospira;s__Lachnospira sp003451515	d__Bacteria;p__Proteobacteria;c__Clostridia;o__Clostridiales;f__Lachnospiraceae;g__Lachnospira;s__NCBI_UNKNOWN
SGB_511	1	kSGB	0	1	BritoIL_2016__W3_23_SA__bin_17	d__Bacteria;p__Firmicutes_C;c__Negativicutes;o__Veillonellales;f__Veillonellaceae;g__Veillonella;s__	d__Bacteria;p__Firmicutes;c__Negativicutes;o__Veillonellales;f__Veillonellaceae;g__Veillonella;s__	d__Bacteria;p__Firmicutes;c__Negativicutes;o__Veillonellales;f__Veillonellaceae;g__Veillonella;s__
SGB_512	9	kSGB	5	8	SEQF2581	d__Bacteria;p__Fusobacteriota;c__Fusobacteriia;o__Fusobacteriales;f__Leptotrichiaceae;g__Leptotrichia;s__Leptotrichia hofstadii	d__Bacteria;p__Fusobacteriota;c__Fusobacteriia;o__Fusobacteriales;f__Leptotrichiaceae;g__Leptotrichia;s__Leptotrichia hofstadii	d__Bacteria;p__Fusobacteria;c__Fusobacteriia;o__Fusobacteriales;f__NCBI_UNKNOWN;g__Leptotrichia;s__NCBI_UNKNOWN
SGB_513	3	kSGB	0	1	SEQF2785	d__Bacteria;p__Actinobacteriota;c__Actinobacteria;o__Actinomycetales;f__Microbacteriaceae;g__Microbacterium;s__Microbacterium ginsengisoli	d__Bacteria;p__Actinobacteriota;c__Actinobacteria;o__Actinomycetales;f__Microbacteriaceae;g__Microbacterium;s__Microbacterium ginsengisoli	d__Bacteria;p__Actinobacteria;c__Actinobacteria;o__Micrococcales;f__Microbacteriaceae;g__Microbacterium;s__NCBI_UNKNOWN
SGB_514	5	kSGB	2	3	GCF_900445765.1_53618_F01_genomic	d__Bacteria;p__Actinobacteriota;c__Actinobacteria;o__Actinomycetales;f__Bifidobacteriaceae;g__Scardovia;s__Scardovia inopinata	d__Bacteria;p__Actinobacteriota;c__Actinobacteria;o__Actinomycetales;f__Bifidobacteriaceae;g__Scardovia;s__Scardovia inopinata	d__Bacteria;p__Actinobacteria;c__Actinobacteria;o__Micrococcales;f__Bifidobacteriaceae;g__NCBI_UNKNOWN;s__NCBI_UNKNOWN
SGB_515	5	kSGB	0	2	GCF_003944125.1_ASM394412v1_genomic	d__Bacteria;p__Firmicutes;c__Bacilli;o__Lactobacillales;f__Streptococcaceae;g__Streptococcus;s__Streptococcus sanguinis_C	d__Bacteria;p__Firmicutes;c__Bacilli;o__Lactobacillales;f__Streptococcaceae;g__Streptococcus;s__Streptococcus sanguinis_C	d__Bacteria;p__Firmicutes;c__Bacilli;o__Lactobacillales;f__Streptococcaceae;g__Streptococcus;s__Streptococcus sanguinis
SGB_516	4	kSGB	3	4	SZAXPI018291-142_RA_dental.metaspades.bin.9	d__Bacteria;p__Firmicutes_A;c__Clostridia;o__Lachnospirales;f__Lachnospiraceae;g__F0428;s__	d__Bacteria;p__Firmicutes;c__Clostridia;o__Lachnospirales;f__Lachnospiraceae;g__F0428;s__	d__Bacteria;p__Proteobacteria;c__Clostridia;o__Clostridiales;f__Lachnospiraceae;g__NCBI_UNKNOWN;s__
SGB_517	1	kSGB	0	1	CM_periimplantitis__SP_184SPT_T016__bin_20	d__Bacteria;p__Spirochaetota;c__Spirochaetia;o__Treponematales;f__Treponemataceae;g__Treponema_A;s__	d__Bacteria;p__Spirochaetota;c__Spirochaetia;o__Treponematales;f__Treponemataceae;g__Treponema_A;s__	d__Bacteria;p__Spirochaetes;c__Spirochaetia;o__Spirochaetales;f__Spirochaetaceae;g__Treponema;s__
SGB_518	2	kSGB	1	2	YS000338_saliva.spades.bin.24	d__Bacteria;p__Firmicutes_A;c__Clostridia;o__Lachnospirales;f__Lachnospiraceae;g__;s__	d__Bacteria;p__Firmicutes;c__Clostridia;o__Lachnospirales;f__Lachnospiraceae;g__;s__	d__Bacteria;p__Proteobacteria;c__Clostridia;o__Clostridiales;f__Lachnospiraceae;g__;s__
SGB_519	11	kSGB	8	10	28037.232.patric	d__Bacteria;p__Firmicutes;c__Bacilli;o__Lactobacillales;f__Streptococcaceae;g__Streptococcus;s__Streptococcus mitis_Q	d__Bacteria;p__Firmicutes;c__Bacilli;o__Lactobacillales;f__Streptococcaceae;g__Streptococcus;s__Streptococcus mitis_Q	d__Bacteria;p__Firmicutes;c__Bacilli;o__Lactobacillales;f__Streptococcaceae;g__Streptococcus;s__Streptococcus mitis
SGB_520	8	kSGB	7	8	RDPYD18300134_A_saliva.metaspades.bin.90	d__Bacteria;p__Spirochaetota;c__Spirochaetia;o__Treponematales;f__Treponemataceae;g__Treponema_A;s__	d__Bacteria;p__Spirochaetota;c__Spirochaetia;o__Treponematales;f__Treponemataceae;g__Treponema_A;s__	d__Bacteria;p__Spirochaetes;c__Spirochaetia;o__Spirochaetales;f__Spirochaetaceae;g__Treponema;s__
SGB_521	33	kSGB	31	32	RDPYD18089036_A_togue.metaspades.bin.79	d__Bacteria;p__Proteobacteria;c__Gammaproteobacteria;o__Burkholderiales;f__Burkholderiaceae;g__Lautropia;s__	d__Bacteria;p__Proteobacteria;c__Gammaproteobacteria;o__Burkholderiales;f__Burkholderiaceae;g__Lautropia;s__	d__Bacteria;p__Proteobacteria;c__Gammaproteobacteria;o__Burkholderiales;f__Burkholderiaceae;g__Lautropia;s__
SGB_522	6	kSGB	1	1	GCA_003490145.1_ASM349014v1_genomic	d__Bacteria;p__Firmicutes_A;c__Clostridia;o__Lachnospirales;f__Lachnospiraceae;g__CAG-95;s__CAG-95 sp900066375	d__Bacteria;p__Firmicutes;c__Clostridia;o__Lachnospirales;f__Lachnospiraceae;g__CAG-95;s__CAG-95 sp900066375	d__Bacteria;p__Proteobacteria;c__Clostridia;o__Clostridiales;f__Lachnospiraceae;g__Clostridium;s__NCBI_UNKNOWN
SGB_523	18	kSGB	1	1	GCA_003464465.1_ASM346446v1_genomic	d__Bacteria;p__Bacteroidota;c__Bacteroidia;o__Bacteroidales;f__Marinifilaceae;g__Odoribacter;s__Odoribacter splanchnicus	d__Bacteria;p__Bacteroidota;c__Bacteroidia;o__Bacteroidales;f__Marinifilaceae;g__Odoribacter;s__Odoribacter splanchnicus	d__Bacteria;p__Bacteroidetes;c__Bacteroidia;o__Bacteroidales;f__Odoribacteraceae;g__Culturomica;s__NCBI_UNKNOWN
SGB_524	1	kSGB	0	1	HMP_2012__SRS049147__bin_5	d__Bacteria;p__Patescibacteria;c__Saccharimonadia;o__Saccharimonadales;f__Saccharimonadaceae;g__;s__	d__Bacteria;p__Patescibacteria;c__Saccharimonadia;o__Saccharimonadales;f__Saccharimonadaceae;g__;s__	d__Bacteria;p__Candidatus Nomurabacteria;c__NCBI_UNKNOWN;o__NCBI_UNKNOWN;f__NCBI_UNKNOWN;g__;s__
SGB_525	6	kSGB	0	4	43771.9.patric	d__Bacteria;p__Actinobacteriota;c__Actinobacteria;o__Mycobacteriales;f__Mycobacteriaceae;g__Corynebacterium;s__Corynebacterium urealyticum	d__Bacteria;p__Actinobacteriota;c__Actinobacteria;o__Mycobacteriales;f__Mycobacteriaceae;g__Corynebacterium;s__Corynebacterium urealyticum	d__Bacteria;p__Actinobacteria;c__Actinobacteria;o__Corynebacteriales;f__Corynebacteriaceae;g__Corynebacterium;s__Corynebacterium urealyticum
SGB_526	1	kSGB	0	1	HMP_2012__SRS019587__bin_16	d__Bacteria;p__Firmicutes;c__Bacilli;o__Lactobacillales;f__Streptococcaceae;g__Streptococcus;s__	d__Bacteria;p__Firmicutes;c__Bacilli;o__Lactobacillales;f__Streptococcaceae;g__Streptococcus;s__	d__Bacteria;p__Firmicutes;c__Bacilli;o__Lactobacillales;f__Streptococcaceae;g__Streptococcus;s__
SGB_527	11	kSGB	6	10	SEQF1863	d__Bacteria;p__Bacteroidota;c__Bacteroidia;o__Bacteroidales;f__Bacteroidaceae;g__Prevotella;s__Prevotella micans	d__Bacteria;p__Bacteroidota;c__Bacteroidia;o__Bacteroidales;f__Bacteroidaceae;g__Prevotella;s__Prevotella micans	d__Bacteria;p__Bacteroidetes;c__Bacteroidia;o__Bacteroidales;f__Prevotellaceae;g__Prevotella;s__NCBI_UNKNOWN
SGB_528	4	kSGB	0	3	1889813.3.patric	d__Bacteria;p__Chloroflexota;c__Anaerolineae;o__Anaerolineales;f__Anaerolineaceae;g__Flexilinea;s__Flexilinea sp001717545	d__Bacteria;p__Chloroflexota;c__Anaerolineae;o__Anaerolineales;f__Anaerolineaceae;g__Flexilinea;s__Flexilinea sp001717545	d__Bacteria;p__Chloroflexi;c__Caldilineae;o__Anaerolineales;f__Anaerolineaceae;g__Leptolinea;s__NCBI_UNKNOWN
SGB_529	1	kSGB	0	1	BritoIL_2016__WL_43_SA__bin_3	d__Bacteria;p__Patescibacteria;c__Saccharimonadia;o__Saccharimonadales;f__Saccharimonadaceae;g__TM7x;s__	d__Bacteria;p__Patescibacteria;c__Saccharimonadia;o__Saccharimonadales;f__Saccharimonadaceae;g__TM7x;s__	d__Bacteria;p__Candidatus Nomurabacteria;c__NCBI_UNKNOWN;o__NCBI_UNKNOWN;f__NCBI_UNKNOWN;g__NCBI_UNKNOWN;s__
SGB_530	11	kSGB	0	5	SEQF2063	d__Bacteria;p__Firmicutes_A;c__Clostridia;o__Tissierellales;f__Helcococcaceae;g__Finegoldia;s__Finegoldia magna_H	d__Bacteria;p__Firmicutes;c__Clostridia;o__Tissierellales;f__Helcococcaceae;g__Finegoldia;s__Finegoldia magna_H	d__Bacteria;p__Proteobacteria;c__Clostridia;o__Tissierellales;f__Peptoniphilaceae;g__NCBI_UNKNOWN;s__Finegoldia magna
SGB_531	14	kSGB	13	14	RSZAXPI002321-33_RAH_dental.metaspades.bin.23	d__Bacteria;p__Patescibacteria;c__Saccharimonadia;o__Saccharimonadales;f__Saccharimonadaceae;g__Saccharimonas;s__	d__Bacteria;p__Patescibacteria;c__Saccharimonadia;o__Saccharimonadales;f__Saccharimonadaceae;g__Saccharimonas;s__	d__Bacteria;p__Candidatus Nomurabacteria;c__NCBI_UNKNOWN;o__NCBI_UNKNOWN;f__NCBI_UNKNOWN;g__Candidatus Saccharimonas;s__
SGB_532	2	kSGB	1	2	HMP_2012__SRS022536__bin_35	d__Bacteria;p__Patescibacteria;c__Saccharimonadia;o__Saccharimonadales;f__Saccharimonadaceae;g__Saccharimonas;s__	d__Bacteria;p__Patescibacteria;c__Saccharimonadia;o__Saccharimonadales;f__Saccharimonadaceae;g__Saccharimonas;s__	d__Bacteria;p__Candidatus Nomurabacteria;c__NCBI_UNKNOWN;o__NCBI_UNKNOWN;f__NCBI_UNKNOWN;g__Candidatus Saccharimonas;s__
SGB_533	2	kSGB	0	2	SEQF1541	d__Bacteria;p__Synergistota;c__Synergistia;o__Synergistales;f__Dethiosulfovibrionaceae;g__Pyramidobacter;s__	d__Bacteria;p__Synergistota;c__Synergistia;o__Synergistales;f__Dethiosulfovibrionaceae;g__Pyramidobacter;s__	d__Bacteria;p__Synergistetes;c__Synergistia;o__Synergistales;f__Synergistaceae;g__NCBI_UNKNOWN;s__
SGB_534	4	kSGB	0	1	SEQF2352	d__Bacteria;p__Proteobacteria;c__Gammaproteobacteria;o__Pseudomonadales;f__Pseudomonadaceae;g__Pseudomonas_F;s__Pseudomonas_F furukawaii	d__Bacteria;p__Proteobacteria;c__Gammaproteobacteria;o__Pseudomonadales;f__Pseudomonadaceae;g__Pseudomonas_F;s__Pseudomonas_F furukawaii	d__Bacteria;p__Proteobacteria;c__Gammaproteobacteria;o__Pseudomonadales;f__Pseudomonadaceae;g__Pseudomonas;s__Pseudomonas furukawaii
SGB_535	12	kSGB	11	12	RDPYD18089244_A_togue.metaspades.bin.40	d__Bacteria;p__Actinobacteriota;c__Actinobacteria;o__Actinomycetales;f__Actinomycetaceae;g__Pauljensenia;s__	d__Bacteria;p__Actinobacteriota;c__Actinobacteria;o__Actinomycetales;f__Actinomycetaceae;g__Pauljensenia;s__	d__Bacteria;p__Actinobacteria;c__Actinobacteria;o__Micrococcales;f__Actinomycetaceae;g__Xylanimonas;s__
SGB_536	6	kSGB	0	1	GCF_001676765.1_ASM167676v1_genomic	d__Bacteria;p__Proteobacteria;c__Alphaproteobacteria;o__Rhizobiales;f__Rhizobiaceae;g__Mesorhizobium;s__Mesorhizobium huakuii	d__Bacteria;p__Proteobacteria;c__Alphaproteobacteria;o__Rhizobiales;f__Rhizobiaceae;g__Mesorhizobium;s__Mesorhizobium huakuii	d__Bacteria;p__Proteobacteria;c__Alphaproteobacteria;o__Rhizobiales;f__Brucellaceae;g__Mesorhizobium;s__Mesorhizobium loti
SGB_537	5	kSGB	0	1	GCF_001556405.1_ASM155640v1_genomic	d__Bacteria;p__Proteobacteria;c__Gammaproteobacteria;o__Burkholderiales;f__Burkholderiaceae;g__Acidovorax_D;s__Acidovorax_D temperans	d__Bacteria;p__Proteobacteria;c__Gammaproteobacteria;o__Burkholderiales;f__Burkholderiaceae;g__Acidovorax_D;s__Acidovorax_D temperans	d__Bacteria;p__Proteobacteria;c__Gammaproteobacteria;o__Burkholderiales;f__Burkholderiaceae;g__Acidovorax;s__Acidovorax temperans
SGB_538	1	kSGB	0	1	HMP_2012__SRS051116__bin_7	d__Bacteria;p__Firmicutes;c__Bacilli;o__Lactobacillales;f__Streptococcaceae;g__Streptococcus;s__Streptococcus mitis_L	d__Bacteria;p__Firmicutes;c__Bacilli;o__Lactobacillales;f__Streptococcaceae;g__Streptococcus;s__Streptococcus mitis_L	d__Bacteria;p__Firmicutes;c__Bacilli;o__Lactobacillales;f__Streptococcaceae;g__Streptococcus;s__Streptococcus mitis
SGB_539	1	kSGB	0	1	HMP_2012__SRS022725__bin_23	d__Bacteria;p__Firmicutes_A;c__Clostridia;o__Peptostreptococcales;f__Filifactoraceae;g__Peptoanaerobacter;s__	d__Bacteria;p__Firmicutes;c__Clostridia;o__Peptostreptococcales;f__Filifactoraceae;g__Peptoanaerobacter;s__	d__Bacteria;p__Proteobacteria;c__Clostridia;o__Clostridiales;f__Peptostreptococcaceae;g__NCBI_UNKNOWN;s__
SGB_540	2	kSGB	0	1	GCF_900573985.1_CAM_genomic	d__Bacteria;p__Campylobacterota;c__Campylobacteria;o__Campylobacterales;f__Campylobacteraceae;g__Campylobacter_A;s__	d__Bacteria;p__Campylobacterota;c__Campylobacteria;o__Campylobacterales;f__Campylobacteraceae;g__Campylobacter_A;s__	d__Bacteria;p__Proteobacteria;c__Epsilonproteobacteria;o__Campylobacterales;f__Campylobacteraceae;g__Campylobacter;s__
SGB_541	2	kSGB	0	1	SEQF1671	d__Bacteria;p__Bacteroidota;c__Bacteroidia;o__Bacteroidales;f__Bacteroidaceae;g__Alloprevotella;s__Alloprevotella rava	d__Bacteria;p__Bacteroidota;c__Bacteroidia;o__Bacteroidales;f__Bacteroidaceae;g__Alloprevotella;s__Alloprevotella rava	d__Bacteria;p__Bacteroidetes;c__Bacteroidia;o__Bacteroidales;f__Prevotellaceae;g__Alloprevotella;s__NCBI_UNKNOWN
SGB_542	10	kSGB	9	10	RSZYD18093179_A_togue.metaspades.bin.68	d__Bacteria;p__Patescibacteria;c__Saccharimonadia;o__Saccharimonadales;f__Saccharimonadaceae;g__TM7x;s__	d__Bacteria;p__Patescibacteria;c__Saccharimonadia;o__Saccharimonadales;f__Saccharimonadaceae;g__TM7x;s__	d__Bacteria;p__Candidatus Nomurabacteria;c__NCBI_UNKNOWN;o__NCBI_UNKNOWN;f__NCBI_UNKNOWN;g__NCBI_UNKNOWN;s__
SGB_543	3	kSGB	0	1	GCF_900232945.1_PRJEB22715_genomic	d__Bacteria;p__Firmicutes_A;c__Clostridia;o__Tissierellales;f__Peptoniphilaceae;g__Urinacoccus;s__Urinacoccus sp000221565	d__Bacteria;p__Firmicutes;c__Clostridia;o__Tissierellales;f__Peptoniphilaceae;g__Urinacoccus;s__Urinacoccus sp000221565	d__Bacteria;p__Proteobacteria;c__Clostridia;o__Tissierellales;f__Peptoniphilaceae;g__Peptoniphilus;s__NCBI_UNKNOWN
SGB_544	11	kSGB	0	2	GCF_000466805.1_ASM46680v1_genomic	d__Bacteria;p__Firmicutes;c__Bacilli;o__Lactobacillales;f__Lactobacillaceae;g__Lactobacillus;s__Lactobacillus jensenii	d__Bacteria;p__Firmicutes;c__Bacilli;o__Lactobacillales;f__Lactobacillaceae;g__Lactobacillus;s__Lactobacillus jensenii	d__Bacteria;p__Firmicutes;c__Bacilli;o__Lactobacillales;f__Lactobacillaceae;g__Lactobacillus;s__Lactobacillus jensenii
SGB_545	10	kSGB	0	1	GCF_002884615.1_ASM288461v1_genomic	d__Bacteria;p__Firmicutes;c__Bacilli;o__Staphylococcales;f__Staphylococcaceae;g__Staphylococcus;s__Staphylococcus pettenkoferi	d__Bacteria;p__Firmicutes;c__Bacilli;o__Staphylococcales;f__Staphylococcaceae;g__Staphylococcus;s__Staphylococcus pettenkoferi	d__Bacteria;p__Firmicutes;c__Bacilli;o__Bacillales;f__Staphylococcaceae;g__Staphylococcus;s__NCBI_UNKNOWN
SGB_546	7	kSGB	4	4	RDPYD18089240_A_togue.metaspades.bin.58	d__Bacteria;p__Actinobacteriota;c__Actinobacteria;o__Actinomycetales;f__Actinomycetaceae;g__Pauljensenia;s__Pauljensenia keddieii	d__Bacteria;p__Actinobacteriota;c__Actinobacteria;o__Actinomycetales;f__Actinomycetaceae;g__Pauljensenia;s__Pauljensenia keddieii	d__Bacteria;p__Actinobacteria;c__Actinobacteria;o__Micrococcales;f__Actinomycetaceae;g__Xylanimonas;s__Sanguibacter keddieii
SGB_547	10	kSGB	9	10	RSZAXPI002331-56_RAH_dental.metaspades.bin.80	d__Bacteria;p__Patescibacteria;c__Saccharimonadia;o__Saccharimonadales;f__Saccharimonadaceae;g__;s__	d__Bacteria;p__Patescibacteria;c__Saccharimonadia;o__Saccharimonadales;f__Saccharimonadaceae;g__;s__	d__Bacteria;p__Candidatus Nomurabacteria;c__NCBI_UNKNOWN;o__NCBI_UNKNOWN;f__NCBI_UNKNOWN;g__;s__
SGB_548	4	kSGB	3	4	HMP_2012__SRS017227__bin_82	d__Bacteria;p__Actinobacteriota;c__Actinobacteria;o__Propionibacteriales;f__Propionibacteriaceae;g__Pseudopropionibacterium;s__	d__Bacteria;p__Actinobacteriota;c__Actinobacteria;o__Propionibacteriales;f__Propionibacteriaceae;g__Pseudopropionibacterium;s__	d__Bacteria;p__Actinobacteria;c__Actinobacteria;o__Propionibacteriales;f__Propionibacteriaceae;g__NCBI_UNKNOWN;s__
SGB_549	14	kSGB	13	14	RDPYD18189921_A_saliva.metaspades.bin.51	d__Bacteria;p__Patescibacteria;c__Saccharimonadia;o__Saccharimonadales;f__Saccharimonadaceae;g__;s__	d__Bacteria;p__Patescibacteria;c__Saccharimonadia;o__Saccharimonadales;f__Saccharimonadaceae;g__;s__	d__Bacteria;p__Candidatus Nomurabacteria;c__NCBI_UNKNOWN;o__NCBI_UNKNOWN;f__NCBI_UNKNOWN;g__;s__
SGB_550	3	kSGB	0	2	HMP_2012__SRS015215__bin_24	d__Bacteria;p__Firmicutes_A;c__Clostridia;o__Lachnospirales;f__Lachnospiraceae;g__Catonella;s__Catonella morbi	d__Bacteria;p__Firmicutes;c__Clostridia;o__Lachnospirales;f__Lachnospiraceae;g__Catonella;s__Catonella morbi	d__Bacteria;p__Proteobacteria;c__Clostridia;o__Clostridiales;f__Lachnospiraceae;g__Lachnoclostridium;s__NCBI_UNKNOWN
SGB_551	1	kSGB	0	1	BritoIL_2016__W3_22_SA__bin_12	d__Bacteria;p__Actinobacteriota;c__Actinobacteria;o__Actinomycetales;f__Micrococcaceae;g__Rothia;s__	d__Bacteria;p__Actinobacteriota;c__Actinobacteria;o__Actinomycetales;f__Micrococcaceae;g__Rothia;s__	d__Bacteria;p__Actinobacteria;c__Actinobacteria;o__Micrococcales;f__Micrococcaceae;g__Rothia;s__
SGB_552	6	kSGB	0	1	GCF_900453805.1_46338_A01_genomic	d__Bacteria;p__Proteobacteria;c__Gammaproteobacteria;o__Burkholderiales;f__Neisseriaceae;g__Neisseria;s__Neisseria meningitidis_A	d__Bacteria;p__Proteobacteria;c__Gammaproteobacteria;o__Burkholderiales;f__Neisseriaceae;g__Neisseria;s__Neisseria meningitidis_A	d__Bacteria;p__Proteobacteria;c__Gammaproteobacteria;o__Burkholderiales;f__Neisseriaceae;g__Neisseria;s__Neisseria meningitidis
SGB_553	2	kSGB	0	2	HMP_2012__SRS043755__bin_20	d__Bacteria;p__Firmicutes;c__Bacilli;o__Lactobacillales;f__Streptococcaceae;g__Streptococcus;s__	d__Bacteria;p__Firmicutes;c__Bacilli;o__Lactobacillales;f__Streptococcaceae;g__Streptococcus;s__	d__Bacteria;p__Firmicutes;c__Bacilli;o__Lactobacillales;f__Streptococcaceae;g__Streptococcus;s__
SGB_554	7	kSGB	6	7	HMP_2012__SRS014473__bin_20	d__Bacteria;p__Proteobacteria;c__Gammaproteobacteria;o__Burkholderiales;f__Neisseriaceae;g__Kingella;s__	d__Bacteria;p__Proteobacteria;c__Gammaproteobacteria;o__Burkholderiales;f__Neisseriaceae;g__Kingella;s__	d__Bacteria;p__Proteobacteria;c__Gammaproteobacteria;o__Burkholderiales;f__Neisseriaceae;g__Kingella;s__
SGB_555	4	kSGB	3	4	RDPYD18079683_A_togue.metaspades.bin.96	d__Bacteria;p__Firmicutes_A;c__Clostridia;o__Peptostreptococcales;f__Filifactoraceae;g__Peptoanaerobacter;s__	d__Bacteria;p__Firmicutes;c__Clostridia;o__Peptostreptococcales;f__Filifactoraceae;g__Peptoanaerobacter;s__	d__Bacteria;p__Proteobacteria;c__Clostridia;o__Clostridiales;f__Peptostreptococcaceae;g__NCBI_UNKNOWN;s__
SGB_556	2	kSGB	1	2	HMP_2012__SRS051930__bin_53	d__Bacteria;p__Campylobacterota;c__Campylobacteria;o__Campylobacterales;f__Campylobacteraceae;g__Campylobacter_A;s__Campylobacter_A concisus_I	d__Bacteria;p__Campylobacterota;c__Campylobacteria;o__Campylobacterales;f__Campylobacteraceae;g__Campylobacter_A;s__Campylobacter_A concisus_I	d__Bacteria;p__Proteobacteria;c__Epsilonproteobacteria;o__Campylobacterales;f__Campylobacteraceae;g__Campylobacter;s__Campylobacter concisus
SGB_557	1	kSGB	0	1	HMP_2012__SRS058105__bin_8	d__Bacteria;p__Bacteroidota;c__Bacteroidia;o__Flavobacteriales;f__Weeksellaceae;g__;s__	d__Bacteria;p__Bacteroidota;c__Bacteroidia;o__Flavobacteriales;f__Weeksellaceae;g__;s__	d__Bacteria;p__Bacteroidetes;c__Bacteroidia;o__Flavobacteriales;f__Flavobacteriaceae;g__;s__
SGB_558	6	kSGB	0	1	GCF_900476055.1_53750_F01_genomic	d__Bacteria;p__Firmicutes;c__Bacilli;o__Lactobacillales;f__Streptococcaceae;g__Streptococcus;s__Streptococcus australis	d__Bacteria;p__Firmicutes;c__Bacilli;o__Lactobacillales;f__Streptococcaceae;g__Streptococcus;s__Streptococcus australis	d__Bacteria;p__Firmicutes;c__Bacilli;o__Lactobacillales;f__Streptococcaceae;g__Streptococcus;s__NCBI_UNKNOWN
SGB_559	2	kSGB	0	1	655307.3.patric	d__Bacteria;p__Proteobacteria;c__Gammaproteobacteria;o__Burkholderiales;f__Neisseriaceae;g__Neisseria_D;s__Neisseria_D sp002237445	d__Bacteria;p__Proteobacteria;c__Gammaproteobacteria;o__Burkholderiales;f__Neisseriaceae;g__Neisseria_D;s__Neisseria_D sp002237445	d__Bacteria;p__Proteobacteria;c__Gammaproteobacteria;o__Burkholderiales;f__Neisseriaceae;g__Neisseria;s__NCBI_UNKNOWN
SGB_560	1	kSGB	0	1	HMP_2012__SRS015899__bin_9	d__Bacteria;p__Campylobacterota;c__Campylobacteria;o__Campylobacterales;f__Campylobacteraceae;g__Campylobacter_B;s__	d__Bacteria;p__Campylobacterota;c__Campylobacteria;o__Campylobacterales;f__Campylobacteraceae;g__Campylobacter_B;s__	d__Bacteria;p__Proteobacteria;c__Epsilonproteobacteria;o__Campylobacterales;f__Campylobacteraceae;g__Campylobacter;s__
SGB_561	5	kSGB	1	1	GCA_003482105.1_ASM348210v1_genomic	d__Bacteria;p__Firmicutes_A;c__Clostridia;o__Lachnospirales;f__Lachnospiraceae;g__Coprococcus;s__Coprococcus sp000433075	d__Bacteria;p__Firmicutes;c__Clostridia;o__Lachnospirales;f__Lachnospiraceae;g__Coprococcus;s__Coprococcus sp000433075	d__Bacteria;p__Proteobacteria;c__Clostridia;o__Clostridiales;f__Lachnospiraceae;g__Coprococcus;s__NCBI_UNKNOWN
SGB_562	5	kSGB	0	1	20298_3_36	d__Bacteria;p__Firmicutes_A;c__Clostridia;o__Tissierellales;f__Peptoniphilaceae;g__Peptoniphilus_A;s__Peptoniphilus_A harei_A	d__Bacteria;p__Firmicutes;c__Clostridia;o__Tissierellales;f__Peptoniphilaceae;g__Peptoniphilus_A;s__Peptoniphilus_A harei_A	d__Bacteria;p__Proteobacteria;c__Clostridia;o__Tissierellales;f__Peptoniphilaceae;g__Peptoniphilus;s__Peptoniphilus harei
SGB_563	3	kSGB	0	1	SEQF2852	d__Bacteria;p__Firmicutes;c__Bacilli;o__Lactobacillales;f__Lactobacillaceae;g__Lactobacillus;s__Lactobacillus ultunensis	d__Bacteria;p__Firmicutes;c__Bacilli;o__Lactobacillales;f__Lactobacillaceae;g__Lactobacillus;s__Lactobacillus ultunensis	d__Bacteria;p__Firmicutes;c__Bacilli;o__Lactobacillales;f__Lactobacillaceae;g__Lactobacillus;s__NCBI_UNKNOWN
SGB_564	2	kSGB	1	2	RSZYD18187499_A_saliva.metaspades.bin.69	d__Bacteria;p__Firmicutes;c__Bacilli;o__Lactobacillales;f__Streptococcaceae;g__Streptococcus;s__	d__Bacteria;p__Firmicutes;c__Bacilli;o__Lactobacillales;f__Streptococcaceae;g__Streptococcus;s__	d__Bacteria;p__Firmicutes;c__Bacilli;o__Lactobacillales;f__Streptococcaceae;g__Streptococcus;s__
SGB_565	12	kSGB	0	4	SEQF1399	d__Bacteria;p__Verrucomicrobiota_A;c__Chlamydiia;o__Chlamydiales;f__Chlamydiaceae;g__Chlamydophila;s__Chlamydophila pneumoniae	d__Bacteria;p__Verrucomicrobiota;c__Chlamydiia;o__Chlamydiales;f__Chlamydiaceae;g__Chlamydophila;s__Chlamydophila pneumoniae	d__Bacteria;p__Chlamydiae;c__Chlamydiia;o__Chlamydiales;f__Chlamydiaceae;g__Chlamydia;s__Chlamydia pneumoniae
SGB_566	1	kSGB	0	1	HMP_2012__SRS023354__bin_2	d__Bacteria;p__Firmicutes;c__Bacilli;o__Lactobacillales;f__Streptococcaceae;g__Streptococcus;s__	d__Bacteria;p__Firmicutes;c__Bacilli;o__Lactobacillales;f__Streptococcaceae;g__Streptococcus;s__	d__Bacteria;p__Firmicutes;c__Bacilli;o__Lactobacillales;f__Streptococcaceae;g__Streptococcus;s__
SGB_567	3	kSGB	1	2	SEQF1160	d__Bacteria;p__Fusobacteriota;c__Fusobacteriia;o__Fusobacteriales;f__Fusobacteriaceae;g__Fusobacterium;s__Fusobacterium periodonticum	d__Bacteria;p__Fusobacteriota;c__Fusobacteriia;o__Fusobacteriales;f__Fusobacteriaceae;g__Fusobacterium;s__Fusobacterium periodonticum	d__Bacteria;p__Fusobacteria;c__Fusobacteriia;o__Fusobacteriales;f__Fusobacteriaceae;g__Fusobacterium;s__Fusobacterium periodonticum
SGB_568	3	kSGB	0	1	GCF_001929375.1_ASM192937v1_genomic	d__Bacteria;p__Actinobacteriota;c__Actinobacteria;o__Actinomycetales;f__Actinomycetaceae;g__Actinomyces;s__Actinomyces oris_B	d__Bacteria;p__Actinobacteriota;c__Actinobacteria;o__Actinomycetales;f__Actinomycetaceae;g__Actinomyces;s__Actinomyces oris_B	d__Bacteria;p__Actinobacteria;c__Actinobacteria;o__Micrococcales;f__Actinomycetaceae;g__Actinomyces;s__Actinomyces oris
SGB_569	1	kSGB	0	1	HMP_2012__SRS013946__bin_5	d__Bacteria;p__Firmicutes_C;c__Negativicutes;o__Selenomonadales;f__Selenomonadaceae;g__Centipeda;s__	d__Bacteria;p__Firmicutes;c__Negativicutes;o__Selenomonadales;f__Selenomonadaceae;g__Centipeda;s__	d__Bacteria;p__Firmicutes;c__Negativicutes;o__Selenomonadales;f__Veillonellaceae;g__Selenomonas;s__
SGB_570	11	kSGB	1	6	SZAXPI018188-46_RA_dental.metaspades.bin.87	d__Bacteria;p__Fusobacteriota;c__Fusobacteriia;o__Fusobacteriales;f__Fusobacteriaceae;g__Fusobacterium;s__	d__Bacteria;p__Fusobacteriota;c__Fusobacteriia;o__Fusobacteriales;f__Fusobacteriaceae;g__Fusobacterium;s__	d__Bacteria;p__Fusobacteria;c__Fusobacteriia;o__Fusobacteriales;f__Fusobacteriaceae;g__Fusobacterium;s__
SGB_571	1	kSGB	0	1	FerrettiP_2018__CA_C10002MS2015SA_t0M15__bin_14	d__Bacteria;p__Patescibacteria;c__Saccharimonadia;o__Saccharimonadales;f__Saccharimonadaceae;g__TM7x;s__	d__Bacteria;p__Patescibacteria;c__Saccharimonadia;o__Saccharimonadales;f__Saccharimonadaceae;g__TM7x;s__	d__Bacteria;p__Candidatus Nomurabacteria;c__NCBI_UNKNOWN;o__NCBI_UNKNOWN;f__NCBI_UNKNOWN;g__NCBI_UNKNOWN;s__
SGB_572	2	kSGB	1	2	HMP_2012__SRS016002__bin_69	d__Bacteria;p__Patescibacteria;c__Saccharimonadia;o__Saccharimonadales;f__Saccharimonadaceae;g__TM7x;s__	d__Bacteria;p__Patescibacteria;c__Saccharimonadia;o__Saccharimonadales;f__Saccharimonadaceae;g__TM7x;s__	d__Bacteria;p__Candidatus Nomurabacteria;c__NCBI_UNKNOWN;o__NCBI_UNKNOWN;f__NCBI_UNKNOWN;g__NCBI_UNKNOWN;s__
SGB_573	7	kSGB	0	2	1769.6.patric	d__Bacteria;p__Actinobacteriota;c__Actinobacteria;o__Mycobacteriales;f__Mycobacteriaceae;g__Mycobacterium;s__Mycobacterium leprae	d__Bacteria;p__Actinobacteriota;c__Actinobacteria;o__Mycobacteriales;f__Mycobacteriaceae;g__Mycobacterium;s__Mycobacterium leprae	d__Bacteria;p__Actinobacteria;c__Actinobacteria;o__Corynebacteriales;f__Corynebacteriaceae;g__Mycobacterium;s__NCBI_UNKNOWN
SGB_574	5	kSGB	0	1	GCF_005221465.1_ASM522146v1_genomic	d__Bacteria;p__Proteobacteria;c__Alphaproteobacteria;o__Rhizobiales;f__Rhizobiaceae;g__Agrobacterium;s__Agrobacterium tumefaciens_F	d__Bacteria;p__Proteobacteria;c__Alphaproteobacteria;o__Rhizobiales;f__Rhizobiaceae;g__Agrobacterium;s__Agrobacterium tumefaciens_F	d__Bacteria;p__Proteobacteria;c__Alphaproteobacteria;o__Rhizobiales;f__Brucellaceae;g__Agrobacterium;s__Agrobacterium tumefaciens
SGB_575	4	kSGB	1	3	2565956542.img	d__Bacteria;p__Actinobacteriota;c__Actinobacteria;o__Actinomycetales;f__Actinomycetaceae;g__Actinomyces;s__Actinomyces israelii	d__Bacteria;p__Actinobacteriota;c__Actinobacteria;o__Actinomycetales;f__Actinomycetaceae;g__Actinomyces;s__Actinomyces israelii	d__Bacteria;p__Actinobacteria;c__Actinobacteria;o__Micrococcales;f__Actinomycetaceae;g__Actinomyces;s__NCBI_UNKNOWN
SGB_576	2	kSGB	0	1	257758.33.patric	d__Bacteria;p__Firmicutes;c__Bacilli;o__Lactobacillales;f__Streptococcaceae;g__Streptococcus;s__Streptococcus pseudopneumoniae_M	d__Bacteria;p__Firmicutes;c__Bacilli;o__Lactobacillales;f__Streptococcaceae;g__Streptococcus;s__Streptococcus pseudopneumoniae_M	d__Bacteria;p__Firmicutes;c__Bacilli;o__Lactobacillales;f__Streptococcaceae;g__Streptococcus;s__Streptococcus pseudopneumoniae
SGB_577	1	kSGB	0	1	HMP_2012__SRS023595__bin_13	d__Bacteria;p__Spirochaetota;c__Spirochaetia;o__Treponematales;f__Treponemataceae;g__Treponema_A;s__	d__Bacteria;p__Spirochaetota;c__Spirochaetia;o__Treponematales;f__Treponemataceae;g__Treponema_A;s__	d__Bacteria;p__Spirochaetes;c__Spirochaetia;o__Spirochaetales;f__Spirochaetaceae;g__Treponema;s__
SGB_578	6	kSGB	0	1	GCF_002022265.1_ASM202226v1_genomic	d__Bacteria;p__Proteobacteria;c__Gammaproteobacteria;o__Pseudomonadales;f__Pseudomonadaceae;g__Pseudomonas_E;s__Pseudomonas_E fluorescens_C	d__Bacteria;p__Proteobacteria;c__Gammaproteobacteria;o__Pseudomonadales;f__Pseudomonadaceae;g__Pseudomonas_E;s__Pseudomonas_E fluorescens_C	d__Bacteria;p__Proteobacteria;c__Gammaproteobacteria;o__Pseudomonadales;f__Pseudomonadaceae;g__Paucimonas;s__Pseudomonas fluorescens
SGB_579	3	kSGB	0	1	GCF_000468115.1_TsocrATCC35536v1.0_genomic	d__Bacteria;p__Spirochaetota;c__Spirochaetia;o__Treponematales;f__Treponemataceae;g__Treponema_D;s__Treponema_D socranskii	d__Bacteria;p__Spirochaetota;c__Spirochaetia;o__Treponematales;f__Treponemataceae;g__Treponema_D;s__Treponema_D socranskii	d__Bacteria;p__Spirochaetes;c__Spirochaetia;o__Spirochaetales;f__Spirochaetaceae;g__Treponema;s__Treponema socranskii
SGB_580	6	kSGB	5	6	HMP_2012__SRS017691__bin_26	d__Bacteria;p__Bacteroidota;c__Bacteroidia;o__Bacteroidales;f__Bacteroidaceae;g__Prevotella;s__	d__Bacteria;p__Bacteroidota;c__Bacteroidia;o__Bacteroidales;f__Bacteroidaceae;g__Prevotella;s__	d__Bacteria;p__Bacteroidetes;c__Bacteroidia;o__Bacteroidales;f__Prevotellaceae;g__Prevotella;s__
SGB_581	1	kSGB	0	1	HMP_2012__SRS053603__bin_21	d__Bacteria;p__Patescibacteria;c__Saccharimonadia;o__Saccharimonadales;f__Saccharimonadaceae;g__;s__	d__Bacteria;p__Patescibacteria;c__Saccharimonadia;o__Saccharimonadales;f__Saccharimonadaceae;g__;s__	d__Bacteria;p__Candidatus Nomurabacteria;c__NCBI_UNKNOWN;o__NCBI_UNKNOWN;f__NCBI_UNKNOWN;g__;s__
SGB_582	3	kSGB	1	2	SEQF1673	d__Bacteria;p__Firmicutes_C;c__Negativicutes;o__Selenomonadales;f__Selenomonadaceae;g__Centipeda;s__Centipeda infelix	d__Bacteria;p__Firmicutes;c__Negativicutes;o__Selenomonadales;f__Selenomonadaceae;g__Centipeda;s__Centipeda infelix	d__Bacteria;p__Firmicutes;c__Negativicutes;o__Selenomonadales;f__Veillonellaceae;g__Selenomonas;s__Selenomonas infelix
SGB_583	4	kSGB	0	1	GCF_001639275.1_ASM163927v1_genomic	d__Archaea;p__Euryarchaeota;c__Methanobacteria;o__Methanobacteriales;f__Methanobacteriaceae;g__Methanobrevibacter_A;s__Methanobrevibacter_A oralis	d__Archaea;p__Euryarchaeota;c__Methanobacteria;o__Methanobacteriales;f__Methanobacteriaceae;g__Methanobrevibacter_A;s__Methanobrevibacter_A oralis	d__Archaea;p__Euryarchaeota;c__;o__NCBI_UNKNOWN;f__Methanobacteriaceae;g__Methanobrevibacter;s__Methanobrevibacter oralis
SGB_584	2	kSGB	1	2	RDPYD18088945_A_togue.metaspades.bin.31	d__Bacteria;p__Firmicutes;c__Bacilli;o__Lactobacillales;f__Aerococcaceae;g__Granulicatella;s__Granulicatella maltaromaticum	d__Bacteria;p__Firmicutes;c__Bacilli;o__Lactobacillales;f__Aerococcaceae;g__Granulicatella;s__Granulicatella maltaromaticum	d__Bacteria;p__Firmicutes;c__Bacilli;o__Lactobacillales;f__Carnobacteriaceae;g__Streptococcus;s__Carnobacterium maltaromaticum
SGB_585	9	kSGB	0	1	GCF_001939825.1_ASM193982v1_genomic	d__Bacteria;p__Proteobacteria;c__Gammaproteobacteria;o__Xanthomonadales;f__Xanthomonadaceae;g__Stenotrophomonas;s__Stenotrophomonas sp002192255	d__Bacteria;p__Proteobacteria;c__Gammaproteobacteria;o__Xanthomonadales;f__Xanthomonadaceae;g__Stenotrophomonas;s__Stenotrophomonas sp002192255	d__Bacteria;p__Proteobacteria;c__Gammaproteobacteria;o__Xanthomonadales;f__Xanthomonadaceae;g__Stenotrophomonas;s__Stenotrophomonas maltophilia
SGB_586	2	kSGB	0	1	1852365.3.patric	d__Bacteria;p__Fusobacteriota;c__Fusobacteriia;o__Fusobacteriales;f__Fusobacteriaceae;g__Fusobacterium;s__Fusobacterium massiliense	d__Bacteria;p__Fusobacteriota;c__Fusobacteriia;o__Fusobacteriales;f__Fusobacteriaceae;g__Fusobacterium;s__Fusobacterium massiliense	d__Bacteria;p__Fusobacteria;c__Fusobacteriia;o__Fusobacteriales;f__Fusobacteriaceae;g__Fusobacterium;s__NCBI_UNKNOWN
SGB_587	6	kSGB	0	1	GCF_900142645.1_IMG-taxon_2642422560_annotated_assembly_genomic	d__Bacteria;p__Firmicutes_A;c__Clostridia;o__Eubacteriales;f__Eubacteriaceae;g__Eubacterium;s__Eubacterium callanderi	d__Bacteria;p__Firmicutes;c__Clostridia;o__Eubacteriales;f__Eubacteriaceae;g__Eubacterium;s__Eubacterium callanderi	d__Bacteria;p__Proteobacteria;c__Clostridia;o__Clostridiales;f__Clostridiaceae;g__Clostridium;s__[Butyribacterium] methylotrophicum
SGB_588	1	kSGB	0	1	BritoIL_2016__WL_44_SA__bin_1	d__Bacteria;p__Fusobacteriota;c__Fusobacteriia;o__Fusobacteriales;f__Leptotrichiaceae;g__Streptobacillus;s__	d__Bacteria;p__Fusobacteriota;c__Fusobacteriia;o__Fusobacteriales;f__Leptotrichiaceae;g__Streptobacillus;s__	d__Bacteria;p__Fusobacteria;c__Fusobacteriia;o__Fusobacteriales;f__NCBI_UNKNOWN;g__NCBI_UNKNOWN;s__
SGB_589	6	kSGB	0	1	GCF_000739375.1_ASM73937v1_genomic	d__Bacteria;p__Proteobacteria;c__Gammaproteobacteria;o__Burkholderiales;f__Burkholderiaceae;g__Comamonas_B;s__Comamonas_B testosteroni_B	d__Bacteria;p__Proteobacteria;c__Gammaproteobacteria;o__Burkholderiales;f__Burkholderiaceae;g__Comamonas_B;s__Comamonas_B testosteroni_B	d__Bacteria;p__Proteobacteria;c__Gammaproteobacteria;o__Burkholderiales;f__Burkholderiaceae;g__Comamonas;s__Comamonas testosteroni
SGB_590	10	kSGB	0	1	GCF_002891235.1_ASM289123v1_genomic	d__Bacteria;p__Proteobacteria;c__Gammaproteobacteria;o__Enterobacterales;f__Enterobacteriaceae;g__Enterobacter;s__Enterobacter cancerogenus	d__Bacteria;p__Proteobacteria;c__Gammaproteobacteria;o__Enterobacterales;f__Enterobacteriaceae;g__Enterobacter;s__Enterobacter cancerogenus	d__Bacteria;p__Proteobacteria;c__Gammaproteobacteria;o__Enterobacterales;f__Enterobacteriaceae;g__Enterobacter;s__Enterobacter cancerogenus
SGB_591	5	kSGB	0	1	SEQF1641	d__Bacteria;p__Firmicutes_A;c__Clostridia;o__Tissierellales;f__Helcococcaceae;g__Finegoldia;s__Finegoldia magna_F	d__Bacteria;p__Firmicutes;c__Clostridia;o__Tissierellales;f__Helcococcaceae;g__Finegoldia;s__Finegoldia magna_F	d__Bacteria;p__Proteobacteria;c__Clostridia;o__Tissierellales;f__Peptoniphilaceae;g__NCBI_UNKNOWN;s__Finegoldia magna
SGB_592	1	kSGB	0	1	BritoIL_2016__WL_32_SA__bin_5	d__Bacteria;p__Firmicutes;c__Bacilli;o__Lactobacillales;f__Streptococcaceae;g__Streptococcus;s__	d__Bacteria;p__Firmicutes;c__Bacilli;o__Lactobacillales;f__Streptococcaceae;g__Streptococcus;s__	d__Bacteria;p__Firmicutes;c__Bacilli;o__Lactobacillales;f__Streptococcaceae;g__Streptococcus;s__
SGB_593	8	kSGB	1	1	20298_3_42	d__Bacteria;p__Bacteroidota;c__Bacteroidia;o__Bacteroidales;f__Rikenellaceae;g__Alistipes;s__Alistipes shahii	d__Bacteria;p__Bacteroidota;c__Bacteroidia;o__Bacteroidales;f__Rikenellaceae;g__Alistipes;s__Alistipes shahii	d__Bacteria;p__Bacteroidetes;c__Bacteroidia;o__Bacteroidales;f__Rikenellaceae;g__Alistipes;s__NCBI_UNKNOWN
SGB_594	3	kSGB	0	1	SEQF2997	d__Bacteria;p__Proteobacteria;c__Gammaproteobacteria;o__Enterobacterales;f__Pasteurellaceae;g__Haemophilus;s__Haemophilus sp001276515	d__Bacteria;p__Proteobacteria;c__Gammaproteobacteria;o__Enterobacterales;f__Pasteurellaceae;g__Haemophilus;s__Haemophilus sp001276515	d__Bacteria;p__Proteobacteria;c__Gammaproteobacteria;o__Enterobacterales;f__NCBI_UNKNOWN;g__Haemophilus;s__NCBI_UNKNOWN
SGB_595	3	kSGB	2	3	RSZYD18187184_A_saliva.metaspades.bin.60	d__Bacteria;p__Bacteroidota;c__Bacteroidia;o__Bacteroidales;f__Bacteroidaceae_A;g__;s__	d__Bacteria;p__Bacteroidota;c__Bacteroidia;o__Bacteroidales;f__Bacteroidaceae;g__;s__	d__Bacteria;p__Bacteroidetes;c__Bacteroidia;o__Bacteroidales;f__Bacteroidaceae;g__;s__
SGB_596	12	kSGB	11	12	SZAXPI018291-142_RA_dental.metaspades.bin.23	d__Bacteria;p__Patescibacteria;c__Saccharimonadia;o__Saccharimonadales;f__Saccharimonadaceae;g__Saccharimonas;s__	d__Bacteria;p__Patescibacteria;c__Saccharimonadia;o__Saccharimonadales;f__Saccharimonadaceae;g__Saccharimonas;s__	d__Bacteria;p__Candidatus Nomurabacteria;c__NCBI_UNKNOWN;o__NCBI_UNKNOWN;f__NCBI_UNKNOWN;g__Candidatus Saccharimonas;s__
SGB_597	1	kSGB	0	1	HMP_2012__SRS015395__bin_2	d__Bacteria;p__Firmicutes;c__Bacilli;o__Lactobacillales;f__Streptococcaceae;g__Streptococcus;s__	d__Bacteria;p__Firmicutes;c__Bacilli;o__Lactobacillales;f__Streptococcaceae;g__Streptococcus;s__	d__Bacteria;p__Firmicutes;c__Bacilli;o__Lactobacillales;f__Streptococcaceae;g__Streptococcus;s__
SGB_598	5	kSGB	2	4	SEQF1478	d__Bacteria;p__Firmicutes_A;c__Clostridia;o__Lachnospirales;f__Lachnospiraceae;g__Lachnoanaerobaculum;s__Lachnoanaerobaculum sp000209465	d__Bacteria;p__Firmicutes;c__Clostridia;o__Lachnospirales;f__Lachnospiraceae;g__Lachnoanaerobaculum;s__Lachnoanaerobaculum sp000209465	d__Bacteria;p__Proteobacteria;c__Clostridia;o__Clostridiales;f__Lachnospiraceae;g__NCBI_UNKNOWN;s__NCBI_UNKNOWN
SGB_599	1	kSGB	0	1	HMP_2012__SRS015803__bin_7	d__Bacteria;p__Campylobacterota;c__Campylobacteria;o__Campylobacterales;f__Campylobacteraceae;g__Campylobacter_A;s__	d__Bacteria;p__Campylobacterota;c__Campylobacteria;o__Campylobacterales;f__Campylobacteraceae;g__Campylobacter_A;s__	d__Bacteria;p__Proteobacteria;c__Epsilonproteobacteria;o__Campylobacterales;f__Campylobacteraceae;g__Campylobacter;s__
SGB_600	4	kSGB	0	2	SEQF1856	d__Bacteria;p__Firmicutes;c__Bacilli;o__Lactobacillales;f__Lactobacillaceae;g__Lactobacillus_H;s__Lactobacillus_H oris	d__Bacteria;p__Firmicutes;c__Bacilli;o__Lactobacillales;f__Lactobacillaceae;g__Lactobacillus_H;s__Lactobacillus_H oris	d__Bacteria;p__Firmicutes;c__Bacilli;o__Lactobacillales;f__Lactobacillaceae;g__Lactobacillus;s__Lactobacillus oris
SGB_601	2	kSGB	1	1	ERR2764892.metaspades.bin.3	d__Bacteria;p__Firmicutes;c__Bacilli;o__Lactobacillales;f__Streptococcaceae;g__Streptococcus;s__	d__Bacteria;p__Firmicutes;c__Bacilli;o__Lactobacillales;f__Streptococcaceae;g__Streptococcus;s__	d__Bacteria;p__Firmicutes;c__Bacilli;o__Lactobacillales;f__Streptococcaceae;g__Streptococcus;s__
SGB_602	6	kSGB	0	1	257758.32.patric	d__Bacteria;p__Firmicutes;c__Bacilli;o__Lactobacillales;f__Streptococcaceae;g__Streptococcus;s__Streptococcus infantis_F	d__Bacteria;p__Firmicutes;c__Bacilli;o__Lactobacillales;f__Streptococcaceae;g__Streptococcus;s__Streptococcus infantis_F	d__Bacteria;p__Firmicutes;c__Bacilli;o__Lactobacillales;f__Streptococcaceae;g__Streptococcus;s__Streptococcus pseudopneumoniae
SGB_603	1	kSGB	0	1	HMP_2012__SRS019389__bin_3	d__Bacteria;p__Firmicutes_A;c__Clostridia;o__Lachnospirales;f__Lachnospiraceae;g__Oribacterium;s__Oribacterium sinus	d__Bacteria;p__Firmicutes;c__Clostridia;o__Lachnospirales;f__Lachnospiraceae;g__Oribacterium;s__Oribacterium sinus	d__Bacteria;p__Proteobacteria;c__Clostridia;o__Clostridiales;f__Lachnospiraceae;g__NCBI_UNKNOWN;s__NCBI_UNKNOWN
SGB_604	2	kSGB	1	2	RDPYD18088916_A_togue.metaspades.bin.7	d__Bacteria;p__Patescibacteria;c__Saccharimonadia;o__Saccharimonadales;f__Saccharimonadaceae;g__TM7x;s__	d__Bacteria;p__Patescibacteria;c__Saccharimonadia;o__Saccharimonadales;f__Saccharimonadaceae;g__TM7x;s__	d__Bacteria;p__Candidatus Nomurabacteria;c__NCBI_UNKNOWN;o__NCBI_UNKNOWN;f__NCBI_UNKNOWN;g__NCBI_UNKNOWN;s__
SGB_605	3	kSGB	2	3	RDPYD18089031_A_togue.metaspades.bin.48	d__Bacteria;p__Patescibacteria;c__Saccharimonadia;o__Saccharimonadales;f__Saccharimonadaceae;g__TM7x;s__	d__Bacteria;p__Patescibacteria;c__Saccharimonadia;o__Saccharimonadales;f__Saccharimonadaceae;g__TM7x;s__	d__Bacteria;p__Candidatus Nomurabacteria;c__NCBI_UNKNOWN;o__NCBI_UNKNOWN;f__NCBI_UNKNOWN;g__NCBI_UNKNOWN;s__
SGB_606	2	kSGB	0	1	SEQF2215	d__Bacteria;p__Firmicutes;c__Bacilli;o__Lactobacillales;f__Streptococcaceae;g__Streptococcus;s__Streptococcus infantis_G	d__Bacteria;p__Firmicutes;c__Bacilli;o__Lactobacillales;f__Streptococcaceae;g__Streptococcus;s__Streptococcus infantis_G	d__Bacteria;p__Firmicutes;c__Bacilli;o__Lactobacillales;f__Streptococcaceae;g__Streptococcus;s__Streptococcus infantis
SGB_607	5	kSGB	2	4	SZAXPI018401-45_RA_saliva.metaspades.bin.22	d__Bacteria;p__Actinobacteriota;c__Coriobacteriia;o__Coriobacteriales;f__Eggerthellaceae;g__Cryptobacterium;s__Cryptobacterium curtum	d__Bacteria;p__Actinobacteriota;c__Coriobacteriia;o__Coriobacteriales;f__Eggerthellaceae;g__Cryptobacterium;s__Cryptobacterium curtum	d__Bacteria;p__Actinobacteria;c__Actinobacteria;o__Coriobacteriales;f__Coriobacteriaceae;g__Cryptobacterium;s__NCBI_UNKNOWN
SGB_608	2	kSGB	0	1	446469.6.patric	d__Bacteria;p__Actinobacteriota;c__Actinobacteria;o__Actinomycetales;f__Cellulomonadaceae;g__Sanguibacter;s__Sanguibacter keddieii	d__Bacteria;p__Actinobacteriota;c__Actinobacteria;o__Actinomycetales;f__Cellulomonadaceae;g__Sanguibacter;s__Sanguibacter keddieii	d__Bacteria;p__Actinobacteria;c__Actinobacteria;o__Micrococcales;f__Cellulomonadaceae;g__Sanguibacter;s__Sanguibacter keddieii
SGB_609	1	kSGB	0	1	HMP_2012__SRS019073__bin_22	d__Bacteria;p__Proteobacteria;c__Gammaproteobacteria;o__Enterobacterales;f__Pasteurellaceae;g__Haemophilus;s__	d__Bacteria;p__Proteobacteria;c__Gammaproteobacteria;o__Enterobacterales;f__Pasteurellaceae;g__Haemophilus;s__	d__Bacteria;p__Proteobacteria;c__Gammaproteobacteria;o__Enterobacterales;f__NCBI_UNKNOWN;g__Haemophilus;s__
SGB_610	2	kSGB	0	1	856793.5.patric	d__Bacteria;p__Proteobacteria;c__Alphaproteobacteria;o__Micavibrionales;f__Micavibrionaceae;g__Micavibrio;s__Micavibrio aeruginosavorus_B	d__Bacteria;p__Proteobacteria;c__Alphaproteobacteria;o__Micavibrionales;f__Micavibrionaceae;g__Micavibrio;s__Micavibrio aeruginosavorus_B	d__Bacteria;p__Proteobacteria;c__Alphaproteobacteria;o__Rhodospirillales;f__NCBI_UNKNOWN;g__Micavibrio;s__Micavibrio aeruginosavorus
SGB_611	1	kSGB	0	1	CM_periimplantitis__SP_503SPT_T016__bin_2	d__Bacteria;p__Campylobacterota;c__Campylobacteria;o__Campylobacterales;f__Campylobacteraceae;g__Campylobacter_B;s__	d__Bacteria;p__Campylobacterota;c__Campylobacteria;o__Campylobacterales;f__Campylobacteraceae;g__Campylobacter_B;s__	d__Bacteria;p__Proteobacteria;c__Epsilonproteobacteria;o__Campylobacterales;f__Campylobacteraceae;g__Campylobacter;s__
SGB_612	6	kSGB	0	1	SEQF2887	d__Bacteria;p__Actinobacteriota;c__Actinobacteria;o__Actinomycetales;f__Dermabacteraceae;g__Dermabacter;s__Dermabacter hominis	d__Bacteria;p__Actinobacteriota;c__Actinobacteria;o__Actinomycetales;f__Dermabacteraceae;g__Dermabacter;s__Dermabacter hominis	d__Bacteria;p__Actinobacteria;c__Actinobacteria;o__Micrococcales;f__Corynebacteriaceae;g__Dermabacter;s__NCBI_UNKNOWN
SGB_613	2	kSGB	0	1	2515154071.img	d__Bacteria;p__Fusobacteriota;c__Fusobacteriia;o__Fusobacteriales;f__Leptotrichiaceae;g__Leptotrichia;s__Leptotrichia shahii	d__Bacteria;p__Fusobacteriota;c__Fusobacteriia;o__Fusobacteriales;f__Leptotrichiaceae;g__Leptotrichia;s__Leptotrichia shahii	d__Bacteria;p__Fusobacteria;c__Fusobacteriia;o__Fusobacteriales;f__NCBI_UNKNOWN;g__Leptotrichia;s__NCBI_UNKNOWN
SGB_614	6	kSGB	0	2	SEQF2550	d__Bacteria;p__Fusobacteriota;c__Fusobacteriia;o__Fusobacteriales;f__Fusobacteriaceae;g__Fusobacterium_C;s__Fusobacterium_C gonidiaformans	d__Bacteria;p__Fusobacteriota;c__Fusobacteriia;o__Fusobacteriales;f__Fusobacteriaceae;g__Fusobacterium_C;s__Fusobacterium_C gonidiaformans	d__Bacteria;p__Fusobacteria;c__Fusobacteriia;o__Fusobacteriales;f__Fusobacteriaceae;g__Fusobacterium;s__Fusobacterium gonidiaformans
SGB_615	4	kSGB	0	3	SEQF3001	d__Bacteria;p__Actinobacteriota;c__Actinobacteria;o__Mycobacteriales;f__Mycobacteriaceae;g__Corynebacterium;s__Corynebacterium sp001836165	d__Bacteria;p__Actinobacteriota;c__Actinobacteria;o__Mycobacteriales;f__Mycobacteriaceae;g__Corynebacterium;s__Corynebacterium sp001836165	d__Bacteria;p__Actinobacteria;c__Actinobacteria;o__Corynebacteriales;f__Corynebacteriaceae;g__Corynebacterium;s__NCBI_UNKNOWN
SGB_616	1	kSGB	0	1	HMP_2012__SRS056622__bin_57	d__Bacteria;p__Patescibacteria;c__Saccharimonadia;o__Saccharimonadales;f__Saccharimonadaceae;g__;s__	d__Bacteria;p__Patescibacteria;c__Saccharimonadia;o__Saccharimonadales;f__Saccharimonadaceae;g__;s__	d__Bacteria;p__Candidatus Nomurabacteria;c__NCBI_UNKNOWN;o__NCBI_UNKNOWN;f__NCBI_UNKNOWN;g__;s__
SGB_617	4	kSGB	3	4	RSZAXPI002458-89_RAH_dental.metaspades.bin.49	d__Bacteria;p__Patescibacteria;c__Saccharimonadia;o__Saccharimonadales;f__Saccharimonadaceae;g__SZUA-359;s__	d__Bacteria;p__Patescibacteria;c__Saccharimonadia;o__Saccharimonadales;f__Saccharimonadaceae;g__SZUA-359;s__	d__Bacteria;p__Candidatus Nomurabacteria;c__NCBI_UNKNOWN;o__NCBI_UNKNOWN;f__NCBI_UNKNOWN;g__NCBI_UNKNOWN;s__
SGB_618	1	kSGB	0	1	HMP_2012__SRS043663__bin_13	d__Bacteria;p__Firmicutes;c__Bacilli;o__Erysipelotrichales;f__Erysipelotrichaceae;g__Solobacterium;s__	d__Bacteria;p__Firmicutes;c__Bacilli;o__Erysipelotrichales;f__Erysipelotrichaceae;g__Solobacterium;s__	d__Bacteria;p__Firmicutes;c__Bacilli;o__Erysipelotrichales;f__Erysipelotrichaceae;g__Bulleidia;s__
SGB_619	2	kSGB	0	1	SEQF2771	d__Bacteria;p__Spirochaetota;c__Spirochaetia;o__Treponematales;f__Treponemataceae;g__Treponema_B;s__Treponema_B putidum	d__Bacteria;p__Spirochaetota;c__Spirochaetia;o__Treponematales;f__Treponemataceae;g__Treponema_B;s__Treponema_B putidum	d__Bacteria;p__Spirochaetes;c__Spirochaetia;o__Spirochaetales;f__Spirochaetaceae;g__Treponema;s__Treponema putidum
SGB_620	3	kSGB	1	2	SEQF2455	d__Bacteria;p__Actinobacteriota;c__Coriobacteriia;o__Coriobacteriales;f__Atopobiaceae;g__Olegusella;s__Olegusella sp000466405	d__Bacteria;p__Actinobacteriota;c__Coriobacteriia;o__Coriobacteriales;f__Atopobiaceae;g__Olegusella;s__Olegusella sp000466405	d__Bacteria;p__Actinobacteria;c__Actinobacteria;o__Coriobacteriales;f__Coriobacteriaceae;g__Atopobium;s__NCBI_UNKNOWN
SGB_621	2	kSGB	0	1	SEQF2857	d__Bacteria;p__Firmicutes_A;c__Clostridia;o__Peptostreptococcales;f__Anaerovoracaceae;g__Mogibacterium;s__Mogibacterium pumilum	d__Bacteria;p__Firmicutes;c__Clostridia;o__Peptostreptococcales;f__Anaerovoracaceae;g__Mogibacterium;s__Mogibacterium pumilum	d__Bacteria;p__Proteobacteria;c__Clostridia;o__Clostridiales;f__Clostridiales Family XIII. Incertae Sedis;g__Mobilibacterium;s__NCBI_UNKNOWN
SGB_622	6	kSGB	3	3	BackhedF_2015__SID268_B__bin_4	d__Bacteria;p__Firmicutes_C;c__Negativicutes;o__Veillonellales;f__Veillonellaceae;g__F0422;s__	d__Bacteria;p__Firmicutes;c__Negativicutes;o__Veillonellales;f__Veillonellaceae;g__F0422;s__	d__Bacteria;p__Firmicutes;c__Negativicutes;o__Veillonellales;f__Veillonellaceae;g__Veillonella;s__
SGB_623	1	kSGB	0	1	SEQF1020	d__Bacteria;p__Bacteroidota;c__Bacteroidia;o__Bacteroidales;f__Bacteroidaceae;g__Alloprevotella;s__Alloprevotella rava	d__Bacteria;p__Bacteroidota;c__Bacteroidia;o__Bacteroidales;f__Bacteroidaceae;g__Alloprevotella;s__Alloprevotella rava	d__Bacteria;p__Bacteroidetes;c__Bacteroidia;o__Bacteroidales;f__Prevotellaceae;g__Alloprevotella;s__NCBI_UNKNOWN
SGB_624	3	kSGB	2	3	RSZAXPI002316-25_RAH_dental.metaspades.bin.45	d__Bacteria;p__Patescibacteria;c__Saccharimonadia;o__Saccharimonadales;f__Saccharimonadaceae;g__TM7x;s__	d__Bacteria;p__Patescibacteria;c__Saccharimonadia;o__Saccharimonadales;f__Saccharimonadaceae;g__TM7x;s__	d__Bacteria;p__Candidatus Nomurabacteria;c__NCBI_UNKNOWN;o__NCBI_UNKNOWN;f__NCBI_UNKNOWN;g__NCBI_UNKNOWN;s__
SGB_625	1	kSGB	0	1	HMP_2012__SRS047634__bin_85	d__Bacteria;p__Patescibacteria;c__Saccharimonadia;o__Saccharimonadales;f__Saccharimonadaceae;g__TM7x;s__	d__Bacteria;p__Patescibacteria;c__Saccharimonadia;o__Saccharimonadales;f__Saccharimonadaceae;g__TM7x;s__	d__Bacteria;p__Candidatus Nomurabacteria;c__NCBI_UNKNOWN;o__NCBI_UNKNOWN;f__NCBI_UNKNOWN;g__NCBI_UNKNOWN;s__
SGB_626	3	kSGB	1	2	SEQF1731	d__Bacteria;p__Campylobacterota;c__Campylobacteria;o__Campylobacterales;f__Campylobacteraceae;g__Campylobacter_A;s__Campylobacter_A showae_C	d__Bacteria;p__Campylobacterota;c__Campylobacteria;o__Campylobacterales;f__Campylobacteraceae;g__Campylobacter_A;s__Campylobacter_A showae_C	d__Bacteria;p__Proteobacteria;c__Epsilonproteobacteria;o__Campylobacterales;f__Campylobacteraceae;g__Campylobacter;s__Campylobacter showae
SGB_627	11	kSGB	9	11	ERR2764934.metaspades.bin.5	d__Bacteria;p__Actinobacteriota;c__Actinobacteria;o__Actinomycetales;f__Micrococcaceae;g__Rothia;s__	d__Bacteria;p__Actinobacteriota;c__Actinobacteria;o__Actinomycetales;f__Micrococcaceae;g__Rothia;s__	d__Bacteria;p__Actinobacteria;c__Actinobacteria;o__Micrococcales;f__Micrococcaceae;g__Rothia;s__
SGB_628	3	kSGB	1	2	SEQF1933	d__Bacteria;p__Actinobacteriota;c__Coriobacteriia;o__Coriobacteriales;f__Atopobiaceae;g__Olsenella;s__Olsenella profusa	d__Bacteria;p__Actinobacteriota;c__Coriobacteriia;o__Coriobacteriales;f__Atopobiaceae;g__Olsenella;s__Olsenella profusa	d__Bacteria;p__Actinobacteria;c__Actinobacteria;o__Coriobacteriales;f__Coriobacteriaceae;g__Olsenella;s__NCBI_UNKNOWN
SGB_629	11	kSGB	10	11	RSZAXPI002328-45_RAH_dental.metaspades.bin.69	d__Bacteria;p__Actinobacteriota;c__Actinobacteria;o__Propionibacteriales;f__Propionibacteriaceae;g__Fen-668;s__	d__Bacteria;p__Actinobacteriota;c__Actinobacteria;o__Propionibacteriales;f__Propionibacteriaceae;g__Fen-668;s__	d__Bacteria;p__Actinobacteria;c__Actinobacteria;o__Propionibacteriales;f__Propionibacteriaceae;g__NCBI_UNKNOWN;s__
SGB_630	16	kSGB	14	15	SEQF2594	d__Bacteria;p__Actinobacteriota;c__Actinobacteria;o__Actinomycetales;f__Actinomycetaceae;g__Actinomyces;s__Actinomyces timonensis	d__Bacteria;p__Actinobacteriota;c__Actinobacteria;o__Actinomycetales;f__Actinomycetaceae;g__Actinomyces;s__Actinomyces timonensis	d__Bacteria;p__Actinobacteria;c__Actinobacteria;o__Micrococcales;f__Actinomycetaceae;g__Actinomyces;s__NCBI_UNKNOWN
SGB_631	6	kSGB	5	6	RSZYD18187405_A_saliva.metaspades.bin.22	d__Bacteria;p__Proteobacteria;c__Gammaproteobacteria;o__Enterobacterales;f__Pasteurellaceae;g__Rodentibacter;s__	d__Bacteria;p__Proteobacteria;c__Gammaproteobacteria;o__Enterobacterales;f__Pasteurellaceae;g__Rodentibacter;s__	d__Bacteria;p__Proteobacteria;c__Gammaproteobacteria;o__Enterobacterales;f__NCBI_UNKNOWN;g__Rodentibacter;s__
SGB_632	3	kSGB	2	2	GCF_900445025.1_51670_G01_genomic	d__Bacteria;p__Actinobacteriota;c__Actinobacteria;o__Actinomycetales;f__Actinomycetaceae;g__Pauljensenia;s__Pauljensenia odontolyticus	d__Bacteria;p__Actinobacteriota;c__Actinobacteria;o__Actinomycetales;f__Actinomycetaceae;g__Pauljensenia;s__Pauljensenia odontolyticus	d__Bacteria;p__Actinobacteria;c__Actinobacteria;o__Micrococcales;f__Actinomycetaceae;g__Xylanimonas;s__Actinomyces odontolyticus
SGB_633	5	kSGB	3	4	RDPYD18089280_A_togue.metaspades.bin.12	d__Bacteria;p__Firmicutes;c__Bacilli;o__Lactobacillales;f__Streptococcaceae;g__Streptococcus;s__Streptococcus infantis_B	d__Bacteria;p__Firmicutes;c__Bacilli;o__Lactobacillales;f__Streptococcaceae;g__Streptococcus;s__Streptococcus infantis_B	d__Bacteria;p__Firmicutes;c__Bacilli;o__Lactobacillales;f__Streptococcaceae;g__Streptococcus;s__Streptococcus infantis
SGB_634	3	kSGB	0	1	GCF_001027985.1_ASM102798v1_genomic	d__Bacteria;p__Firmicutes;c__Bacilli;o__Lactobacillales;f__Lactobacillaceae;g__Lactobacillus_H;s__Lactobacillus_H panis	d__Bacteria;p__Firmicutes;c__Bacilli;o__Lactobacillales;f__Lactobacillaceae;g__Lactobacillus_H;s__Lactobacillus_H panis	d__Bacteria;p__Firmicutes;c__Bacilli;o__Lactobacillales;f__Lactobacillaceae;g__Lactobacillus;s__Lactobacillus panis
SGB_635	3	kSGB	2	3	RSZYD18078582_A_saliva.metaspades.bin.58	d__Bacteria;p__Patescibacteria;c__Saccharimonadia;o__Saccharimonadales;f__Saccharimonadaceae;g__;s__	d__Bacteria;p__Patescibacteria;c__Saccharimonadia;o__Saccharimonadales;f__Saccharimonadaceae;g__;s__	d__Bacteria;p__Candidatus Nomurabacteria;c__NCBI_UNKNOWN;o__NCBI_UNKNOWN;f__NCBI_UNKNOWN;g__;s__
SGB_636	4	kSGB	0	2	SEQF2767	d__Bacteria;p__Firmicutes;c__Bacilli;o__Lactobacillales;f__Streptococcaceae;g__Streptococcus;s__Streptococcus mitis_AX	d__Bacteria;p__Firmicutes;c__Bacilli;o__Lactobacillales;f__Streptococcaceae;g__Streptococcus;s__Streptococcus mitis_AX	d__Bacteria;p__Firmicutes;c__Bacilli;o__Lactobacillales;f__Streptococcaceae;g__Streptococcus;s__Streptococcus mitis
SGB_637	8	kSGB	0	5	SEQF2453	d__Bacteria;p__Bacteroidota;c__Bacteroidia;o__Bacteroidales;f__Bacteroidaceae;g__Bacteroides;s__Bacteroides pyogenes_A	d__Bacteria;p__Bacteroidota;c__Bacteroidia;o__Bacteroidales;f__Bacteroidaceae;g__Bacteroides;s__Bacteroides pyogenes_A	d__Bacteria;p__Bacteroidetes;c__Bacteroidia;o__Bacteroidales;f__Prevotellaceae;g__Mediterranea;s__Bacteroides pyogenes
SGB_638	6	kSGB	3	4	GCF_001578725.1_ASM157872v1_genomic	d__Bacteria;p__Firmicutes;c__Bacilli;o__Lactobacillales;f__Streptococcaceae;g__Streptococcus;s__Streptococcus sinensis	d__Bacteria;p__Firmicutes;c__Bacilli;o__Lactobacillales;f__Streptococcaceae;g__Streptococcus;s__Streptococcus sinensis	d__Bacteria;p__Firmicutes;c__Bacilli;o__Lactobacillales;f__Streptococcaceae;g__Streptococcus;s__NCBI_UNKNOWN
SGB_639	1	kSGB	0	1	HMP_2012__SRS013252__bin_9	d__Bacteria;p__Patescibacteria;c__Saccharimonadia;o__Saccharimonadales;f__Saccharimonadaceae;g__TM7x;s__	d__Bacteria;p__Patescibacteria;c__Saccharimonadia;o__Saccharimonadales;f__Saccharimonadaceae;g__TM7x;s__	d__Bacteria;p__Candidatus Nomurabacteria;c__NCBI_UNKNOWN;o__NCBI_UNKNOWN;f__NCBI_UNKNOWN;g__NCBI_UNKNOWN;s__
SGB_640	1	kSGB	0	1	HMP_2012__SRS011343__bin_16	d__Bacteria;p__Bacteroidota;c__Bacteroidia;o__Bacteroidales;f__Bacteroidaceae;g__Prevotella;s__	d__Bacteria;p__Bacteroidota;c__Bacteroidia;o__Bacteroidales;f__Bacteroidaceae;g__Prevotella;s__	d__Bacteria;p__Bacteroidetes;c__Bacteroidia;o__Bacteroidales;f__Prevotellaceae;g__Prevotella;s__
SGB_641	3	kSGB	2	3	HMP_2012__SRS014690__bin_5	d__Bacteria;p__Firmicutes;c__Bacilli;o__Lactobacillales;f__Streptococcaceae;g__Streptococcus;s__	d__Bacteria;p__Firmicutes;c__Bacilli;o__Lactobacillales;f__Streptococcaceae;g__Streptococcus;s__	d__Bacteria;p__Firmicutes;c__Bacilli;o__Lactobacillales;f__Streptococcaceae;g__Streptococcus;s__
SGB_642	2	kSGB	1	2	HMP_2012__SRS014476__bin_32	d__Bacteria;p__Patescibacteria;c__Saccharimonadia;o__Saccharimonadales;f__Saccharimonadaceae;g__TM7x;s__	d__Bacteria;p__Patescibacteria;c__Saccharimonadia;o__Saccharimonadales;f__Saccharimonadaceae;g__TM7x;s__	d__Bacteria;p__Candidatus Nomurabacteria;c__NCBI_UNKNOWN;o__NCBI_UNKNOWN;f__NCBI_UNKNOWN;g__NCBI_UNKNOWN;s__
SGB_643	1	kSGB	0	1	HMP_2012__SRS058808__bin_17	d__Bacteria;p__Bacteroidota;c__Bacteroidia;o__Flavobacteriales;f__Weeksellaceae;g__;s__	d__Bacteria;p__Bacteroidota;c__Bacteroidia;o__Flavobacteriales;f__Weeksellaceae;g__;s__	d__Bacteria;p__Bacteroidetes;c__Bacteroidia;o__Flavobacteriales;f__Flavobacteriaceae;g__;s__
SGB_644	2	kSGB	1	2	SZAXPI018274-87_RA_dental.metaspades.bin.15	d__Bacteria;p__Spirochaetota;c__Spirochaetia;o__Treponematales;f__Treponemataceae;g__Treponema_D;s__	d__Bacteria;p__Spirochaetota;c__Spirochaetia;o__Treponematales;f__Treponemataceae;g__Treponema_D;s__	d__Bacteria;p__Spirochaetes;c__Spirochaetia;o__Spirochaetales;f__Spirochaetaceae;g__Treponema;s__
SGB_645	1	kSGB	0	1	HMP_2012__SRS019071__bin_65	d__Bacteria;p__Firmicutes_A;c__Clostridia;o__Lachnospirales;f__Lachnospiraceae;g__Lachnoanaerobaculum;s__	d__Bacteria;p__Firmicutes;c__Clostridia;o__Lachnospirales;f__Lachnospiraceae;g__Lachnoanaerobaculum;s__	d__Bacteria;p__Proteobacteria;c__Clostridia;o__Clostridiales;f__Lachnospiraceae;g__NCBI_UNKNOWN;s__
SGB_646	3	kSGB	2	3	RDPYD18189930_A_saliva.metaspades.bin.8	d__Bacteria;p__Patescibacteria;c__Saccharimonadia;o__Saccharimonadales;f__Saccharimonadaceae;g__TM7x;s__	d__Bacteria;p__Patescibacteria;c__Saccharimonadia;o__Saccharimonadales;f__Saccharimonadaceae;g__TM7x;s__	d__Bacteria;p__Candidatus Nomurabacteria;c__NCBI_UNKNOWN;o__NCBI_UNKNOWN;f__NCBI_UNKNOWN;g__NCBI_UNKNOWN;s__
SGB_647	2	kSGB	0	1	SEQF2717	d__Bacteria;p__Chloroflexota;c__Anaerolineae;o__Caldilineales;f__Caldilineaceae;g__Caldilinea;s__Caldilinea aerophila	d__Bacteria;p__Chloroflexota;c__Anaerolineae;o__Caldilineales;f__Caldilineaceae;g__Caldilinea;s__Caldilinea aerophila	d__Bacteria;p__Chloroflexi;c__Caldilineae;o__Anaerolineales;f__Caldilineaceae;g__NCBI_UNKNOWN;s__NCBI_UNKNOWN
SGB_648	8	kSGB	0	7	SEQF1980	d__Bacteria;p__Proteobacteria;c__Alphaproteobacteria;o__Rhodobacterales;f__Rhodobacteraceae;g__Rhodobacter;s__Rhodobacter capsulatus_B	d__Bacteria;p__Proteobacteria;c__Alphaproteobacteria;o__Rhodobacterales;f__Rhodobacteraceae;g__Rhodobacter;s__Rhodobacter capsulatus_B	d__Bacteria;p__Proteobacteria;c__Alphaproteobacteria;o__Rhodobacterales;f__Rhodobacteraceae;g__Rhodobacter;s__Rhodobacter capsulatus
SGB_649	1	kSGB	0	1	HMP_2012__SRS022602__bin_17	d__Bacteria;p__Patescibacteria;c__Saccharimonadia;o__Saccharimonadales;f__Saccharimonadaceae;g__TM7x;s__	d__Bacteria;p__Patescibacteria;c__Saccharimonadia;o__Saccharimonadales;f__Saccharimonadaceae;g__TM7x;s__	d__Bacteria;p__Candidatus Nomurabacteria;c__NCBI_UNKNOWN;o__NCBI_UNKNOWN;f__NCBI_UNKNOWN;g__NCBI_UNKNOWN;s__
SGB_650	6	kSGB	5	6	RSZAXPI002457-81_RAH_dental.metaspades.bin.45	d__Bacteria;p__Firmicutes_A;c__Clostridia;o__TANB77;f__;g__;s__	d__Bacteria;p__Firmicutes;c__Clostridia;o__TANB77;f__;g__;s__	d__Bacteria;p__Proteobacteria;c__Clostridia;o__Clostridiales;f__;g__;s__
SGB_651	6	kSGB	0	1	GCF_003367335.1_ASM336733v1_genomic	d__Bacteria;p__Actinobacteriota;c__Actinobacteria;o__Mycobacteriales;f__Mycobacteriaceae;g__Mycolicibacterium;s__Mycolicibacterium neoaurum_A	d__Bacteria;p__Actinobacteriota;c__Actinobacteria;o__Mycobacteriales;f__Mycobacteriaceae;g__Mycolicibacterium;s__Mycolicibacterium neoaurum_A	d__Bacteria;p__Actinobacteria;c__Actinobacteria;o__Corynebacteriales;f__Corynebacteriaceae;g__Mycolicibacterium;s__Mycolicibacterium neoaurum
SGB_652	3	kSGB	0	1	GCF_900454665.1_51765_G01_genomic	d__Bacteria;p__Firmicutes_A;c__Clostridia;o__Tissierellales;f__Peptoniphilaceae;g__Peptoniphilus;s__Peptoniphilus indolicus	d__Bacteria;p__Firmicutes;c__Clostridia;o__Tissierellales;f__Peptoniphilaceae;g__Peptoniphilus;s__Peptoniphilus indolicus	d__Bacteria;p__Proteobacteria;c__Clostridia;o__Tissierellales;f__Peptoniphilaceae;g__Peptoniphilus;s__NCBI_UNKNOWN
SGB_653	6	kSGB	4	5	1660.4.patric	d__Bacteria;p__Actinobacteriota;c__Actinobacteria;o__Actinomycetales;f__Actinomycetaceae;g__Pauljensenia;s__Pauljensenia odontolyticus_C	d__Bacteria;p__Actinobacteriota;c__Actinobacteria;o__Actinomycetales;f__Actinomycetaceae;g__Pauljensenia;s__Pauljensenia odontolyticus_C	d__Bacteria;p__Actinobacteria;c__Actinobacteria;o__Micrococcales;f__Actinomycetaceae;g__Xylanimonas;s__Actinomyces odontolyticus
SGB_654	4	kSGB	0	2	GCF_900660435.1_50465_D02-3_genomic	d__Bacteria;p__Firmicutes;c__Bacilli;o__Mycoplasmatales;f__Metamycoplasmataceae;g__Metamycoplasma;s__Metamycoplasma orale	d__Bacteria;p__Firmicutes;c__Bacilli;o__Mycoplasmatales;f__Metamycoplasmataceae;g__Metamycoplasma;s__Metamycoplasma orale	d__Bacteria;p__Firmicutes;c__Bacilli;o__Mycoplasmatales;f__Mycoplasmataceae;g__Chlamydia;s__Mycoplasma orale
SGB_655	1	kSGB	0	1	SEQF1468	d__Bacteria;p__Patescibacteria;c__Saccharimonadia;o__Saccharimonadales;f__Saccharimonadaceae;g__TM7x;s__TM7x sp000803625	d__Bacteria;p__Patescibacteria;c__Saccharimonadia;o__Saccharimonadales;f__Saccharimonadaceae;g__TM7x;s__TM7x sp000803625	d__Bacteria;p__Candidatus Nomurabacteria;c__NCBI_UNKNOWN;o__NCBI_UNKNOWN;f__NCBI_UNKNOWN;g__NCBI_UNKNOWN;s__NCBI_UNKNOWN
SGB_656	2	kSGB	0	1	GCF_002761215.1_ASM276121v1_genomic	d__Bacteria;p__Patescibacteria;c__Gracilibacteria;o__BD1-5;f__UBA6164;g__GN02-872;s__	d__Bacteria;p__Patescibacteria;c__Gracilibacteria;o__BD1-5;f__UBA6164;g__GN02-872;s__	d__Bacteria;p__Candidatus Nomurabacteria;c__Candidatus Peribacteria;o__NCBI_UNKNOWN;f__NCBI_UNKNOWN;g__NCBI_UNKNOWN;s__
SGB_657	4	kSGB	3	3	257758.29.patric	d__Bacteria;p__Firmicutes;c__Bacilli;o__Lactobacillales;f__Streptococcaceae;g__Streptococcus;s__Streptococcus mitis_C	d__Bacteria;p__Firmicutes;c__Bacilli;o__Lactobacillales;f__Streptococcaceae;g__Streptococcus;s__Streptococcus mitis_C	d__Bacteria;p__Firmicutes;c__Bacilli;o__Lactobacillales;f__Streptococcaceae;g__Streptococcus;s__Streptococcus mitis
SGB_658	4	kSGB	1	2	SEQF1796	d__Bacteria;p__Bacteroidota;c__Bacteroidia;o__Bacteroidales;f__Porphyromonadaceae;g__Porphyromonas;s__Porphyromonas uenonis_A	d__Bacteria;p__Bacteroidota;c__Bacteroidia;o__Bacteroidales;f__Porphyromonadaceae;g__Porphyromonas;s__Porphyromonas uenonis_A	d__Bacteria;p__Bacteroidetes;c__Bacteroidia;o__Bacteroidales;f__Porphyromonadaceae;g__Porphyromonas;s__Porphyromonas uenonis
SGB_659	1	kSGB	0	1	SEQF2722	d__Bacteria;p__Patescibacteria;c__Saccharimonadia;o__Saccharimonadales;f__Saccharimonadaceae;g__;s__	d__Bacteria;p__Patescibacteria;c__Saccharimonadia;o__Saccharimonadales;f__Saccharimonadaceae;g__;s__	d__Bacteria;p__Candidatus Nomurabacteria;c__NCBI_UNKNOWN;o__NCBI_UNKNOWN;f__NCBI_UNKNOWN;g__;s__
SGB_660	6	kSGB	5	6	SRR8114096.metaspades.bin.1	d__Bacteria;p__Patescibacteria;c__Saccharimonadia;o__Saccharimonadales;f__Saccharimonadaceae;g__TM7x;s__	d__Bacteria;p__Patescibacteria;c__Saccharimonadia;o__Saccharimonadales;f__Saccharimonadaceae;g__TM7x;s__	d__Bacteria;p__Candidatus Nomurabacteria;c__NCBI_UNKNOWN;o__NCBI_UNKNOWN;f__NCBI_UNKNOWN;g__NCBI_UNKNOWN;s__
SGB_661	1	kSGB	0	1	FerrettiP_2018__CA_C10052IS2909SA_t1M16__bin_2	d__Bacteria;p__Spirochaetota;c__Leptospirae;o__Leptospirales;f__Leptospiraceae;g__Leptospira_B;s__	d__Bacteria;p__Spirochaetota;c__Leptospirae;o__Leptospirales;f__Leptospiraceae;g__Leptospira_B;s__	d__Bacteria;p__Spirochaetes;c__Spirochaetia;o__Spirochaetales;f__Leptospiraceae;g__Leptospira;s__
SGB_662	6	kSGB	2	4	1902136.3.patric	d__Bacteria;p__Firmicutes;c__Bacilli;o__Lactobacillales;f__Streptococcaceae;g__Streptococcus;s__Streptococcus sp002355895	d__Bacteria;p__Firmicutes;c__Bacilli;o__Lactobacillales;f__Streptococcaceae;g__Streptococcus;s__Streptococcus sp002355895	d__Bacteria;p__Firmicutes;c__Bacilli;o__Lactobacillales;f__Streptococcaceae;g__Streptococcus;s__NCBI_UNKNOWN
SGB_663	1	kSGB	0	1	HMP_2012__SRS016331__bin_38	d__Bacteria;p__Campylobacterota;c__Campylobacteria;o__Campylobacterales;f__Campylobacteraceae;g__Campylobacter_A;s__	d__Bacteria;p__Campylobacterota;c__Campylobacteria;o__Campylobacterales;f__Campylobacteraceae;g__Campylobacter_A;s__	d__Bacteria;p__Proteobacteria;c__Epsilonproteobacteria;o__Campylobacterales;f__Campylobacteraceae;g__Campylobacter;s__
SGB_664	1	kSGB	0	1	HMP_2012__SRS024138__bin_9	d__Bacteria;p__Patescibacteria;c__Saccharimonadia;o__Saccharimonadales;f__Saccharimonadaceae;g__TM7x;s__	d__Bacteria;p__Patescibacteria;c__Saccharimonadia;o__Saccharimonadales;f__Saccharimonadaceae;g__TM7x;s__	d__Bacteria;p__Candidatus Nomurabacteria;c__NCBI_UNKNOWN;o__NCBI_UNKNOWN;f__NCBI_UNKNOWN;g__NCBI_UNKNOWN;s__
SGB_665	2	kSGB	1	1	UMGS455	d__Bacteria;p__Firmicutes_A;c__Clostridia;o__Lachnospirales;f__Lachnospiraceae;g__UBA4285;s__	d__Bacteria;p__Firmicutes;c__Clostridia;o__Lachnospirales;f__Lachnospiraceae;g__UBA4285;s__	d__Bacteria;p__Proteobacteria;c__Clostridia;o__Clostridiales;f__Lachnospiraceae;g__Lachnospira;s__
SGB_666	4	kSGB	0	1	SEQF1092	d__Bacteria;p__Firmicutes_C;c__Negativicutes;o__Selenomonadales;f__Selenomonadaceae;g__Mitsuokella;s__Mitsuokella multacida	d__Bacteria;p__Firmicutes;c__Negativicutes;o__Selenomonadales;f__Selenomonadaceae;g__Mitsuokella;s__Mitsuokella multacida	d__Bacteria;p__Firmicutes;c__Negativicutes;o__Selenomonadales;f__Veillonellaceae;g__NCBI_UNKNOWN;s__NCBI_UNKNOWN
SGB_667	3	kSGB	0	1	2528311094.img	d__Bacteria;p__Fusobacteriota;c__Fusobacteriia;o__Fusobacteriales;f__Leptotrichiaceae;g__Leptotrichia;s__Leptotrichia trevisanii	d__Bacteria;p__Fusobacteriota;c__Fusobacteriia;o__Fusobacteriales;f__Leptotrichiaceae;g__Leptotrichia;s__Leptotrichia trevisanii	d__Bacteria;p__Fusobacteria;c__Fusobacteriia;o__Fusobacteriales;f__NCBI_UNKNOWN;g__Leptotrichia;s__NCBI_UNKNOWN
SGB_668	2	kSGB	0	1	1785996.3.patric	d__Bacteria;p__Fusobacteriota;c__Fusobacteriia;o__Fusobacteriales;f__Leptotrichiaceae;g__Leptotrichia;s__Leptotrichia sp001553645	d__Bacteria;p__Fusobacteriota;c__Fusobacteriia;o__Fusobacteriales;f__Leptotrichiaceae;g__Leptotrichia;s__Leptotrichia sp001553645	d__Bacteria;p__Fusobacteria;c__Fusobacteriia;o__Fusobacteriales;f__NCBI_UNKNOWN;g__Leptotrichia;s__NCBI_UNKNOWN
SGB_669	5	kSGB	1	2	SEQF1987	d__Bacteria;p__Bacteroidota;c__Bacteroidia;o__Bacteroidales;f__Bacteroidaceae;g__Prevotella;s__Prevotella multisaccharivorax	d__Bacteria;p__Bacteroidota;c__Bacteroidia;o__Bacteroidales;f__Bacteroidaceae;g__Prevotella;s__Prevotella multisaccharivorax	d__Bacteria;p__Bacteroidetes;c__Bacteroidia;o__Bacteroidales;f__Prevotellaceae;g__Prevotella;s__NCBI_UNKNOWN
SGB_670	2	kSGB	0	1	SEQF2720	d__Bacteria;p__Bacteroidota;c__Ignavibacteria;o__Ignavibacteriales;f__Melioribacteraceae;g__Melioribacter;s__Melioribacter roseus	d__Bacteria;p__Bacteroidota;c__Ignavibacteria;o__Ignavibacteriales;f__Melioribacteraceae;g__Melioribacter;s__Melioribacter roseus	d__Bacteria;p__Bacteroidetes;c__Ignavibacteria;o__Ignavibacteriales;f__NCBI_UNKNOWN;g__Melioribacter;s__NCBI_UNKNOWN
SGB_671	4	kSGB	1	1	UMGS794	d__Bacteria;p__Firmicutes_A;c__Clostridia;o__Lachnospirales;f__Lachnospiraceae;g__CAG-510;s__CAG-510 sp000434615	d__Bacteria;p__Firmicutes;c__Clostridia;o__Lachnospirales;f__Lachnospiraceae;g__CAG-510;s__CAG-510 sp000434615	d__Bacteria;p__Proteobacteria;c__Clostridia;o__Clostridiales;f__Lachnospiraceae;g__Clostridium;s__NCBI_UNKNOWN
SGB_672	2	kSGB	1	2	RDPYD18088826_A_saliva.metaspades.bin.53	d__Bacteria;p__Fusobacteriota;c__Fusobacteriia;o__Fusobacteriales;f__Leptotrichiaceae;g__Streptobacillus;s__	d__Bacteria;p__Fusobacteriota;c__Fusobacteriia;o__Fusobacteriales;f__Leptotrichiaceae;g__Streptobacillus;s__	d__Bacteria;p__Fusobacteria;c__Fusobacteriia;o__Fusobacteriales;f__NCBI_UNKNOWN;g__NCBI_UNKNOWN;s__
SGB_673	3	kSGB	0	2	SEQF1889	d__Bacteria;p__Firmicutes;c__Bacilli;o__Lactobacillales;f__Streptococcaceae;g__Streptococcus;s__Streptococcus sp000314795	d__Bacteria;p__Firmicutes;c__Bacilli;o__Lactobacillales;f__Streptococcaceae;g__Streptococcus;s__Streptococcus sp000314795	d__Bacteria;p__Firmicutes;c__Bacilli;o__Lactobacillales;f__Streptococcaceae;g__Streptococcus;s__NCBI_UNKNOWN
SGB_674	3	kSGB	1	2	1476577.3.patric	d__Bacteria;p__Patescibacteria;c__Saccharimonadia;o__Saccharimonadales;f__Saccharimonadaceae;g__TM7x;s__TM7x sp000803625	d__Bacteria;p__Patescibacteria;c__Saccharimonadia;o__Saccharimonadales;f__Saccharimonadaceae;g__TM7x;s__TM7x sp000803625	d__Bacteria;p__Candidatus Nomurabacteria;c__NCBI_UNKNOWN;o__NCBI_UNKNOWN;f__NCBI_UNKNOWN;g__NCBI_UNKNOWN;s__NCBI_UNKNOWN
SGB_675	3	kSGB	0	2	SEQF1890	d__Bacteria;p__Firmicutes_C;c__Negativicutes;o__Selenomonadales;f__Selenomonadaceae;g__Centipeda;s__Centipeda sp000315545	d__Bacteria;p__Firmicutes;c__Negativicutes;o__Selenomonadales;f__Selenomonadaceae;g__Centipeda;s__Centipeda sp000315545	d__Bacteria;p__Firmicutes;c__Negativicutes;o__Selenomonadales;f__Veillonellaceae;g__Selenomonas;s__NCBI_UNKNOWN
SGB_676	1	kSGB	0	1	FerrettiP_2018__CA_C10035MS2597SA_t0M15__bin_21	d__Bacteria;p__Patescibacteria;c__Saccharimonadia;o__Saccharimonadales;f__Saccharimonadaceae;g__TM7x;s__	d__Bacteria;p__Patescibacteria;c__Saccharimonadia;o__Saccharimonadales;f__Saccharimonadaceae;g__TM7x;s__	d__Bacteria;p__Candidatus Nomurabacteria;c__NCBI_UNKNOWN;o__NCBI_UNKNOWN;f__NCBI_UNKNOWN;g__NCBI_UNKNOWN;s__
SGB_677	4	kSGB	3	3	RSZYD18078228_A_saliva.metaspades.bin.21	d__Bacteria;p__Proteobacteria;c__Alphaproteobacteria;o__Caulobacterales;f__Caulobacteraceae;g__BOG-935;s__	d__Bacteria;p__Proteobacteria;c__Alphaproteobacteria;o__Caulobacterales;f__Caulobacteraceae;g__BOG-935;s__	d__Bacteria;p__Proteobacteria;c__Alphaproteobacteria;o__Caulobacterales;f__Caulobacteraceae;g__NCBI_UNKNOWN;s__
SGB_678	1	kSGB	0	1	HMP_2012__SRS015215__bin_49	d__Bacteria;p__Patescibacteria;c__Saccharimonadia;o__Saccharimonadales;f__Saccharimonadaceae;g__TM7x;s__	d__Bacteria;p__Patescibacteria;c__Saccharimonadia;o__Saccharimonadales;f__Saccharimonadaceae;g__TM7x;s__	d__Bacteria;p__Candidatus Nomurabacteria;c__NCBI_UNKNOWN;o__NCBI_UNKNOWN;f__NCBI_UNKNOWN;g__NCBI_UNKNOWN;s__
SGB_679	4	kSGB	0	1	GCF_002005245.1_ASM200524v1_genomic	d__Bacteria;p__Actinobacteriota;c__Actinobacteria;o__Mycobacteriales;f__Mycobacteriaceae;g__Corynebacterium;s__Corynebacterium ammoniagenes	d__Bacteria;p__Actinobacteriota;c__Actinobacteria;o__Mycobacteriales;f__Mycobacteriaceae;g__Corynebacterium;s__Corynebacterium ammoniagenes	d__Bacteria;p__Actinobacteria;c__Actinobacteria;o__Corynebacteriales;f__Corynebacteriaceae;g__Corynebacterium;s__NCBI_UNKNOWN
SGB_680	2	kSGB	1	1	SZAXPI018280-95_RA_dental.metaspades.bin.36	d__Bacteria;p__Patescibacteria;c__Saccharimonadia;o__Saccharimonadales;f__Saccharimonadaceae;g__;s__	d__Bacteria;p__Patescibacteria;c__Saccharimonadia;o__Saccharimonadales;f__Saccharimonadaceae;g__;s__	d__Bacteria;p__Candidatus Nomurabacteria;c__NCBI_UNKNOWN;o__NCBI_UNKNOWN;f__NCBI_UNKNOWN;g__;s__
SGB_681	5	kSGB	1	4	SEQF1730	d__Bacteria;p__Firmicutes;c__Bacilli;o__Erysipelotrichales;f__Erysipelotrichaceae;g__Solobacterium;s__Solobacterium extructa	d__Bacteria;p__Firmicutes;c__Bacilli;o__Erysipelotrichales;f__Erysipelotrichaceae;g__Solobacterium;s__Solobacterium extructa	d__Bacteria;p__Firmicutes;c__Bacilli;o__Erysipelotrichales;f__Erysipelotrichaceae;g__Bulleidia;s__Bulleidia extructa
SGB_682	9	kSGB	8	9	RDPYD18088979_A_saliva.metaspades.bin.69	d__Bacteria;p__Actinobacteriota;c__Actinobacteria;o__Actinomycetales;f__Actinomycetaceae;g__Pauljensenia;s__	d__Bacteria;p__Actinobacteriota;c__Actinobacteria;o__Actinomycetales;f__Actinomycetaceae;g__Pauljensenia;s__	d__Bacteria;p__Actinobacteria;c__Actinobacteria;o__Micrococcales;f__Actinomycetaceae;g__Xylanimonas;s__
SGB_683	3	kSGB	2	3	SZAXPI018316-18_RA_dental.metaspades.bin.90	d__Bacteria;p__Firmicutes_A;c__Clostridia;o__Peptostreptococcales;f__Anaerovoracaceae;g__Mogibacterium;s__	d__Bacteria;p__Firmicutes;c__Clostridia;o__Peptostreptococcales;f__Anaerovoracaceae;g__Mogibacterium;s__	d__Bacteria;p__Proteobacteria;c__Clostridia;o__Clostridiales;f__Clostridiales Family XIII. Incertae Sedis;g__Mobilibacterium;s__
SGB_684	4	kSGB	0	1	888064.3.patric	d__Bacteria;p__Firmicutes;c__Bacilli;o__Lactobacillales;f__Enterococcaceae;g__Enterococcus_G;s__Enterococcus_G italicus	d__Bacteria;p__Firmicutes;c__Bacilli;o__Lactobacillales;f__Enterococcaceae;g__Enterococcus_G;s__Enterococcus_G italicus	d__Bacteria;p__Firmicutes;c__Bacilli;o__Lactobacillales;f__Enterococcaceae;g__Enterococcus;s__Enterococcus italicus
SGB_685	6	kSGB	1	3	GCF_000287855.1_CspFOBRC14v1.0_genomic	d__Bacteria;p__Campylobacterota;c__Campylobacteria;o__Campylobacterales;f__Campylobacteraceae;g__Campylobacter_A;s__Campylobacter_A curvus	d__Bacteria;p__Campylobacterota;c__Campylobacteria;o__Campylobacterales;f__Campylobacteraceae;g__Campylobacter_A;s__Campylobacter_A curvus	d__Bacteria;p__Proteobacteria;c__Epsilonproteobacteria;o__Campylobacterales;f__Campylobacteraceae;g__Campylobacter;s__Campylobacter curvus
SGB_686	4	kSGB	1	2	GCF_900155605.1_PRJEB18271_genomic	d__Bacteria;p__Actinobacteriota;c__Actinobacteria;o__Actinomycetales;f__Actinomycetaceae;g__Pauljensenia;s__Pauljensenia pacaensis	d__Bacteria;p__Actinobacteriota;c__Actinobacteria;o__Actinomycetales;f__Actinomycetaceae;g__Pauljensenia;s__Pauljensenia pacaensis	d__Bacteria;p__Actinobacteria;c__Actinobacteria;o__Micrococcales;f__Actinomycetaceae;g__Xylanimonas;s__Actinomyces pacaensis
SGB_687	7	kSGB	6	7	RDPYD18189903_A_saliva.metaspades.bin.5	d__Bacteria;p__Patescibacteria;c__Gracilibacteria;o__Absconditabacterales;f__X112;g__HOT-345;s__	d__Bacteria;p__Patescibacteria;c__Gracilibacteria;o__Absconditabacterales;f__X112;g__HOT-345;s__	d__Bacteria;p__Candidatus Nomurabacteria;c__Candidatus Peribacteria;o__NCBI_UNKNOWN;f__NCBI_UNKNOWN;g__NCBI_UNKNOWN;s__
SGB_688	2	kSGB	0	1	595537.3.patric	d__Bacteria;p__Proteobacteria;c__Gammaproteobacteria;o__Burkholderiales;f__Burkholderiaceae;g__Variovorax;s__Variovorax paradoxus_C	d__Bacteria;p__Proteobacteria;c__Gammaproteobacteria;o__Burkholderiales;f__Burkholderiaceae;g__Variovorax;s__Variovorax paradoxus_C	d__Bacteria;p__Proteobacteria;c__Gammaproteobacteria;o__Burkholderiales;f__Burkholderiaceae;g__Variovorax;s__Variovorax paradoxus
SGB_689	6	kSGB	4	5	SRR8114063.metaspades.bin.48	d__Bacteria;p__Patescibacteria;c__Saccharimonadia;o__Saccharimonadales;f__Saccharimonadaceae;g__TM7x;s__	d__Bacteria;p__Patescibacteria;c__Saccharimonadia;o__Saccharimonadales;f__Saccharimonadaceae;g__TM7x;s__	d__Bacteria;p__Candidatus Nomurabacteria;c__NCBI_UNKNOWN;o__NCBI_UNKNOWN;f__NCBI_UNKNOWN;g__NCBI_UNKNOWN;s__
SGB_690	5	kSGB	0	1	1118057.3.patric	d__Bacteria;p__Firmicutes_A;c__Clostridia;o__Tissierellales;f__Peptoniphilaceae;g__Peptoniphilus_A;s__Peptoniphilus_A grossensis_B	d__Bacteria;p__Firmicutes;c__Clostridia;o__Tissierellales;f__Peptoniphilaceae;g__Peptoniphilus_A;s__Peptoniphilus_A grossensis_B	d__Bacteria;p__Proteobacteria;c__Clostridia;o__Tissierellales;f__Peptoniphilaceae;g__Peptoniphilus;s__Peptoniphilus grossensis
SGB_691	3	kSGB	1	2	544580.32.patric	d__Bacteria;p__Actinobacteriota;c__Actinobacteria;o__Actinomycetales;f__Actinomycetaceae;g__Actinomyces;s__Actinomyces oris_D	d__Bacteria;p__Actinobacteriota;c__Actinobacteria;o__Actinomycetales;f__Actinomycetaceae;g__Actinomyces;s__Actinomyces oris_D	d__Bacteria;p__Actinobacteria;c__Actinobacteria;o__Micrococcales;f__Actinomycetaceae;g__Actinomyces;s__Actinomyces oris
SGB_692	4	kSGB	1	1	RSZYD18187982_A_saliva.metaspades.bin.52	d__Bacteria;p__Firmicutes_A;c__Clostridia;o__Oscillospirales;f__Oscillospiraceae;g__CAG-170;s__CAG-170 sp000432135	d__Bacteria;p__Firmicutes;c__Clostridia;o__Oscillospirales;f__Oscillospiraceae;g__CAG-170;s__CAG-170 sp000432135	d__Bacteria;p__Proteobacteria;c__Clostridia;o__Lactobacillales;f__Oscillospiraceae;g__NCBI_UNKNOWN;s__NCBI_UNKNOWN
SGB_693	2	kSGB	0	1	290315.5.patric	d__Bacteria;p__Bacteroidota;c__Chlorobia;o__Chlorobiales;f__Chlorobiaceae;g__Chlorobium;s__Chlorobium limicola	d__Bacteria;p__Bacteroidota;c__Chlorobia;o__Chlorobiales;f__Chlorobiaceae;g__Chlorobium;s__Chlorobium limicola	d__Bacteria;p__Bacteroidetes;c__NCBI_UNKNOWN;o__NCBI_UNKNOWN;f__Chlorobiaceae;g__Pelodictyon;s__Chlorobium limicola
SGB_694	1	kSGB	0	1	HMP_2012__SRS063999__bin_13	d__Bacteria;p__Patescibacteria;c__Saccharimonadia;o__Saccharimonadales;f__Saccharimonadaceae;g__TM7x;s__	d__Bacteria;p__Patescibacteria;c__Saccharimonadia;o__Saccharimonadales;f__Saccharimonadaceae;g__TM7x;s__	d__Bacteria;p__Candidatus Nomurabacteria;c__NCBI_UNKNOWN;o__NCBI_UNKNOWN;f__NCBI_UNKNOWN;g__NCBI_UNKNOWN;s__
SGB_695	2	kSGB	0	1	SEQF2810	d__Bacteria;p__Firmicutes;c__Bacilli;o__Lactobacillales;f__Lactobacillaceae;g__Lactobacillus_G;s__Lactobacillus_G rapi	d__Bacteria;p__Firmicutes;c__Bacilli;o__Lactobacillales;f__Lactobacillaceae;g__Lactobacillus_G;s__Lactobacillus_G rapi	d__Bacteria;p__Firmicutes;c__Bacilli;o__Lactobacillales;f__Lactobacillaceae;g__Lactobacillus;s__Lactobacillus rapi
SGB_696	1	kSGB	0	1	HMP_2012__SRS021477__bin_27	d__Bacteria;p__Campylobacterota;c__Campylobacteria;o__Campylobacterales;f__Campylobacteraceae;g__Campylobacter_A;s__	d__Bacteria;p__Campylobacterota;c__Campylobacteria;o__Campylobacterales;f__Campylobacteraceae;g__Campylobacter_A;s__	d__Bacteria;p__Proteobacteria;c__Epsilonproteobacteria;o__Campylobacterales;f__Campylobacteraceae;g__Campylobacter;s__
SGB_697	1	kSGB	0	1	HMP_2012__SRS062878__bin_4	d__Bacteria;p__Firmicutes;c__Bacilli;o__Staphylococcales;f__Gemellaceae;g__Gemella;s__	d__Bacteria;p__Firmicutes;c__Bacilli;o__Staphylococcales;f__Gemellaceae;g__Gemella;s__	d__Bacteria;p__Firmicutes;c__Bacilli;o__Bacillales;f__Streptococcaceae;g__Gemella;s__
SGB_698	6	kSGB	0	2	28037.92.patric	d__Bacteria;p__Firmicutes;c__Bacilli;o__Lactobacillales;f__Streptococcaceae;g__Streptococcus;s__Streptococcus mitis_AV	d__Bacteria;p__Firmicutes;c__Bacilli;o__Lactobacillales;f__Streptococcaceae;g__Streptococcus;s__Streptococcus mitis_AV	d__Bacteria;p__Firmicutes;c__Bacilli;o__Lactobacillales;f__Streptococcaceae;g__Streptococcus;s__Streptococcus mitis
SGB_699	4	kSGB	3	4	CM_periimplantitis__SP_503SPT_T016__bin_12	d__Bacteria;p__Firmicutes_C;c__Negativicutes;o__Selenomonadales;f__Selenomonadaceae;g__Selenomonas;s__	d__Bacteria;p__Firmicutes;c__Negativicutes;o__Selenomonadales;f__Selenomonadaceae;g__Selenomonas;s__	d__Bacteria;p__Firmicutes;c__Negativicutes;o__Selenomonadales;f__Veillonellaceae;g__Selenomonas;s__
SGB_700	1	kSGB	0	1	HMP_2012__SRS045197__bin_35	d__Bacteria;p__Proteobacteria;c__Gammaproteobacteria;o__Cardiobacteriales;f__Cardiobacteriaceae;g__Cardiobacterium;s__	d__Bacteria;p__Proteobacteria;c__Gammaproteobacteria;o__Cardiobacteriales;f__Cardiobacteriaceae;g__Cardiobacterium;s__	d__Bacteria;p__Proteobacteria;c__Gammaproteobacteria;o__NCBI_UNKNOWN;f__NCBI_UNKNOWN;g__NCBI_UNKNOWN;s__
SGB_701	2	kSGB	1	2	HMP_2012__SRS047634__bin_10	d__Bacteria;p__Spirochaetota;c__Spirochaetia;o__Treponematales;f__Treponemataceae;g__Treponema_D;s__	d__Bacteria;p__Spirochaetota;c__Spirochaetia;o__Treponematales;f__Treponemataceae;g__Treponema_D;s__	d__Bacteria;p__Spirochaetes;c__Spirochaetia;o__Spirochaetales;f__Spirochaetaceae;g__Treponema;s__
SGB_702	2	kSGB	0	1	SEQF1993	d__Bacteria;p__Firmicutes_A;c__Clostridia;o__Eubacteriales;f__Eubacteriaceae;g__Pseudoramibacter;s__Pseudoramibacter alactolyticus	d__Bacteria;p__Firmicutes;c__Clostridia;o__Eubacteriales;f__Eubacteriaceae;g__Pseudoramibacter;s__Pseudoramibacter alactolyticus	d__Bacteria;p__Proteobacteria;c__Clostridia;o__Clostridiales;f__Clostridiaceae;g__NCBI_UNKNOWN;s__NCBI_UNKNOWN
SGB_703	2	kSGB	0	1	28037.257.patric	d__Bacteria;p__Firmicutes;c__Bacilli;o__Lactobacillales;f__Streptococcaceae;g__Streptococcus;s__Streptococcus mitis_F	d__Bacteria;p__Firmicutes;c__Bacilli;o__Lactobacillales;f__Streptococcaceae;g__Streptococcus;s__Streptococcus mitis_F	d__Bacteria;p__Firmicutes;c__Bacilli;o__Lactobacillales;f__Streptococcaceae;g__Streptococcus;s__Streptococcus mitis
SGB_704	3	kSGB	0	1	SEQF2854	d__Bacteria;p__Proteobacteria;c__Gammaproteobacteria;o__Burkholderiales;f__Burkholderiaceae;g__Cupriavidus;s__Cupriavidus gilardii	d__Bacteria;p__Proteobacteria;c__Gammaproteobacteria;o__Burkholderiales;f__Burkholderiaceae;g__Cupriavidus;s__Cupriavidus gilardii	d__Bacteria;p__Proteobacteria;c__Gammaproteobacteria;o__Burkholderiales;f__Burkholderiaceae;g__Ralstonia;s__NCBI_UNKNOWN
SGB_705	8	kSGB	0	1	GCF_001299375.1_11861_6_15_genomic	d__Bacteria;p__Proteobacteria;c__Gammaproteobacteria;o__Burkholderiales;f__Burkholderiaceae;g__Achromobacter;s__Achromobacter sp001299435	d__Bacteria;p__Proteobacteria;c__Gammaproteobacteria;o__Burkholderiales;f__Burkholderiaceae;g__Achromobacter;s__Achromobacter sp001299435	d__Bacteria;p__Proteobacteria;c__Gammaproteobacteria;o__Burkholderiales;f__Burkholderiaceae;g__Achromobacter;s__NCBI_UNKNOWN
SGB_706	2	kSGB	1	2	HMP_2012__SRS014476__bin_27	d__Bacteria;p__Spirochaetota;c__Spirochaetia;o__Treponematales;f__Treponemataceae;g__Treponema_B;s__	d__Bacteria;p__Spirochaetota;c__Spirochaetia;o__Treponematales;f__Treponemataceae;g__Treponema_B;s__	d__Bacteria;p__Spirochaetes;c__Spirochaetia;o__Spirochaetales;f__Spirochaetaceae;g__Treponema;s__
SGB_707	4	kSGB	1	1	RSZYD18187982_A_saliva.metaspades.bin.84	d__Bacteria;p__Firmicutes_A;c__Clostridia;o__Oscillospirales;f__Acutalibacteraceae;g__Eubacterium_R;s__	d__Bacteria;p__Firmicutes;c__Clostridia;o__Oscillospirales;f__Acutalibacteraceae;g__Eubacterium_R;s__	d__Bacteria;p__Proteobacteria;c__Clostridia;o__Lactobacillales;f__Ruminococcaceae;g__Clostridium;s__
SGB_708	3	kSGB	0	1	GCF_002871655.1_ASM287165v1_genomic	d__Bacteria;p__Firmicutes;c__Bacilli;o__Staphylococcales;f__Gemellaceae;g__Gemella;s__Gemella sp002871655	d__Bacteria;p__Firmicutes;c__Bacilli;o__Staphylococcales;f__Gemellaceae;g__Gemella;s__Gemella sp002871655	d__Bacteria;p__Firmicutes;c__Bacilli;o__Bacillales;f__Streptococcaceae;g__Gemella;s__Staphylococcus pasteuri
SGB_709	1	kSGB	0	1	SEQF1152	d__Bacteria;p__Firmicutes;c__Bacilli;o__Erysipelotrichales;f__Erysipelotrichaceae;g__Solobacterium;s__Solobacterium moorei	d__Bacteria;p__Firmicutes;c__Bacilli;o__Erysipelotrichales;f__Erysipelotrichaceae;g__Solobacterium;s__Solobacterium moorei	d__Bacteria;p__Firmicutes;c__Bacilli;o__Erysipelotrichales;f__Erysipelotrichaceae;g__Bulleidia;s__NCBI_UNKNOWN
SGB_710	1	kSGB	0	1	BritoIL_2016__W2_39_SA__bin_8	d__Bacteria;p__Actinobacteriota;c__Coriobacteriia;o__Coriobacteriales;f__Atopobiaceae;g__Lancefieldella;s__Lancefieldella sp000564995	d__Bacteria;p__Actinobacteriota;c__Coriobacteriia;o__Coriobacteriales;f__Atopobiaceae;g__Lancefieldella;s__Lancefieldella sp000564995	d__Bacteria;p__Actinobacteria;c__Actinobacteria;o__Coriobacteriales;f__Coriobacteriaceae;g__Atopobium;s__Atopobium parvulum
SGB_711	4	kSGB	2	3	GCF_003433295.1_ASM343329v1_genomic	d__Bacteria;p__Firmicutes_A;c__Clostridia;o__Peptostreptococcales;f__Anaerovoracaceae;g__Eubacterium_A;s__	d__Bacteria;p__Firmicutes;c__Clostridia;o__Peptostreptococcales;f__Anaerovoracaceae;g__Eubacterium_A;s__	d__Bacteria;p__Proteobacteria;c__Clostridia;o__Clostridiales;f__Clostridiales Family XIII. Incertae Sedis;g__Eubacterium;s__
SGB_712	3	kSGB	0	2	SEQF2443	d__Bacteria;p__Firmicutes_A;c__Clostridia;o__Tissierellales;f__Helcococcaceae;g__W5053;s__W5053 sp000467935	d__Bacteria;p__Firmicutes;c__Clostridia;o__Tissierellales;f__Helcococcaceae;g__W5053;s__W5053 sp000467935	d__Bacteria;p__Proteobacteria;c__Clostridia;o__Tissierellales;f__Peptoniphilaceae;g__NCBI_UNKNOWN;s__NCBI_UNKNOWN
SGB_713	4	kSGB	0	1	SEQF2076	d__Bacteria;p__Proteobacteria;c__Gammaproteobacteria;o__Enterobacterales;f__Pasteurellaceae;g__Haemophilus;s__Haemophilus quentini	d__Bacteria;p__Proteobacteria;c__Gammaproteobacteria;o__Enterobacterales;f__Pasteurellaceae;g__Haemophilus;s__Haemophilus quentini	d__Bacteria;p__Proteobacteria;c__Gammaproteobacteria;o__Enterobacterales;f__NCBI_UNKNOWN;g__Haemophilus;s__Haemophilus haemolyticus
SGB_714	1	kSGB	0	1	HMP_2012__SRS011126__bin_64	d__Bacteria;p__Campylobacterota;c__Campylobacteria;o__Campylobacterales;f__Campylobacteraceae;g__Campylobacter_A;s__	d__Bacteria;p__Campylobacterota;c__Campylobacteria;o__Campylobacterales;f__Campylobacteraceae;g__Campylobacter_A;s__	d__Bacteria;p__Proteobacteria;c__Epsilonproteobacteria;o__Campylobacterales;f__Campylobacteraceae;g__Campylobacter;s__
SGB_715	1	kSGB	0	1	HMP_2012__SRS047824__bin_50	d__Bacteria;p__Patescibacteria;c__Saccharimonadia;o__Saccharimonadales;f__Saccharimonadaceae;g__;s__	d__Bacteria;p__Patescibacteria;c__Saccharimonadia;o__Saccharimonadales;f__Saccharimonadaceae;g__;s__	d__Bacteria;p__Candidatus Nomurabacteria;c__NCBI_UNKNOWN;o__NCBI_UNKNOWN;f__NCBI_UNKNOWN;g__;s__
SGB_716	2	kSGB	1	2	HMP_2012__SRS016746__bin_23	d__Bacteria;p__Firmicutes_C;c__Negativicutes;o__Selenomonadales;f__Selenomonadaceae;g__Centipeda;s__	d__Bacteria;p__Firmicutes;c__Negativicutes;o__Selenomonadales;f__Selenomonadaceae;g__Centipeda;s__	d__Bacteria;p__Firmicutes;c__Negativicutes;o__Selenomonadales;f__Veillonellaceae;g__Selenomonas;s__
SGB_717	4	kSGB	2	3	28037.281.patric	d__Bacteria;p__Firmicutes;c__Bacilli;o__Lactobacillales;f__Streptococcaceae;g__Streptococcus;s__Streptococcus mitis_AD	d__Bacteria;p__Firmicutes;c__Bacilli;o__Lactobacillales;f__Streptococcaceae;g__Streptococcus;s__Streptococcus mitis_AD	d__Bacteria;p__Firmicutes;c__Bacilli;o__Lactobacillales;f__Streptococcaceae;g__Streptococcus;s__Streptococcus mitis
SGB_718	1	kSGB	0	1	CM_periimplantitis__SP_502SPT_T016__bin_2	d__Bacteria;p__Firmicutes;c__Bacilli;o__Lactobacillales;f__Streptococcaceae;g__Streptococcus;s__	d__Bacteria;p__Firmicutes;c__Bacilli;o__Lactobacillales;f__Streptococcaceae;g__Streptococcus;s__	d__Bacteria;p__Firmicutes;c__Bacilli;o__Lactobacillales;f__Streptococcaceae;g__Streptococcus;s__
SGB_719	5	kSGB	0	1	SEQF2191	d__Bacteria;p__Actinobacteriota;c__Actinobacteria;o__Propionibacteriales;f__Propionibacteriaceae;g__Cutibacterium;s__Cutibacterium namnetense	d__Bacteria;p__Actinobacteriota;c__Actinobacteria;o__Propionibacteriales;f__Propionibacteriaceae;g__Cutibacterium;s__Cutibacterium namnetense	d__Bacteria;p__Actinobacteria;c__Actinobacteria;o__Propionibacteriales;f__Propionibacteriaceae;g__Propionibacterium;s__[Propionibacterium] namnetense
SGB_720	1	kSGB	0	1	HMP_2012__SRS058336__bin_49	d__Bacteria;p__Patescibacteria;c__Saccharimonadia;o__Saccharimonadales;f__Saccharimonadaceae;g__;s__	d__Bacteria;p__Patescibacteria;c__Saccharimonadia;o__Saccharimonadales;f__Saccharimonadaceae;g__;s__	d__Bacteria;p__Candidatus Nomurabacteria;c__NCBI_UNKNOWN;o__NCBI_UNKNOWN;f__NCBI_UNKNOWN;g__;s__
SGB_721	2	kSGB	0	1	GCF_003253115.1_ASM325311v1_genomic	d__Bacteria;p__Proteobacteria;c__Gammaproteobacteria;o__Enterobacterales;f__Pasteurellaceae;g__Haemophilus_A;s__Haemophilus_A paraphrohaemolyticus	d__Bacteria;p__Proteobacteria;c__Gammaproteobacteria;o__Enterobacterales;f__Pasteurellaceae;g__Haemophilus_A;s__Haemophilus_A paraphrohaemolyticus	d__Bacteria;p__Proteobacteria;c__Gammaproteobacteria;o__Enterobacterales;f__NCBI_UNKNOWN;g__Haemophilus;s__Haemophilus paraphrohaemolyticus
SGB_722	6	kSGB	0	3	SEQF2940	d__Bacteria;p__Actinobacteriota;c__Actinobacteria;o__Mycobacteriales;f__Mycobacteriaceae;g__Corynebacterium;s__Corynebacterium sp000478175	d__Bacteria;p__Actinobacteriota;c__Actinobacteria;o__Mycobacteriales;f__Mycobacteriaceae;g__Corynebacterium;s__Corynebacterium sp000478175	d__Bacteria;p__Actinobacteria;c__Actinobacteria;o__Corynebacteriales;f__Corynebacteriaceae;g__Corynebacterium;s__NCBI_UNKNOWN
SGB_723	1	kSGB	0	1	HMP_2012__SRS075410__bin_15	d__Bacteria;p__Campylobacterota;c__Campylobacteria;o__Campylobacterales;f__Campylobacteraceae;g__Campylobacter_A;s__	d__Bacteria;p__Campylobacterota;c__Campylobacteria;o__Campylobacterales;f__Campylobacteraceae;g__Campylobacter_A;s__	d__Bacteria;p__Proteobacteria;c__Epsilonproteobacteria;o__Campylobacterales;f__Campylobacteraceae;g__Campylobacter;s__
SGB_724	5	kSGB	0	2	VatanenT_2016__G80490__bin_1	d__Bacteria;p__Campylobacterota;c__Campylobacteria;o__Campylobacterales;f__Campylobacteraceae;g__Campylobacter_B;s__	d__Bacteria;p__Campylobacterota;c__Campylobacteria;o__Campylobacterales;f__Campylobacteraceae;g__Campylobacter_B;s__	d__Bacteria;p__Proteobacteria;c__Epsilonproteobacteria;o__Campylobacterales;f__Campylobacteraceae;g__Campylobacter;s__
SGB_725	1	kSGB	0	1	HMP_2012__SRS048411__bin_8	d__Bacteria;p__Patescibacteria;c__Saccharimonadia;o__Saccharimonadales;f__Saccharimonadaceae;g__TM7x;s__	d__Bacteria;p__Patescibacteria;c__Saccharimonadia;o__Saccharimonadales;f__Saccharimonadaceae;g__TM7x;s__	d__Bacteria;p__Candidatus Nomurabacteria;c__NCBI_UNKNOWN;o__NCBI_UNKNOWN;f__NCBI_UNKNOWN;g__NCBI_UNKNOWN;s__
SGB_726	2	kSGB	1	2	RDPYD18189903_A_saliva.metaspades.bin.41	d__Bacteria;p__Firmicutes_C;c__Negativicutes;o__Selenomonadales;f__Selenomonadaceae;g__Centipeda;s__	d__Bacteria;p__Firmicutes;c__Negativicutes;o__Selenomonadales;f__Selenomonadaceae;g__Centipeda;s__	d__Bacteria;p__Firmicutes;c__Negativicutes;o__Selenomonadales;f__Veillonellaceae;g__Selenomonas;s__
SGB_727	2	kSGB	1	2	HMP_2012__SRS019906__bin_32	d__Bacteria;p__Patescibacteria;c__Saccharimonadia;o__Saccharimonadales;f__Saccharimonadaceae;g__;s__	d__Bacteria;p__Patescibacteria;c__Saccharimonadia;o__Saccharimonadales;f__Saccharimonadaceae;g__;s__	d__Bacteria;p__Candidatus Nomurabacteria;c__NCBI_UNKNOWN;o__NCBI_UNKNOWN;f__NCBI_UNKNOWN;g__;s__
SGB_728	1	kSGB	0	1	HMP_2012__SRS013533__bin_4	d__Bacteria;p__Firmicutes_A;c__Clostridia;o__Lachnospirales;f__Lachnospiraceae;g__Lachnoanaerobaculum;s__	d__Bacteria;p__Firmicutes;c__Clostridia;o__Lachnospirales;f__Lachnospiraceae;g__Lachnoanaerobaculum;s__	d__Bacteria;p__Proteobacteria;c__Clostridia;o__Clostridiales;f__Lachnospiraceae;g__NCBI_UNKNOWN;s__
SGB_729	3	kSGB	2	3	RSZYD18078756_A_saliva.metaspades.bin.18	d__Bacteria;p__Firmicutes;c__Bacilli;o__Lactobacillales;f__Aerococcaceae;g__Granulicatella;s__	d__Bacteria;p__Firmicutes;c__Bacilli;o__Lactobacillales;f__Aerococcaceae;g__Granulicatella;s__	d__Bacteria;p__Firmicutes;c__Bacilli;o__Lactobacillales;f__Carnobacteriaceae;g__Streptococcus;s__
SGB_730	3	kSGB	0	2	888059.3.patric	d__Bacteria;p__Bacteroidota;c__Bacteroidia;o__Flavobacteriales;f__Flavobacteriaceae;g__Capnocytophaga;s__Capnocytophaga sp000192225	d__Bacteria;p__Bacteroidota;c__Bacteroidia;o__Flavobacteriales;f__Flavobacteriaceae;g__Capnocytophaga;s__Capnocytophaga sp000192225	d__Bacteria;p__Bacteroidetes;c__Bacteroidia;o__Flavobacteriales;f__Flavobacteriaceae;g__NCBI_UNKNOWN;s__NCBI_UNKNOWN
SGB_731	4	kSGB	3	4	RSZYD18078740_A_saliva.metaspades.bin.11	d__Bacteria;p__Campylobacterota;c__Campylobacteria;o__Campylobacterales;f__Campylobacteraceae;g__Campylobacter_A;s__	d__Bacteria;p__Campylobacterota;c__Campylobacteria;o__Campylobacterales;f__Campylobacteraceae;g__Campylobacter_A;s__	d__Bacteria;p__Proteobacteria;c__Epsilonproteobacteria;o__Campylobacterales;f__Campylobacteraceae;g__Campylobacter;s__
SGB_732	4	kSGB	1	2	GCF_002952055.1_ASM295205v1_genomic	d__Bacteria;p__Desulfobacterota;c__Desulfobulbia;o__Desulfobulbales;f__Desulfobulbaceae;g__ORNL;s__ORNL sp002952055	d__Bacteria;p__Desulfobacterota;c__Desulfobulbia;o__Desulfobulbales;f__Desulfobulbaceae;g__ORNL;s__ORNL sp002952055	d__Bacteria;p__Thermodesulfobacteria;c__Deltaproteobacteria;o__Desulfobacterales;f__Desulfobulbaceae;g__Desulfobulbus;s__NCBI_UNKNOWN
SGB_733	1	kSGB	0	1	CM_periimplantitis__SP_384SPT_T016__bin_11	d__Bacteria;p__Firmicutes;c__Bacilli;o__Lactobacillales;f__Streptococcaceae;g__Streptococcus;s__	d__Bacteria;p__Firmicutes;c__Bacilli;o__Lactobacillales;f__Streptococcaceae;g__Streptococcus;s__	d__Bacteria;p__Firmicutes;c__Bacilli;o__Lactobacillales;f__Streptococcaceae;g__Streptococcus;s__
SGB_734	1	kSGB	0	1	HMP_2012__SRS023595__bin_93	d__Bacteria;p__Patescibacteria;c__Saccharimonadia;o__Saccharimonadales;f__Saccharimonadaceae;g__;s__	d__Bacteria;p__Patescibacteria;c__Saccharimonadia;o__Saccharimonadales;f__Saccharimonadaceae;g__;s__	d__Bacteria;p__Candidatus Nomurabacteria;c__NCBI_UNKNOWN;o__NCBI_UNKNOWN;f__NCBI_UNKNOWN;g__;s__
SGB_735	4	kSGB	0	1	GCF_001942245.1_ASM194224v1_genomic	d__Bacteria;p__Actinobacteriota;c__Actinobacteria;o__Actinomycetales;f__Dermatophilaceae;g__Kytococcus;s__Kytococcus sedentarius	d__Bacteria;p__Actinobacteriota;c__Actinobacteria;o__Actinomycetales;f__Dermatophilaceae;g__Kytococcus;s__Kytococcus sedentarius	d__Bacteria;p__Actinobacteria;c__Actinobacteria;o__Micrococcales;f__Intrasporangiaceae;g__Kytococcus;s__Kytococcus sedentarius
SGB_736	4	kSGB	2	2	RSZAXPI002614-22_RA_dental.metaspades.bin.23	d__Bacteria;p__Firmicutes;c__Bacilli;o__Lactobacillales;f__Streptococcaceae;g__Streptococcus;s__	d__Bacteria;p__Firmicutes;c__Bacilli;o__Lactobacillales;f__Streptococcaceae;g__Streptococcus;s__	d__Bacteria;p__Firmicutes;c__Bacilli;o__Lactobacillales;f__Streptococcaceae;g__Streptococcus;s__
SGB_737	2	kSGB	0	1	945713.3.patric	d__Bacteria;p__Bacteroidota;c__Ignavibacteria;o__Ignavibacteriales;f__Ignavibacteriaceae;g__Ignavibacterium;s__Ignavibacterium album	d__Bacteria;p__Bacteroidota;c__Ignavibacteria;o__Ignavibacteriales;f__Ignavibacteriaceae;g__Ignavibacterium;s__Ignavibacterium album	d__Bacteria;p__Bacteroidetes;c__Ignavibacteria;o__Ignavibacteriales;f__NCBI_UNKNOWN;g__NCBI_UNKNOWN;s__NCBI_UNKNOWN
SGB_738	1	kSGB	0	1	CM_periimplantitis__SP_321SPI_T016__bin_8	d__Bacteria;p__Bacteroidota;c__Bacteroidia;o__Bacteroidales;f__Bacteroidaceae_A;g__;s__	d__Bacteria;p__Bacteroidota;c__Bacteroidia;o__Bacteroidales;f__Bacteroidaceae;g__;s__	d__Bacteria;p__Bacteroidetes;c__Bacteroidia;o__Bacteroidales;f__Bacteroidaceae;g__;s__
SGB_739	1	kSGB	0	1	SEQF1058	d__Bacteria;p__Firmicutes_C;c__Negativicutes;o__Veillonellales;f__Veillonellaceae;g__Veillonella;s__Veillonella parvula_A	d__Bacteria;p__Firmicutes;c__Negativicutes;o__Veillonellales;f__Veillonellaceae;g__Veillonella;s__Veillonella parvula_A	d__Bacteria;p__Firmicutes;c__Negativicutes;o__Veillonellales;f__Veillonellaceae;g__Veillonella;s__Veillonella parvula
SGB_740	3	kSGB	0	2	SEQF1949	d__Bacteria;p__Actinobacteriota;c__Coriobacteriia;o__Coriobacteriales;f__Atopobiaceae;g__Lancefieldella;s__Lancefieldella sp000411555	d__Bacteria;p__Actinobacteriota;c__Coriobacteriia;o__Coriobacteriales;f__Atopobiaceae;g__Lancefieldella;s__Lancefieldella sp000411555	d__Bacteria;p__Actinobacteria;c__Actinobacteria;o__Coriobacteriales;f__Coriobacteriaceae;g__Atopobium;s__NCBI_UNKNOWN
SGB_741	1	kSGB	0	1	HMP_2012__SRS055378__bin_20	d__Bacteria;p__Firmicutes;c__Bacilli;o__Lactobacillales;f__Streptococcaceae;g__Streptococcus;s__	d__Bacteria;p__Firmicutes;c__Bacilli;o__Lactobacillales;f__Streptococcaceae;g__Streptococcus;s__	d__Bacteria;p__Firmicutes;c__Bacilli;o__Lactobacillales;f__Streptococcaceae;g__Streptococcus;s__
SGB_742	4	kSGB	2	3	SEQF1972	d__Bacteria;p__Actinobacteriota;c__Actinobacteria;o__Propionibacteriales;f__Propionibacteriaceae;g__Propionimicrobium;s__Propionimicrobium sp000413315	d__Bacteria;p__Actinobacteriota;c__Actinobacteria;o__Propionibacteriales;f__Propionibacteriaceae;g__Propionimicrobium;s__Propionimicrobium sp000413315	d__Bacteria;p__Actinobacteria;c__Actinobacteria;o__Propionibacteriales;f__Propionibacteriaceae;g__Propionibacterium;s__NCBI_UNKNOWN
SGB_743	1	kSGB	0	1	HMP_2012__SRS023938__bin_42	d__Bacteria;p__Campylobacterota;c__Campylobacteria;o__Campylobacterales;f__Campylobacteraceae;g__Campylobacter_B;s__	d__Bacteria;p__Campylobacterota;c__Campylobacteria;o__Campylobacterales;f__Campylobacteraceae;g__Campylobacter_B;s__	d__Bacteria;p__Proteobacteria;c__Epsilonproteobacteria;o__Campylobacterales;f__Campylobacteraceae;g__Campylobacter;s__
SGB_744	3	kSGB	1	2	SEQF2794	d__Bacteria;p__Desulfobacterota_A;c__Desulfovibrionia;o__Desulfovibrionales;f__Desulfomicrobiaceae;g__Desulfomicrobium;s__Desulfomicrobium orale	d__Bacteria;p__Desulfobacterota;c__Desulfovibrionia;o__Desulfovibrionales;f__Desulfomicrobiaceae;g__Desulfomicrobium;s__Desulfomicrobium orale	d__Bacteria;p__Proteobacteria;c__Deltaproteobacteria;o__NCBI_UNKNOWN;f__Desulfomicrobiaceae;g__NCBI_UNKNOWN;s__NCBI_UNKNOWN
SGB_745	4	kSGB	0	2	SEQF2731	d__Bacteria;p__Bacteroidota;c__Bacteroidia;o__Bacteroidales;f__Bacteroidaceae;g__Prevotella;s__Prevotella sp000479005	d__Bacteria;p__Bacteroidota;c__Bacteroidia;o__Bacteroidales;f__Bacteroidaceae;g__Prevotella;s__Prevotella sp000479005	d__Bacteria;p__Bacteroidetes;c__Bacteroidia;o__Bacteroidales;f__Prevotellaceae;g__Prevotella;s__Prevotella buccalis
SGB_746	3	kSGB	0	1	GCF_900626155.1_PRJEB22908_genomic	d__Bacteria;p__Firmicutes_A;c__Clostridia;o__Tissierellales;f__Helcococcaceae;g__Anaerococcus;s__Anaerococcus prevotii_A	d__Bacteria;p__Firmicutes;c__Clostridia;o__Tissierellales;f__Helcococcaceae;g__Anaerococcus;s__Anaerococcus prevotii_A	d__Bacteria;p__Proteobacteria;c__Clostridia;o__Tissierellales;f__Peptoniphilaceae;g__Casaltella;s__Anaerococcus prevotii
SGB_747	3	kSGB	1	1	RSZYD18187982_A_saliva.metaspades.bin.24	d__Bacteria;p__Firmicutes_A;c__Clostridia;o__Lachnospirales;f__Lachnospiraceae;g__Acetatifactor;s__	d__Bacteria;p__Firmicutes;c__Clostridia;o__Lachnospirales;f__Lachnospiraceae;g__Acetatifactor;s__	d__Bacteria;p__Proteobacteria;c__Clostridia;o__Clostridiales;f__Lachnospiraceae;g__Clostridium;s__
SGB_748	2	kSGB	1	2	RDPYD18300319_A_saliva.metaspades.bin.29	d__Bacteria;p__Patescibacteria;c__Saccharimonadia;o__Saccharimonadales;f__Saccharimonadaceae;g__TM7x;s__	d__Bacteria;p__Patescibacteria;c__Saccharimonadia;o__Saccharimonadales;f__Saccharimonadaceae;g__TM7x;s__	d__Bacteria;p__Candidatus Nomurabacteria;c__NCBI_UNKNOWN;o__NCBI_UNKNOWN;f__NCBI_UNKNOWN;g__NCBI_UNKNOWN;s__
SGB_749	1	kSGB	0	1	HMP_2012__SRS053603__bin_1	d__Bacteria;p__Firmicutes;c__Bacilli;o__Lactobacillales;f__Streptococcaceae;g__Streptococcus;s__	d__Bacteria;p__Firmicutes;c__Bacilli;o__Lactobacillales;f__Streptococcaceae;g__Streptococcus;s__	d__Bacteria;p__Firmicutes;c__Bacilli;o__Lactobacillales;f__Streptococcaceae;g__Streptococcus;s__
SGB_750	1	kSGB	0	1	SEQF2724	d__Bacteria;p__Patescibacteria;c__Gracilibacteria;o__BD1-5;f__UBA6164;g__;s__	d__Bacteria;p__Patescibacteria;c__Gracilibacteria;o__BD1-5;f__UBA6164;g__;s__	d__Bacteria;p__Candidatus Nomurabacteria;c__Candidatus Peribacteria;o__NCBI_UNKNOWN;f__NCBI_UNKNOWN;g__;s__
SGB_751	2	kSGB	1	2	SZAXPI018102-23_RA_dental.metaspades.bin.7	d__Bacteria;p__Campylobacterota;c__Campylobacteria;o__Campylobacterales;f__Campylobacteraceae;g__Campylobacter_B;s__	d__Bacteria;p__Campylobacterota;c__Campylobacteria;o__Campylobacterales;f__Campylobacteraceae;g__Campylobacter_B;s__	d__Bacteria;p__Proteobacteria;c__Epsilonproteobacteria;o__Campylobacterales;f__Campylobacteraceae;g__Campylobacter;s__
SGB_752	3	kSGB	2	3	RSZYD18187924_A_saliva.metaspades.bin.14	d__Bacteria;p__Firmicutes_B;c__Peptococcia;o__Peptococcales;f__Peptococcaceae;g__;s__	d__Bacteria;p__Firmicutes;c__Peptococcia;o__Peptococcales;f__Peptococcaceae;g__;s__	d__Bacteria;p__Firmicutes;c__Clostridia;o__Clostridiales;f__Peptococcaceae;g__;s__
SGB_753	2	kSGB	1	2	HMP_2012__SRS063932__bin_68	d__Bacteria;p__Fusobacteriota;c__Fusobacteriia;o__Fusobacteriales;f__Leptotrichiaceae;g__Leptotrichia_A;s__	d__Bacteria;p__Fusobacteriota;c__Fusobacteriia;o__Fusobacteriales;f__Leptotrichiaceae;g__Leptotrichia_A;s__	d__Bacteria;p__Fusobacteria;c__Fusobacteriia;o__Fusobacteriales;f__NCBI_UNKNOWN;g__Leptotrichia;s__
SGB_754	2	kSGB	0	1	575594.3.patric	d__Bacteria;p__Firmicutes;c__Bacilli;o__Lactobacillales;f__Lactobacillaceae;g__Lactobacillus_H;s__Lactobacillus_H coleohominis	d__Bacteria;p__Firmicutes;c__Bacilli;o__Lactobacillales;f__Lactobacillaceae;g__Lactobacillus_H;s__Lactobacillus_H coleohominis	d__Bacteria;p__Firmicutes;c__Bacilli;o__Lactobacillales;f__Lactobacillaceae;g__Lactobacillus;s__Lactobacillus coleohominis
SGB_755	3	kSGB	2	3	SZAXPI018174-30_RA_dental.metaspades.bin.10	d__Bacteria;p__Proteobacteria;c__Gammaproteobacteria;o__Cardiobacteriales;f__Cardiobacteriaceae;g__Cardiobacterium;s__	d__Bacteria;p__Proteobacteria;c__Gammaproteobacteria;o__Cardiobacteriales;f__Cardiobacteriaceae;g__Cardiobacterium;s__	d__Bacteria;p__Proteobacteria;c__Gammaproteobacteria;o__NCBI_UNKNOWN;f__NCBI_UNKNOWN;g__NCBI_UNKNOWN;s__
SGB_756	1	kSGB	0	1	HMP_2012__SRS015040__bin_5	d__Bacteria;p__Firmicutes;c__Bacilli;o__Lactobacillales;f__Streptococcaceae;g__Streptococcus;s__Streptococcus mitis_N	d__Bacteria;p__Firmicutes;c__Bacilli;o__Lactobacillales;f__Streptococcaceae;g__Streptococcus;s__Streptococcus mitis_N	d__Bacteria;p__Firmicutes;c__Bacilli;o__Lactobacillales;f__Streptococcaceae;g__Streptococcus;s__Streptococcus mitis
SGB_757	4	kSGB	1	1	CM_madagascar__A27_02_1FE__bin_37	d__Bacteria;p__Firmicutes_A;c__Clostridia;o__Lachnospirales;f__Lachnospiraceae;g__Acetatifactor;s__Acetatifactor sp003447295	d__Bacteria;p__Firmicutes;c__Clostridia;o__Lachnospirales;f__Lachnospiraceae;g__Acetatifactor;s__Acetatifactor sp003447295	d__Bacteria;p__Proteobacteria;c__Clostridia;o__Clostridiales;f__Lachnospiraceae;g__Clostridium;s__NCBI_UNKNOWN
SGB_758	3	kSGB	0	1	1756987.3.patric	d__Bacteria;p__Firmicutes_A;c__Clostridia;o__Tissierellales;f__Peptoniphilaceae;g__Peptoniphilus_A;s__Peptoniphilus_A sp900176605	d__Bacteria;p__Firmicutes;c__Clostridia;o__Tissierellales;f__Peptoniphilaceae;g__Peptoniphilus_A;s__Peptoniphilus_A sp900176605	d__Bacteria;p__Proteobacteria;c__Clostridia;o__Tissierellales;f__Peptoniphilaceae;g__Peptoniphilus;s__NCBI_UNKNOWN
SGB_759	2	kSGB	0	1	SEQF2456	d__Bacteria;p__Firmicutes_A;c__Clostridia;o__Clostridiales;f__Clostridiaceae;g__F0540;s__F0540 sp000466585	d__Bacteria;p__Firmicutes;c__Clostridia;o__Clostridiales;f__Clostridiaceae;g__F0540;s__F0540 sp000466585	d__Bacteria;p__Proteobacteria;c__Clostridia;o__Clostridiales;f__Clostridiaceae;g__Clostridium;s__NCBI_UNKNOWN
SGB_760	1	kSGB	0	1	HMP_2012__SRS019028__bin_30	d__Bacteria;p__Campylobacterota;c__Campylobacteria;o__Campylobacterales;f__Campylobacteraceae;g__Campylobacter_A;s__	d__Bacteria;p__Campylobacterota;c__Campylobacteria;o__Campylobacterales;f__Campylobacteraceae;g__Campylobacter_A;s__	d__Bacteria;p__Proteobacteria;c__Epsilonproteobacteria;o__Campylobacterales;f__Campylobacteraceae;g__Campylobacter;s__
SGB_761	1	kSGB	0	1	HMP_2012__SRS021954__bin_32	d__Bacteria;p__Patescibacteria;c__Saccharimonadia;o__Saccharimonadales;f__Saccharimonadaceae;g__;s__	d__Bacteria;p__Patescibacteria;c__Saccharimonadia;o__Saccharimonadales;f__Saccharimonadaceae;g__;s__	d__Bacteria;p__Candidatus Nomurabacteria;c__NCBI_UNKNOWN;o__NCBI_UNKNOWN;f__NCBI_UNKNOWN;g__;s__
SGB_762	3	kSGB	2	3	RDPYD18089288_A_togue.metaspades.bin.57	d__Bacteria;p__Actinobacteriota;c__Coriobacteriia;o__Coriobacteriales;f__Atopobiaceae;g__Lancefieldella;s__Lancefieldella sp000564995	d__Bacteria;p__Actinobacteriota;c__Coriobacteriia;o__Coriobacteriales;f__Atopobiaceae;g__Lancefieldella;s__Lancefieldella sp000564995	d__Bacteria;p__Actinobacteria;c__Actinobacteria;o__Coriobacteriales;f__Coriobacteriaceae;g__Atopobium;s__Atopobium parvulum
SGB_763	5	kSGB	0	1	199.586.patric	d__Bacteria;p__Campylobacterota;c__Campylobacteria;o__Campylobacterales;f__Campylobacteraceae;g__Campylobacter_A;s__Campylobacter_A concisus_W	d__Bacteria;p__Campylobacterota;c__Campylobacteria;o__Campylobacterales;f__Campylobacteraceae;g__Campylobacter_A;s__Campylobacter_A concisus_W	d__Bacteria;p__Proteobacteria;c__Epsilonproteobacteria;o__Campylobacterales;f__Campylobacteraceae;g__Campylobacter;s__Campylobacter concisus
SGB_764	5	kSGB	0	1	1303.76.patric	d__Bacteria;p__Firmicutes;c__Bacilli;o__Lactobacillales;f__Streptococcaceae;g__Streptococcus;s__Streptococcus oralis_J	d__Bacteria;p__Firmicutes;c__Bacilli;o__Lactobacillales;f__Streptococcaceae;g__Streptococcus;s__Streptococcus oralis_J	d__Bacteria;p__Firmicutes;c__Bacilli;o__Lactobacillales;f__Streptococcaceae;g__Streptococcus;s__Streptococcus oralis
SGB_765	3	kSGB	0	1	GCF_002022685.1_ASM202268v1_genomic	d__Bacteria;p__Proteobacteria;c__Alphaproteobacteria;o__Rhizobiales;f__Rhizobiaceae;g__Bartonella;s__Bartonella schoenbuchensis	d__Bacteria;p__Proteobacteria;c__Alphaproteobacteria;o__Rhizobiales;f__Rhizobiaceae;g__Bartonella;s__Bartonella schoenbuchensis	d__Bacteria;p__Proteobacteria;c__Alphaproteobacteria;o__Rhizobiales;f__Brucellaceae;g__NCBI_UNKNOWN;s__NCBI_UNKNOWN
SGB_766	2	kSGB	0	1	SEQF2353	d__Bacteria;p__Fusobacteriota;c__Fusobacteriia;o__Fusobacteriales;f__Leptotrichiaceae;g__Leptotrichia;s__Leptotrichia sp000469385	d__Bacteria;p__Fusobacteriota;c__Fusobacteriia;o__Fusobacteriales;f__Leptotrichiaceae;g__Leptotrichia;s__Leptotrichia sp000469385	d__Bacteria;p__Fusobacteria;c__Fusobacteriia;o__Fusobacteriales;f__NCBI_UNKNOWN;g__Leptotrichia;s__NCBI_UNKNOWN
SGB_767	5	kSGB	2	4	SEQF2070	d__Bacteria;p__Firmicutes;c__Bacilli;o__Staphylococcales;f__Gemellaceae;g__Gemella;s__Gemella haemolysans_A	d__Bacteria;p__Firmicutes;c__Bacilli;o__Staphylococcales;f__Gemellaceae;g__Gemella;s__Gemella haemolysans_A	d__Bacteria;p__Firmicutes;c__Bacilli;o__Bacillales;f__Streptococcaceae;g__Gemella;s__Gemella haemolysans
SGB_768	1	kSGB	0	1	HMP_2012__SRS019125__bin_1	d__Bacteria;p__Bacteroidota;c__Bacteroidia;o__Flavobacteriales;f__Weeksellaceae;g__;s__	d__Bacteria;p__Bacteroidota;c__Bacteroidia;o__Flavobacteriales;f__Weeksellaceae;g__;s__	d__Bacteria;p__Bacteroidetes;c__Bacteroidia;o__Flavobacteriales;f__Flavobacteriaceae;g__;s__
SGB_769	3	kSGB	2	3	RSZAXPI002464-97_RAH_saliva.metaspades.bin.1	d__Bacteria;p__Firmicutes;c__Bacilli;o__Staphylococcales;f__Gemellaceae;g__Gemella;s__	d__Bacteria;p__Firmicutes;c__Bacilli;o__Staphylococcales;f__Gemellaceae;g__Gemella;s__	d__Bacteria;p__Firmicutes;c__Bacilli;o__Bacillales;f__Streptococcaceae;g__Gemella;s__
SGB_770	1	kSGB	0	1	SEQF2486	d__Bacteria;p__Desulfobacterota;c__Desulfobulbia;o__Desulfobulbales;f__Desulfobulbaceae;g__ORNL;s__ORNL sp002952055	d__Bacteria;p__Desulfobacterota;c__Desulfobulbia;o__Desulfobulbales;f__Desulfobulbaceae;g__ORNL;s__ORNL sp002952055	d__Bacteria;p__Thermodesulfobacteria;c__Deltaproteobacteria;o__Desulfobacterales;f__Desulfobulbaceae;g__Desulfobulbus;s__NCBI_UNKNOWN
SGB_771	4	kSGB	0	1	GCF_001839505.1_ASM183950v1_genomic	d__Bacteria;p__Firmicutes;c__Bacilli;o__Lactobacillales;f__Streptococcaceae;g__Streptococcus;s__Streptococcus peroris	d__Bacteria;p__Firmicutes;c__Bacilli;o__Lactobacillales;f__Streptococcaceae;g__Streptococcus;s__Streptococcus peroris	d__Bacteria;p__Firmicutes;c__Bacilli;o__Lactobacillales;f__Streptococcaceae;g__Streptococcus;s__NCBI_UNKNOWN
SGB_772	3	kSGB	0	1	GCF_003589745.1_ASM358974v1_genomic	d__Bacteria;p__Firmicutes_A;c__Clostridia;o__Lachnospirales;f__Lachnospiraceae;g__Lachnoanaerobaculum;s__Lachnoanaerobaculum umeaense	d__Bacteria;p__Firmicutes;c__Clostridia;o__Lachnospirales;f__Lachnospiraceae;g__Lachnoanaerobaculum;s__Lachnoanaerobaculum umeaense	d__Bacteria;p__Proteobacteria;c__Clostridia;o__Clostridiales;f__Lachnospiraceae;g__NCBI_UNKNOWN;s__NCBI_UNKNOWN
SGB_773	5	kSGB	4	5	RDPYD18089005_A_togue.metaspades.bin.36	d__Bacteria;p__Actinobacteriota;c__Actinobacteria;o__Actinomycetales;f__Actinomycetaceae;g__Pauljensenia;s__	d__Bacteria;p__Actinobacteriota;c__Actinobacteria;o__Actinomycetales;f__Actinomycetaceae;g__Pauljensenia;s__	d__Bacteria;p__Actinobacteria;c__Actinobacteria;o__Micrococcales;f__Actinomycetaceae;g__Xylanimonas;s__
SGB_774	4	kSGB	1	1	ERS235525_24.hgm	d__Bacteria;p__Firmicutes_A;c__Clostridia;o__Oscillospirales;f__Ruminococcaceae;g__Ruminococcus_C;s__Ruminococcus_C sp000980705	d__Bacteria;p__Firmicutes;c__Clostridia;o__Oscillospirales;f__Ruminococcaceae;g__Ruminococcus_C;s__Ruminococcus_C sp000980705	d__Bacteria;p__Proteobacteria;c__Clostridia;o__Lactobacillales;f__Ruminococcaceae;g__Ruminococcus;s__NCBI_UNKNOWN
SGB_775	8	kSGB	0	3	GCF_900454605.1_51470_H02_genomic	d__Bacteria;p__Firmicutes_A;c__Clostridia;o__Peptostreptococcales;f__Peptostreptococcaceae;g__Peptostreptococcus;s__Peptostreptococcus anaerobius	d__Bacteria;p__Firmicutes;c__Clostridia;o__Peptostreptococcales;f__Peptostreptococcaceae;g__Peptostreptococcus;s__Peptostreptococcus anaerobius	d__Bacteria;p__Proteobacteria;c__Clostridia;o__Clostridiales;f__Peptostreptococcaceae;g__NCBI_UNKNOWN;s__NCBI_UNKNOWN
SGB_776	2	kSGB	1	2	CM_periimplantitis__SP_305SPI_T016__bin_15	d__Bacteria;p__Firmicutes_A;c__Clostridia;o__Peptostreptococcales;f__Anaerovoracaceae;g__;s__	d__Bacteria;p__Firmicutes;c__Clostridia;o__Peptostreptococcales;f__Anaerovoracaceae;g__;s__	d__Bacteria;p__Proteobacteria;c__Clostridia;o__Clostridiales;f__Clostridiales Family XIII. Incertae Sedis;g__;s__
SGB_777	6	kSGB	0	2	SEQF3040	d__Bacteria;p__Actinobacteriota;c__Actinobacteria;o__Mycobacteriales;f__Mycobacteriaceae;g__Corynebacterium;s__Corynebacterium sp001831515	d__Bacteria;p__Actinobacteriota;c__Actinobacteria;o__Mycobacteriales;f__Mycobacteriaceae;g__Corynebacterium;s__Corynebacterium sp001831515	d__Bacteria;p__Actinobacteria;c__Actinobacteria;o__Corynebacteriales;f__Corynebacteriaceae;g__Corynebacterium;s__NCBI_UNKNOWN
SGB_778	4	kSGB	0	3	SEQF1600	d__Bacteria;p__Fusobacteriota;c__Fusobacteriia;o__Fusobacteriales;f__Leptotrichiaceae;g__Leptotrichia_A;s__Leptotrichia_A goodfellowii	d__Bacteria;p__Fusobacteriota;c__Fusobacteriia;o__Fusobacteriales;f__Leptotrichiaceae;g__Leptotrichia_A;s__Leptotrichia_A goodfellowii	d__Bacteria;p__Fusobacteria;c__Fusobacteriia;o__Fusobacteriales;f__NCBI_UNKNOWN;g__Leptotrichia;s__Leptotrichia goodfellowii
SGB_779	1	kSGB	0	1	HMP_2012__SRS018443__bin_38	d__Bacteria;p__Patescibacteria;c__Saccharimonadia;o__Saccharimonadales;f__Saccharimonadaceae;g__Saccharimonas;s__	d__Bacteria;p__Patescibacteria;c__Saccharimonadia;o__Saccharimonadales;f__Saccharimonadaceae;g__Saccharimonas;s__	d__Bacteria;p__Candidatus Nomurabacteria;c__NCBI_UNKNOWN;o__NCBI_UNKNOWN;f__NCBI_UNKNOWN;g__Candidatus Saccharimonas;s__
SGB_780	3	kSGB	1	1	445970.5.patric	d__Bacteria;p__Bacteroidota;c__Bacteroidia;o__Bacteroidales;f__Rikenellaceae;g__Alistipes;s__Alistipes putredinis	d__Bacteria;p__Bacteroidota;c__Bacteroidia;o__Bacteroidales;f__Rikenellaceae;g__Alistipes;s__Alistipes putredinis	d__Bacteria;p__Bacteroidetes;c__Bacteroidia;o__Bacteroidales;f__Rikenellaceae;g__Alistipes;s__NCBI_UNKNOWN
SGB_781	9	kSGB	0	4	GCF_002206485.1_ASM220648v2_genomic	d__Bacteria;p__Actinobacteriota;c__Actinobacteria;o__Actinomycetales;f__Actinomycetaceae;g__Mobiluncus;s__Mobiluncus mulieris	d__Bacteria;p__Actinobacteriota;c__Actinobacteria;o__Actinomycetales;f__Actinomycetaceae;g__Mobiluncus;s__Mobiluncus mulieris	d__Bacteria;p__Actinobacteria;c__Actinobacteria;o__Micrococcales;f__Actinomycetaceae;g__NCBI_UNKNOWN;s__NCBI_UNKNOWN
SGB_782	1	kSGB	0	1	HMP_2012__SRS019976__bin_3	d__Bacteria;p__Firmicutes;c__Bacilli;o__Lactobacillales;f__Aerococcaceae;g__Granulicatella;s__	d__Bacteria;p__Firmicutes;c__Bacilli;o__Lactobacillales;f__Aerococcaceae;g__Granulicatella;s__	d__Bacteria;p__Firmicutes;c__Bacilli;o__Lactobacillales;f__Carnobacteriaceae;g__Streptococcus;s__
SGB_783	4	kSGB	2	3	RSZYD18187853_A_saliva.metaspades.bin.37	d__Bacteria;p__Patescibacteria;c__Saccharimonadia;o__Saccharimonadales;f__Saccharimonadaceae;g__TM7x;s__	d__Bacteria;p__Patescibacteria;c__Saccharimonadia;o__Saccharimonadales;f__Saccharimonadaceae;g__TM7x;s__	d__Bacteria;p__Candidatus Nomurabacteria;c__NCBI_UNKNOWN;o__NCBI_UNKNOWN;f__NCBI_UNKNOWN;g__NCBI_UNKNOWN;s__
SGB_784	1	kSGB	0	1	HMP_2012__SRS063999__bin_54	d__Bacteria;p__Patescibacteria;c__Saccharimonadia;o__Saccharimonadales;f__Saccharimonadaceae;g__;s__	d__Bacteria;p__Patescibacteria;c__Saccharimonadia;o__Saccharimonadales;f__Saccharimonadaceae;g__;s__	d__Bacteria;p__Candidatus Nomurabacteria;c__NCBI_UNKNOWN;o__NCBI_UNKNOWN;f__NCBI_UNKNOWN;g__;s__
SGB_785	1	kSGB	0	1	HMP_2012__SRS022721__bin_5	d__Bacteria;p__Firmicutes;c__Bacilli;o__Lactobacillales;f__Streptococcaceae;g__Streptococcus;s__Streptococcus mitis_AT	d__Bacteria;p__Firmicutes;c__Bacilli;o__Lactobacillales;f__Streptococcaceae;g__Streptococcus;s__Streptococcus mitis_AT	d__Bacteria;p__Firmicutes;c__Bacilli;o__Lactobacillales;f__Streptococcaceae;g__Streptococcus;s__Streptococcus oralis
SGB_786	1	kSGB	0	1	HMP_2012__SRS013946__bin_17	d__Bacteria;p__Campylobacterota;c__Campylobacteria;o__Campylobacterales;f__Campylobacteraceae;g__Campylobacter_A;s__	d__Bacteria;p__Campylobacterota;c__Campylobacteria;o__Campylobacterales;f__Campylobacteraceae;g__Campylobacter_A;s__	d__Bacteria;p__Proteobacteria;c__Epsilonproteobacteria;o__Campylobacterales;f__Campylobacteraceae;g__Campylobacter;s__
SGB_787	1	kSGB	0	1	HMP_2012__SRS020340__bin_39	d__Bacteria;p__Patescibacteria;c__Saccharimonadia;o__Saccharimonadales;f__Saccharimonadaceae;g__TM7x;s__	d__Bacteria;p__Patescibacteria;c__Saccharimonadia;o__Saccharimonadales;f__Saccharimonadaceae;g__TM7x;s__	d__Bacteria;p__Candidatus Nomurabacteria;c__NCBI_UNKNOWN;o__NCBI_UNKNOWN;f__NCBI_UNKNOWN;g__NCBI_UNKNOWN;s__
SGB_788	1	kSGB	0	1	HMP_2012__SRS016086__bin_5	d__Bacteria;p__Actinobacteriota;c__Actinobacteria;o__Actinomycetales;f__Micrococcaceae;g__Rothia;s__	d__Bacteria;p__Actinobacteriota;c__Actinobacteria;o__Actinomycetales;f__Micrococcaceae;g__Rothia;s__	d__Bacteria;p__Actinobacteria;c__Actinobacteria;o__Micrococcales;f__Micrococcaceae;g__Rothia;s__
SGB_789	5	kSGB	0	2	GCF_001813985.1_ASM181398v1_genomic	d__Bacteria;p__Actinobacteriota;c__Actinobacteria;o__Actinomycetales;f__Actinomycetaceae;g__Pauljensenia;s__Pauljensenia meyeri	d__Bacteria;p__Actinobacteriota;c__Actinobacteria;o__Actinomycetales;f__Actinomycetaceae;g__Pauljensenia;s__Pauljensenia meyeri	d__Bacteria;p__Actinobacteria;c__Actinobacteria;o__Micrococcales;f__Actinomycetaceae;g__Xylanimonas;s__Actinomyces meyeri
SGB_790	5	kSGB	0	1	GCF_002196895.1_ASM219689v1_genomic	d__Bacteria;p__Proteobacteria;c__Alphaproteobacteria;o__Rhodobacterales;f__Rhodobacteraceae;g__Haematobacter;s__Haematobacter missouriensis	d__Bacteria;p__Proteobacteria;c__Alphaproteobacteria;o__Rhodobacterales;f__Rhodobacteraceae;g__Haematobacter;s__Haematobacter missouriensis	d__Bacteria;p__Proteobacteria;c__Alphaproteobacteria;o__Rhodobacterales;f__Rhodobacteraceae;g__NCBI_UNKNOWN;s__NCBI_UNKNOWN
SGB_791	4	kSGB	3	4	HMP_2012__SRS018300__bin_33	d__Bacteria;p__Bacteroidota;c__Bacteroidia;o__Flavobacteriales;f__Weeksellaceae;g__;s__	d__Bacteria;p__Bacteroidota;c__Bacteroidia;o__Flavobacteriales;f__Weeksellaceae;g__;s__	d__Bacteria;p__Bacteroidetes;c__Bacteroidia;o__Flavobacteriales;f__Flavobacteriaceae;g__;s__
SGB_792	3	kSGB	0	2	SEQF2792	d__Bacteria;p__Bacteroidota;c__Bacteroidia;o__Bacteroidales;f__Bacteroidaceae;g__Prevotella;s__Prevotella enoeca	d__Bacteria;p__Bacteroidota;c__Bacteroidia;o__Bacteroidales;f__Bacteroidaceae;g__Prevotella;s__Prevotella enoeca	d__Bacteria;p__Bacteroidetes;c__Bacteroidia;o__Bacteroidales;f__Prevotellaceae;g__Prevotella;s__NCBI_UNKNOWN
SGB_793	2	kSGB	0	1	SEQF1676	d__Bacteria;p__Firmicutes_A;c__Clostridia;o__Tissierellales;f__Helcococcaceae;g__Parvimonas;s__Parvimonas sp000214475	d__Bacteria;p__Firmicutes;c__Clostridia;o__Tissierellales;f__Helcococcaceae;g__Parvimonas;s__Parvimonas sp000214475	d__Bacteria;p__Proteobacteria;c__Clostridia;o__Tissierellales;f__Peptoniphilaceae;g__NCBI_UNKNOWN;s__NCBI_UNKNOWN
SGB_794	3	kSGB	0	1	1009846.3.patric	d__Bacteria;p__Proteobacteria;c__Gammaproteobacteria;o__Burkholderiales;f__Burkholderiaceae;g__Burkholderia;s__Burkholderia cepacia_D	d__Bacteria;p__Proteobacteria;c__Gammaproteobacteria;o__Burkholderiales;f__Burkholderiaceae;g__Burkholderia;s__Burkholderia cepacia_D	d__Bacteria;p__Proteobacteria;c__Gammaproteobacteria;o__Burkholderiales;f__Burkholderiaceae;g__Burkholderia;s__Burkholderia cepacia
SGB_795	5	kSGB	4	5	SZAXPI018286-123_RA_dental.metaspades.bin.12	d__Bacteria;p__Patescibacteria;c__Saccharimonadia;o__Saccharimonadales;f__Saccharimonadaceae;g__SZUA-359;s__	d__Bacteria;p__Patescibacteria;c__Saccharimonadia;o__Saccharimonadales;f__Saccharimonadaceae;g__SZUA-359;s__	d__Bacteria;p__Candidatus Nomurabacteria;c__NCBI_UNKNOWN;o__NCBI_UNKNOWN;f__NCBI_UNKNOWN;g__NCBI_UNKNOWN;s__
SGB_796	1	kSGB	0	1	HMP_2012__SRS053917__bin_44	d__Bacteria;p__Actinobacteriota;c__Actinobacteria;o__Mycobacteriales;f__Mycobacteriaceae;g__Corynebacterium;s__	d__Bacteria;p__Actinobacteriota;c__Actinobacteria;o__Mycobacteriales;f__Mycobacteriaceae;g__Corynebacterium;s__	d__Bacteria;p__Actinobacteria;c__Actinobacteria;o__Corynebacteriales;f__Corynebacteriaceae;g__Corynebacterium;s__
SGB_797	4	kSGB	3	3	GCF_004104015.1_ASM410401v1_genomic	d__Bacteria;p__Actinobacteriota;c__Actinobacteria;o__Actinomycetales;f__Actinomycetaceae;g__Actinomyces;s__	d__Bacteria;p__Actinobacteriota;c__Actinobacteria;o__Actinomycetales;f__Actinomycetaceae;g__Actinomyces;s__	d__Bacteria;p__Actinobacteria;c__Actinobacteria;o__Micrococcales;f__Actinomycetaceae;g__Actinomyces;s__
SGB_798	1	kSGB	0	1	HMP_2012__SRS011343__bin_17	d__Bacteria;p__Patescibacteria;c__Saccharimonadia;o__Saccharimonadales;f__Saccharimonadaceae;g__TM7x;s__	d__Bacteria;p__Patescibacteria;c__Saccharimonadia;o__Saccharimonadales;f__Saccharimonadaceae;g__TM7x;s__	d__Bacteria;p__Candidatus Nomurabacteria;c__NCBI_UNKNOWN;o__NCBI_UNKNOWN;f__NCBI_UNKNOWN;g__NCBI_UNKNOWN;s__
SGB_799	1	kSGB	0	1	HMP_2012__SRS019219__bin_65	d__Bacteria;p__Firmicutes_A;c__Clostridia;o__Lachnospirales;f__Lachnospiraceae;g__Oribacterium;s__Oribacterium sinus	d__Bacteria;p__Firmicutes;c__Clostridia;o__Lachnospirales;f__Lachnospiraceae;g__Oribacterium;s__Oribacterium sinus	d__Bacteria;p__Proteobacteria;c__Clostridia;o__Clostridiales;f__Lachnospiraceae;g__NCBI_UNKNOWN;s__NCBI_UNKNOWN
SGB_800	1	kSGB	0	1	SEQF1108	d__Bacteria;p__Firmicutes_A;c__Clostridia;o__Peptostreptococcales;f__Anaerovoracaceae;g__Eubacterium_B;s__Eubacterium_B infirmum	d__Bacteria;p__Firmicutes;c__Clostridia;o__Peptostreptococcales;f__Anaerovoracaceae;g__Eubacterium_B;s__Eubacterium_B infirmum	d__Bacteria;p__Proteobacteria;c__Clostridia;o__Clostridiales;f__Clostridiales Family XIII. Incertae Sedis;g__NCBI_UNKNOWN;s__[Eubacterium] infirmum
SGB_801	4	kSGB	0	2	45243.5.patric	d__Bacteria;p__Bacteroidota;c__Bacteroidia;o__Flavobacteriales;f__Flavobacteriaceae;g__Capnocytophaga;s__Capnocytophaga haemolytica	d__Bacteria;p__Bacteroidota;c__Bacteroidia;o__Flavobacteriales;f__Flavobacteriaceae;g__Capnocytophaga;s__Capnocytophaga haemolytica	d__Bacteria;p__Bacteroidetes;c__Bacteroidia;o__Flavobacteriales;f__Flavobacteriaceae;g__NCBI_UNKNOWN;s__NCBI_UNKNOWN
SGB_802	1	kSGB	0	1	SEQF1089	d__Bacteria;p__Campylobacterota;c__Campylobacteria;o__Campylobacterales;f__Campylobacteraceae;g__Campylobacter_A;s__Campylobacter_A rectus	d__Bacteria;p__Campylobacterota;c__Campylobacteria;o__Campylobacterales;f__Campylobacteraceae;g__Campylobacter_A;s__Campylobacter_A rectus	d__Bacteria;p__Proteobacteria;c__Epsilonproteobacteria;o__Campylobacterales;f__Campylobacteraceae;g__Campylobacter;s__Campylobacter rectus
SGB_803	4	kSGB	3	4	RSZYD18187210_A_saliva.metaspades.bin.42	d__Bacteria;p__Bacteroidota;c__Bacteroidia;o__Bacteroidales;f__Bacteroidaceae;g__Prevotella;s__	d__Bacteria;p__Bacteroidota;c__Bacteroidia;o__Bacteroidales;f__Bacteroidaceae;g__Prevotella;s__	d__Bacteria;p__Bacteroidetes;c__Bacteroidia;o__Bacteroidales;f__Prevotellaceae;g__Prevotella;s__
SGB_804	1	kSGB	0	1	HMP_2012__SRS024377__bin_4	d__Bacteria;p__Firmicutes;c__Bacilli;o__Lactobacillales;f__Streptococcaceae;g__Streptococcus;s__	d__Bacteria;p__Firmicutes;c__Bacilli;o__Lactobacillales;f__Streptococcaceae;g__Streptococcus;s__	d__Bacteria;p__Firmicutes;c__Bacilli;o__Lactobacillales;f__Streptococcaceae;g__Streptococcus;s__
SGB_805	1	kSGB	0	1	CM_periimplantitis__SP_105SPI_T016__bin_4	d__Bacteria;p__Firmicutes;c__Bacilli;o__Lactobacillales;f__Streptococcaceae;g__Streptococcus;s__	d__Bacteria;p__Firmicutes;c__Bacilli;o__Lactobacillales;f__Streptococcaceae;g__Streptococcus;s__	d__Bacteria;p__Firmicutes;c__Bacilli;o__Lactobacillales;f__Streptococcaceae;g__Streptococcus;s__
SGB_806	1	kSGB	0	1	HMP_2012__SRS063932__bin_76	d__Bacteria;p__Firmicutes;c__Bacilli;o__Lactobacillales;f__Streptococcaceae;g__Streptococcus;s__	d__Bacteria;p__Firmicutes;c__Bacilli;o__Lactobacillales;f__Streptococcaceae;g__Streptococcus;s__	d__Bacteria;p__Firmicutes;c__Bacilli;o__Lactobacillales;f__Streptococcaceae;g__Streptococcus;s__
SGB_807	3	kSGB	1	3	HMP_2012__SRS013170__bin_2	d__Bacteria;p__Patescibacteria;c__Saccharimonadia;o__Saccharimonadales;f__Saccharimonadaceae;g__TM7x;s__	d__Bacteria;p__Patescibacteria;c__Saccharimonadia;o__Saccharimonadales;f__Saccharimonadaceae;g__TM7x;s__	d__Bacteria;p__Candidatus Nomurabacteria;c__NCBI_UNKNOWN;o__NCBI_UNKNOWN;f__NCBI_UNKNOWN;g__NCBI_UNKNOWN;s__
SGB_808	2	kSGB	0	1	SEQF2915	d__Bacteria;p__Actinobacteriota;c__Actinobacteria;o__Mycobacteriales;f__Mycobacteriaceae;g__Corynebacterium;s__Corynebacterium appendicis	d__Bacteria;p__Actinobacteriota;c__Actinobacteria;o__Mycobacteriales;f__Mycobacteriaceae;g__Corynebacterium;s__Corynebacterium appendicis	d__Bacteria;p__Actinobacteria;c__Actinobacteria;o__Corynebacteriales;f__Corynebacteriaceae;g__Corynebacterium;s__NCBI_UNKNOWN
SGB_809	2	kSGB	1	2	CM_periimplantitis__SP_344SPT_T016__bin_9	d__Bacteria;p__Campylobacterota;c__Campylobacteria;o__Campylobacterales;f__Campylobacteraceae;g__Campylobacter_A;s__	d__Bacteria;p__Campylobacterota;c__Campylobacteria;o__Campylobacterales;f__Campylobacteraceae;g__Campylobacter_A;s__	d__Bacteria;p__Proteobacteria;c__Epsilonproteobacteria;o__Campylobacterales;f__Campylobacteraceae;g__Campylobacter;s__
SGB_810	3	kSGB	0	1	SEQF2217	d__Bacteria;p__Firmicutes;c__Bacilli;o__Lactobacillales;f__Streptococcaceae;g__Streptococcus;s__Streptococcus mitis_AP	d__Bacteria;p__Firmicutes;c__Bacilli;o__Lactobacillales;f__Streptococcaceae;g__Streptococcus;s__Streptococcus mitis_AP	d__Bacteria;p__Firmicutes;c__Bacilli;o__Lactobacillales;f__Streptococcaceae;g__Streptococcus;s__Streptococcus mitis
SGB_811	4	kSGB	1	2	908937.9.patric	d__Bacteria;p__Bacteroidota;c__Bacteroidia;o__Bacteroidales;f__Bacteroidaceae;g__Prevotella;s__Prevotella seregens	d__Bacteria;p__Bacteroidota;c__Bacteroidia;o__Bacteroidales;f__Bacteroidaceae;g__Prevotella;s__Prevotella seregens	d__Bacteria;p__Bacteroidetes;c__Bacteroidia;o__Bacteroidales;f__Prevotellaceae;g__Prevotella;s__Prevotella dentalis
SGB_812	1	kSGB	0	1	HMP_2012__SRS024375__bin_40	d__Bacteria;p__Patescibacteria;c__Saccharimonadia;o__Saccharimonadales;f__Saccharimonadaceae;g__;s__	d__Bacteria;p__Patescibacteria;c__Saccharimonadia;o__Saccharimonadales;f__Saccharimonadaceae;g__;s__	d__Bacteria;p__Candidatus Nomurabacteria;c__NCBI_UNKNOWN;o__NCBI_UNKNOWN;f__NCBI_UNKNOWN;g__;s__
SGB_813	1	kSGB	0	1	HMP_2012__SRS016331__bin_19	d__Bacteria;p__Patescibacteria;c__Saccharimonadia;o__Saccharimonadales;f__Saccharimonadaceae;g__TM7x;s__	d__Bacteria;p__Patescibacteria;c__Saccharimonadia;o__Saccharimonadales;f__Saccharimonadaceae;g__TM7x;s__	d__Bacteria;p__Candidatus Nomurabacteria;c__NCBI_UNKNOWN;o__NCBI_UNKNOWN;f__NCBI_UNKNOWN;g__NCBI_UNKNOWN;s__
SGB_814	1	kSGB	0	1	HMP_2012__SRS024144__bin_12	d__Bacteria;p__Patescibacteria;c__Saccharimonadia;o__Saccharimonadales;f__Saccharimonadaceae;g__Saccharimonas;s__	d__Bacteria;p__Patescibacteria;c__Saccharimonadia;o__Saccharimonadales;f__Saccharimonadaceae;g__Saccharimonas;s__	d__Bacteria;p__Candidatus Nomurabacteria;c__NCBI_UNKNOWN;o__NCBI_UNKNOWN;f__NCBI_UNKNOWN;g__Candidatus Saccharimonas;s__
SGB_815	2	kSGB	0	1	1366050.3.patric	d__Bacteria;p__Proteobacteria;c__Gammaproteobacteria;o__Burkholderiales;f__Burkholderiaceae;g__Cupriavidus;s__Cupriavidus pickettii	d__Bacteria;p__Proteobacteria;c__Gammaproteobacteria;o__Burkholderiales;f__Burkholderiaceae;g__Cupriavidus;s__Cupriavidus pickettii	d__Bacteria;p__Proteobacteria;c__Gammaproteobacteria;o__Burkholderiales;f__Burkholderiaceae;g__Ralstonia;s__Ralstonia pickettii
SGB_816	5	kSGB	1	3	626369.3.patric	d__Bacteria;p__Firmicutes;c__Bacilli;o__Lactobacillales;f__Aerococcaceae;g__Granulicatella;s__Granulicatella elegans	d__Bacteria;p__Firmicutes;c__Bacilli;o__Lactobacillales;f__Aerococcaceae;g__Granulicatella;s__Granulicatella elegans	d__Bacteria;p__Firmicutes;c__Bacilli;o__Lactobacillales;f__Carnobacteriaceae;g__Streptococcus;s__NCBI_UNKNOWN
SGB_817	3	kSGB	1	1	RSZYD18187982_A_saliva.metaspades.bin.115	d__Bacteria;p__Firmicutes_A;c__Clostridia;o__Oscillospirales;f__Oscillospiraceae;g__CAG-170;s__	d__Bacteria;p__Firmicutes;c__Clostridia;o__Oscillospirales;f__Oscillospiraceae;g__CAG-170;s__	d__Bacteria;p__Proteobacteria;c__Clostridia;o__Lactobacillales;f__Oscillospiraceae;g__NCBI_UNKNOWN;s__
SGB_818	1	kSGB	0	1	HMP_2012__SRS047113__bin_76	d__Bacteria;p__Campylobacterota;c__Campylobacteria;o__Campylobacterales;f__Campylobacteraceae;g__Campylobacter_A;s__	d__Bacteria;p__Campylobacterota;c__Campylobacteria;o__Campylobacterales;f__Campylobacteraceae;g__Campylobacter_A;s__	d__Bacteria;p__Proteobacteria;c__Epsilonproteobacteria;o__Campylobacterales;f__Campylobacteraceae;g__Campylobacter;s__
SGB_819	1	kSGB	0	1	HMP_2012__SRS024289__bin_32	d__Bacteria;p__Bacteroidota;c__Bacteroidia;o__Bacteroidales;f__Bacteroidaceae;g__Prevotella;s__	d__Bacteria;p__Bacteroidota;c__Bacteroidia;o__Bacteroidales;f__Bacteroidaceae;g__Prevotella;s__	d__Bacteria;p__Bacteroidetes;c__Bacteroidia;o__Bacteroidales;f__Prevotellaceae;g__Prevotella;s__
SGB_820	1	kSGB	0	1	HMP_2012__SRS014476__bin_33	d__Bacteria;p__Fusobacteriota;c__Fusobacteriia;o__Fusobacteriales;f__Leptotrichiaceae;g__Leptotrichia_A;s__Leptotrichia_A sp001274535	d__Bacteria;p__Fusobacteriota;c__Fusobacteriia;o__Fusobacteriales;f__Leptotrichiaceae;g__Leptotrichia_A;s__Leptotrichia_A sp001274535	d__Bacteria;p__Fusobacteria;c__Fusobacteriia;o__Fusobacteriales;f__NCBI_UNKNOWN;g__Leptotrichia;s__NCBI_UNKNOWN
SGB_821	1	kSGB	0	1	HMP_2012__SRS016746__bin_13	d__Bacteria;p__Proteobacteria;c__Gammaproteobacteria;o__Burkholderiales;f__Neisseriaceae;g__Eikenella;s__Eikenella corrodens	d__Bacteria;p__Proteobacteria;c__Gammaproteobacteria;o__Burkholderiales;f__Neisseriaceae;g__Eikenella;s__Eikenella corrodens	d__Bacteria;p__Proteobacteria;c__Gammaproteobacteria;o__Burkholderiales;f__Neisseriaceae;g__NCBI_UNKNOWN;s__NCBI_UNKNOWN
SGB_822	3	kSGB	0	1	575609.3.patric	d__Bacteria;p__Firmicutes_A;c__Clostridia;o__Tissierellales;f__Peptoniphilaceae;g__Anaerosphaera;s__Anaerosphaera sp000468535	d__Bacteria;p__Firmicutes;c__Clostridia;o__Tissierellales;f__Peptoniphilaceae;g__Anaerosphaera;s__Anaerosphaera sp000468535	d__Bacteria;p__Proteobacteria;c__Clostridia;o__Tissierellales;f__Peptoniphilaceae;g__Anaerosphaera;s__NCBI_UNKNOWN
SGB_823	1	kSGB	0	1	HMP_2012__SRS011152__bin_19	d__Bacteria;p__Patescibacteria;c__Saccharimonadia;o__Saccharimonadales;f__Saccharimonadaceae;g__TM7x;s__	d__Bacteria;p__Patescibacteria;c__Saccharimonadia;o__Saccharimonadales;f__Saccharimonadaceae;g__TM7x;s__	d__Bacteria;p__Candidatus Nomurabacteria;c__NCBI_UNKNOWN;o__NCBI_UNKNOWN;f__NCBI_UNKNOWN;g__NCBI_UNKNOWN;s__
SGB_824	1	kSGB	0	1	HMP_2012__SRS015574__bin_10	d__Bacteria;p__Proteobacteria;c__Gammaproteobacteria;o__Burkholderiales;f__Neisseriaceae;g__Kingella_B;s__	d__Bacteria;p__Proteobacteria;c__Gammaproteobacteria;o__Burkholderiales;f__Neisseriaceae;g__Kingella_B;s__	d__Bacteria;p__Proteobacteria;c__Gammaproteobacteria;o__Burkholderiales;f__Neisseriaceae;g__Kingella;s__
SGB_825	1	kSGB	0	1	SEQF2723	d__Bacteria;p__Patescibacteria;c__Saccharimonadia;o__Saccharimonadales;f__Saccharimonadaceae;g__UBA6022;s__	d__Bacteria;p__Patescibacteria;c__Saccharimonadia;o__Saccharimonadales;f__Saccharimonadaceae;g__UBA6022;s__	d__Bacteria;p__Candidatus Nomurabacteria;c__NCBI_UNKNOWN;o__NCBI_UNKNOWN;f__NCBI_UNKNOWN;g__NCBI_UNKNOWN;s__
SGB_826	3	kSGB	2	3	RDPYD18089026_A_togue.metaspades.bin.76	d__Bacteria;p__Patescibacteria;c__Saccharimonadia;o__Saccharimonadales;f__Saccharimonadaceae;g__;s__	d__Bacteria;p__Patescibacteria;c__Saccharimonadia;o__Saccharimonadales;f__Saccharimonadaceae;g__;s__	d__Bacteria;p__Candidatus Nomurabacteria;c__NCBI_UNKNOWN;o__NCBI_UNKNOWN;f__NCBI_UNKNOWN;g__;s__
SGB_827	2	kSGB	0	1	SEQF2737	d__Bacteria;p__Patescibacteria;c__Paceibacteria;o__UBA9983_A;f__UBA9973;g__UBA8515;s__UBA8515 sp000505065	d__Bacteria;p__Patescibacteria;c__Paceibacteria;o__UBA9983_A;f__UBA9973;g__UBA8515;s__UBA8515 sp000505065	d__Bacteria;p__Candidatus Nomurabacteria;c__NCBI_UNKNOWN;o__NCBI_UNKNOWN;f__NCBI_UNKNOWN;g__NCBI_UNKNOWN;s__NCBI_UNKNOWN
SGB_828	1	kSGB	0	1	HMP_2012__SRS023617__bin_56	d__Bacteria;p__Patescibacteria;c__Saccharimonadia;o__Saccharimonadales;f__Saccharimonadaceae;g__;s__	d__Bacteria;p__Patescibacteria;c__Saccharimonadia;o__Saccharimonadales;f__Saccharimonadaceae;g__;s__	d__Bacteria;p__Candidatus Nomurabacteria;c__NCBI_UNKNOWN;o__NCBI_UNKNOWN;f__NCBI_UNKNOWN;g__;s__
SGB_829	1	kSGB	0	1	CM_periimplantitis__SP_386SPT_T016__bin_21	d__Bacteria;p__Firmicutes;c__Bacilli;o__Lactobacillales;f__Streptococcaceae;g__Streptococcus;s__Streptococcus oralis	d__Bacteria;p__Firmicutes;c__Bacilli;o__Lactobacillales;f__Streptococcaceae;g__Streptococcus;s__Streptococcus oralis	d__Bacteria;p__Firmicutes;c__Bacilli;o__Lactobacillales;f__Streptococcaceae;g__Streptococcus;s__Streptococcus oralis
SGB_830	2	kSGB	0	1	1423766.4.patric	d__Bacteria;p__Firmicutes;c__Bacilli;o__Lactobacillales;f__Lactobacillaceae;g__Lactobacillus_G;s__Lactobacillus_G kisonensis	d__Bacteria;p__Firmicutes;c__Bacilli;o__Lactobacillales;f__Lactobacillaceae;g__Lactobacillus_G;s__Lactobacillus_G kisonensis	d__Bacteria;p__Firmicutes;c__Bacilli;o__Lactobacillales;f__Lactobacillaceae;g__Lactobacillus;s__Lactobacillus kisonensis
SGB_831	4	kSGB	1	2	SEQF1879	d__Bacteria;p__Fusobacteriota;c__Fusobacteriia;o__Fusobacteriales;f__Fusobacteriaceae;g__Fusobacterium;s__Fusobacterium sp000235465	d__Bacteria;p__Fusobacteriota;c__Fusobacteriia;o__Fusobacteriales;f__Fusobacteriaceae;g__Fusobacterium;s__Fusobacterium sp000235465	d__Bacteria;p__Fusobacteria;c__Fusobacteriia;o__Fusobacteriales;f__Fusobacteriaceae;g__Fusobacterium;s__NCBI_UNKNOWN
SGB_832	1	kSGB	0	1	SEQF1707	d__Bacteria;p__Proteobacteria;c__Gammaproteobacteria;o__Enterobacterales;f__Pasteurellaceae;g__Aggregatibacter;s__Aggregatibacter actinomycetemcomitans	d__Bacteria;p__Proteobacteria;c__Gammaproteobacteria;o__Enterobacterales;f__Pasteurellaceae;g__Aggregatibacter;s__Aggregatibacter actinomycetemcomitans	d__Bacteria;p__Proteobacteria;c__Gammaproteobacteria;o__Enterobacterales;f__NCBI_UNKNOWN;g__NCBI_UNKNOWN;s__Aggregatibacter actinomycetemcomitans
SGB_833	2	kSGB	1	2	SZAXPI018396-36_RA_saliva.metaspades.bin.86	d__Bacteria;p__Patescibacteria;c__Saccharimonadia;o__Saccharimonadales;f__Saccharimonadaceae;g__Saccharimonas;s__	d__Bacteria;p__Patescibacteria;c__Saccharimonadia;o__Saccharimonadales;f__Saccharimonadaceae;g__Saccharimonas;s__	d__Bacteria;p__Candidatus Nomurabacteria;c__NCBI_UNKNOWN;o__NCBI_UNKNOWN;f__NCBI_UNKNOWN;g__Candidatus Saccharimonas;s__
SGB_834	1	kSGB	0	1	HMP_2012__SRS022530__bin_5	d__Bacteria;p__Patescibacteria;c__Saccharimonadia;o__Saccharimonadales;f__Saccharimonadaceae;g__;s__	d__Bacteria;p__Patescibacteria;c__Saccharimonadia;o__Saccharimonadales;f__Saccharimonadaceae;g__;s__	d__Bacteria;p__Candidatus Nomurabacteria;c__NCBI_UNKNOWN;o__NCBI_UNKNOWN;f__NCBI_UNKNOWN;g__;s__
SGB_835	1	kSGB	0	1	HMP_2012__SRS019028__bin_60	d__Bacteria;p__Fusobacteriota;c__Fusobacteriia;o__Fusobacteriales;f__Fusobacteriaceae;g__Fusobacterium;s__	d__Bacteria;p__Fusobacteriota;c__Fusobacteriia;o__Fusobacteriales;f__Fusobacteriaceae;g__Fusobacterium;s__	d__Bacteria;p__Fusobacteria;c__Fusobacteriia;o__Fusobacteriales;f__Fusobacteriaceae;g__Fusobacterium;s__
SGB_836	1	kSGB	0	1	SEQF1284	d__Bacteria;p__Proteobacteria;c__Alphaproteobacteria;o__Rhizobiales;f__Rhizobiaceae;g__Ochrobactrum;s__Ochrobactrum anthropi	d__Bacteria;p__Proteobacteria;c__Alphaproteobacteria;o__Rhizobiales;f__Rhizobiaceae;g__Ochrobactrum;s__Ochrobactrum anthropi	d__Bacteria;p__Proteobacteria;c__Alphaproteobacteria;o__Rhizobiales;f__Brucellaceae;g__Ochrobactrum;s__Ochrobactrum anthropi
SGB_837	1	kSGB	0	1	HMP_2012__SRS058808__bin_24	d__Bacteria;p__Patescibacteria;c__Saccharimonadia;o__Saccharimonadales;f__Saccharimonadaceae;g__;s__	d__Bacteria;p__Patescibacteria;c__Saccharimonadia;o__Saccharimonadales;f__Saccharimonadaceae;g__;s__	d__Bacteria;p__Candidatus Nomurabacteria;c__NCBI_UNKNOWN;o__NCBI_UNKNOWN;f__NCBI_UNKNOWN;g__;s__
SGB_838	1	kSGB	0	1	HMP_2012__SRS014107__bin_4	d__Bacteria;p__Bacteroidota;c__Bacteroidia;o__Bacteroidales;f__Bacteroidaceae_A;g__Bacteroides_D;s__	d__Bacteria;p__Bacteroidota;c__Bacteroidia;o__Bacteroidales;f__Bacteroidaceae;g__Bacteroides_D;s__	d__Bacteria;p__Bacteroidetes;c__Bacteroidia;o__Bacteroidales;f__Bacteroidaceae;g__Bacteroides;s__
SGB_839	1	kSGB	0	1	HMP_2012__SRS049389__bin_18	d__Bacteria;p__Bacteroidota;c__Bacteroidia;o__Bacteroidales;f__Bacteroidaceae_A;g__;s__	d__Bacteria;p__Bacteroidota;c__Bacteroidia;o__Bacteroidales;f__Bacteroidaceae;g__;s__	d__Bacteria;p__Bacteroidetes;c__Bacteroidia;o__Bacteroidales;f__Bacteroidaceae;g__;s__
SGB_840	1	kSGB	0	1	HMP_2012__SRS016039__bin_11	d__Bacteria;p__Firmicutes;c__Bacilli;o__Lactobacillales;f__Streptococcaceae;g__Streptococcus;s__	d__Bacteria;p__Firmicutes;c__Bacilli;o__Lactobacillales;f__Streptococcaceae;g__Streptococcus;s__	d__Bacteria;p__Firmicutes;c__Bacilli;o__Lactobacillales;f__Streptococcaceae;g__Streptococcus;s__
SGB_841	3	kSGB	0	1	GCF_900460955.1_51726_F01_genomic	d__Bacteria;p__Proteobacteria;c__Gammaproteobacteria;o__Cardiobacteriales;f__Cardiobacteriaceae;g__Cardiobacterium;s__Cardiobacterium valvarum	d__Bacteria;p__Proteobacteria;c__Gammaproteobacteria;o__Cardiobacteriales;f__Cardiobacteriaceae;g__Cardiobacterium;s__Cardiobacterium valvarum	d__Bacteria;p__Proteobacteria;c__Gammaproteobacteria;o__NCBI_UNKNOWN;f__NCBI_UNKNOWN;g__NCBI_UNKNOWN;s__NCBI_UNKNOWN
SGB_842	1	kSGB	0	1	HMP_2012__SRS077738__bin_5	d__Bacteria;p__Firmicutes;c__Bacilli;o__Staphylococcales;f__Gemellaceae;g__Gemella;s__	d__Bacteria;p__Firmicutes;c__Bacilli;o__Staphylococcales;f__Gemellaceae;g__Gemella;s__	d__Bacteria;p__Firmicutes;c__Bacilli;o__Bacillales;f__Streptococcaceae;g__Gemella;s__
SGB_843	1	kSGB	0	1	HMP_2012__SRS022149__bin_14	d__Bacteria;p__Patescibacteria;c__Saccharimonadia;o__Saccharimonadales;f__Saccharimonadaceae;g__TM7x;s__	d__Bacteria;p__Patescibacteria;c__Saccharimonadia;o__Saccharimonadales;f__Saccharimonadaceae;g__TM7x;s__	d__Bacteria;p__Candidatus Nomurabacteria;c__NCBI_UNKNOWN;o__NCBI_UNKNOWN;f__NCBI_UNKNOWN;g__NCBI_UNKNOWN;s__
SGB_844	1	kSGB	0	1	SEQF2725	d__Bacteria;p__Patescibacteria;c__Gracilibacteria;o__BD1-5;f__UBA6164;g__UBA6489;s__	d__Bacteria;p__Patescibacteria;c__Gracilibacteria;o__BD1-5;f__UBA6164;g__UBA6489;s__	d__Bacteria;p__Candidatus Nomurabacteria;c__Candidatus Peribacteria;o__NCBI_UNKNOWN;f__NCBI_UNKNOWN;g__NCBI_UNKNOWN;s__
SGB_845	1	kSGB	0	1	HMP_2012__SRS024557__bin_1	d__Bacteria;p__Firmicutes;c__Bacilli;o__Lactobacillales;f__Streptococcaceae;g__Streptococcus;s__	d__Bacteria;p__Firmicutes;c__Bacilli;o__Lactobacillales;f__Streptococcaceae;g__Streptococcus;s__	d__Bacteria;p__Firmicutes;c__Bacilli;o__Lactobacillales;f__Streptococcaceae;g__Streptococcus;s__
SGB_846	1	kSGB	0	1	HMP_2012__SRS022149__bin_31	d__Bacteria;p__Firmicutes_A;c__Clostridia;o__Lachnospirales;f__Vallitaleaceae;g__W11650;s__	d__Bacteria;p__Firmicutes;c__Clostridia;o__Lachnospirales;f__Vallitaleaceae;g__W11650;s__	d__Bacteria;p__Proteobacteria;c__Clostridia;o__Clostridiales;f__Defluviitaleaceae;g__NCBI_UNKNOWN;s__
SGB_847	2	kSGB	0	1	SEQF2002	d__Bacteria;p__Firmicutes;c__Bacilli;o__Lactobacillales;f__Streptococcaceae;g__Streptococcus;s__Streptococcus mitis_H	d__Bacteria;p__Firmicutes;c__Bacilli;o__Lactobacillales;f__Streptococcaceae;g__Streptococcus;s__Streptococcus mitis_H	d__Bacteria;p__Firmicutes;c__Bacilli;o__Lactobacillales;f__Streptococcaceae;g__Streptococcus;s__Streptococcus mitis
SGB_848	4	kSGB	3	4	RSZAXPI002323-35_RAH_dental.metaspades.bin.28	d__Bacteria;p__Patescibacteria;c__Saccharimonadia;o__Saccharimonadales;f__Saccharimonadaceae;g__Saccharimonas;s__	d__Bacteria;p__Patescibacteria;c__Saccharimonadia;o__Saccharimonadales;f__Saccharimonadaceae;g__Saccharimonas;s__	d__Bacteria;p__Candidatus Nomurabacteria;c__NCBI_UNKNOWN;o__NCBI_UNKNOWN;f__NCBI_UNKNOWN;g__Candidatus Saccharimonas;s__
SGB_849	1	kSGB	0	1	SEQF1474	d__Bacteria;p__Synergistota;c__Synergistia;o__Synergistales;f__Dethiosulfovibrionaceae;g__Pyramidobacter;s__Pyramidobacter piscolens	d__Bacteria;p__Synergistota;c__Synergistia;o__Synergistales;f__Dethiosulfovibrionaceae;g__Pyramidobacter;s__Pyramidobacter piscolens	d__Bacteria;p__Synergistetes;c__Synergistia;o__Synergistales;f__Synergistaceae;g__NCBI_UNKNOWN;s__NCBI_UNKNOWN
SGB_850	1	kSGB	0	1	HMP_2012__SRS016037__bin_24	d__Bacteria;p__Patescibacteria;c__Saccharimonadia;o__Saccharimonadales;f__Saccharimonadaceae;g__;s__	d__Bacteria;p__Patescibacteria;c__Saccharimonadia;o__Saccharimonadales;f__Saccharimonadaceae;g__;s__	d__Bacteria;p__Candidatus Nomurabacteria;c__NCBI_UNKNOWN;o__NCBI_UNKNOWN;f__NCBI_UNKNOWN;g__;s__
SGB_851	4	kSGB	1	1	QinN_2014__LD-93__bin_11	d__Bacteria;p__Bacteroidota;c__Bacteroidia;o__Bacteroidales;f__Bacteroidaceae;g__Prevotella;s__	d__Bacteria;p__Bacteroidota;c__Bacteroidia;o__Bacteroidales;f__Bacteroidaceae;g__Prevotella;s__	d__Bacteria;p__Bacteroidetes;c__Bacteroidia;o__Bacteroidales;f__Prevotellaceae;g__Prevotella;s__
SGB_852	3	kSGB	0	1	GCF_000287695.1_EspAS15v1.0_genomic	d__Bacteria;p__Firmicutes_A;c__Clostridia;o__Peptostreptococcales;f__Filifactoraceae;g__Peptoanaerobacter;s__Peptoanaerobacter yurii_B	d__Bacteria;p__Firmicutes;c__Clostridia;o__Peptostreptococcales;f__Filifactoraceae;g__Peptoanaerobacter;s__Peptoanaerobacter yurii_B	d__Bacteria;p__Proteobacteria;c__Clostridia;o__Clostridiales;f__Peptostreptococcaceae;g__NCBI_UNKNOWN;s__[Eubacterium] yurii
SGB_853	1	kSGB	0	1	HMP_2012__SRS051930__bin_19	d__Bacteria;p__Campylobacterota;c__Campylobacteria;o__Campylobacterales;f__Campylobacteraceae;g__Campylobacter_A;s__	d__Bacteria;p__Campylobacterota;c__Campylobacteria;o__Campylobacterales;f__Campylobacteraceae;g__Campylobacter_A;s__	d__Bacteria;p__Proteobacteria;c__Epsilonproteobacteria;o__Campylobacterales;f__Campylobacteraceae;g__Campylobacter;s__
SGB_854	2	kSGB	0	1	SEQF2764	d__Bacteria;p__Proteobacteria;c__Alphaproteobacteria;o__Rhizobiales;f__Rhizobiaceae;g__Mesorhizobium;s__Mesorhizobium erdmanii	d__Bacteria;p__Proteobacteria;c__Alphaproteobacteria;o__Rhizobiales;f__Rhizobiaceae;g__Mesorhizobium;s__Mesorhizobium erdmanii	d__Bacteria;p__Proteobacteria;c__Alphaproteobacteria;o__Rhizobiales;f__Brucellaceae;g__Mesorhizobium;s__Mesorhizobium loti
SGB_855	1	kSGB	0	1	HMP_2012__SRS011343__bin_5	d__Bacteria;p__Patescibacteria;c__Saccharimonadia;o__Saccharimonadales;f__Saccharimonadaceae;g__;s__	d__Bacteria;p__Patescibacteria;c__Saccharimonadia;o__Saccharimonadales;f__Saccharimonadaceae;g__;s__	d__Bacteria;p__Candidatus Nomurabacteria;c__NCBI_UNKNOWN;o__NCBI_UNKNOWN;f__NCBI_UNKNOWN;g__;s__
SGB_856	1	kSGB	0	1	HMP_2012__SRS049268__bin_27	d__Bacteria;p__Patescibacteria;c__Saccharimonadia;o__Saccharimonadales;f__Saccharimonadaceae;g__TM7x;s__	d__Bacteria;p__Patescibacteria;c__Saccharimonadia;o__Saccharimonadales;f__Saccharimonadaceae;g__TM7x;s__	d__Bacteria;p__Candidatus Nomurabacteria;c__NCBI_UNKNOWN;o__NCBI_UNKNOWN;f__NCBI_UNKNOWN;g__NCBI_UNKNOWN;s__
SGB_857	1	kSGB	0	1	HMP_2012__SRS053917__bin_39	d__Bacteria;p__Campylobacterota;c__Campylobacteria;o__Campylobacterales;f__Campylobacteraceae;g__Campylobacter_A;s__	d__Bacteria;p__Campylobacterota;c__Campylobacteria;o__Campylobacterales;f__Campylobacteraceae;g__Campylobacter_A;s__	d__Bacteria;p__Proteobacteria;c__Epsilonproteobacteria;o__Campylobacterales;f__Campylobacteraceae;g__Campylobacter;s__
SGB_858	3	kSGB	0	1	GCF_001026885.1_ASM102688v1_genomic	d__Bacteria;p__Proteobacteria;c__Gammaproteobacteria;o__Burkholderiales;f__Burkholderiaceae;g__Variovorax;s__Variovorax paradoxus_E	d__Bacteria;p__Proteobacteria;c__Gammaproteobacteria;o__Burkholderiales;f__Burkholderiaceae;g__Variovorax;s__Variovorax paradoxus_E	d__Bacteria;p__Proteobacteria;c__Gammaproteobacteria;o__Burkholderiales;f__Burkholderiaceae;g__Variovorax;s__Variovorax paradoxus
SGB_859	1	kSGB	0	1	HMP_2012__SRS020222__bin_1	d__Bacteria;p__Firmicutes;c__Bacilli;o__Lactobacillales;f__Streptococcaceae;g__Streptococcus;s__	d__Bacteria;p__Firmicutes;c__Bacilli;o__Lactobacillales;f__Streptococcaceae;g__Streptococcus;s__	d__Bacteria;p__Firmicutes;c__Bacilli;o__Lactobacillales;f__Streptococcaceae;g__Streptococcus;s__
SGB_860	1	kSGB	0	1	HMP_2012__SRS024087__bin_3	d__Bacteria;p__Firmicutes_A;c__Clostridia;o__Lachnospirales;f__Lachnospiraceae;g__;s__	d__Bacteria;p__Firmicutes;c__Clostridia;o__Lachnospirales;f__Lachnospiraceae;g__;s__	d__Bacteria;p__Proteobacteria;c__Clostridia;o__Clostridiales;f__Lachnospiraceae;g__;s__
SGB_861	1	kSGB	0	1	HMP_2012__SRS017080__bin_9	d__Bacteria;p__Firmicutes;c__Bacilli;o__Lactobacillales;f__Streptococcaceae;g__Streptococcus;s__	d__Bacteria;p__Firmicutes;c__Bacilli;o__Lactobacillales;f__Streptococcaceae;g__Streptococcus;s__	d__Bacteria;p__Firmicutes;c__Bacilli;o__Lactobacillales;f__Streptococcaceae;g__Streptococcus;s__
SGB_862	1	kSGB	0	1	HMP_2012__SRS017139__bin_8	d__Bacteria;p__Campylobacterota;c__Campylobacteria;o__Campylobacterales;f__Campylobacteraceae;g__Campylobacter_A;s__	d__Bacteria;p__Campylobacterota;c__Campylobacteria;o__Campylobacterales;f__Campylobacteraceae;g__Campylobacter_A;s__	d__Bacteria;p__Proteobacteria;c__Epsilonproteobacteria;o__Campylobacterales;f__Campylobacteraceae;g__Campylobacter;s__
SGB_863	1	kSGB	0	1	HMP_2012__SRS011310__bin_14	d__Bacteria;p__Firmicutes;c__Bacilli;o__Lactobacillales;f__Streptococcaceae;g__Streptococcus;s__	d__Bacteria;p__Firmicutes;c__Bacilli;o__Lactobacillales;f__Streptococcaceae;g__Streptococcus;s__	d__Bacteria;p__Firmicutes;c__Bacilli;o__Lactobacillales;f__Streptococcaceae;g__Streptococcus;s__
SGB_864	2	kSGB	0	1	477228.3.patric	d__Bacteria;p__Proteobacteria;c__Gammaproteobacteria;o__Pseudomonadales;f__Pseudomonadaceae;g__Pseudomonas_A;s__Pseudomonas_A stutzeri_C	d__Bacteria;p__Proteobacteria;c__Gammaproteobacteria;o__Pseudomonadales;f__Pseudomonadaceae;g__Pseudomonas_A;s__Pseudomonas_A stutzeri_C	d__Bacteria;p__Proteobacteria;c__Gammaproteobacteria;o__Pseudomonadales;f__Pseudomonadaceae;g__Pseudomonas;s__Pseudomonas stutzeri
SGB_865	1	kSGB	0	1	HMP_2012__SRS018591__bin_41	d__Bacteria;p__Patescibacteria;c__Saccharimonadia;o__Saccharimonadales;f__Saccharimonadaceae;g__;s__	d__Bacteria;p__Patescibacteria;c__Saccharimonadia;o__Saccharimonadales;f__Saccharimonadaceae;g__;s__	d__Bacteria;p__Candidatus Nomurabacteria;c__NCBI_UNKNOWN;o__NCBI_UNKNOWN;f__NCBI_UNKNOWN;g__;s__
SGB_866	1	kSGB	0	1	HMP_2012__SRS047113__bin_67	d__Bacteria;p__Campylobacterota;c__Campylobacteria;o__Campylobacterales;f__Campylobacteraceae;g__Campylobacter_B;s__	d__Bacteria;p__Campylobacterota;c__Campylobacteria;o__Campylobacterales;f__Campylobacteraceae;g__Campylobacter_B;s__	d__Bacteria;p__Proteobacteria;c__Epsilonproteobacteria;o__Campylobacterales;f__Campylobacteraceae;g__Campylobacter;s__
SGB_867	4	kSGB	3	4	RSZAXPI002312-21_RAH_dental.metaspades.bin.53	d__Bacteria;p__Firmicutes;c__Bacilli;o__Lactobacillales;f__Aerococcaceae;g__Granulicatella;s__	d__Bacteria;p__Firmicutes;c__Bacilli;o__Lactobacillales;f__Aerococcaceae;g__Granulicatella;s__	d__Bacteria;p__Firmicutes;c__Bacilli;o__Lactobacillales;f__Carnobacteriaceae;g__Streptococcus;s__
SGB_868	4	kSGB	0	1	GCF_900445205.1_52223_B01_genomic	d__Bacteria;p__Firmicutes;c__Bacilli;o__Lactobacillales;f__Carnobacteriaceae;g__Alloiococcus;s__Alloiococcus otitis	d__Bacteria;p__Firmicutes;c__Bacilli;o__Lactobacillales;f__Carnobacteriaceae;g__Alloiococcus;s__Alloiococcus otitis	d__Bacteria;p__Firmicutes;c__Bacilli;o__Lactobacillales;f__Carnobacteriaceae;g__NCBI_UNKNOWN;s__NCBI_UNKNOWN
SGB_869	1	kSGB	0	1	HMP_2012__SRS014691__bin_2	d__Bacteria;p__Bacteroidota;c__Bacteroidia;o__Bacteroidales;f__Porphyromonadaceae;g__Porphyromonas;s__	d__Bacteria;p__Bacteroidota;c__Bacteroidia;o__Bacteroidales;f__Porphyromonadaceae;g__Porphyromonas;s__	d__Bacteria;p__Bacteroidetes;c__Bacteroidia;o__Bacteroidales;f__Porphyromonadaceae;g__Porphyromonas;s__
SGB_870	1	kSGB	0	1	CM_periimplantitis__SP_403SPT_T016__bin_16	d__Bacteria;p__Patescibacteria;c__Saccharimonadia;o__Saccharimonadales;f__Saccharimonadaceae;g__TM7x;s__	d__Bacteria;p__Patescibacteria;c__Saccharimonadia;o__Saccharimonadales;f__Saccharimonadaceae;g__TM7x;s__	d__Bacteria;p__Candidatus Nomurabacteria;c__NCBI_UNKNOWN;o__NCBI_UNKNOWN;f__NCBI_UNKNOWN;g__NCBI_UNKNOWN;s__
SGB_871	1	kSGB	0	1	HMP_2012__SRS011140__bin_1	d__Bacteria;p__Patescibacteria;c__Saccharimonadia;o__Saccharimonadales;f__Saccharimonadaceae;g__;s__	d__Bacteria;p__Patescibacteria;c__Saccharimonadia;o__Saccharimonadales;f__Saccharimonadaceae;g__;s__	d__Bacteria;p__Candidatus Nomurabacteria;c__NCBI_UNKNOWN;o__NCBI_UNKNOWN;f__NCBI_UNKNOWN;g__;s__
SGB_872	1	kSGB	0	1	HMP_2012__SRS018573__bin_26	d__Bacteria;p__Bacteroidota;c__Bacteroidia;o__Flavobacteriales;f__Flavobacteriaceae;g__Capnocytophaga;s__	d__Bacteria;p__Bacteroidota;c__Bacteroidia;o__Flavobacteriales;f__Flavobacteriaceae;g__Capnocytophaga;s__	d__Bacteria;p__Bacteroidetes;c__Bacteroidia;o__Flavobacteriales;f__Flavobacteriaceae;g__NCBI_UNKNOWN;s__
SGB_873	3	kSGB	0	1	GCF_900176385.1_IMG-taxon_2718217638_annotated_assembly_genomic	d__Bacteria;p__Actinobacteriota;c__Actinobacteria;o__Actinomycetales;f__Dermatophilaceae;g__Janibacter;s__Janibacter indicus	d__Bacteria;p__Actinobacteriota;c__Actinobacteria;o__Actinomycetales;f__Dermatophilaceae;g__Janibacter;s__Janibacter indicus	d__Bacteria;p__Actinobacteria;c__Actinobacteria;o__Micrococcales;f__Intrasporangiaceae;g__Janibacter;s__NCBI_UNKNOWN
SGB_874	1	kSGB	0	1	HMP_2012__SRS016331__bin_15	d__Bacteria;p__Spirochaetota;c__Spirochaetia;o__Treponematales;f__Treponemataceae;g__;s__	d__Bacteria;p__Spirochaetota;c__Spirochaetia;o__Treponematales;f__Treponemataceae;g__;s__	d__Bacteria;p__Spirochaetes;c__Spirochaetia;o__Spirochaetales;f__Spirochaetaceae;g__;s__
SGB_875	1	kSGB	0	1	HMP_2012__SRS018791__bin_34	d__Bacteria;p__Patescibacteria;c__Saccharimonadia;o__Saccharimonadales;f__Saccharimonadaceae;g__;s__	d__Bacteria;p__Patescibacteria;c__Saccharimonadia;o__Saccharimonadales;f__Saccharimonadaceae;g__;s__	d__Bacteria;p__Candidatus Nomurabacteria;c__NCBI_UNKNOWN;o__NCBI_UNKNOWN;f__NCBI_UNKNOWN;g__;s__
SGB_876	1	kSGB	0	1	HMP_2012__SRS024138__bin_26	d__Bacteria;p__Patescibacteria;c__Saccharimonadia;o__Saccharimonadales;f__Saccharimonadaceae;g__;s__	d__Bacteria;p__Patescibacteria;c__Saccharimonadia;o__Saccharimonadales;f__Saccharimonadaceae;g__;s__	d__Bacteria;p__Candidatus Nomurabacteria;c__NCBI_UNKNOWN;o__NCBI_UNKNOWN;f__NCBI_UNKNOWN;g__;s__
SGB_877	1	kSGB	0	1	HMP_2012__SRS019607__bin_47	d__Bacteria;p__Patescibacteria;c__Saccharimonadia;o__Saccharimonadales;f__Saccharimonadaceae;g__;s__	d__Bacteria;p__Patescibacteria;c__Saccharimonadia;o__Saccharimonadales;f__Saccharimonadaceae;g__;s__	d__Bacteria;p__Candidatus Nomurabacteria;c__NCBI_UNKNOWN;o__NCBI_UNKNOWN;f__NCBI_UNKNOWN;g__;s__
SGB_878	1	kSGB	0	1	CM_periimplantitis__SP_242SPT_T016_R__bin_16	d__Bacteria;p__Patescibacteria;c__Saccharimonadia;o__Saccharimonadales;f__Saccharimonadaceae;g__Saccharimonas;s__	d__Bacteria;p__Patescibacteria;c__Saccharimonadia;o__Saccharimonadales;f__Saccharimonadaceae;g__Saccharimonas;s__	d__Bacteria;p__Candidatus Nomurabacteria;c__NCBI_UNKNOWN;o__NCBI_UNKNOWN;f__NCBI_UNKNOWN;g__Candidatus Saccharimonas;s__
SGB_879	1	kSGB	0	1	CM_periimplantitis__SP_264SPI_T016__bin_10	d__Bacteria;p__Synergistota;c__Synergistia;o__Synergistales;f__Aminobacteriaceae;g__Fretibacterium;s__	d__Bacteria;p__Synergistota;c__Synergistia;o__Synergistales;f__Aminobacteriaceae;g__Fretibacterium;s__	d__Bacteria;p__Synergistetes;c__Synergistia;o__Synergistales;f__Synergistaceae;g__NCBI_UNKNOWN;s__
SGB_880	2	kSGB	1	2	CM_periimplantitis__SP_344SPT_T016__bin_42	d__Bacteria;p__Firmicutes;c__Bacilli;o__Lactobacillales;f__Streptococcaceae;g__Streptococcus;s__	d__Bacteria;p__Firmicutes;c__Bacilli;o__Lactobacillales;f__Streptococcaceae;g__Streptococcus;s__	d__Bacteria;p__Firmicutes;c__Bacilli;o__Lactobacillales;f__Streptococcaceae;g__Streptococcus;s__
SGB_881	1	kSGB	0	1	HMP_2012__SRS016331__bin_13	d__Bacteria;p__Spirochaetota;c__Spirochaetia;o__Treponematales;f__Treponemataceae;g__Treponema_A;s__	d__Bacteria;p__Spirochaetota;c__Spirochaetia;o__Treponematales;f__Treponemataceae;g__Treponema_A;s__	d__Bacteria;p__Spirochaetes;c__Spirochaetia;o__Spirochaetales;f__Spirochaetaceae;g__Treponema;s__
SGB_882	2	kSGB	0	1	SEQF2721	d__Bacteria;p__Patescibacteria;c__Saccharimonadia;o__Saccharimonadales;f__Saccharimonadaceae;g__Saccharimonas;s__Saccharimonas aalborgensis	d__Bacteria;p__Patescibacteria;c__Saccharimonadia;o__Saccharimonadales;f__Saccharimonadaceae;g__Saccharimonas;s__Saccharimonas aalborgensis	d__Bacteria;p__Candidatus Nomurabacteria;c__NCBI_UNKNOWN;o__NCBI_UNKNOWN;f__NCBI_UNKNOWN;g__Candidatus Saccharimonas;s__Candidatus Saccharimonas aalborgensis
SGB_883	1	kSGB	0	1	BritoIL_2016__W1_31_SA__bin_3	d__Bacteria;p__Actinobacteriota;c__Actinobacteria;o__Actinomycetales;f__Micrococcaceae;g__Rothia;s__	d__Bacteria;p__Actinobacteriota;c__Actinobacteria;o__Actinomycetales;f__Micrococcaceae;g__Rothia;s__	d__Bacteria;p__Actinobacteria;c__Actinobacteria;o__Micrococcales;f__Micrococcaceae;g__Rothia;s__
SGB_884	2	kSGB	1	1	RSZAXPI002313-22_RAH_dental.metaspades.bin.7	d__Bacteria;p__Desulfobacterota_A;c__Desulfovibrionia;o__Desulfovibrionales;f__Desulfovibrionaceae;g__Desulfovibrio;s__Desulfovibrio sp000403945	d__Bacteria;p__Desulfobacterota;c__Desulfovibrionia;o__Desulfovibrionales;f__Desulfovibrionaceae;g__Desulfovibrio;s__Desulfovibrio sp000403945	d__Bacteria;p__Proteobacteria;c__Deltaproteobacteria;o__NCBI_UNKNOWN;f__NCBI_UNKNOWN;g__Desulfovibrio;s__NCBI_UNKNOWN
SGB_885	1	kSGB	0	1	HMP_2012__SRS016575__bin_36	d__Bacteria;p__Patescibacteria;c__Saccharimonadia;o__Saccharimonadales;f__Saccharimonadaceae;g__TM7x;s__	d__Bacteria;p__Patescibacteria;c__Saccharimonadia;o__Saccharimonadales;f__Saccharimonadaceae;g__TM7x;s__	d__Bacteria;p__Candidatus Nomurabacteria;c__NCBI_UNKNOWN;o__NCBI_UNKNOWN;f__NCBI_UNKNOWN;g__NCBI_UNKNOWN;s__
SGB_886	1	kSGB	0	1	HMP_2012__SRS022725__bin_31	d__Bacteria;p__Firmicutes;c__Bacilli;o__Lactobacillales;f__Streptococcaceae;g__Streptococcus;s__	d__Bacteria;p__Firmicutes;c__Bacilli;o__Lactobacillales;f__Streptococcaceae;g__Streptococcus;s__	d__Bacteria;p__Firmicutes;c__Bacilli;o__Lactobacillales;f__Streptococcaceae;g__Streptococcus;s__
SGB_887	2	kSGB	0	1	658457.4.patric	d__Bacteria;p__Proteobacteria;c__Gammaproteobacteria;o__Pseudomonadales;f__Pseudomonadaceae;g__Pseudomonas_E;s__Pseudomonas_E composti	d__Bacteria;p__Proteobacteria;c__Gammaproteobacteria;o__Pseudomonadales;f__Pseudomonadaceae;g__Pseudomonas_E;s__Pseudomonas_E composti	d__Bacteria;p__Proteobacteria;c__Gammaproteobacteria;o__Pseudomonadales;f__Pseudomonadaceae;g__Paucimonas;s__Pseudomonas composti
SGB_888	1	kSGB	0	1	FerrettiP_2018__CA_C10002IS2024SA_t2M15__bin_4	d__Bacteria;p__Firmicutes;c__Bacilli;o__Lactobacillales;f__Streptococcaceae;g__Streptococcus;s__	d__Bacteria;p__Firmicutes;c__Bacilli;o__Lactobacillales;f__Streptococcaceae;g__Streptococcus;s__	d__Bacteria;p__Firmicutes;c__Bacilli;o__Lactobacillales;f__Streptococcaceae;g__Streptococcus;s__
SGB_889	2	kSGB	0	1	GCF_002913945.1_ASM291394v1_genomic	d__Bacteria;p__Campylobacterota;c__Campylobacteria;o__Campylobacterales;f__Campylobacteraceae;g__Campylobacter_A;s__Campylobacter_A concisus_P	d__Bacteria;p__Campylobacterota;c__Campylobacteria;o__Campylobacterales;f__Campylobacteraceae;g__Campylobacter_A;s__Campylobacter_A concisus_P	d__Bacteria;p__Proteobacteria;c__Epsilonproteobacteria;o__Campylobacterales;f__Campylobacteraceae;g__Campylobacter;s__Campylobacter concisus
SGB_890	1	kSGB	0	1	SEQF1091	d__Bacteria;p__Campylobacterota;c__Campylobacteria;o__Campylobacterales;f__Campylobacteraceae;g__Campylobacter_A;s__Campylobacter_A showae_C	d__Bacteria;p__Campylobacterota;c__Campylobacteria;o__Campylobacterales;f__Campylobacteraceae;g__Campylobacter_A;s__Campylobacter_A showae_C	d__Bacteria;p__Proteobacteria;c__Epsilonproteobacteria;o__Campylobacterales;f__Campylobacteraceae;g__Campylobacter;s__Campylobacter showae
SGB_891	1	kSGB	0	1	HMP_2012__SRS053917__bin_24	d__Bacteria;p__Firmicutes;c__Bacilli;o__Lactobacillales;f__Streptococcaceae;g__Streptococcus;s__	d__Bacteria;p__Firmicutes;c__Bacilli;o__Lactobacillales;f__Streptococcaceae;g__Streptococcus;s__	d__Bacteria;p__Firmicutes;c__Bacilli;o__Lactobacillales;f__Streptococcaceae;g__Streptococcus;s__
SGB_892	1	kSGB	0	1	FerrettiP_2018__CA_C10007MS2097SA_t0M15__bin_12	d__Bacteria;p__Actinobacteriota;c__Actinobacteria;o__Actinomycetales;f__Micrococcaceae;g__Rothia;s__Rothia sp001808955	d__Bacteria;p__Actinobacteriota;c__Actinobacteria;o__Actinomycetales;f__Micrococcaceae;g__Rothia;s__Rothia sp001808955	d__Bacteria;p__Actinobacteria;c__Actinobacteria;o__Micrococcales;f__Micrococcaceae;g__Rothia;s__Rothia mucilaginosa
SGB_893	1	kSGB	0	1	HMP_2012__SRS016746__bin_5	d__Bacteria;p__Patescibacteria;c__Saccharimonadia;o__Saccharimonadales;f__Saccharimonadaceae;g__TM7x;s__	d__Bacteria;p__Patescibacteria;c__Saccharimonadia;o__Saccharimonadales;f__Saccharimonadaceae;g__TM7x;s__	d__Bacteria;p__Candidatus Nomurabacteria;c__NCBI_UNKNOWN;o__NCBI_UNKNOWN;f__NCBI_UNKNOWN;g__NCBI_UNKNOWN;s__
SGB_894	2	kSGB	0	1	1658671.3.patric	d__Bacteria;p__Actinobacteriota;c__Actinobacteria;o__Actinomycetales;f__Dermatophilaceae;g__Arsenicicoccus;s__Arsenicicoccus sp001189535	d__Bacteria;p__Actinobacteriota;c__Actinobacteria;o__Actinomycetales;f__Dermatophilaceae;g__Arsenicicoccus;s__Arsenicicoccus sp001189535	d__Bacteria;p__Actinobacteria;c__Actinobacteria;o__Micrococcales;f__Intrasporangiaceae;g__Arsenicicoccus;s__NCBI_UNKNOWN
SGB_895	1	kSGB	0	1	CM_cf__CF_TNFC057SA_t1M16__bin_9	d__Bacteria;p__Firmicutes;c__Bacilli;o__Erysipelotrichales;f__Erysipelotrichaceae;g__Solobacterium;s__	d__Bacteria;p__Firmicutes;c__Bacilli;o__Erysipelotrichales;f__Erysipelotrichaceae;g__Solobacterium;s__	d__Bacteria;p__Firmicutes;c__Bacilli;o__Erysipelotrichales;f__Erysipelotrichaceae;g__Bulleidia;s__
SGB_896	3	kSGB	0	1	SEQF1982	d__Bacteria;p__Firmicutes_A;c__Clostridia;o__Tissierellales;f__Helcococcaceae;g__Anaerococcus;s__Anaerococcus lactolyticus	d__Bacteria;p__Firmicutes;c__Clostridia;o__Tissierellales;f__Helcococcaceae;g__Anaerococcus;s__Anaerococcus lactolyticus	d__Bacteria;p__Proteobacteria;c__Clostridia;o__Tissierellales;f__Peptoniphilaceae;g__Casaltella;s__NCBI_UNKNOWN
SGB_897	1	kSGB	0	1	SEQF1487	d__Bacteria;p__Proteobacteria;c__Gammaproteobacteria;o__Enterobacterales;f__Pasteurellaceae;g__Haemophilus;s__Haemophilus influenzae	d__Bacteria;p__Proteobacteria;c__Gammaproteobacteria;o__Enterobacterales;f__Pasteurellaceae;g__Haemophilus;s__Haemophilus influenzae	d__Bacteria;p__Proteobacteria;c__Gammaproteobacteria;o__Enterobacterales;f__NCBI_UNKNOWN;g__Haemophilus;s__Haemophilus influenzae
SGB_898	1	kSGB	0	1	HMP_2012__SRS015574__bin_59	d__Bacteria;p__Proteobacteria;c__Gammaproteobacteria;o__Burkholderiales;f__Neisseriaceae;g__Kingella_B;s__	d__Bacteria;p__Proteobacteria;c__Gammaproteobacteria;o__Burkholderiales;f__Neisseriaceae;g__Kingella_B;s__	d__Bacteria;p__Proteobacteria;c__Gammaproteobacteria;o__Burkholderiales;f__Neisseriaceae;g__Kingella;s__
SGB_899	2	kSGB	1	2	HMP_2012__SRS011126__bin_26	d__Bacteria;p__Patescibacteria;c__Gracilibacteria;o__BD1-5;f__UBA6164;g__GN02-872;s__GN02-872 sp003260325	d__Bacteria;p__Patescibacteria;c__Gracilibacteria;o__BD1-5;f__UBA6164;g__GN02-872;s__GN02-872 sp003260325	d__Bacteria;p__Candidatus Nomurabacteria;c__Candidatus Peribacteria;o__NCBI_UNKNOWN;f__NCBI_UNKNOWN;g__NCBI_UNKNOWN;s__NCBI_UNKNOWN
SGB_900	1	kSGB	0	1	HMP_2012__SRS049318__bin_71	d__Bacteria;p__Patescibacteria;c__Saccharimonadia;o__Saccharimonadales;f__Saccharimonadaceae;g__TM7x;s__	d__Bacteria;p__Patescibacteria;c__Saccharimonadia;o__Saccharimonadales;f__Saccharimonadaceae;g__TM7x;s__	d__Bacteria;p__Candidatus Nomurabacteria;c__NCBI_UNKNOWN;o__NCBI_UNKNOWN;f__NCBI_UNKNOWN;g__NCBI_UNKNOWN;s__
SGB_901	2	kSGB	0	1	SEQF1857	d__Bacteria;p__Firmicutes_A;c__Clostridia;o__Tissierellales;f__Helcococcaceae;g__Parvimonas;s__Parvimonas sp000223315	d__Bacteria;p__Firmicutes;c__Clostridia;o__Tissierellales;f__Helcococcaceae;g__Parvimonas;s__Parvimonas sp000223315	d__Bacteria;p__Proteobacteria;c__Clostridia;o__Tissierellales;f__Peptoniphilaceae;g__NCBI_UNKNOWN;s__NCBI_UNKNOWN
SGB_902	1	kSGB	0	1	HMP_2012__SRS017687__bin_3	d__Bacteria;p__Firmicutes;c__Bacilli;o__Staphylococcales;f__Gemellaceae;g__Gemella;s__	d__Bacteria;p__Firmicutes;c__Bacilli;o__Staphylococcales;f__Gemellaceae;g__Gemella;s__	d__Bacteria;p__Firmicutes;c__Bacilli;o__Bacillales;f__Streptococcaceae;g__Gemella;s__
SGB_903	1	kSGB	0	1	HMP_2012__SRS051930__bin_33	d__Bacteria;p__Patescibacteria;c__Saccharimonadia;o__Saccharimonadales;f__Saccharimonadaceae;g__Saccharimonas;s__	d__Bacteria;p__Patescibacteria;c__Saccharimonadia;o__Saccharimonadales;f__Saccharimonadaceae;g__Saccharimonas;s__	d__Bacteria;p__Candidatus Nomurabacteria;c__NCBI_UNKNOWN;o__NCBI_UNKNOWN;f__NCBI_UNKNOWN;g__Candidatus Saccharimonas;s__
SGB_904	1	kSGB	0	1	HMP_2012__SRS017227__bin_78	d__Bacteria;p__Patescibacteria;c__Saccharimonadia;o__Saccharimonadales;f__Saccharimonadaceae;g__TM7x;s__	d__Bacteria;p__Patescibacteria;c__Saccharimonadia;o__Saccharimonadales;f__Saccharimonadaceae;g__TM7x;s__	d__Bacteria;p__Candidatus Nomurabacteria;c__NCBI_UNKNOWN;o__NCBI_UNKNOWN;f__NCBI_UNKNOWN;g__NCBI_UNKNOWN;s__
SGB_905	1	kSGB	0	1	HMP_2012__SRS015574__bin_26	d__Bacteria;p__Campylobacterota;c__Campylobacteria;o__Campylobacterales;f__Campylobacteraceae;g__Campylobacter_B;s__	d__Bacteria;p__Campylobacterota;c__Campylobacteria;o__Campylobacterales;f__Campylobacteraceae;g__Campylobacter_B;s__	d__Bacteria;p__Proteobacteria;c__Epsilonproteobacteria;o__Campylobacterales;f__Campylobacteraceae;g__Campylobacter;s__
SGB_906	1	kSGB	0	1	HMP_2012__SRS013252__bin_61	d__Bacteria;p__Campylobacterota;c__Campylobacteria;o__Campylobacterales;f__Campylobacteraceae;g__Campylobacter_A;s__	d__Bacteria;p__Campylobacterota;c__Campylobacteria;o__Campylobacterales;f__Campylobacteraceae;g__Campylobacter_A;s__	d__Bacteria;p__Proteobacteria;c__Epsilonproteobacteria;o__Campylobacterales;f__Campylobacteraceae;g__Campylobacter;s__
SGB_907	1	kSGB	0	1	SEQF1005	d__Bacteria;p__Campylobacterota;c__Campylobacteria;o__Campylobacterales;f__Campylobacteraceae;g__Campylobacter_B;s__Campylobacter_B gracilis	d__Bacteria;p__Campylobacterota;c__Campylobacteria;o__Campylobacterales;f__Campylobacteraceae;g__Campylobacter_B;s__Campylobacter_B gracilis	d__Bacteria;p__Proteobacteria;c__Epsilonproteobacteria;o__Campylobacterales;f__Campylobacteraceae;g__Campylobacter;s__Campylobacter gracilis
SGB_908	1	kSGB	0	1	HMP_2012__SRS012285__bin_19	d__Bacteria;p__Campylobacterota;c__Campylobacteria;o__Campylobacterales;f__Campylobacteraceae;g__Campylobacter_A;s__	d__Bacteria;p__Campylobacterota;c__Campylobacteria;o__Campylobacterales;f__Campylobacteraceae;g__Campylobacter_A;s__	d__Bacteria;p__Proteobacteria;c__Epsilonproteobacteria;o__Campylobacterales;f__Campylobacteraceae;g__Campylobacter;s__
SGB_909	1	kSGB	0	1	HMP_2012__SRS014578__bin_45	d__Bacteria;p__Patescibacteria;c__Saccharimonadia;o__Saccharimonadales;f__Saccharimonadaceae;g__Saccharimonas;s__	d__Bacteria;p__Patescibacteria;c__Saccharimonadia;o__Saccharimonadales;f__Saccharimonadaceae;g__Saccharimonas;s__	d__Bacteria;p__Candidatus Nomurabacteria;c__NCBI_UNKNOWN;o__NCBI_UNKNOWN;f__NCBI_UNKNOWN;g__Candidatus Saccharimonas;s__
SGB_910	1	kSGB	0	1	HMP_2012__SRS024355__bin_12	d__Bacteria;p__Campylobacterota;c__Campylobacteria;o__Campylobacterales;f__Campylobacteraceae;g__Campylobacter_B;s__	d__Bacteria;p__Campylobacterota;c__Campylobacteria;o__Campylobacterales;f__Campylobacteraceae;g__Campylobacter_B;s__	d__Bacteria;p__Proteobacteria;c__Epsilonproteobacteria;o__Campylobacterales;f__Campylobacteraceae;g__Campylobacter;s__
SGB_911	4	kSGB	1	1	RSZYD18187982_A_saliva.metaspades.bin.98	d__Bacteria;p__Firmicutes_A;c__Clostridia;o__Lachnospirales;f__Lachnospiraceae;g__CAG-95;s__CAG-95 sp000438155	d__Bacteria;p__Firmicutes;c__Clostridia;o__Lachnospirales;f__Lachnospiraceae;g__CAG-95;s__CAG-95 sp000438155	d__Bacteria;p__Proteobacteria;c__Clostridia;o__Clostridiales;f__Lachnospiraceae;g__Clostridium;s__NCBI_UNKNOWN
SGB_912	1	kSGB	0	1	HMP_2012__SRS019125__bin_7	d__Bacteria;p__Firmicutes;c__Bacilli;o__Staphylococcales;f__Gemellaceae;g__Gemella;s__	d__Bacteria;p__Firmicutes;c__Bacilli;o__Staphylococcales;f__Gemellaceae;g__Gemella;s__	d__Bacteria;p__Firmicutes;c__Bacilli;o__Bacillales;f__Streptococcaceae;g__Gemella;s__
SGB_913	1	kSGB	0	1	HMP_2012__SRS018357__bin_32	d__Bacteria;p__Patescibacteria;c__Saccharimonadia;o__Saccharimonadales;f__Saccharimonadaceae;g__;s__	d__Bacteria;p__Patescibacteria;c__Saccharimonadia;o__Saccharimonadales;f__Saccharimonadaceae;g__;s__	d__Bacteria;p__Candidatus Nomurabacteria;c__NCBI_UNKNOWN;o__NCBI_UNKNOWN;f__NCBI_UNKNOWN;g__;s__
SGB_914	1	kSGB	0	1	HMP_2012__SRS019073__bin_24	d__Bacteria;p__Fusobacteriota;c__Fusobacteriia;o__Fusobacteriales;f__Fusobacteriaceae;g__Fusobacterium;s__	d__Bacteria;p__Fusobacteriota;c__Fusobacteriia;o__Fusobacteriales;f__Fusobacteriaceae;g__Fusobacterium;s__	d__Bacteria;p__Fusobacteria;c__Fusobacteriia;o__Fusobacteriales;f__Fusobacteriaceae;g__Fusobacterium;s__
SGB_915	2	kSGB	0	1	1305.15.patric	d__Bacteria;p__Firmicutes;c__Bacilli;o__Lactobacillales;f__Streptococcaceae;g__Streptococcus;s__Streptococcus sanguinis_D	d__Bacteria;p__Firmicutes;c__Bacilli;o__Lactobacillales;f__Streptococcaceae;g__Streptococcus;s__Streptococcus sanguinis_D	d__Bacteria;p__Firmicutes;c__Bacilli;o__Lactobacillales;f__Streptococcaceae;g__Streptococcus;s__Streptococcus sanguinis
SGB_916	1	kSGB	0	1	HMP_2012__SRS015797__bin_23	d__Bacteria;p__Firmicutes_A;c__Clostridia;o__Lachnospirales;f__Lachnospiraceae;g__Catonella;s__	d__Bacteria;p__Firmicutes;c__Clostridia;o__Lachnospirales;f__Lachnospiraceae;g__Catonella;s__	d__Bacteria;p__Proteobacteria;c__Clostridia;o__Clostridiales;f__Lachnospiraceae;g__Lachnoclostridium;s__
SGB_917	1	kSGB	0	1	HMP_2012__SRS057791__bin_34	d__Bacteria;p__Patescibacteria;c__Saccharimonadia;o__Saccharimonadales;f__Saccharimonadaceae;g__;s__	d__Bacteria;p__Patescibacteria;c__Saccharimonadia;o__Saccharimonadales;f__Saccharimonadaceae;g__;s__	d__Bacteria;p__Candidatus Nomurabacteria;c__NCBI_UNKNOWN;o__NCBI_UNKNOWN;f__NCBI_UNKNOWN;g__;s__
SGB_918	1	kSGB	0	1	HMP_2012__SRS018394__bin_25	d__Bacteria;p__Patescibacteria;c__Saccharimonadia;o__Saccharimonadales;f__Saccharimonadaceae;g__TM7x;s__	d__Bacteria;p__Patescibacteria;c__Saccharimonadia;o__Saccharimonadales;f__Saccharimonadaceae;g__TM7x;s__	d__Bacteria;p__Candidatus Nomurabacteria;c__NCBI_UNKNOWN;o__NCBI_UNKNOWN;f__NCBI_UNKNOWN;g__NCBI_UNKNOWN;s__
SGB_919	1	kSGB	0	1	HMP_2012__SRS019980__bin_30	d__Bacteria;p__Patescibacteria;c__Saccharimonadia;o__Saccharimonadales;f__Saccharimonadaceae;g__TM7x;s__	d__Bacteria;p__Patescibacteria;c__Saccharimonadia;o__Saccharimonadales;f__Saccharimonadaceae;g__TM7x;s__	d__Bacteria;p__Candidatus Nomurabacteria;c__NCBI_UNKNOWN;o__NCBI_UNKNOWN;f__NCBI_UNKNOWN;g__NCBI_UNKNOWN;s__
SGB_920	1	kSGB	0	1	HMP_2012__SRS022077__bin_68	d__Bacteria;p__Actinobacteriota;c__Actinobacteria;o__Actinomycetales;f__Micrococcaceae;g__Rothia;s__Rothia mucilaginosa	d__Bacteria;p__Actinobacteriota;c__Actinobacteria;o__Actinomycetales;f__Micrococcaceae;g__Rothia;s__Rothia mucilaginosa	d__Bacteria;p__Actinobacteria;c__Actinobacteria;o__Micrococcales;f__Micrococcaceae;g__Rothia;s__Rothia mucilaginosa
SGB_921	1	kSGB	0	1	HMP_2012__SRS013836__bin_4	d__Bacteria;p__Patescibacteria;c__Saccharimonadia;o__Saccharimonadales;f__Saccharimonadaceae;g__UBA1103;s__	d__Bacteria;p__Patescibacteria;c__Saccharimonadia;o__Saccharimonadales;f__Saccharimonadaceae;g__UBA1103;s__	d__Bacteria;p__Candidatus Nomurabacteria;c__NCBI_UNKNOWN;o__NCBI_UNKNOWN;f__NCBI_UNKNOWN;g__NCBI_UNKNOWN;s__
SGB_922	1	kSGB	0	1	HMP_2012__SRS023595__bin_94	d__Bacteria;p__Actinobacteriota;c__Actinobacteria;o__Actinomycetales;f__Actinomycetaceae;g__Actinomyces;s__	d__Bacteria;p__Actinobacteriota;c__Actinobacteria;o__Actinomycetales;f__Actinomycetaceae;g__Actinomyces;s__	d__Bacteria;p__Actinobacteria;c__Actinobacteria;o__Micrococcales;f__Actinomycetaceae;g__Actinomyces;s__
SGB_923	1	kSGB	0	1	HMP_2012__SRS016319__bin_54	d__Bacteria;p__Actinobacteriota;c__Actinobacteria;o__Actinomycetales;f__Micrococcaceae;g__Rothia;s__Rothia mucilaginosa	d__Bacteria;p__Actinobacteriota;c__Actinobacteria;o__Actinomycetales;f__Micrococcaceae;g__Rothia;s__Rothia mucilaginosa	d__Bacteria;p__Actinobacteria;c__Actinobacteria;o__Micrococcales;f__Micrococcaceae;g__Rothia;s__Rothia mucilaginosa
SGB_924	1	kSGB	0	1	HMP_2012__SRS015745__bin_13	d__Bacteria;p__Firmicutes;c__Bacilli;o__Lactobacillales;f__Streptococcaceae;g__Streptococcus;s__Streptococcus mitis_S	d__Bacteria;p__Firmicutes;c__Bacilli;o__Lactobacillales;f__Streptococcaceae;g__Streptococcus;s__Streptococcus mitis_S	d__Bacteria;p__Firmicutes;c__Bacilli;o__Lactobacillales;f__Streptococcaceae;g__Streptococcus;s__Streptococcus mitis
SGB_925	1	kSGB	0	1	HMP_2012__SRS018357__bin_60	d__Bacteria;p__Patescibacteria;c__Saccharimonadia;o__Saccharimonadales;f__Saccharimonadaceae;g__;s__	d__Bacteria;p__Patescibacteria;c__Saccharimonadia;o__Saccharimonadales;f__Saccharimonadaceae;g__;s__	d__Bacteria;p__Candidatus Nomurabacteria;c__NCBI_UNKNOWN;o__NCBI_UNKNOWN;f__NCBI_UNKNOWN;g__;s__
SGB_926	1	kSGB	0	1	HMP_2012__SRS015209__bin_66	d__Bacteria;p__Bacteroidota;c__Bacteroidia;o__Bacteroidales;f__Bacteroidaceae;g__Prevotella;s__Prevotella jejuni	d__Bacteria;p__Bacteroidota;c__Bacteroidia;o__Bacteroidales;f__Bacteroidaceae;g__Prevotella;s__Prevotella jejuni	d__Bacteria;p__Bacteroidetes;c__Bacteroidia;o__Bacteroidales;f__Prevotellaceae;g__Prevotella;s__NCBI_UNKNOWN
SGB_927	1	kSGB	0	1	HMP_2012__SRS013506__bin_3	d__Bacteria;p__Firmicutes_C;c__Negativicutes;o__Veillonellales;f__Veillonellaceae;g__F0422;s__	d__Bacteria;p__Firmicutes;c__Negativicutes;o__Veillonellales;f__Veillonellaceae;g__F0422;s__	d__Bacteria;p__Firmicutes;c__Negativicutes;o__Veillonellales;f__Veillonellaceae;g__Veillonella;s__
SGB_928	1	kSGB	0	1	HMP_2012__SRS044373__bin_71	d__Bacteria;p__Patescibacteria;c__Saccharimonadia;o__Saccharimonadales;f__Saccharimonadaceae;g__;s__	d__Bacteria;p__Patescibacteria;c__Saccharimonadia;o__Saccharimonadales;f__Saccharimonadaceae;g__;s__	d__Bacteria;p__Candidatus Nomurabacteria;c__NCBI_UNKNOWN;o__NCBI_UNKNOWN;f__NCBI_UNKNOWN;g__;s__
SGB_929	1	kSGB	0	1	HMP_2012__SRS016331__bin_31	d__Bacteria;p__Patescibacteria;c__Saccharimonadia;o__Saccharimonadales;f__Saccharimonadaceae;g__TM7x;s__	d__Bacteria;p__Patescibacteria;c__Saccharimonadia;o__Saccharimonadales;f__Saccharimonadaceae;g__TM7x;s__	d__Bacteria;p__Candidatus Nomurabacteria;c__NCBI_UNKNOWN;o__NCBI_UNKNOWN;f__NCBI_UNKNOWN;g__NCBI_UNKNOWN;s__
SGB_930	1	kSGB	0	1	HMP_2012__SRS058053__bin_37	d__Bacteria;p__Campylobacterota;c__Campylobacteria;o__Campylobacterales;f__Campylobacteraceae;g__Campylobacter_B;s__	d__Bacteria;p__Campylobacterota;c__Campylobacteria;o__Campylobacterales;f__Campylobacteraceae;g__Campylobacter_B;s__	d__Bacteria;p__Proteobacteria;c__Epsilonproteobacteria;o__Campylobacterales;f__Campylobacteraceae;g__Campylobacter;s__
SGB_931	2	kSGB	1	1	1318.22.patric	d__Bacteria;p__Firmicutes;c__Bacilli;o__Lactobacillales;f__Streptococcaceae;g__Streptococcus;s__Streptococcus parasanguinis_A	d__Bacteria;p__Firmicutes;c__Bacilli;o__Lactobacillales;f__Streptococcaceae;g__Streptococcus;s__Streptococcus parasanguinis_A	d__Bacteria;p__Firmicutes;c__Bacilli;o__Lactobacillales;f__Streptococcaceae;g__Streptococcus;s__Streptococcus parasanguinis
SGB_932	3	kSGB	2	3	RSZYD18187405_A_saliva.metaspades.bin.2	d__Bacteria;p__Bacteroidota;c__Bacteroidia;o__Bacteroidales;f__Bacteroidaceae_A;g__;s__	d__Bacteria;p__Bacteroidota;c__Bacteroidia;o__Bacteroidales;f__Bacteroidaceae;g__;s__	d__Bacteria;p__Bacteroidetes;c__Bacteroidia;o__Bacteroidales;f__Bacteroidaceae;g__;s__
SGB_933	1	kSGB	0	1	HMP_2012__SRS063603__bin_45	d__Bacteria;p__Patescibacteria;c__Saccharimonadia;o__Saccharimonadales;f__Saccharimonadaceae;g__Saccharimonas;s__	d__Bacteria;p__Patescibacteria;c__Saccharimonadia;o__Saccharimonadales;f__Saccharimonadaceae;g__Saccharimonas;s__	d__Bacteria;p__Candidatus Nomurabacteria;c__NCBI_UNKNOWN;o__NCBI_UNKNOWN;f__NCBI_UNKNOWN;g__Candidatus Saccharimonas;s__
SGB_934	2	kSGB	1	1	SRR8114040.metaspades.bin.21	d__Bacteria;p__Firmicutes;c__Bacilli;o__Lactobacillales;f__Streptococcaceae;g__Streptococcus;s__	d__Bacteria;p__Firmicutes;c__Bacilli;o__Lactobacillales;f__Streptococcaceae;g__Streptococcus;s__	d__Bacteria;p__Firmicutes;c__Bacilli;o__Lactobacillales;f__Streptococcaceae;g__Streptococcus;s__
SGB_935	1	kSGB	0	1	HMP_2012__SRS014573__bin_6	d__Bacteria;p__Patescibacteria;c__Saccharimonadia;o__Saccharimonadales;f__Saccharimonadaceae;g__;s__	d__Bacteria;p__Patescibacteria;c__Saccharimonadia;o__Saccharimonadales;f__Saccharimonadaceae;g__;s__	d__Bacteria;p__Candidatus Nomurabacteria;c__NCBI_UNKNOWN;o__NCBI_UNKNOWN;f__NCBI_UNKNOWN;g__;s__
SGB_936	1	kSGB	0	1	SEQF1028	d__Bacteria;p__Fusobacteriota;c__Fusobacteriia;o__Fusobacteriales;f__Leptotrichiaceae;g__Leptotrichia;s__	d__Bacteria;p__Fusobacteriota;c__Fusobacteriia;o__Fusobacteriales;f__Leptotrichiaceae;g__Leptotrichia;s__	d__Bacteria;p__Fusobacteria;c__Fusobacteriia;o__Fusobacteriales;f__NCBI_UNKNOWN;g__Leptotrichia;s__
SGB_937	1	kSGB	0	1	HMP_2012__SRS015278__bin_22	d__Bacteria;p__Campylobacterota;c__Campylobacteria;o__Campylobacterales;f__Campylobacteraceae;g__Campylobacter_B;s__	d__Bacteria;p__Campylobacterota;c__Campylobacteria;o__Campylobacterales;f__Campylobacteraceae;g__Campylobacter_B;s__	d__Bacteria;p__Proteobacteria;c__Epsilonproteobacteria;o__Campylobacterales;f__Campylobacteraceae;g__Campylobacter;s__
SGB_938	1	kSGB	0	1	HMP_2012__SRS018394__bin_32	d__Bacteria;p__Campylobacterota;c__Campylobacteria;o__Campylobacterales;f__Campylobacteraceae;g__Campylobacter_A;s__	d__Bacteria;p__Campylobacterota;c__Campylobacteria;o__Campylobacterales;f__Campylobacteraceae;g__Campylobacter_A;s__	d__Bacteria;p__Proteobacteria;c__Epsilonproteobacteria;o__Campylobacterales;f__Campylobacteraceae;g__Campylobacter;s__
SGB_939	1	kSGB	0	1	HMP_2012__SRS015057__bin_35	d__Bacteria;p__Patescibacteria;c__Saccharimonadia;o__Saccharimonadales;f__Saccharimonadaceae;g__;s__	d__Bacteria;p__Patescibacteria;c__Saccharimonadia;o__Saccharimonadales;f__Saccharimonadaceae;g__;s__	d__Bacteria;p__Candidatus Nomurabacteria;c__NCBI_UNKNOWN;o__NCBI_UNKNOWN;f__NCBI_UNKNOWN;g__;s__
SGB_940	1	kSGB	0	1	HMP_2012__SRS012281__bin_2	d__Bacteria;p__Firmicutes;c__Bacilli;o__Lactobacillales;f__Streptococcaceae;g__Streptococcus;s__	d__Bacteria;p__Firmicutes;c__Bacilli;o__Lactobacillales;f__Streptococcaceae;g__Streptococcus;s__	d__Bacteria;p__Firmicutes;c__Bacilli;o__Lactobacillales;f__Streptococcaceae;g__Streptococcus;s__
SGB_941	1	kSGB	0	1	HMP_2012__SRS052604__bin_11	d__Bacteria;p__Firmicutes;c__Bacilli;o__Lactobacillales;f__Streptococcaceae;g__Streptococcus;s__	d__Bacteria;p__Firmicutes;c__Bacilli;o__Lactobacillales;f__Streptococcaceae;g__Streptococcus;s__	d__Bacteria;p__Firmicutes;c__Bacilli;o__Lactobacillales;f__Streptococcaceae;g__Streptococcus;s__
SGB_942	1	kSGB	0	1	HMP_2012__SRS019127__bin_41	d__Bacteria;p__Patescibacteria;c__Saccharimonadia;o__Saccharimonadales;f__Saccharimonadaceae;g__;s__	d__Bacteria;p__Patescibacteria;c__Saccharimonadia;o__Saccharimonadales;f__Saccharimonadaceae;g__;s__	d__Bacteria;p__Candidatus Nomurabacteria;c__NCBI_UNKNOWN;o__NCBI_UNKNOWN;f__NCBI_UNKNOWN;g__;s__
SGB_943	1	kSGB	0	1	CM_periimplantitis__SP_344SPT_T016__bin_25	d__Bacteria;p__Patescibacteria;c__Saccharimonadia;o__Saccharimonadales;f__Saccharimonadaceae;g__TM7x;s__	d__Bacteria;p__Patescibacteria;c__Saccharimonadia;o__Saccharimonadales;f__Saccharimonadaceae;g__TM7x;s__	d__Bacteria;p__Candidatus Nomurabacteria;c__NCBI_UNKNOWN;o__NCBI_UNKNOWN;f__NCBI_UNKNOWN;g__NCBI_UNKNOWN;s__
SGB_944	1	kSGB	0	1	HMP_2012__SRS053917__bin_45	d__Bacteria;p__Firmicutes;c__Bacilli;o__RF39;f__CAG-611;g__;s__	d__Bacteria;p__Firmicutes;c__Bacilli;o__RF39;f__CAG-611;g__;s__	d__Bacteria;p__Firmicutes;c__Bacilli;o__Bacillales;f__Bacillaceae;g__;s__
SGB_945	1	kSGB	0	1	CM_periimplantitis__SP_383SPT_T016__bin_4	d__Bacteria;p__Proteobacteria;c__Gammaproteobacteria;o__Burkholderiales;f__Neisseriaceae;g__Kingella_B;s__	d__Bacteria;p__Proteobacteria;c__Gammaproteobacteria;o__Burkholderiales;f__Neisseriaceae;g__Kingella_B;s__	d__Bacteria;p__Proteobacteria;c__Gammaproteobacteria;o__Burkholderiales;f__Neisseriaceae;g__Kingella;s__
SGB_946	1	kSGB	0	1	HMP_2012__SRS022536__bin_62	d__Bacteria;p__Campylobacterota;c__Campylobacteria;o__Campylobacterales;f__Campylobacteraceae;g__Campylobacter_B;s__	d__Bacteria;p__Campylobacterota;c__Campylobacteria;o__Campylobacterales;f__Campylobacteraceae;g__Campylobacter_B;s__	d__Bacteria;p__Proteobacteria;c__Epsilonproteobacteria;o__Campylobacterales;f__Campylobacteraceae;g__Campylobacter;s__
SGB_947	1	kSGB	0	1	HMP_2012__SRS043663__bin_17	d__Bacteria;p__Patescibacteria;c__Saccharimonadia;o__Saccharimonadales;f__Saccharimonadaceae;g__;s__	d__Bacteria;p__Patescibacteria;c__Saccharimonadia;o__Saccharimonadales;f__Saccharimonadaceae;g__;s__	d__Bacteria;p__Candidatus Nomurabacteria;c__NCBI_UNKNOWN;o__NCBI_UNKNOWN;f__NCBI_UNKNOWN;g__;s__
SGB_948	1	kSGB	0	1	HMP_2012__SRS051244__bin_45	d__Bacteria;p__Patescibacteria;c__Saccharimonadia;o__Saccharimonadales;f__Saccharimonadaceae;g__Saccharimonas;s__	d__Bacteria;p__Patescibacteria;c__Saccharimonadia;o__Saccharimonadales;f__Saccharimonadaceae;g__Saccharimonas;s__	d__Bacteria;p__Candidatus Nomurabacteria;c__NCBI_UNKNOWN;o__NCBI_UNKNOWN;f__NCBI_UNKNOWN;g__Candidatus Saccharimonas;s__
SGB_949	1	kSGB	0	1	CM_cf__CF_TNFC002SA_t1M15__bin_32	d__Bacteria;p__Patescibacteria;c__Saccharimonadia;o__Saccharimonadales;f__Saccharimonadaceae;g__;s__	d__Bacteria;p__Patescibacteria;c__Saccharimonadia;o__Saccharimonadales;f__Saccharimonadaceae;g__;s__	d__Bacteria;p__Candidatus Nomurabacteria;c__NCBI_UNKNOWN;o__NCBI_UNKNOWN;f__NCBI_UNKNOWN;g__;s__
SGB_950	1	kSGB	0	1	HMP_2012__SRS047634__bin_84	d__Bacteria;p__Firmicutes;c__Bacilli;o__Lactobacillales;f__Streptococcaceae;g__Streptococcus;s__	d__Bacteria;p__Firmicutes;c__Bacilli;o__Lactobacillales;f__Streptococcaceae;g__Streptococcus;s__	d__Bacteria;p__Firmicutes;c__Bacilli;o__Lactobacillales;f__Streptococcaceae;g__Streptococcus;s__
SGB_951	1	kSGB	0	1	HMP_2012__SRS024087__bin_68	d__Bacteria;p__Patescibacteria;c__Saccharimonadia;o__Saccharimonadales;f__Saccharimonadaceae;g__TM7x;s__	d__Bacteria;p__Patescibacteria;c__Saccharimonadia;o__Saccharimonadales;f__Saccharimonadaceae;g__TM7x;s__	d__Bacteria;p__Candidatus Nomurabacteria;c__NCBI_UNKNOWN;o__NCBI_UNKNOWN;f__NCBI_UNKNOWN;g__NCBI_UNKNOWN;s__
SGB_952	1	kSGB	0	1	HMP_2012__SRS014684__bin_49	d__Bacteria;p__Patescibacteria;c__Saccharimonadia;o__Saccharimonadales;f__Saccharimonadaceae;g__;s__	d__Bacteria;p__Patescibacteria;c__Saccharimonadia;o__Saccharimonadales;f__Saccharimonadaceae;g__;s__	d__Bacteria;p__Candidatus Nomurabacteria;c__NCBI_UNKNOWN;o__NCBI_UNKNOWN;f__NCBI_UNKNOWN;g__;s__
SGB_953	1	kSGB	0	1	HMP_2012__SRS019980__bin_17	d__Bacteria;p__Campylobacterota;c__Campylobacteria;o__Campylobacterales;f__Campylobacteraceae;g__Campylobacter_B;s__	d__Bacteria;p__Campylobacterota;c__Campylobacteria;o__Campylobacterales;f__Campylobacteraceae;g__Campylobacter_B;s__	d__Bacteria;p__Proteobacteria;c__Epsilonproteobacteria;o__Campylobacterales;f__Campylobacteraceae;g__Campylobacter;s__
SGB_954	1	kSGB	0	1	HMP_2012__SRS022602__bin_67	d__Bacteria;p__Firmicutes_C;c__Negativicutes;o__Selenomonadales;f__Selenomonadaceae;g__Centipeda;s__	d__Bacteria;p__Firmicutes;c__Negativicutes;o__Selenomonadales;f__Selenomonadaceae;g__Centipeda;s__	d__Bacteria;p__Firmicutes;c__Negativicutes;o__Selenomonadales;f__Veillonellaceae;g__Selenomonas;s__
SGB_955	1	kSGB	0	1	SEQF1079	d__Bacteria;p__Firmicutes;c__Bacilli;o__Lactobacillales;f__Enterococcaceae;g__Enterococcus;s__Enterococcus faecalis	d__Bacteria;p__Firmicutes;c__Bacilli;o__Lactobacillales;f__Enterococcaceae;g__Enterococcus;s__Enterococcus faecalis	d__Bacteria;p__Firmicutes;c__Bacilli;o__Lactobacillales;f__Enterococcaceae;g__Enterococcus;s__Enterococcus faecalis
SGB_956	1	kSGB	0	1	SEQF2485	d__Bacteria;p__Desulfobacterota;c__Desulfobulbia;o__Desulfobulbales;f__Desulfobulbaceae;g__ORNL;s__ORNL sp002952055	d__Bacteria;p__Desulfobacterota;c__Desulfobulbia;o__Desulfobulbales;f__Desulfobulbaceae;g__ORNL;s__ORNL sp002952055	d__Bacteria;p__Thermodesulfobacteria;c__Deltaproteobacteria;o__Desulfobacterales;f__Desulfobulbaceae;g__Desulfobulbus;s__NCBI_UNKNOWN
SGB_957	9	uSGB	9	9	RSZAXPI002604-26_RA_dental.metaspades.bin.30	d__Bacteria;p__Patescibacteria;c__Saccharimonadia;o__Saccharimonadales;f__Saccharimonadaceae;g__TM7x;s__	d__Bacteria;p__Patescibacteria;c__Saccharimonadia;o__Saccharimonadales;f__Saccharimonadaceae;g__TM7x;s__	d__Bacteria;p__Candidatus Nomurabacteria;c__NCBI_UNKNOWN;o__NCBI_UNKNOWN;f__NCBI_UNKNOWN;g__NCBI_UNKNOWN;s__
SGB_958	12	uSGB	12	12	YS000918_saliva.spades.bin.33	d__Bacteria;p__Patescibacteria;c__Saccharimonadia;o__Saccharimonadales;f__Saccharimonadaceae;g__TM7x;s__	d__Bacteria;p__Patescibacteria;c__Saccharimonadia;o__Saccharimonadales;f__Saccharimonadaceae;g__TM7x;s__	d__Bacteria;p__Candidatus Nomurabacteria;c__NCBI_UNKNOWN;o__NCBI_UNKNOWN;f__NCBI_UNKNOWN;g__NCBI_UNKNOWN;s__
SGB_959	1	uSGB	1	1	SRR8114062.metaspades.bin.5	d__Bacteria;p__Firmicutes;c__Bacilli;o__Lactobacillales;f__Streptococcaceae;g__Streptococcus;s__	d__Bacteria;p__Firmicutes;c__Bacilli;o__Lactobacillales;f__Streptococcaceae;g__Streptococcus;s__	d__Bacteria;p__Firmicutes;c__Bacilli;o__Lactobacillales;f__Streptococcaceae;g__Streptococcus;s__
SGB_960	53	uSGB	53	53	RDPYD18088893_A_togue.metaspades.bin.43	d__Bacteria;p__Campylobacterota;c__Campylobacteria;o__Campylobacterales;f__Campylobacteraceae;g__Campylobacter_A;s__	d__Bacteria;p__Campylobacterota;c__Campylobacteria;o__Campylobacterales;f__Campylobacteraceae;g__Campylobacter_A;s__	d__Bacteria;p__Proteobacteria;c__Epsilonproteobacteria;o__Campylobacterales;f__Campylobacteraceae;g__Campylobacter;s__
SGB_961	2	uSGB	2	2	RSZYD18078434_A_saliva.metaspades.bin.59	d__Bacteria;p__Firmicutes;c__Bacilli;o__Lactobacillales;f__Streptococcaceae;g__Streptococcus;s__Streptococcus mitis_L	d__Bacteria;p__Firmicutes;c__Bacilli;o__Lactobacillales;f__Streptococcaceae;g__Streptococcus;s__Streptococcus mitis_L	d__Bacteria;p__Firmicutes;c__Bacilli;o__Lactobacillales;f__Streptococcaceae;g__Streptococcus;s__Streptococcus mitis
SGB_962	1	uSGB	1	1	RSZAXPI002322-34_RAH_dental.metaspades.bin.33	d__Bacteria;p__Campylobacterota;c__Campylobacteria;o__Campylobacterales;f__Campylobacteraceae;g__Campylobacter_B;s__	d__Bacteria;p__Campylobacterota;c__Campylobacteria;o__Campylobacterales;f__Campylobacteraceae;g__Campylobacter_B;s__	d__Bacteria;p__Proteobacteria;c__Epsilonproteobacteria;o__Campylobacterales;f__Campylobacteraceae;g__Campylobacter;s__
SGB_963	1	uSGB	1	1	RDPYD18089365_A_togue.metaspades.bin.14	d__Bacteria;p__Proteobacteria;c__Gammaproteobacteria;o__Enterobacterales;f__Pasteurellaceae;g__Haemophilus_D;s__Haemophilus_D parainfluenzae_A	d__Bacteria;p__Proteobacteria;c__Gammaproteobacteria;o__Enterobacterales;f__Pasteurellaceae;g__Haemophilus_D;s__Haemophilus_D parainfluenzae_A	d__Bacteria;p__Proteobacteria;c__Gammaproteobacteria;o__Enterobacterales;f__NCBI_UNKNOWN;g__Haemophilus;s__Haemophilus parainfluenzae
SGB_964	75	uSGB	75	75	SRR8114055.metaspades.bin.6	d__Bacteria;p__Actinobacteriota;c__Actinobacteria;o__Actinomycetales;f__Micrococcaceae;g__Rothia;s__Rothia mucilaginosa	d__Bacteria;p__Actinobacteriota;c__Actinobacteria;o__Actinomycetales;f__Micrococcaceae;g__Rothia;s__Rothia mucilaginosa	d__Bacteria;p__Actinobacteria;c__Actinobacteria;o__Micrococcales;f__Micrococcaceae;g__Rothia;s__Rothia mucilaginosa
SGB_965	1	uSGB	1	1	RDPYD18088983_A_saliva.metaspades.bin.12	d__Bacteria;p__Actinobacteriota;c__Actinobacteria;o__Actinomycetales;f__Actinomycetaceae;g__Pauljensenia;s__Pauljensenia sp000278725	d__Bacteria;p__Actinobacteriota;c__Actinobacteria;o__Actinomycetales;f__Actinomycetaceae;g__Pauljensenia;s__Pauljensenia sp000278725	d__Bacteria;p__Actinobacteria;c__Actinobacteria;o__Micrococcales;f__Actinomycetaceae;g__Xylanimonas;s__NCBI_UNKNOWN
SGB_966	68	uSGB	68	68	RDPYD18300059_A_saliva.metaspades.bin.22	d__Bacteria;p__Bacteroidota;c__Bacteroidia;o__Bacteroidales;f__Porphyromonadaceae;g__Porphyromonas;s__	d__Bacteria;p__Bacteroidota;c__Bacteroidia;o__Bacteroidales;f__Porphyromonadaceae;g__Porphyromonas;s__	d__Bacteria;p__Bacteroidetes;c__Bacteroidia;o__Bacteroidales;f__Porphyromonadaceae;g__Porphyromonas;s__
SGB_967	1	uSGB	1	1	SRS476201.metaspades.bin.7	d__Bacteria;p__Bacteroidota;c__Bacteroidia;o__Bacteroidales;f__Bacteroidaceae;g__Prevotella;s__Prevotella pallens	d__Bacteria;p__Bacteroidota;c__Bacteroidia;o__Bacteroidales;f__Bacteroidaceae;g__Prevotella;s__Prevotella pallens	d__Bacteria;p__Bacteroidetes;c__Bacteroidia;o__Bacteroidales;f__Prevotellaceae;g__Prevotella;s__NCBI_UNKNOWN
SGB_968	1	uSGB	1	1	RSZAXPI002627-75_RA_dental.metaspades.bin.74	d__Bacteria;p__Firmicutes;c__Bacilli;o__Lactobacillales;f__Streptococcaceae;g__Streptococcus;s__Streptococcus sanguinis_A	d__Bacteria;p__Firmicutes;c__Bacilli;o__Lactobacillales;f__Streptococcaceae;g__Streptococcus;s__Streptococcus sanguinis_A	d__Bacteria;p__Firmicutes;c__Bacilli;o__Lactobacillales;f__Streptococcaceae;g__Streptococcus;s__Streptococcus sanguinis
SGB_969	2	uSGB	2	2	YS000063_saliva.spades.bin.1	d__Bacteria;p__Actinobacteriota;c__Coriobacteriia;o__Coriobacteriales;f__Atopobiaceae;g__Lancefieldella;s__Lancefieldella sp000564995	d__Bacteria;p__Actinobacteriota;c__Coriobacteriia;o__Coriobacteriales;f__Atopobiaceae;g__Lancefieldella;s__Lancefieldella sp000564995	d__Bacteria;p__Actinobacteria;c__Actinobacteria;o__Coriobacteriales;f__Coriobacteriaceae;g__Atopobium;s__Atopobium parvulum
SGB_970	31	uSGB	31	31	RSZYD18187020_A_saliva.metaspades.bin.44	d__Bacteria;p__Actinobacteriota;c__Actinobacteria;o__Actinomycetales;f__Micrococcaceae;g__Rothia;s__Rothia dentocariosa	d__Bacteria;p__Actinobacteriota;c__Actinobacteria;o__Actinomycetales;f__Micrococcaceae;g__Rothia;s__Rothia dentocariosa	d__Bacteria;p__Actinobacteria;c__Actinobacteria;o__Micrococcales;f__Micrococcaceae;g__Rothia;s__Rothia dentocariosa
SGB_971	8	uSGB	8	8	SZAXPI018191-57_RA_dental.metaspades.bin.77	d__Bacteria;p__Firmicutes;c__Bacilli;o__Staphylococcales;f__Gemellaceae;g__Gemella;s__Gemella morbillorum	d__Bacteria;p__Firmicutes;c__Bacilli;o__Staphylococcales;f__Gemellaceae;g__Gemella;s__Gemella morbillorum	d__Bacteria;p__Firmicutes;c__Bacilli;o__Bacillales;f__Streptococcaceae;g__Gemella;s__NCBI_UNKNOWN
SGB_972	1	uSGB	1	1	RSZAXPI002482-15_2_RAH_saliva.metaspades.bin.18	d__Bacteria;p__Actinobacteriota;c__Actinobacteria;o__Actinomycetales;f__Actinomycetaceae;g__Actinomyces;s__	d__Bacteria;p__Actinobacteriota;c__Actinobacteria;o__Actinomycetales;f__Actinomycetaceae;g__Actinomyces;s__	d__Bacteria;p__Actinobacteria;c__Actinobacteria;o__Micrococcales;f__Actinomycetaceae;g__Actinomyces;s__
SGB_973	1	uSGB	1	1	SZAXPI018093-14_RA_dental.metaspades.bin.16	d__Bacteria;p__Bacteroidota;c__Bacteroidia;o__Bacteroidales;f__Bacteroidaceae;g__Prevotella;s__	d__Bacteria;p__Bacteroidota;c__Bacteroidia;o__Bacteroidales;f__Bacteroidaceae;g__Prevotella;s__	d__Bacteria;p__Bacteroidetes;c__Bacteroidia;o__Bacteroidales;f__Prevotellaceae;g__Prevotella;s__
SGB_974	11	uSGB	11	11	RSZYD18078412_A_saliva.metaspades.bin.21	d__Bacteria;p__Patescibacteria;c__Gracilibacteria;o__BD1-5;f__UBA6164;g__GN02-873;s__	d__Bacteria;p__Patescibacteria;c__Gracilibacteria;o__BD1-5;f__UBA6164;g__GN02-873;s__	d__Bacteria;p__Candidatus Nomurabacteria;c__Candidatus Peribacteria;o__NCBI_UNKNOWN;f__NCBI_UNKNOWN;g__NCBI_UNKNOWN;s__
SGB_975	1	uSGB	1	1	RDPYD18089329_A_togue.metaspades.bin.72	d__Bacteria;p__Proteobacteria;c__Gammaproteobacteria;o__Enterobacterales;f__Pasteurellaceae;g__Haemophilus_A;s__Haemophilus_A sputorum	d__Bacteria;p__Proteobacteria;c__Gammaproteobacteria;o__Enterobacterales;f__Pasteurellaceae;g__Haemophilus_A;s__Haemophilus_A sputorum	d__Bacteria;p__Proteobacteria;c__Gammaproteobacteria;o__Enterobacterales;f__NCBI_UNKNOWN;g__Haemophilus;s__Haemophilus sputorum
SGB_976	15	uSGB	15	15	RDPYD18088829_A_saliva.metaspades.bin.53	d__Bacteria;p__Patescibacteria;c__Gracilibacteria;o__Absconditabacterales;f__X112;g__HOT-345;s__	d__Bacteria;p__Patescibacteria;c__Gracilibacteria;o__Absconditabacterales;f__X112;g__HOT-345;s__	d__Bacteria;p__Candidatus Nomurabacteria;c__Candidatus Peribacteria;o__NCBI_UNKNOWN;f__NCBI_UNKNOWN;g__NCBI_UNKNOWN;s__
SGB_977	15	uSGB	15	15	RSZYD18187351_A_saliva.metaspades.bin.34	d__Bacteria;p__Actinobacteriota;c__Coriobacteriia;o__Coriobacteriales;f__Atopobiaceae;g__Lancefieldella;s__	d__Bacteria;p__Actinobacteriota;c__Coriobacteriia;o__Coriobacteriales;f__Atopobiaceae;g__Lancefieldella;s__	d__Bacteria;p__Actinobacteria;c__Actinobacteria;o__Coriobacteriales;f__Coriobacteriaceae;g__Atopobium;s__
SGB_978	1	uSGB	1	1	RDPYD18190858_A_togue.metaspades.bin.45	d__Bacteria;p__Firmicutes_A;c__Clostridia;o__Lachnospirales;f__Lachnospiraceae;g__Lachnoanaerobaculum;s__Lachnoanaerobaculum sp000287675	d__Bacteria;p__Firmicutes;c__Clostridia;o__Lachnospirales;f__Lachnospiraceae;g__Lachnoanaerobaculum;s__Lachnoanaerobaculum sp000287675	d__Bacteria;p__Proteobacteria;c__Clostridia;o__Clostridiales;f__Lachnospiraceae;g__NCBI_UNKNOWN;s__NCBI_UNKNOWN
SGB_979	5	uSGB	5	5	RDPYD18300247_A_saliva.metaspades.bin.51	d__Bacteria;p__Bacteroidota;c__Bacteroidia;o__Bacteroidales;f__Bacteroidaceae_A;g__;s__	d__Bacteria;p__Bacteroidota;c__Bacteroidia;o__Bacteroidales;f__Bacteroidaceae;g__;s__	d__Bacteria;p__Bacteroidetes;c__Bacteroidia;o__Bacteroidales;f__Bacteroidaceae;g__;s__
SGB_980	1	uSGB	1	1	RDPYD18089340_A_togue.metaspades.bin.46	d__Bacteria;p__Bacteroidota;c__Bacteroidia;o__Bacteroidales;f__Bacteroidaceae;g__F0040;s__	d__Bacteria;p__Bacteroidota;c__Bacteroidia;o__Bacteroidales;f__Bacteroidaceae;g__F0040;s__	d__Bacteria;p__Bacteroidetes;c__Bacteroidia;o__Bacteroidales;f__Prevotellaceae;g__Alloprevotella;s__
SGB_981	1	uSGB	1	1	RSZYD18187881_A_saliva.metaspades.bin.34	d__Bacteria;p__Campylobacterota;c__Campylobacteria;o__Campylobacterales;f__Campylobacteraceae;g__Campylobacter_A;s__	d__Bacteria;p__Campylobacterota;c__Campylobacteria;o__Campylobacterales;f__Campylobacteraceae;g__Campylobacter_A;s__	d__Bacteria;p__Proteobacteria;c__Epsilonproteobacteria;o__Campylobacterales;f__Campylobacteraceae;g__Campylobacter;s__
SGB_982	8	uSGB	8	8	RSZYD18078072_A_saliva.metaspades.bin.24	d__Bacteria;p__Bacteroidota;c__Bacteroidia;o__Flavobacteriales;f__Flavobacteriaceae;g__Capnocytophaga;s__	d__Bacteria;p__Bacteroidota;c__Bacteroidia;o__Flavobacteriales;f__Flavobacteriaceae;g__Capnocytophaga;s__	d__Bacteria;p__Bacteroidetes;c__Bacteroidia;o__Flavobacteriales;f__Flavobacteriaceae;g__NCBI_UNKNOWN;s__
SGB_983	1	uSGB	1	1	RDPYD18088897_A_togue.metaspades.bin.37	d__Bacteria;p__Firmicutes_A;c__Clostridia;o__Lachnospirales;f__Lachnospiraceae;g__Oribacterium;s__Oribacterium sinus	d__Bacteria;p__Firmicutes;c__Clostridia;o__Lachnospirales;f__Lachnospiraceae;g__Oribacterium;s__Oribacterium sinus	d__Bacteria;p__Proteobacteria;c__Clostridia;o__Clostridiales;f__Lachnospiraceae;g__NCBI_UNKNOWN;s__NCBI_UNKNOWN
SGB_984	2	uSGB	2	2	SZAXPI018273-75_RA_dental.metaspades.bin.34	d__Bacteria;p__Patescibacteria;c__Saccharimonadia;o__Saccharimonadales;f__Saccharimonadaceae;g__;s__	d__Bacteria;p__Patescibacteria;c__Saccharimonadia;o__Saccharimonadales;f__Saccharimonadaceae;g__;s__	d__Bacteria;p__Candidatus Nomurabacteria;c__NCBI_UNKNOWN;o__NCBI_UNKNOWN;f__NCBI_UNKNOWN;g__;s__
SGB_985	7	uSGB	7	7	RSZYD18078181_A_saliva.metaspades.bin.24	d__Bacteria;p__Patescibacteria;c__Saccharimonadia;o__Saccharimonadales;f__Saccharimonadaceae;g__;s__	d__Bacteria;p__Patescibacteria;c__Saccharimonadia;o__Saccharimonadales;f__Saccharimonadaceae;g__;s__	d__Bacteria;p__Candidatus Nomurabacteria;c__NCBI_UNKNOWN;o__NCBI_UNKNOWN;f__NCBI_UNKNOWN;g__;s__
SGB_986	16	uSGB	16	16	RSZYD18078663_A_saliva.metaspades.bin.22	d__Bacteria;p__Proteobacteria;c__Gammaproteobacteria;o__Burkholderiales;f__Neisseriaceae;g__Neisseria;s__Neisseria sicca_A	d__Bacteria;p__Proteobacteria;c__Gammaproteobacteria;o__Burkholderiales;f__Neisseriaceae;g__Neisseria;s__Neisseria sicca_A	d__Bacteria;p__Proteobacteria;c__Gammaproteobacteria;o__Burkholderiales;f__Neisseriaceae;g__Neisseria;s__Neisseria sicca
SGB_987	14	uSGB	14	14	RSZYD18187258_A_saliva.metaspades.bin.54	d__Bacteria;p__Firmicutes_A;c__Clostridia;o__Lachnospirales;f__Lachnospiraceae;g__Stomatobaculum;s__	d__Bacteria;p__Firmicutes;c__Clostridia;o__Lachnospirales;f__Lachnospiraceae;g__Stomatobaculum;s__	d__Bacteria;p__Proteobacteria;c__Clostridia;o__Clostridiales;f__Lachnospiraceae;g__Fusobacterium;s__
SGB_988	1	uSGB	1	1	RSZYD18187916_A_saliva.metaspades.bin.21	d__Bacteria;p__Firmicutes;c__Bacilli;o__Lactobacillales;f__Streptococcaceae;g__Streptococcus;s__	d__Bacteria;p__Firmicutes;c__Bacilli;o__Lactobacillales;f__Streptococcaceae;g__Streptococcus;s__	d__Bacteria;p__Firmicutes;c__Bacilli;o__Lactobacillales;f__Streptococcaceae;g__Streptococcus;s__
SGB_989	2	uSGB	2	2	RSZAXPI002454-50_RAH_dental.metaspades.bin.32	d__Bacteria;p__Actinobacteriota;c__Actinobacteria;o__Actinomycetales;f__Actinomycetaceae;g__Pauljensenia;s__	d__Bacteria;p__Actinobacteriota;c__Actinobacteria;o__Actinomycetales;f__Actinomycetaceae;g__Pauljensenia;s__	d__Bacteria;p__Actinobacteria;c__Actinobacteria;o__Micrococcales;f__Actinomycetaceae;g__Xylanimonas;s__
SGB_990	1	uSGB	1	1	RDPYD18088969_A_saliva.metaspades.bin.14	d__Bacteria;p__Firmicutes;c__Bacilli;o__Lactobacillales;f__Streptococcaceae;g__Streptococcus;s__	d__Bacteria;p__Firmicutes;c__Bacilli;o__Lactobacillales;f__Streptococcaceae;g__Streptococcus;s__	d__Bacteria;p__Firmicutes;c__Bacilli;o__Lactobacillales;f__Streptococcaceae;g__Streptococcus;s__
SGB_991	1	uSGB	1	1	YS000254_saliva.spades.bin.22	d__Bacteria;p__Firmicutes_C;c__Negativicutes;o__Selenomonadales;f__Selenomonadaceae;g__Selenomonas;s__Selenomonas sputigena	d__Bacteria;p__Firmicutes;c__Negativicutes;o__Selenomonadales;f__Selenomonadaceae;g__Selenomonas;s__Selenomonas sputigena	d__Bacteria;p__Firmicutes;c__Negativicutes;o__Selenomonadales;f__Veillonellaceae;g__Selenomonas;s__NCBI_UNKNOWN
SGB_992	1	uSGB	1	1	RSZAXPI002613-24_RA_dental.metaspades.bin.32	d__Bacteria;p__Firmicutes_C;c__Negativicutes;o__Selenomonadales;f__Selenomonadaceae;g__Selenomonas;s__Selenomonas sputigena	d__Bacteria;p__Firmicutes;c__Negativicutes;o__Selenomonadales;f__Selenomonadaceae;g__Selenomonas;s__Selenomonas sputigena	d__Bacteria;p__Firmicutes;c__Negativicutes;o__Selenomonadales;f__Veillonellaceae;g__Selenomonas;s__NCBI_UNKNOWN
SGB_993	1	uSGB	1	1	YS000755_saliva.spades.bin.6	d__Bacteria;p__Firmicutes;c__Bacilli;o__Erysipelotrichales;f__Erysipelotrichaceae;g__Solobacterium;s__	d__Bacteria;p__Firmicutes;c__Bacilli;o__Erysipelotrichales;f__Erysipelotrichaceae;g__Solobacterium;s__	d__Bacteria;p__Firmicutes;c__Bacilli;o__Erysipelotrichales;f__Erysipelotrichaceae;g__Bulleidia;s__
SGB_994	1	uSGB	1	1	SZAXPI018094-15_RA_dental.metaspades.bin.29	d__Bacteria;p__Patescibacteria;c__Saccharimonadia;o__Saccharimonadales;f__Saccharimonadaceae;g__UBA1103;s__	d__Bacteria;p__Patescibacteria;c__Saccharimonadia;o__Saccharimonadales;f__Saccharimonadaceae;g__UBA1103;s__	d__Bacteria;p__Candidatus Nomurabacteria;c__NCBI_UNKNOWN;o__NCBI_UNKNOWN;f__NCBI_UNKNOWN;g__NCBI_UNKNOWN;s__
SGB_995	1	uSGB	1	1	RSZAXPI002480-13_2_RAH_saliva.metaspades.bin.9	d__Bacteria;p__Firmicutes;c__Bacilli;o__Staphylococcales;f__Gemellaceae;g__Gemella;s__	d__Bacteria;p__Firmicutes;c__Bacilli;o__Staphylococcales;f__Gemellaceae;g__Gemella;s__	d__Bacteria;p__Firmicutes;c__Bacilli;o__Bacillales;f__Streptococcaceae;g__Gemella;s__
SGB_996	1	uSGB	1	1	RDPYD18089033_A_togue.metaspades.bin.17	d__Bacteria;p__Actinobacteriota;c__Actinobacteria;o__Actinomycetales;f__Micrococcaceae;g__Rothia;s__Rothia mucilaginosa_B	d__Bacteria;p__Actinobacteriota;c__Actinobacteria;o__Actinomycetales;f__Micrococcaceae;g__Rothia;s__Rothia mucilaginosa_B	d__Bacteria;p__Actinobacteria;c__Actinobacteria;o__Micrococcales;f__Micrococcaceae;g__Rothia;s__Rothia mucilaginosa
SGB_997	1	uSGB	1	1	YS000338_saliva.spades.bin.1	d__Bacteria;p__Fusobacteriota;c__Fusobacteriia;o__Fusobacteriales;f__Fusobacteriaceae;g__Fusobacterium;s__	d__Bacteria;p__Fusobacteriota;c__Fusobacteriia;o__Fusobacteriales;f__Fusobacteriaceae;g__Fusobacterium;s__	d__Bacteria;p__Fusobacteria;c__Fusobacteriia;o__Fusobacteriales;f__Fusobacteriaceae;g__Fusobacterium;s__
SGB_998	5	uSGB	5	5	SZAXPI018181-37_RA_dental.metaspades.bin.33	d__Bacteria;p__Patescibacteria;c__Saccharimonadia;o__Saccharimonadales;f__Saccharimonadaceae;g__UBA1103;s__	d__Bacteria;p__Patescibacteria;c__Saccharimonadia;o__Saccharimonadales;f__Saccharimonadaceae;g__UBA1103;s__	d__Bacteria;p__Candidatus Nomurabacteria;c__NCBI_UNKNOWN;o__NCBI_UNKNOWN;f__NCBI_UNKNOWN;g__NCBI_UNKNOWN;s__
SGB_999	2	uSGB	2	2	RDPYD18190858_A_togue.metaspades.bin.56	d__Bacteria;p__Actinobacteriota;c__Actinobacteria;o__Actinomycetales;f__Actinomycetaceae;g__Pauljensenia;s__	d__Bacteria;p__Actinobacteriota;c__Actinobacteria;o__Actinomycetales;f__Actinomycetaceae;g__Pauljensenia;s__	d__Bacteria;p__Actinobacteria;c__Actinobacteria;o__Micrococcales;f__Actinomycetaceae;g__Xylanimonas;s__
SGB_1000	1	uSGB	1	1	SRR8114018.metaspades.bin.3	d__Bacteria;p__Actinobacteriota;c__Actinobacteria;o__Actinomycetales;f__Micrococcaceae;g__Rothia;s__Rothia mucilaginosa_A	d__Bacteria;p__Actinobacteriota;c__Actinobacteria;o__Actinomycetales;f__Micrococcaceae;g__Rothia;s__Rothia mucilaginosa_A	d__Bacteria;p__Actinobacteria;c__Actinobacteria;o__Micrococcales;f__Micrococcaceae;g__Rothia;s__Rothia mucilaginosa
[truncated: 2,589 more rows]
