# Supplementary material for: Over 50,000 Metagenomically Assembled Draft Genomes for the Human Oral Microbiome Reveal New Taxa
Source: Genomics Proteomics Bioinformatics. 2021 Sep 4;20(2):246–59. doi: 10.1016/j.gpb.2021.05.001 (PMC9684161; doi:10.1016/j.gpb.2021.05.001)
Supplement: Supplementary Table S4 — Mappability of oral metagenomes between different databases [file mmc11.xlsx]

## Sheet: mapping
Table S4 Mappability of oral metagenomes between different databases Note: eHOMD: database built by 1,529 genomes from eHOMD. hSGB_Rep: database built by 4,930 genomes from recently study's representative human SGBs . oralSGB_Rep: database built by 3,589 genomes from representative oral SGBs in this study. oral_all: database built by 142,723 genomes from oral genome set in this study.
Study	Country	Diagnosis	Sample ID	Mapping rate
				eHOMD	hSGB_Rep	oralSGB_Rep	oral_all
4D_SZ	China		RDPYD18075162	0.423064	0.532742	0.621535	0.69665
4D_SZ	China		RDPYD18075163	0.747955	0.843743	0.919745	0.969957
4D_SZ	China		RDPYD18075164	0.663349	0.81959	0.914659	0.972545
4D_SZ	China		RDPYD18075165	0.609745	0.743475	0.844136	0.922072
4D_SZ	China		RDPYD18075166	0.619961	0.79338	0.902575	0.959367
4D_SZ	China		RDPYD18075167	0.675386	0.771946	0.871677	0.936616
4D_SZ	China		RDPYD18075169	0.640549	0.7245	0.84688	0.909889
4D_SZ	China		RDPYD18075170	0.689779	0.787811	0.885283	0.941663
4D_SZ	China		RDPYD18075171	0.663891	0.782977	0.87518	0.941077
4D_SZ	China		RDPYD18075172	0.683942	0.819069	0.914347	0.968435
4D_SZ	China		RDPYD18075173	0.516965	0.581796	0.719387	0.835968
4D_SZ	China		RDPYD18075174	0.674542	0.811072	0.896006	0.943076
4D_SZ	China		RDPYD18075176	0.583663	0.765351	0.855373	0.922315
4D_SZ	China		RDPYD18075177	0.720689	0.798676	0.904502	0.96947
4D_SZ	China		RDPYD18075178	0.711137	0.842523	0.930047	0.974076
4D_SZ	China		RDPYD18075179	0.655932	0.825871	0.911173	0.968663
4D_SZ	China		RDPYD18075180	0.708018	0.823534	0.924141	0.976346
4D_SZ	China		RDPYD18075181	0.696708	0.846653	0.937924	0.97586
4D_SZ	China		RDPYD18075182	0.528632	0.530802	0.752459	0.863313
4D_SZ	China		RDPYD18075183	0.554182	0.616203	0.799039	0.878291
4D_SZ	China		RDPYD18075185	0.741659	0.860311	0.939034	0.981785
4D_SZ	China		RDPYD18075186	0.683468	0.838611	0.93128	0.973249
4D_SZ	China		RDPYD18079665	0.720792	0.861007	0.937466	0.973161
4D_SZ	China		RDPYD18079666	0.686675	0.789198	0.868672	0.915336
4D_SZ	China		RDPYD18079667	0.673252	0.835209	0.918618	0.960747
4D_SZ	China		RDPYD18079669	0.744057	0.821937	0.910123	0.95427
4D_SZ	China		RDPYD18079670	0.728602	0.833006	0.910746	0.944824
4D_SZ	China		RDPYD18079671	0.740587	0.873427	0.946951	0.981281
4D_SZ	China		RDPYD18079672	0.757199	0.872236	0.935029	0.962367
4D_SZ	China		RDPYD18079673	0.62568	0.779181	0.858222	0.91927
4D_SZ	China		RDPYD18079674	0.754687	0.87952	0.951472	0.98212
4D_SZ	China		RDPYD18079675	0.755663	0.871595	0.944455	0.980217
4D_SZ	China		RDPYD18079676	0.696332	0.843351	0.901945	0.942256
4D_SZ	China		RDPYD18079677	0.586466	0.818906	0.898287	0.957787
4D_SZ	China		RDPYD18079679	0.666261	0.853564	0.936984	0.973278
4D_SZ	China		RDPYD18079680	0.78764	0.884114	0.944302	0.978194
4D_SZ	China		RDPYD18079681	0.702338	0.852297	0.941155	0.974237
4D_SZ	China		RDPYD18079682	0.743803	0.857808	0.929685	0.970334
4D_SZ	China		RDPYD18079683	0.677172	0.82442	0.910836	0.956603
4D_SZ	China		RDPYD18079684	0.769825	0.889202	0.951232	0.977234
4D_SZ	China		RDPYD18079685	0.641117	0.852022	0.946149	0.98631
4D_SZ	China		RDPYD18079686	0.624939	0.851033	0.944732	0.98029
4D_SZ	China		RDPYD18079687	0.70573	0.87763	0.951204	0.983172
4D_SZ	China		RDPYD18079688	0.656527	0.863054	0.951131	0.980723
4D_SZ	China		RDPYD18088777	0.722463	0.848031	0.937269	0.977519
4D_SZ	China		RDPYD18088778	0.656997	0.791751	0.864271	0.944927
4D_SZ	China		RDPYD18088779	0.697839	0.80366	0.896425	0.946779
4D_SZ	China		RDPYD18088780	0.685627	0.79087	0.877995	0.935576
4D_SZ	China		RDPYD18088781	0.601412	0.754435	0.854045	0.907144
4D_SZ	China		RDPYD18088782	0.693641	0.755055	0.841135	0.92135
4D_SZ	China		RDPYD18088783	0.603192	0.702545	0.787011	0.888119
4D_SZ	China		RDPYD18088784	0.657676	0.772327	0.854407	0.915936
4D_SZ	China		RDPYD18088785	0.659325	0.804059	0.902391	0.959194
4D_SZ	China		RDPYD18088787	0.686614	0.818844	0.912094	0.962185
4D_SZ	China		RDPYD18088788	0.676868	0.784351	0.880384	0.93248
4D_SZ	China		RDPYD18088791	0.639617	0.775972	0.867767	0.925866
4D_SZ	China		RDPYD18088792	0.681239	0.829398	0.930516	0.973599
4D_SZ	China		RDPYD18088793	0.623751	0.800491	0.883279	0.940398
4D_SZ	China		RDPYD18088794	0.236951	0.282436	0.321377	0.688152
4D_SZ	China		RDPYD18088795	0.781134	0.871067	0.944093	0.979503
4D_SZ	China		RDPYD18088796	0.713332	0.837909	0.926568	0.972216
4D_SZ	China		RDPYD18088797	0.706373	0.797206	0.882179	0.92649
4D_SZ	China		RDPYD18088798	0.687493	0.754584	0.829778	0.890174
4D_SZ	China		RDPYD18088799	0.619058	0.785986	0.881328	0.938661
4D_SZ	China		RDPYD18088800	0.673687	0.827167	0.924725	0.967488
4D_SZ	China		RDPYD18088801	0.633804	0.720354	0.803663	0.875731
4D_SZ	China		RDPYD18088802	0.674753	0.761627	0.833363	0.898831
4D_SZ	China		RDPYD18088803	0.756511	0.846817	0.929642	0.973435
4D_SZ	China		RDPYD18088804	0.672324	0.799733	0.876611	0.942774
4D_SZ	China		RDPYD18088805	0.718717	0.832342	0.918099	0.966858
4D_SZ	China		RDPYD18088806	0.60506	0.787983	0.871155	0.939523
4D_SZ	China		RDPYD18088807	0.674479	0.810192	0.889934	0.928598
4D_SZ	China		RDPYD18088860	0.724774	0.865177	0.937492	0.972436
4D_SZ	China		RDPYD18088861	0.751478	0.880607	0.95473	0.986932
4D_SZ	China		RDPYD18088862	0.677591	0.825043	0.900158	0.977268
4D_SZ	China		RDPYD18088863	0.700943	0.816816	0.891129	0.936568
4D_SZ	China		RDPYD18088864	0.705737	0.858181	0.936943	0.967789
4D_SZ	China		RDPYD18088865	0.730359	0.859961	0.943747	0.980574
4D_SZ	China		RDPYD18088866	0.719271	0.833597	0.896029	0.975886
4D_SZ	China		RDPYD18088867	0.629366	0.811672	0.90687	0.944893
4D_SZ	China		RDPYD18088868	0.68405	0.855991	0.944483	0.97642
4D_SZ	China		RDPYD18088869	0.748735	0.876996	0.940935	0.974762
4D_SZ	China		RDPYD18088870	0.753867	0.876886	0.954762	0.986545
4D_SZ	China		RDPYD18088871	0.694429	0.847912	0.9228	0.95769
4D_SZ	China		RDPYD18088872	0.745525	0.877122	0.9536	0.980766
4D_SZ	China		RDPYD18088873	0.672844	0.825531	0.921533	0.975174
4D_SZ	China		RDPYD18088874	0.678705	0.856041	0.947568	0.980223
4D_SZ	China		RDPYD18088875	0.726345	0.881773	0.954792	0.984927
4D_SZ	China		RDPYD18088876	0.654089	0.847879	0.939997	0.980886
4D_SZ	China		RDPYD18088877	0.73217	0.868491	0.940317	0.977479
4D_SZ	China		RDPYD18088878	0.725843	0.871937	0.946565	0.980269
4D_SZ	China		RDPYD18088879	0.745317	0.859288	0.930696	0.96868
4D_SZ	China		RDPYD18088880	0.688738	0.861802	0.939732	0.969553
4D_SZ	China		RDPYD18088881	0.679853	0.859424	0.941161	0.97065
4D_SZ	China		RDPYD18088882	0.687531	0.808633	0.887165	0.944008
4D_SZ	China		RDPYD18088883	0.745028	0.855058	0.925728	0.959699
4D_SZ	China		RDPYD18088884	0.776468	0.870228	0.939082	0.976678
4D_SZ	China		RDPYD18088885	0.683048	0.861966	0.952463	0.983459
4D_SZ	China		RDPYD18088886	0.690297	0.803789	0.868369	0.916763
4D_SZ	China		RDPYD18088887	0.733058	0.883021	0.955513	0.983892
GoltsmanDSA_2018	USA	pregnant	SRR6747968	0.77349	0.86347	0.951209	0.988039
GoltsmanDSA_2018	USA	pregnant	SRR6747970	0.747493	0.883772	0.941085	0.976639
GoltsmanDSA_2018	USA	pregnant	SRR6747999	0.808225	0.8539	0.932999	0.977657
GoltsmanDSA_2018	USA	pregnant	SRR6748002	0.813795	0.827642	0.921828	0.958736
GoltsmanDSA_2018	USA	pregnant	SRR6748003	0.753816	0.865118	0.949441	0.986364
GoltsmanDSA_2018	USA	pregnant	SRR6748009	0.795386	0.874954	0.934432	0.972764
GoltsmanDSA_2018	USA	pregnant	SRR6748010	0.760838	0.884757	0.94444	0.978463
GoltsmanDSA_2018	USA	pregnant	SRR6748017	0.718777	0.878691	0.944467	0.97746
GoltsmanDSA_2018	USA	pregnant	SRR6748018	0.835274	0.883599	0.946453	0.983502
GoltsmanDSA_2018	USA	pregnant	SRR6748020	0.780912	0.883031	0.944653	0.979302
GoltsmanDSA_2018	USA	pregnant	SRR6748021	0.758437	0.833538	0.926853	0.964156
GoltsmanDSA_2018	USA	pregnant	SRR6748022	0.76723	0.879278	0.953276	0.989641
GoltsmanDSA_2018	USA	pregnant	SRR6748023	0.735257	0.841987	0.920229	0.967337
GoltsmanDSA_2018	USA	pregnant	SRR6748024	0.772669	0.864866	0.933136	0.97368
GoltsmanDSA_2018	USA	pregnant	SRR6748036	0.740665	0.867103	0.940329	0.980626
GoltsmanDSA_2018	USA	pregnant	SRR6748038	0.824645	0.86904	0.938043	0.98039
GoltsmanDSA_2018	USA	pregnant	SRR6748039	0.616995	0.756809	0.861908	0.925073
GoltsmanDSA_2018	USA	pregnant	SRR6748045	0.685266	0.857699	0.926553	0.97467
GoltsmanDSA_2018	USA	pregnant	SRR6748064	0.702608	0.860038	0.923221	0.969583
GoltsmanDSA_2018	USA	pregnant	SRR6748066	0.700507	0.847275	0.924415	0.971735
GoltsmanDSA_2018	USA	pregnant	SRR6748067	0.703453	0.858289	0.932171	0.97809
GoltsmanDSA_2018	USA	pregnant	SRR6748068	0.742327	0.856541	0.919497	0.969293
GoltsmanDSA_2018	USA	pregnant	SRR6748069	0.731379	0.84954	0.909479	0.948604
GoltsmanDSA_2018	USA	pregnant	SRR6748070	0.679137	0.848455	0.919569	0.964951
GoltsmanDSA_2018	USA	pregnant	SRR6748073	0.809057	0.817015	0.916461	0.956448
GoltsmanDSA_2018	USA	pregnant	SRR6748074	0.698782	0.845178	0.920669	0.969003
GoltsmanDSA_2018	USA	pregnant	SRR6748075	0.640972	0.858213	0.925894	0.972676
GoltsmanDSA_2018	USA	pregnant	SRR6748077	0.667935	0.862256	0.928683	0.963946
GoltsmanDSA_2018	USA	pregnant	SRR6748078	0.753864	0.842092	0.898236	0.946883
GoltsmanDSA_2018	USA	pregnant	SRR6748079	0.782251	0.890964	0.932033	0.964227
GoltsmanDSA_2018	USA	pregnant	SRR6748080	0.649877	0.862936	0.933308	0.976544
GoltsmanDSA_2018	USA	pregnant	SRR6748081	0.716077	0.888523	0.948347	0.983553
GoltsmanDSA_2018	USA	pregnant	SRR6748083	0.681551	0.869893	0.932457	0.970792
GoltsmanDSA_2018	USA	pregnant	SRR6748084	0.809489	0.881052	0.947486	0.975955
GoltsmanDSA_2018	USA	pregnant	SRR6748085	0.767465	0.878348	0.950685	0.985327
GoltsmanDSA_2018	USA	pregnant	SRR6748086	0.814112	0.857355	0.942548	0.973721
GoltsmanDSA_2018	USA	pregnant	SRR6748087	0.812861	0.890367	0.955434	0.986086
GoltsmanDSA_2018	USA	pregnant	SRR6748088	0.71926	0.849307	0.923778	0.966951
GoltsmanDSA_2018	USA	pregnant	SRR6748089	0.687667	0.841371	0.926612	0.975477
GoltsmanDSA_2018	USA	pregnant	SRR6748090	0.815943	0.854251	0.936933	0.975855
GoltsmanDSA_2018	USA	pregnant	SRR6748091	0.761786	0.853202	0.930002	0.962803
GoltsmanDSA_2018	USA	pregnant	SRR6748092	0.741869	0.795543	0.913307	0.96551
GoltsmanDSA_2018	USA	pregnant	SRR6748093	0.715595	0.848837	0.91672	0.963161
GoltsmanDSA_2018	USA	pregnant	SRR6748094	0.72145	0.843124	0.924407	0.973576
GoltsmanDSA_2018	USA	pregnant	SRR6748095	0.716773	0.827673	0.917629	0.961372
GoltsmanDSA_2018	USA	pregnant	SRR6748096	0.663732	0.844402	0.924168	0.965567
GoltsmanDSA_2018	USA	pregnant	SRR6748097	0.712307	0.829806	0.920335	0.962055
GoltsmanDSA_2018	USA	pregnant	SRR6748098	0.668771	0.834119	0.916094	0.963621
GoltsmanDSA_2018	USA	pregnant	SRR6748099	0.665439	0.804216	0.920971	0.965835
GoltsmanDSA_2018	USA	pregnant	SRR6748100	0.699196	0.876325	0.946761	0.985455
GoltsmanDSA_2018	USA	pregnant	SRR6748105	0.688068	0.884779	0.950003	0.986846
GoltsmanDSA_2018	USA	pregnant	SRR6748106	0.669701	0.886747	0.9517	0.985998
GoltsmanDSA_2018	USA	pregnant	SRR6748107	0.725151	0.886977	0.94993	0.986446
GoltsmanDSA_2018	USA	pregnant	SRR6748108	0.723988	0.88413	0.945815	0.977747
GoltsmanDSA_2018	USA	pregnant	SRR6748109	0.699947	0.85754	0.931488	0.964425
GoltsmanDSA_2018	USA	pregnant	SRR6748110	0.687664	0.880875	0.951122	0.985825
GoltsmanDSA_2018	USA	pregnant	SRR6748115	0.695173	0.78978	0.863141	0.919836
GoltsmanDSA_2018	USA	pregnant	SRR6748116	0.742378	0.856043	0.933241	0.975688
GoltsmanDSA_2018	USA	pregnant	SRR6748118	0.793097	0.837693	0.916173	0.958671
GoltsmanDSA_2018	USA	pregnant	SRR6748133	0.747929	0.879543	0.934873	0.969906
GoltsmanDSA_2018	USA	pregnant	SRR6748134	0.769349	0.871312	0.939545	0.977726
GoltsmanDSA_2018	USA	pregnant	SRR6748137	0.72414	0.734951	0.911255	0.951837
GoltsmanDSA_2018	USA	pregnant	SRR6748138	0.765404	0.811975	0.92044	0.958109
GoltsmanDSA_2018	USA	pregnant	SRR6748139	0.733245	0.825459	0.921392	0.967602
GoltsmanDSA_2018	USA	pregnant	SRR6748140	0.701133	0.818686	0.895357	0.946786
GoltsmanDSA_2018	USA	pregnant	SRR6748141	0.703612	0.868385	0.942647	0.984234
GoltsmanDSA_2018	USA	pregnant	SRR6748142	0.799102	0.860724	0.929358	0.976055
GoltsmanDSA_2018	USA	pregnant	SRR6748148	0.708951	0.882233	0.95103	0.985547
GoltsmanDSA_2018	USA	pregnant	SRR6748157	0.773455	0.87246	0.94918	0.985459
GoltsmanDSA_2018	USA	pregnant	SRR6748158	0.728413	0.850848	0.936298	0.976077
GoltsmanDSA_2018	USA	pregnant	SRR6748159	0.661344	0.800442	0.878006	0.929501
GoltsmanDSA_2018	USA	pregnant	SRR6748160	0.664884	0.82817	0.919572	0.974619
GoltsmanDSA_2018	USA	pregnant	SRR6748161	0.801439	0.898085	0.957768	0.987665
GoltsmanDSA_2018	USA	pregnant	SRR6748162	0.728238	0.867151	0.946915	0.985586
GoltsmanDSA_2018	USA	pregnant	SRR6748163	0.707876	0.834358	0.921694	0.967718
GoltsmanDSA_2018	USA	pregnant	SRR6748164	0.722976	0.841599	0.924313	0.973085
GoltsmanDSA_2018	USA	pregnant	SRR6748165	0.740971	0.834245	0.915608	0.954867
GoltsmanDSA_2018	USA	pregnant	SRR6748166	0.739073	0.826845	0.908821	0.967671
GoltsmanDSA_2018	USA	pregnant	SRR6748182	0.749565	0.868687	0.937697	0.980296
GoltsmanDSA_2018	USA	pregnant	SRR6748184	0.801702	0.865196	0.938224	0.97768
GoltsmanDSA_2018	USA	pregnant	SRR6748185	0.811269	0.88601	0.952123	0.986073
GoltsmanDSA_2018	USA	pregnant	SRR6748195	0.802532	0.847358	0.915204	0.959323
GoltsmanDSA_2018	USA	pregnant	SRR6748198	0.772599	0.885209	0.945142	0.976203
GoltsmanDSA_2018	USA	pregnant	SRR6748199	0.79164	0.881368	0.940085	0.971402
GoltsmanDSA_2018	USA	pregnant	SRR6748200	0.817966	0.889417	0.94723	0.976491
GoltsmanDSA_2018	USA	pregnant	SRR6748201	0.761723	0.871024	0.93851	0.968867
GoltsmanDSA_2018	USA	pregnant	SRR6748202	0.772123	0.852347	0.924314	0.955954
GoltsmanDSA_2018	USA	pregnant	SRR6748203	0.740613	0.836917	0.917036	0.952393
GoltsmanDSA_2018	USA	pregnant	SRR6748204	0.716701	0.87356	0.935889	0.971907
GoltsmanDSA_2018	USA	pregnant	SRR6748205	0.695661	0.833543	0.908527	0.949792
GoltsmanDSA_2018	USA	pregnant	SRR6748206	0.78354	0.861196	0.923411	0.952274
GoltsmanDSA_2018	USA	pregnant	SRR6748220	0.78232	0.865115	0.944505	0.982849
GoltsmanDSA_2018	USA	pregnant	SRR6748221	0.788255	0.877963	0.947064	0.984902
GoltsmanDSA_2018	USA	pregnant	SRR6748222	0.788834	0.854965	0.929755	0.975213
GoltsmanDSA_2018	USA	pregnant	SRR6748223	0.747259	0.862898	0.94473	0.984164
GoltsmanDSA_2018	USA	pregnant	SRR6748224	0.840887	0.853193	0.92288	0.966307
GoltsmanDSA_2018	USA	pregnant	SRR6748225	0.787887	0.85032	0.916454	0.959999
GoltsmanDSA_2018	USA	pregnant	SRR6748226	0.786801	0.88165	0.953183	0.989163
GoltsmanDSA_2018	USA	pregnant	SRR6748227	0.75626	0.855475	0.932218	0.974386
GoltsmanDSA_2018	USA	pregnant	SRR6748228	0.783117	0.874351	0.948062	0.983157
GoltsmanDSA_2018	USA	pregnant	SRR6748229	0.739256	0.832302	0.929407	0.977086
Heintz_2016	Luxembourg	type 1 diabetes	SRR8114012	0.528922	0.624129	0.669952	0.725774
Heintz_2016	Luxembourg	type 1 diabetes	SRR8114022	0.394921	0.535254	0.523565	0.823564
Heintz_2016	Luxembourg	type 1 diabetes	SRR8114023	0.213011	0.351795	0.284437	0.773829
Heintz_2016	Luxembourg	type 1 diabetes	SRR8114024	0.575454	0.64438	0.663554	0.868748
Heintz_2016	Luxembourg	type 1 diabetes	SRR8114031	0.437486	0.488727	0.553228	0.624893
Heintz_2016	Luxembourg	type 1 diabetes	SRR8114032	0.360079	0.405647	0.459956	0.529092
Heintz_2016	Luxembourg	type 1 diabetes	SRR8114033	0.668153	0.874217	0.932082	0.966031
Heintz_2016	Luxembourg	type 1 diabetes	SRR8114034	0.634421	0.870484	0.933572	0.969298
Heintz_2016	Luxembourg	type 1 diabetes	SRR8114038	0.253608	0.263792	0.312163	0.399335
Heintz_2016	Luxembourg	type 1 diabetes	SRR8114039	0.794969	0.877455	0.925639	0.955068
Heintz_2016	Luxembourg	type 1 diabetes	SRR8114040	0.714158	0.807639	0.8761	0.911512
Heintz_2016	Luxembourg	type 1 diabetes	SRR8114044	0.707184	0.798228	0.869671	0.91525
Heintz_2016	Luxembourg	type 1 diabetes	SRR8114045	0.60932	0.755449	0.817977	0.868993
Heintz_2016	Luxembourg	type 1 diabetes	SRR8114046	0.494034	0.535255	0.665441	0.714349
Heintz_2016	Luxembourg	type 1 diabetes	SRR8114047	0.767657	0.853419	0.921585	0.948386
Heintz_2016	Luxembourg	type 1 diabetes	SRR8114048	0.691274	0.79362	0.860435	0.904892
Heintz_2016	Luxembourg	type 1 diabetes	SRR8114049	0.752535	0.820679	0.886557	0.932268
Heintz_2016	Luxembourg	type 1 diabetes	SRR8114051	0.605257	0.736958	0.812955	0.872515
Heintz_2016	Luxembourg	type 1 diabetes	SRR8114053	0.804872	0.867733	0.924483	0.969463
Heintz_2016	Luxembourg	type 1 diabetes	SRR8114054	0.743003	0.849992	0.917303	0.966793
Heintz_2016	Luxembourg	type 1 diabetes	SRR8114056	0.722255	0.837633	0.914443	0.966813
Heintz_2016	Luxembourg	type 1 diabetes	SRR8114058	0.73761	0.848296	0.901903	0.954171
Heintz_2016	Luxembourg	type 1 diabetes	SRR8114060	0.634197	0.825058	0.85394	0.904638
Heintz_2016	Luxembourg	type 1 diabetes	SRR8114063	0.63575	0.739653	0.808388	0.863995
Heintz_2016	Luxembourg	type 1 diabetes	SRR8114064	0.676306	0.858896	0.912066	0.944396
Heintz_2016	Luxembourg	type 1 diabetes	SRR8114065	0.649557	0.701999	0.748479	0.802511
Heintz_2016	Luxembourg	type 1 diabetes	SRR8114067	0.721441	0.851073	0.907229	0.946951
Heintz_2016	Luxembourg	type 1 diabetes	SRR8114072	0.690244	0.841489	0.900276	0.950783
Heintz_2016	Luxembourg	type 1 diabetes	SRR8114074	0.256639	0.258188	0.300053	0.395896
Heintz_2016	Luxembourg	type 1 diabetes	SRR8114075	0.694848	0.731126	0.77472	0.82597
Heintz_2016	Luxembourg	type 1 diabetes	SRR8114076	0.708146	0.816299	0.889732	0.963787
Heintz_2016	Luxembourg	type 1 diabetes	SRR8114077	0.712018	0.814497	0.896074	0.94776
Heintz_2016	Luxembourg	type 1 diabetes	SRR8114078	0.639468	0.782304	0.854884	0.914255
Heintz_2016	Luxembourg	type 1 diabetes	SRR8114084	0.728314	0.826258	0.910629	0.96197
Heintz_2016	Luxembourg	type 1 diabetes	SRR8114085	0.635271	0.748881	0.82564	0.87766
Heintz_2016	Luxembourg	type 1 diabetes	SRR8114086	0.699441	0.789963	0.871816	0.924788
Heintz_2016	Luxembourg	type 1 diabetes	SRR8114088	0.64767	0.771363	0.837911	0.8893
Heintz_2016	Luxembourg	type 1 diabetes	SRR8114092	0.64432	0.77543	0.856436	0.926368
Heintz_2016	Luxembourg	type 1 diabetes	SRR8114093	0.638681	0.779678	0.85921	0.910868
Heintz_2016	Luxembourg	type 1 diabetes	SRR8114095	0.591693	0.705685	0.764354	0.81777
Heintz_2016	Luxembourg	type 2 diabetes	SRR8114015	0.452865	0.533774	0.59646	0.66265
Heintz_2016	Luxembourg	type 2 diabetes	SRR8114016	0.609948	0.663083	0.719213	0.785455
Heintz_2016	Luxembourg	type 2 diabetes	SRR8114017	0.601201	0.663781	0.708346	0.769415
Heintz_2016	Luxembourg	type 2 diabetes	SRR8114029	0.500987	0.589869	0.654262	0.719227
Heintz_2016	Luxembourg	type 2 diabetes	SRR8114030	0.735161	0.833951	0.884086	0.924486
Heintz_2016	Luxembourg		SRR8114009	0.658832	0.793748	0.875409	0.932813
Heintz_2016	Luxembourg		SRR8114010	0.710987	0.853719	0.921091	0.966757
Heintz_2016	Luxembourg		SRR8114011	0.740267	0.80994	0.848978	0.890927
Heintz_2016	Luxembourg		SRR8114013	0.683685	0.808775	0.893399	0.955486
Heintz_2016	Luxembourg		SRR8114014	0.665507	0.786746	0.869057	0.929346
Heintz_2016	Luxembourg		SRR8114018	0.591314	0.611577	0.651819	0.699036
Heintz_2016	Luxembourg		SRR8114019	0.695597	0.850249	0.913099	0.954919
Heintz_2016	Luxembourg		SRR8114020	0.427748	0.538596	0.553874	0.731044
Heintz_2016	Luxembourg		SRR8114021	0.657413	0.800374	0.832191	0.918152
Heintz_2016	Luxembourg		SRR8114035	0.808345	0.893411	0.935159	0.968164
Heintz_2016	Luxembourg		SRR8114036	0.775116	0.856086	0.885353	0.926116
Heintz_2016	Luxembourg		SRR8114037	0.518166	0.549361	0.592959	0.659588
Heintz_2016	Luxembourg		SRR8114041	0.634301	0.767515	0.85872	0.923068
Heintz_2016	Luxembourg		SRR8114042	0.623214	0.728385	0.827732	0.893445
Heintz_2016	Luxembourg		SRR8114043	0.55544	0.674598	0.733407	0.79777
Heintz_2016	Luxembourg		SRR8114050	0.539663	0.593181	0.678527	0.744351
Heintz_2016	Luxembourg		SRR8114052	0.673039	0.815578	0.9027	0.964529
Heintz_2016	Luxembourg		SRR8114055	0.716085	0.784543	0.822833	0.875228
Heintz_2016	Luxembourg		SRR8114057	0.458129	0.519286	0.585352	0.653933
Heintz_2016	Luxembourg		SRR8114059	0.198512	0.216845	0.265601	0.378132
Heintz_2016	Luxembourg		SRR8114061	0.330935	0.39351	0.45925	0.550019
Heintz_2016	Luxembourg		SRR8114062	0.707577	0.776361	0.855583	0.912353
Heintz_2016	Luxembourg		SRR8114066	0.439747	0.514323	0.580307	0.665957
Heintz_2016	Luxembourg		SRR8114068	0.636826	0.747032	0.84808	0.895407
Heintz_2016	Luxembourg		SRR8114069	0.595921	0.647212	0.710626	0.778773
Heintz_2016	Luxembourg		SRR8114070	0.692226	0.794515	0.855859	0.903601
Heintz_2016	Luxembourg		SRR8114071	0.661171	0.747835	0.823342	0.88189
Heintz_2016	Luxembourg		SRR8114073	0.730869	0.809864	0.87178	0.921339
Heintz_2016	Luxembourg		SRR8114079	0.307898	0.409122	0.47417	0.550897
Heintz_2016	Luxembourg		SRR8114080	0.535724	0.721707	0.787465	0.835346
Heintz_2016	Luxembourg		SRR8114081	0.59004	0.700342	0.760172	0.811812
Heintz_2016	Luxembourg		SRR8114082	0.727174	0.784481	0.822514	0.86119
Heintz_2016	Luxembourg		SRR8114083	0.734667	0.800816	0.833527	0.870511
Heintz_2016	Luxembourg		SRR8114087	0.751144	0.851457	0.87867	0.928955
Heintz_2016	Luxembourg		SRR8114089	0.562573	0.657956	0.720006	0.7827
Heintz_2016	Luxembourg		SRR8114090	0.51165	0.638918	0.692421	0.751353
Heintz_2016	Luxembourg		SRR8114091	0.660692	0.767742	0.831918	0.880628
Heintz_2016	Luxembourg		SRR8114094	0.553846	0.692537	0.786814	0.868581
Heintz_2016	Luxembourg		SRR8114096	0.601524	0.768121	0.845337	0.910841
Heintz_2016	Luxembourg		SRR8114097	0.67044	0.839775	0.896342	0.937369
IlanaB_2019	Fiji		SRS475535	0.398353	0.452093	0.52253	0.720263
IlanaB_2019	Fiji		SRS475543	0.269077	0.314235	0.365016	0.732617
IlanaB_2019	Fiji		SRS475563	0.303592	0.32275	0.419966	0.656517
IlanaB_2019	Fiji		SRS475571	0.313146	0.340473	0.433495	0.698487
IlanaB_2019	Fiji		SRS475584	0.323593	0.361748	0.459953	0.739758
IlanaB_2019	Fiji		SRS475587	0.262522	0.285008	0.37195	0.624823
IlanaB_2019	Fiji		SRS475588	0.158728	0.258773	0.447605	0.596843
IlanaB_2019	Fiji		SRS475590	0.280462	0.307518	0.399965	0.698352
IlanaB_2019	Fiji		SRS475591	0.319751	0.359488	0.443568	0.684609
IlanaB_2019	Fiji		SRS475592	0.289122	0.330014	0.394873	0.681807
IlanaB_2019	Fiji		SRS475593	0.349921	0.393807	0.480016	0.728693
IlanaB_2019	Fiji		SRS475595	0.361808	0.427823	0.555189	0.705591
IlanaB_2019	Fiji		SRS475597	0.299578	0.323629	0.41348	0.685068
IlanaB_2019	Fiji		SRS475599	0.554625	0.624646	0.701446	0.825267
IlanaB_2019	Fiji		SRS475616	0.361952	0.409374	0.492225	0.722806
IlanaB_2019	Fiji		SRS475622	0.211724	0.319298	0.326587	0.765231
IlanaB_2019	Fiji		SRS475628	0.256029	0.270593	0.367246	0.688366
IlanaB_2019	Fiji		SRS475635	0.183966	0.19543	0.275033	0.568984
IlanaB_2019	Fiji		SRS475646	0.245373	0.26538	0.341355	0.585963
IlanaB_2019	Fiji		SRS475650	0.292373	0.351894	0.409291	0.736205
IlanaB_2019	Fiji		SRS475654	0.356084	0.41668	0.49949	0.725778
IlanaB_2019	Fiji		SRS475663	0.383762	0.442699	0.532369	0.764778
IlanaB_2019	Fiji		SRS475665	0.410165	0.472536	0.564135	0.785362
IlanaB_2019	Fiji		SRS475668	0.236464	0.292809	0.392577	0.699199
IlanaB_2019	Fiji		SRS475669	0.356358	0.401879	0.484194	0.665505
IlanaB_2019	Fiji		SRS475672	0.278464	0.306115	0.387898	0.629527
IlanaB_2019	Fiji		SRS475679	0.192787	0.2486	0.326722	0.744724
IlanaB_2019	Fiji		SRS475685	0.54613	0.627641	0.703067	0.849551
IlanaB_2019	Fiji		SRS475691	0.372603	0.410674	0.502742	0.728677
IlanaB_2019	Fiji		SRS475696	0.214471	0.22606	0.313921	0.577788
IlanaB_2019	Fiji		SRS475697	0.378457	0.429717	0.510615	0.723515
IlanaB_2019	Fiji		SRS475699	0.347343	0.40065	0.482578	0.704657
IlanaB_2019	Fiji		SRS475704	0.303983	0.347618	0.441475	0.728688
IlanaB_2019	Fiji		SRS475708	0.388128	0.432807	0.513475	0.712382
IlanaB_2019	Fiji		SRS475916	0.367968	0.407176	0.490099	0.726437
IlanaB_2019	Fiji		SRS475918	0.303959	0.330848	0.418806	0.65411
IlanaB_2019	Fiji		SRS475926	0.252873	0.285303	0.391525	0.682399
IlanaB_2019	Fiji		SRS475930	0.277823	0.35482	0.383427	0.726223
IlanaB_2019	Fiji		SRS475932	0.422722	0.477406	0.550739	0.782314
IlanaB_2019	Fiji		SRS475939	0.277035	0.331651	0.390219	0.696036
IlanaB_2019	Fiji		SRS475950	0.342723	0.359813	0.441352	0.663052
IlanaB_2019	Fiji		SRS475952	0.286958	0.314298	0.402833	0.668057
IlanaB_2019	Fiji		SRS475954	0.418632	0.47408	0.553078	0.767419
IlanaB_2019	Fiji		SRS475960	0.429937	0.513172	0.607441	0.755036
IlanaB_2019	Fiji		SRS475961	0.333313	0.378246	0.464771	0.750549
IlanaB_2019	Fiji		SRS475964	0.365275	0.444834	0.512033	0.789969
IlanaB_2019	Fiji		SRS475966	0.43808	0.50667	0.587335	0.769732
IlanaB_2019	Fiji		SRS475969	0.412495	0.48534	0.566932	0.763806
IlanaB_2019	Fiji		SRS475972	0.54399	0.609247	0.68935	0.823582
IlanaB_2019	Fiji		SRS475975	0.199892	0.271036	0.353504	0.806433
IlanaB_2019	Fiji		SRS475982	0.254541	0.266088	0.352099	0.622703
IlanaB_2019	Fiji		SRS475983	0.322583	0.36141	0.450715	0.717035
IlanaB_2019	Fiji		SRS475992	0.263004	0.269765	0.366034	0.619752
IlanaB_2019	Fiji		SRS476002	0.633605	0.716529	0.790981	0.876156
IlanaB_2019	Fiji		SRS476005	0.351758	0.406684	0.48284	0.699434
IlanaB_2019	Fiji		SRS476006	0.329366	0.359601	0.430481	0.710711
IlanaB_2019	Fiji		SRS476007	0.296451	0.305315	0.401818	0.667433
IlanaB_2019	Fiji		SRS476011	0.396801	0.459235	0.536778	0.767989
IlanaB_2019	Fiji		SRS476012	0.389604	0.465827	0.53412	0.764062
IlanaB_2019	Fiji		SRS476027	0.418745	0.484087	0.567222	0.781712
IlanaB_2019	Fiji		SRS476038	0.305188	0.367293	0.43599	0.691262
IlanaB_2019	Fiji		SRS476046	0.411389	0.48314	0.547877	0.727907
IlanaB_2019	Fiji		SRS476048	0.361156	0.409278	0.492387	0.720632
IlanaB_2019	Fiji		SRS476052	0.246711	0.279963	0.382216	0.681668
IlanaB_2019	Fiji		SRS476054	0.145803	0.272835	0.33086	0.860317
IlanaB_2019	Fiji		SRS476056	0.309058	0.358686	0.412387	0.698223
IlanaB_2019	Fiji		SRS476057	0.329855	0.392666	0.46876	0.730949
IlanaB_2019	Fiji		SRS476072	0.268906	0.313864	0.377368	0.671886
IlanaB_2019	Fiji		SRS476073	0.222215	0.236803	0.313978	0.601907
IlanaB_2019	Fiji		SRS476087	0.484009	0.553933	0.635309	0.810827
IlanaB_2019	Fiji		SRS476088	0.428787	0.49099	0.574665	0.747825
IlanaB_2019	Fiji		SRS476089	0.312335	0.354322	0.427156	0.697622
IlanaB_2019	Fiji		SRS476105	0.354539	0.409776	0.478438	0.737525
IlanaB_2019	Fiji		SRS476113	0.203075	0.241864	0.284586	0.67589
IlanaB_2019	Fiji		SRS476116	0.451345	0.540421	0.601185	0.810126
IlanaB_2019	Fiji		SRS476122	0.387145	0.436257	0.522583	0.72528
IlanaB_2019	Fiji		SRS476137	0.347921	0.372146	0.459184	0.695513
IlanaB_2019	Fiji		SRS476150	0.153655	0.314914	0.251473	0.822956
IlanaB_2019	Fiji		SRS476151	0.528992	0.593938	0.660172	0.840548
IlanaB_2019	Fiji		SRS476162	0.276525	0.304135	0.397722	0.675479
IlanaB_2019	Fiji		SRS476171	0.174104	0.262978	0.389663	0.648223
IlanaB_2019	Fiji		SRS476174	0.384678	0.452706	0.50705	0.77396
IlanaB_2019	Fiji		SRS476175	0.378492	0.423185	0.511741	0.762466
IlanaB_2019	Fiji		SRS476180	0.308828	0.387346	0.476822	0.73217
IlanaB_2019	Fiji		SRS476181	0.456378	0.512566	0.594309	0.771098
IlanaB_2019	Fiji		SRS476200	0.355511	0.398222	0.486848	0.748019
IlanaB_2019	Fiji		SRS476201	0.40934	0.510194	0.595376	0.802371
IlanaB_2019	Fiji		SRS476202	0.522558	0.600598	0.670188	0.818081
IlanaB_2019	Fiji		SRS476208	0.341212	0.401088	0.495266	0.737838
IlanaB_2019	Fiji		SRS476260	0.384149	0.464844	0.563652	0.753881
IlanaB_2019	Fiji		SRS476275	0.323236	0.362164	0.448852	0.731698
IlanaB_2019	Fiji		SRS476281	0.195887	0.2571	0.393297	0.610272
IlanaB_2019	Fiji		SRS476282	0.349072	0.392992	0.490537	0.71581
IlanaB_2019	Fiji		SRS476283	0.259187	0.284204	0.372942	0.689971
IlanaB_2019	Fiji		SRS476284	0.463237	0.532622	0.615258	0.812068
IlanaB_2019	Fiji		SRS476294	0.35865	0.387293	0.489293	0.726009
IlanaB_2019	Fiji		SRS476297	0.140259	0.330013	0.277009	0.830401
IlanaB_2019	Fiji		SRS476353	0.261772	0.325029	0.369189	0.703092
IlanaB_2019	Fiji		SRS476355	0.017965	0.30757	0.17327	0.908552
IlanaB_2019	Fiji		SRS476701	0.294725	0.348213	0.42945	0.722015
IlanaB_2019	Fiji		SRS476827	0.259408	0.309008	0.441038	0.641671
IlanaB_2019	Fiji		SRS476865	0.258282	0.319107	0.3655	0.696939
verify	verify		ERR1474564	0.726142	0.803404	0.879378	0.931425
verify	verify		ERR1474565	0.644969	0.755167	0.840809	0.897618
verify	verify		ERR1474566	0.617436	0.732773	0.835008	0.908615
verify	verify		ERR1474567	0.628143	0.744315	0.856719	0.92096
verify	verify		ERR1474568	0.726581	0.828492	0.903389	0.950498
verify	verify		ERR1474569	0.607498	0.714979	0.820761	0.882076
verify	verify		ERR1474570	0.717414	0.813036	0.876437	0.925541
verify	verify		ERR1474571	0.637926	0.734185	0.793483	0.853425
verify	verify		ERR1474572	0.579107	0.66831	0.773024	0.833221
verify	verify		ERR1474573	0.639853	0.701202	0.794961	0.854093
verify	verify		ERR1474574	0.642025	0.716295	0.803185	0.863744
verify	verify		ERR1474575	0.684285	0.770288	0.873417	0.931036
verify	verify		ERR1474576	0.661823	0.788438	0.863987	0.915593
verify	verify		ERR1474577	0.632839	0.743244	0.842712	0.903618
verify	verify		ERR1474578	0.672589	0.742037	0.833463	0.893015
verify	verify		ERR1474579	0.632699	0.735481	0.840533	0.895701
verify	verify		ERR1474580	0.592754	0.698354	0.804012	0.861888
verify	verify		ERR1474581	0.639065	0.719326	0.818789	0.885809
verify	verify		ERR1474582	0.619576	0.701637	0.812517	0.875968
verify	verify		ERR1474583	0.555508	0.642853	0.767149	0.831413
verify	verify		ERR1474584	0.643063	0.749839	0.84666	0.91349
verify	verify		ERR1474585	0.753265	0.809532	0.877794	0.933994
verify	verify		ERR1474586	0.62787	0.770731	0.854375	0.908324
verify	verify		ERR1474587	0.695652	0.783416	0.8744	0.918852
verify	verify		ERR1474606	0.762237	0.876395	0.926958	0.97142
verify	verify		ERR1474607	0.621923	0.772119	0.848458	0.921912
verify	verify		ERR1474608	0.624987	0.76442	0.8558	0.94574
verify	verify		ERR1474609	0.62656	0.789532	0.852925	0.913119
verify	verify		ERR1474612	0.457963	0.55254	0.614837	0.66867
verify	verify		s1-case	0.315689	0.422755	0.536652	0.889013
verify	verify		s2-case	0.229842	0.227974	0.386083	0.839131
verify	verify		s3-control	0.686874	0.721823	0.821108	0.921639
verify	verify		s4-control	0.618989	0.618672	0.685781	0.903139
verify	verify		SRR1779378	0.677619	0.755177	0.86838	0.941424
verify	verify		SRR1779403	0.710619	0.776955	0.868294	0.937469
verify	verify		SRR1779468	0.748993	0.776583	0.871504	0.919494
verify	verify		SRR1779479	0.46304	0.733715	0.846361	0.899309
verify	verify		SRR1779482	0.630551	0.684033	0.835806	0.898391
verify	verify		SRR1779488	0.541142	0.625294	0.804584	0.868528
verify	verify		SRR1779492	0.589621	0.668427	0.821647	0.884472
verify	verify		SRR1779495	0.757247	0.754157	0.866085	0.921102
verify	verify		SRR1779497	0.734989	0.80997	0.86414	0.930042
verify	verify		SRR1779502	0.764583	0.809233	0.871176	0.93954
verify	verify		SRR1779506	0.79655	0.842086	0.911599	0.964046
verify	verify		SRR1779511	0.891484	0.846288	0.917207	0.971586
verify	verify		SRR1781914	0.666408	0.808468	0.891985	0.956723
verify	verify		SRR1781969	0.713638	0.812119	0.894099	0.961501
verify	verify		SRR1781970	0.841715	0.850651	0.919699	0.966914
verify	verify		SRR1781983	0.839159	0.826372	0.887281	0.946409
verify	verify		SRR1783028	0.72614	0.790799	0.888354	0.959588
verify	verify		SRR1783032	0.667947	0.726421	0.827793	0.919347
verify	verify		SRR1783079	0.622928	0.821732	0.904371	0.977985
verify	verify		SRR1783718	0.643342	0.793145	0.847333	0.960089
verify	verify		SRR1783722	0.768455	0.765703	0.8751	0.947747
verify	verify		SRR1783724	0.737804	0.765104	0.873639	0.944452
verify	verify		SRR1783757	0.853747	0.826474	0.901089	0.963115
verify	verify		SRR1783758	0.846787	0.80434	0.90429	0.965361
verify	verify		SRR1783760	0.701375	0.77604	0.887796	0.962696
verify	verify		SRR1783763	0.697704	0.749144	0.877801	0.958214
verify	verify		SRR1783767	0.684546	0.80937	0.888846	0.957743
verify	verify		SRR1783768	0.770522	0.801363	0.84889	0.973536
verify	verify		SRR1783769	0.537867	0.69213	0.816914	0.884392
verify	verify		SRR1783771	0.712236	0.742672	0.85947	0.929407
verify	verify		SRR1783774	0.870734	0.800637	0.89946	0.962274
verify	verify		SRR1783775	0.778564	0.810784	0.889119	0.954236
verify	verify		SRR1794083	0.752795	0.78746	0.84424	0.954715
verify	verify		SRR1794618	0.745158	0.832761	0.840818	0.983756
verify	verify		SRR1794621	0.378171	0.596475	0.416608	0.959872
verify	verify		SRR1794623	0.702883	0.800627	0.757024	0.987682
verify	verify		SRR1794794	0.429933	0.618967	0.576235	0.961168
verify	verify		SRR1795007	0.561021	0.753461	0.697029	0.963632
verify	verify		SRR1795008	0.649731	0.771947	0.807093	0.967055
verify	verify		SRR1795009	0.723383	0.799134	0.872226	0.968541
verify	verify		SRR1795012	0.529004	0.667428	0.677071	0.940563
verify	verify		SRR1795016	0.576468	0.712355	0.771532	0.953289
verify	verify		SRR1795017	0.661675	0.720636	0.757133	0.934933
verify	verify		SRR1795018	0.611734	0.762524	0.777125	0.96325
verify	verify		SRR1795019	0.584312	0.64259	0.709797	0.846362
verify	verify		SRR1795020	0.548891	0.625317	0.794271	0.887301
verify	verify		SRR1795229	0.67827	0.779402	0.82394	0.963317
verify	verify		SRR1795230	0.692462	0.774588	0.817742	0.971062
Yunnan	China		YS000001_saliva	0.624049	0.805679	0.905595	0.956789
Yunnan	China		YS000002_saliva	0.693087	0.791284	0.861593	0.912519
Yunnan	China		YS000003_saliva	0.689165	0.821744	0.903714	0.953707
Yunnan	China		YS000004_saliva	0.709338	0.800326	0.891583	0.945347
Yunnan	China		YS000005_saliva	0.614215	0.696336	0.773297	0.845379
Yunnan	China		YS000006_saliva	0.676678	0.75378	0.827431	0.885121
Yunnan	China		YS000007_saliva	0.61727	0.788613	0.872847	0.922239
Yunnan	China		YS000012_saliva	0.65925	0.812005	0.897887	0.950827
Yunnan	China		YS000013_saliva	0.693264	0.844729	0.927605	0.967693
Yunnan	China		YS000014_saliva	0.659931	0.785293	0.872685	0.931471
Yunnan	China		YS000015_saliva	0.627432	0.701273	0.764212	0.857737
Yunnan	China		YS000016_saliva	0.622308	0.753084	0.834383	0.909374
Yunnan	China		YS000017_saliva	0.577866	0.786146	0.88508	0.929191
Yunnan	China		YS000019_saliva	0.73827	0.809816	0.87498	0.924052
Yunnan	China		YS000020_saliva	0.658895	0.819462	0.914713	0.9597
Yunnan	China		YS000021_saliva	0.788956	0.866578	0.879187	0.976656
Yunnan	China		YS000022_saliva	0.642279	0.779306	0.865365	0.925131
Yunnan	China		YS000023_saliva	0.578609	0.716496	0.786634	0.888129
Yunnan	China		YS000024_saliva	0.752116	0.852194	0.794591	0.982783
Yunnan	China		YS000025_saliva	0.632131	0.830924	0.924489	0.97093
Yunnan	China		YS000026_saliva	0.679077	0.83349	0.920396	0.964568
Yunnan	China		YS000027_saliva	0.672681	0.818855	0.903671	0.958894
Yunnan	China		YS000028_saliva	0.735175	0.818129	0.903178	0.948343
Yunnan	China		YS000029_saliva	0.559954	0.786293	0.901224	0.962416
Yunnan	China		YS000030_saliva	0.472623	0.517056	0.594212	0.728978
Yunnan	China		YS000033_saliva	0.687839	0.826006	0.907139	0.94951
Yunnan	China		YS000034_saliva	0.615903	0.823572	0.926386	0.973249
Yunnan	China		YS000035_saliva	0.594575	0.81052	0.918444	0.967709
Yunnan	China		YS000036_saliva	0.642034	0.808093	0.878586	0.941057
Yunnan	China		YS000037_saliva	0.695162	0.793592	0.892153	0.94362
Yunnan	China		YS000038_saliva	0.672554	0.75464	0.826146	0.897333
Yunnan	China		YS000039_saliva	0.698189	0.766414	0.842503	0.911951
Yunnan	China		YS000044_saliva	0.754827	0.84743	0.917376	0.963878
Yunnan	China		YS000045_saliva	0.616137	0.772962	0.871482	0.938512
Yunnan	China		YS000048_saliva	0.695531	0.844823	0.92031	0.962086
Yunnan	China		YS000049_saliva	0.785544	0.852207	0.925036	0.965958
Yunnan	China		YS000050_saliva	0.709307	0.803714	0.874498	0.92718
Yunnan	China		YS000051_saliva	0.700192	0.798951	0.878695	0.932393
Yunnan	China		YS000052_saliva	0.810916	0.866657	0.930576	0.961889
Yunnan	China		YS000056_saliva	0.714123	0.764108	0.830013	0.906488
Yunnan	China		YS000057_saliva	0.687431	0.821036	0.906041	0.952687
Yunnan	China		YS000058_saliva	0.614467	0.700577	0.788886	0.882501
Yunnan	China		YS000063_saliva	0.762528	0.862737	0.922576	0.961248
Yunnan	China		YS000065_saliva	0.654947	0.822375	0.918811	0.962809
Yunnan	China		YS000066_saliva	0.628568	0.818206	0.921587	0.969623
Yunnan	China		YS000073_saliva	0.687551	0.836214	0.92291	0.971875
Yunnan	China		YS000075_saliva	0.751968	0.852543	0.92024	0.960959
Yunnan	China		YS000076_saliva	0.58675	0.783305	0.891531	0.95022
Yunnan	China		YS000077_saliva	0.723333	0.814427	0.894522	0.941552
Yunnan	China		YS000078_saliva	0.780795	0.851821	0.9059	0.946847
Yunnan	China		YS000080_saliva	0.740758	0.846868	0.91765	0.960546
Yunnan	China		YS000081_saliva	0.620577	0.76876	0.879252	0.944513
Yunnan	China		YS000082_saliva	0.631092	0.818649	0.901718	0.962162
Yunnan	China		YS000119_saliva	0.661922	0.835605	0.930738	0.973676
Yunnan	China		YS000121_saliva	0.672373	0.794879	0.87237	0.924895
Yunnan	China		YS000122_saliva	0.599738	0.733027	0.846456	0.90987
Yunnan	China		YS000123_saliva	0.724327	0.817168	0.913072	0.964782
Yunnan	China		YS000124_saliva	0.701389	0.796921	0.89801	0.951369
Yunnan	China		YS000125_saliva	0.686354	0.794231	0.892471	0.952756
Yunnan	China		YS000126_saliva	0.682852	0.847614	0.93512	0.975327
Yunnan	China		YS000127_saliva	0.754693	0.834377	0.915863	0.969178
Yunnan	China		YS000128_saliva	0.766453	0.845075	0.910083	0.952182
Yunnan	China		YS000130_saliva	0.568699	0.674589	0.754858	0.836726
Yunnan	China		YS000131_saliva	0.656772	0.787022	0.896486	0.954389
Yunnan	China		YS000132_saliva	0.649348	0.797932	0.89979	0.95783
Yunnan	China		YS000133_saliva	0.679886	0.802582	0.906604	0.957019
Yunnan	China		YS000134_saliva	0.628971	0.723465	0.834952	0.907605
Yunnan	China		YS000135_saliva	0.681653	0.831186	0.918945	0.967185
Yunnan	China		YS000137_saliva	0.71313	0.789811	0.9006	0.949138
Yunnan	China		YS000138_saliva	0.700718	0.813212	0.903275	0.960519
Yunnan	China		YS000142_saliva	0.694905	0.818923	0.900692	0.948685
Yunnan	China		YS000143_saliva	0.659435	0.838028	0.928333	0.979456
Yunnan	China		YS000144_saliva	0.542932	0.730685	0.83689	0.903633
Yunnan	China		YS000145_saliva	0.725302	0.821374	0.908503	0.955017
Yunnan	China		YS000146_saliva	0.578389	0.644175	0.728058	0.834103
Yunnan	China		YS000147_saliva	0.568747	0.658291	0.739146	0.817589
Yunnan	China		YS000148_saliva	0.605312	0.728517	0.823558	0.902251
Yunnan	China		YS000149_saliva	0.720507	0.819422	0.911231	0.959582
Yunnan	China		YS000150_saliva	0.607507	0.733452	0.835032	0.898971
Yunnan	China		YS000151_saliva	0.7554	0.826401	0.914653	0.964212
Yunnan	China		YS000152_saliva	0.669371	0.787294	0.873058	0.937598
Yunnan	China		YS000153_saliva	0.599115	0.766106	0.871068	0.935148
Yunnan	China		YS000154_saliva	0.638966	0.813667	0.910264	0.957444
Yunnan	China		YS000155_saliva	0.522271	0.565319	0.629872	0.743582
Yunnan	China		YS000156_saliva	0.544807	0.576615	0.648862	0.731815
Yunnan	China		YS000157_saliva	0.722588	0.85495	0.932155	0.971451
Yunnan	China		YS000159_saliva	0.772875	0.865569	0.938367	0.971818
Yunnan	China		YS000160_saliva	0.660909	0.831733	0.919978	0.965642
Yunnan	China		YS000161_saliva	0.774479	0.856476	0.922532	0.960379
Yunnan	China		YS000162_saliva	0.687955	0.817284	0.883761	0.933319
Yunnan	China		YS000163_saliva	0.723479	0.834107	0.916175	0.961057
Yunnan	China		YS000164_saliva	0.721718	0.84756	0.924277	0.965954
Yunnan	China		YS000165_saliva	0.710582	0.850717	0.936811	0.975683
Yunnan	China		YS000166_saliva	0.617975	0.843254	0.91832	0.969835
Yunnan	China		YS000167_saliva	0.740563	0.829782	0.91322	0.963523
Yunnan	China		YS000168_saliva	0.585754	0.682592	0.773387	0.859781
Yunnan	China		YS000169_saliva	0.643662	0.746544	0.848428	0.914029
Yunnan	China		YS000170_saliva	0.728122	0.773704	0.84767	0.916151
Yunnan	China		YS000171_saliva	0.751224	0.82887	0.896397	0.952131
Yunnan	China		YS000172_saliva	0.637997	0.798139	0.893781	0.95176
ZellerG_2014	France	colorectal cancer	ERR2764847	0.578963	0.641075	0.689088	0.759815
ZellerG_2014	France	colorectal cancer	ERR2764848	0.583121	0.646617	0.694989	0.765259
ZellerG_2014	France	colorectal cancer	ERR2764849	0.591528	0.655071	0.703517	0.77374
ZellerG_2014	France	colorectal cancer	ERR2764850	0.588987	0.651629	0.699771	0.770298
ZellerG_2014	France	colorectal cancer	ERR2764851	0.591349	0.655114	0.703169	0.774196
ZellerG_2014	France	colorectal cancer	ERR2764877	0.557154	0.662737	0.727391	0.788805
ZellerG_2014	France	colorectal cancer	ERR2764878	0.561462	0.668002	0.733088	0.794389
ZellerG_2014	France	colorectal cancer	ERR2764879	0.565753	0.672419	0.738375	0.800036
ZellerG_2014	France	colorectal cancer	ERR2764880	0.564336	0.670207	0.735426	0.796895
ZellerG_2014	France	colorectal cancer	ERR2764881	0.567597	0.674066	0.740135	0.801392
ZellerG_2014	France	colorectal cancer	ERR2764892	0.521605	0.725262	0.755489	0.824305
ZellerG_2014	France	colorectal cancer	ERR2764893	0.416236	0.436836	0.487819	0.624642
ZellerG_2014	France	colorectal cancer	ERR2764894	0.504945	0.63513	0.712421	0.781548
ZellerG_2014	France	colorectal cancer	ERR2764895	0.506829	0.639284	0.717665	0.7865
ZellerG_2014	France	colorectal cancer	ERR2764896	0.513297	0.645747	0.725133	0.794151
ZellerG_2014	France	colorectal cancer	ERR2764897	0.511136	0.642678	0.720904	0.789549
ZellerG_2014	France	colorectal cancer	ERR2764898	0.514496	0.647374	0.726293	0.795381
ZellerG_2014	France	colorectal cancer	ERR2764909	0.603571	0.695926	0.743612	0.807923
ZellerG_2014	France	colorectal cancer	ERR2764910	0.605419	0.700425	0.748499	0.812578
ZellerG_2014	France	colorectal cancer	ERR2764911	0.610509	0.704887	0.753218	0.817525
ZellerG_2014	France	colorectal cancer	ERR2764912	0.608991	0.702306	0.750626	0.814498
ZellerG_2014	France	colorectal cancer	ERR2764913	0.611585	0.706493	0.754946	0.819341
ZellerG_2014	France	colorectal cancer	ERR2764914	0.52787	0.738659	0.784417	0.847604
ZellerG_2014	France	colorectal cancer	ERR2764915	0.530815	0.745792	0.792016	0.854348
ZellerG_2014	France	colorectal cancer	ERR2764916	0.532995	0.747789	0.794194	0.857036
ZellerG_2014	France	colorectal cancer	ERR2764917	0.532308	0.745335	0.791658	0.854309
ZellerG_2014	France	colorectal cancer	ERR2764918	0.534667	0.749936	0.796353	0.859135
ZellerG_2014	France	colorectal cancer	ERR2764919	0.574047	0.673501	0.699851	0.751643
ZellerG_2014	France	colorectal cancer	ERR2764920	0.496756	0.50568	0.544086	0.653284
ZellerG_2014	France	colorectal cancer	ERR2764921	0.830173	0.835641	0.873495	0.925338
ZellerG_2014	France	colorectal cancer	ERR2764922	0.831958	0.837477	0.875287	0.926959
ZellerG_2014	France	colorectal cancer	ERR2764923	0.833671	0.839483	0.877625	0.928435
ZellerG_2014	France	colorectal cancer	ERR2764924	0.833143	0.838689	0.876587	0.928421
ZellerG_2014	France	colorectal cancer	ERR2764925	0.833816	0.83927	0.877399	0.929087
ZellerG_2014	France	colorectal cancer	ERR2764926	0.645472	0.726147	0.768326	0.832384
ZellerG_2014	France	colorectal cancer	ERR2764927	0.51679	0.588206	0.639923	0.739019
ZellerG_2014	France	colorectal cancer	ERR2764928	0.795456	0.852596	0.878961	0.913047
ZellerG_2014	France	colorectal cancer	ERR2764929	0.797463	0.854893	0.881257	0.915358
ZellerG_2014	France	colorectal cancer	ERR2764930	0.79866	0.856366	0.88297	0.917159
ZellerG_2014	France	colorectal cancer	ERR2764931	0.798905	0.856259	0.882757	0.91664
ZellerG_2014	France	colorectal cancer	ERR2764932	0.799976	0.857272	0.883766	0.917881
ZellerG_2014	France	colorectal cancer	ERR2764938	0.44869	0.477669	0.521814	0.634574
ZellerG_2014	France	colorectal cancer	ERR2764939	0.627547	0.689859	0.728733	0.798747
ZellerG_2014	France	colorectal cancer	ERR2764940	0.628085	0.692961	0.731904	0.80191
ZellerG_2014	France	colorectal cancer	ERR2764941	0.635497	0.699511	0.738698	0.809116
ZellerG_2014	France	colorectal cancer	ERR2764942	0.633213	0.696759	0.736055	0.806415
ZellerG_2014	France	colorectal cancer	ERR2764943	0.635224	0.70021	0.739277	0.809537
ZellerG_2014	France	colorectal cancer	ERR2764964	0.0827234	0.0698356	0.102009	0.276799
ZellerG_2014	France	colorectal cancer	ERR2764965	0.56706	0.676009	0.768996	0.830551
ZellerG_2014	France	colorectal cancer	ERR2764971	0.688912	0.796804	0.851746	0.896649
ZellerG_2014	France	colorectal cancer	ERR2764972	0.690612	0.800307	0.855227	0.900097
ZellerG_2014	France	colorectal cancer	ERR2764973	0.693724	0.803223	0.859016	0.903812
ZellerG_2014	France	colorectal cancer	ERR2764974	0.692937	0.801509	0.856829	0.901681
ZellerG_2014	France	colorectal cancer	ERR2764975	0.694327	0.804559	0.859836	0.904505
ZellerG_2014	France	colorectal cancer	ERR2764976	0.715642	0.804023	0.857121	0.904328
ZellerG_2014	France	colorectal cancer	ERR2764977	0.716807	0.806397	0.859577	0.906762
ZellerG_2014	France	colorectal cancer	ERR2764978	0.719453	0.809432	0.863482	0.911107
ZellerG_2014	France	colorectal cancer	ERR2764979	0.718986	0.807783	0.861454	0.908626
ZellerG_2014	France	colorectal cancer	ERR2764980	0.71982	0.809845	0.863589	0.911218
ZellerG_2014	France	colorectal cancer	ERR2764981	0.664546	0.706038	0.766129	0.813942
ZellerG_2014	France	colorectal cancer	ERR2764982	0.669139	0.710914	0.771127	0.819057
ZellerG_2014	France	colorectal cancer	ERR2764983	0.672849	0.716064	0.777019	0.82471
ZellerG_2014	France	colorectal cancer	ERR2764984	0.671099	0.713381	0.773822	0.821625
ZellerG_2014	France	colorectal cancer	ERR2764985	0.674733	0.71698	0.777742	0.825775
ZellerG_2014	France	colorectal cancer	ERR2764986	0.664573	0.77826	0.822271	0.867426
ZellerG_2014	France	colorectal cancer	ERR2764987	0.666785	0.782624	0.82669	0.871724
ZellerG_2014	France	colorectal cancer	ERR2764988	0.671085	0.78673	0.831019	0.8763
ZellerG_2014	France	colorectal cancer	ERR2764989	0.669518	0.784273	0.828507	0.873697
ZellerG_2014	France	colorectal cancer	ERR2764990	0.67148	0.787204	0.831618	0.876838
ZellerG_2014	France	colorectal cancer	ERR2764991	0.487276	0.600702	0.655392	0.739636
ZellerG_2014	France	colorectal cancer	ERR2764992	0.498334	0.615082	0.671019	0.755334
ZellerG_2014	France	colorectal cancer	ERR2764993	0.499799	0.616502	0.67253	0.757617
ZellerG_2014	France	colorectal cancer	ERR2764994	0.502898	0.619691	0.67567	0.761045
ZellerG_2014	France	colorectal cancer	ERR2764995	0.504519	0.623407	0.679218	0.764944
ZellerG_2014	France	colorectal cancer	ERR2764997	0.702473	0.81407	0.888689	0.934396
ZellerG_2014	France	colorectal cancer	ERR2764998	0.70294	0.816379	0.891392	0.936272
ZellerG_2014	France	colorectal cancer	ERR2764999	0.70472	0.817078	0.892389	0.937776
ZellerG_2014	France	colorectal cancer	ERR2765000	0.704675	0.816369	0.891354	0.93691
ZellerG_2014	France	colorectal cancer	ERR2765001	0.70443	0.817815	0.893026	0.938495
ZellerG_2014	France	colorectal cancer	ERR2765002	0.695662	0.811566	0.873808	0.920114
ZellerG_2014	France	colorectal cancer	ERR2765003	0.698063	0.814168	0.876376	0.922537
ZellerG_2014	France	colorectal cancer	ERR2765004	0.698163	0.815116	0.877578	0.923864
ZellerG_2014	France	colorectal cancer	ERR2765005	0.697935	0.813992	0.876478	0.922677
ZellerG_2014	France	colorectal cancer	ERR2765006	0.6992	0.81572	0.878521	0.924827
ZellerG_2014	France	colorectal cancer	ERR2765007	0.540841	0.685863	0.758496	0.816251
ZellerG_2014	France	colorectal cancer	ERR2765008	0.542652	0.690698	0.763632	0.821166
ZellerG_2014	France	colorectal cancer	ERR2765009	0.548815	0.69636	0.770222	0.828012
ZellerG_2014	France	colorectal cancer	ERR2765010	0.546091	0.692946	0.766592	0.824202
ZellerG_2014	France	colorectal cancer	ERR2765011	0.548836	0.697296	0.771122	0.828846
ZellerG_2014	France	healthy	ERR2764842	0.604673	0.712121	0.778064	0.829319
ZellerG_2014	France	healthy	ERR2764843	0.608507	0.717181	0.783336	0.834338
ZellerG_2014	France	healthy	ERR2764844	0.612664	0.721618	0.788654	0.839819
ZellerG_2014	France	healthy	ERR2764845	0.610367	0.718604	0.785355	0.836389
ZellerG_2014	France	healthy	ERR2764846	0.613688	0.723176	0.789893	0.840898
ZellerG_2014	France	healthy	ERR2764852	0.649437	0.764502	0.808758	0.850966
ZellerG_2014	France	healthy	ERR2764853	0.653661	0.772121	0.816161	0.858083
ZellerG_2014	France	healthy	ERR2764854	0.656466	0.774173	0.818708	0.860972
ZellerG_2014	France	healthy	ERR2764855	0.656078	0.772238	0.816834	0.858845
ZellerG_2014	France	healthy	ERR2764856	0.658463	0.776962	0.821367	0.863153
ZellerG_2014	France	healthy	ERR2764857	0.68225	0.802263	0.869585	0.913092
ZellerG_2014	France	healthy	ERR2764858	0.684965	0.80507	0.872853	0.916285
ZellerG_2014	France	healthy	ERR2764859	0.686319	0.807138	0.875137	0.918479
ZellerG_2014	France	healthy	ERR2764860	0.68598	0.806638	0.874098	0.917348
ZellerG_2014	France	healthy	ERR2764861	0.687769	0.808434	0.876041	0.919285
ZellerG_2014	France	healthy	ERR2764862	0.731061	0.771083	0.811468	0.861103
ZellerG_2014	France	healthy	ERR2764863	0.733826	0.77521	0.815475	0.864695
ZellerG_2014	France	healthy	ERR2764864	0.738257	0.779353	0.81984	0.868783
ZellerG_2014	France	healthy	ERR2764865	0.73559	0.776373	0.816941	0.866028
ZellerG_2014	France	healthy	ERR2764866	0.738955	0.779884	0.820487	0.869696
ZellerG_2014	France	healthy	ERR2764867	0.610426	0.825404	0.882671	0.926889
ZellerG_2014	France	healthy	ERR2764868	0.610783	0.828437	0.885353	0.929329
ZellerG_2014	France	healthy	ERR2764869	0.612113	0.828352	0.885537	0.929923
ZellerG_2014	France	healthy	ERR2764870	0.61241	0.827626	0.885124	0.929536
ZellerG_2014	France	healthy	ERR2764871	0.612852	0.829767	0.887078	0.931267
ZellerG_2014	France	healthy	ERR2764872	0.499275	0.564594	0.613016	0.664485
ZellerG_2014	France	healthy	ERR2764873	0.503576	0.569674	0.618318	0.669953
ZellerG_2014	France	healthy	ERR2764874	0.511191	0.578707	0.627885	0.679395
ZellerG_2014	France	healthy	ERR2764875	0.507576	0.573685	0.622633	0.674199
ZellerG_2014	France	healthy	ERR2764876	0.512645	0.579742	0.628949	0.680777
ZellerG_2014	France	healthy	ERR2764882	0.668368	0.783914	0.85038	0.907918
ZellerG_2014	France	healthy	ERR2764883	0.669069	0.785914	0.852414	0.909766
ZellerG_2014	France	healthy	ERR2764884	0.670837	0.786727	0.853862	0.911349
ZellerG_2014	France	healthy	ERR2764885	0.67039	0.78602	0.852765	0.910242
ZellerG_2014	France	healthy	ERR2764886	0.67044	0.786918	0.853716	0.911115
ZellerG_2014	France	healthy	ERR2764887	0.648729	0.767425	0.821624	0.867383
ZellerG_2014	France	healthy	ERR2764888	0.64961	0.770239	0.824124	0.869919
ZellerG_2014	France	healthy	ERR2764889	0.652362	0.772978	0.827345	0.873231
ZellerG_2014	France	healthy	ERR2764890	0.651332	0.77075	0.824862	0.870679
ZellerG_2014	France	healthy	ERR2764891	0.652425	0.772853	0.827163	0.873053
ZellerG_2014	France	healthy	ERR2764899	0.651942	0.744165	0.791931	0.837902
ZellerG_2014	France	healthy	ERR2764900	0.653205	0.747497	0.795363	0.841189
ZellerG_2014	France	healthy	ERR2764901	0.657278	0.752317	0.80041	0.846344
ZellerG_2014	France	healthy	ERR2764902	0.656773	0.750369	0.798456	0.844082
ZellerG_2014	France	healthy	ERR2764903	0.658878	0.753318	0.80151	0.84752
ZellerG_2014	France	healthy	ERR2764904	0.599695	0.710009	0.769357	0.81949
ZellerG_2014	France	healthy	ERR2764905	0.602235	0.712924	0.772084	0.822222
ZellerG_2014	France	healthy	ERR2764906	0.607909	0.719513	0.779173	0.829544
ZellerG_2014	France	healthy	ERR2764907	0.604923	0.715877	0.775479	0.825537
ZellerG_2014	France	healthy	ERR2764908	0.607687	0.719198	0.778818	0.828803
ZellerG_2014	France	healthy	ERR2764933	0.565539	0.666614	0.720696	0.768651
ZellerG_2014	France	healthy	ERR2764934	0.57078	0.672975	0.727405	0.774956
ZellerG_2014	France	healthy	ERR2764935	0.572861	0.675751	0.73103	0.77867
ZellerG_2014	France	healthy	ERR2764936	0.571868	0.674028	0.72922	0.7769
ZellerG_2014	France	healthy	ERR2764937	0.574487	0.677398	0.7328	0.780552
ZellerG_2014	France	healthy	ERR2764944	0.730829	0.819919	0.865572	0.907852
ZellerG_2014	France	healthy	ERR2764945	0.732371	0.822894	0.868984	0.910794
ZellerG_2014	France	healthy	ERR2764946	0.734754	0.824812	0.871758	0.913746
ZellerG_2014	France	healthy	ERR2764947	0.733966	0.823637	0.869745	0.91193
ZellerG_2014	France	healthy	ERR2764948	0.735067	0.825558	0.871697	0.913848
ZellerG_2014	France	healthy	ERR2764949	0.731038	0.814011	0.864631	0.906286
ZellerG_2014	France	healthy	ERR2764950	0.732009	0.816187	0.866883	0.908278
ZellerG_2014	France	healthy	ERR2764951	0.735559	0.819353	0.870421	0.911601
ZellerG_2014	France	healthy	ERR2764952	0.734566	0.817839	0.868745	0.910323
ZellerG_2014	France	healthy	ERR2764953	0.735826	0.819817	0.870908	0.912297
ZellerG_2014	France	healthy	ERR2764954	0.601266	0.66579	0.701911	0.745912
ZellerG_2014	France	healthy	ERR2764955	0.606286	0.672425	0.708155	0.75223
ZellerG_2014	France	healthy	ERR2764956	0.611837	0.677504	0.713831	0.757838
ZellerG_2014	France	healthy	ERR2764957	0.609686	0.675214	0.711142	0.754795
ZellerG_2014	France	healthy	ERR2764958	0.613513	0.67955	0.715653	0.759794
ZellerG_2014	France	healthy	ERR2764959	0.700757	0.73676	0.782043	0.829703
ZellerG_2014	France	healthy	ERR2764960	0.703339	0.739999	0.785604	0.833291
ZellerG_2014	France	healthy	ERR2764961	0.708829	0.745635	0.79163	0.839268
ZellerG_2014	France	healthy	ERR2764962	0.70689	0.743628	0.789127	0.836798
ZellerG_2014	France	healthy	ERR2764963	0.709195	0.746165	0.792045	0.839759
ZellerG_2014	France	healthy	ERR2764966	0.69285	0.771238	0.813184	0.855124
ZellerG_2014	France	healthy	ERR2764967	0.69545	0.774123	0.816077	0.857778
ZellerG_2014	France	healthy	ERR2764968	0.69832	0.778004	0.820581	0.862599
ZellerG_2014	France	healthy	ERR2764969	0.697341	0.776527	0.818606	0.860419
ZellerG_2014	France	healthy	ERR2764970	0.699456	0.77879	0.821202	0.86313
ZellerG_2014	France	small adenoma	ERR2764996	0.856609	0.900506	0.932185	0.962281
ZellerG_2014	Germany	healthy	ERR2764790	0.727211	0.81661	0.898076	0.962669
ZellerG_2014	Germany	healthy	ERR2764791	0.728467	0.817087	0.898445	0.9627
ZellerG_2014	Germany	healthy	ERR2764792	0.728224	0.816957	0.898453	0.962982
ZellerG_2014	Germany	healthy	ERR2764793	0.728905	0.81742	0.898432	0.962551
ZellerG_2014	Germany	healthy	ERR2764794	0.728311	0.822862	0.907787	0.958034
ZellerG_2014	Germany	healthy	ERR2764795	0.72833	0.823244	0.907896	0.958195
ZellerG_2014	Germany	healthy	ERR2764796	0.72836	0.823037	0.908094	0.958228
ZellerG_2014	Germany	healthy	ERR2764797	0.644989	0.760545	0.814819	0.916818
ZellerG_2014	Germany	healthy	ERR2764798	0.645326	0.760577	0.814919	0.916466
ZellerG_2014	Germany	healthy	ERR2764799	0.643885	0.760096	0.813498	0.915876
ZellerG_2014	Germany	healthy	ERR2764800	0.644069	0.760075	0.812883	0.915843
ZellerG_2014	Germany	healthy	ERR2764801	0.701077	0.806065	0.880155	0.936296
ZellerG_2014	Germany	healthy	ERR2764802	0.701214	0.806174	0.880054	0.935891
ZellerG_2014	Germany	healthy	ERR2764803	0.701165	0.806135	0.880089	0.936081
ZellerG_2014	Germany	healthy	ERR2764804	0.722126	0.861406	0.931281	0.969422
ZellerG_2014	Germany	healthy	ERR2764805	0.722106	0.861571	0.931201	0.969351
ZellerG_2014	Germany	healthy	ERR2764806	0.721847	0.861806	0.931526	0.969535
ZellerG_2014	Germany	healthy	ERR2764807	0.563396	0.707615	0.788906	0.87591
ZellerG_2014	Germany	healthy	ERR2764808	0.564037	0.709827	0.790364	0.875665
ZellerG_2014	Germany	healthy	ERR2764809	0.563399	0.709069	0.789767	0.875477
ZellerG_2014	Germany	healthy	ERR2764810	0.648214	0.826763	0.903827	0.958204
ZellerG_2014	Germany	healthy	ERR2764811	0.648295	0.826924	0.90377	0.958188
ZellerG_2014	Germany	healthy	ERR2764812	0.648099	0.826886	0.903865	0.958263
ZellerG_2014	Germany	healthy	ERR2764813	0.686789	0.84927	0.9213	0.967647
ZellerG_2014	Germany	healthy	ERR2764814	0.687143	0.849621	0.921592	0.967688
ZellerG_2014	Germany	healthy	ERR2764815	0.687218	0.84987	0.921676	0.967839
ZellerG_2014	Germany	healthy	ERR2764816	0.588753	0.871286	0.939016	0.975384
ZellerG_2014	Germany	healthy	ERR2764817	0.588225	0.871069	0.939026	0.975428
ZellerG_2014	Germany	healthy	ERR2764818	0.587898	0.870643	0.938934	0.975362
ZellerG_2014	Germany	healthy	ERR2764819	0.662747	0.816886	0.903688	0.961737
ZellerG_2014	Germany	healthy	ERR2764820	0.663612	0.817492	0.903764	0.961784
ZellerG_2014	Germany	healthy	ERR2764821	0.66332	0.817764	0.90425	0.961995
ZellerG_2014	Germany	healthy	ERR2764822	0.698276	0.72388	0.785074	0.92668
ZellerG_2014	Germany	healthy	ERR2764823	0.698524	0.723673	0.785657	0.926626
ZellerG_2014	Germany	healthy	ERR2764824	0.697884	0.72418	0.785628	0.926628
ZellerG_2014	Germany	healthy	ERR2764825	0.697698	0.724352	0.785975	0.926911
ZellerG_2014	Germany	healthy	ERR2764826	0.562595	0.598745	0.663703	0.779566
ZellerG_2014	Germany	healthy	ERR2764827	0.564752	0.601967	0.666132	0.780896
ZellerG_2014	Germany	healthy	ERR2764828	0.565119	0.601443	0.665585	0.780903
ZellerG_2014	Germany	healthy	ERR2764829	0.6976	0.744779	0.806534	0.880343
ZellerG_2014	Germany	healthy	ERR2764830	0.697619	0.744656	0.806206	0.880303
ZellerG_2014	Germany	healthy	ERR2764831	0.698074	0.745563	0.807038	0.88101
ZellerG_2014	Germany	healthy	ERR2764832	0.685452	0.846708	0.909721	0.966085
ZellerG_2014	Germany	healthy	ERR2764833	0.681799	0.846027	0.906503	0.963775
ZellerG_2014	Germany	healthy	ERR2764834	0.682235	0.846219	0.907442	0.964124
ZellerG_2014	Germany	healthy	ERR2764835	0.685481	0.84729	0.910066	0.965798
ZellerG_2014	Germany	healthy	ERR2764836	0.657033	0.820655	0.896387	0.958318
ZellerG_2014	Germany	healthy	ERR2764837	0.656964	0.82111	0.896349	0.958288
ZellerG_2014	Germany	healthy	ERR2764838	0.656917	0.820831	0.8964	0.958252
ZellerG_2014	Germany	healthy	ERR2764839	0.675259	0.848777	0.923983	0.969024
ZellerG_2014	Germany	healthy	ERR2764840	0.676095	0.849621	0.92462	0.96929
ZellerG_2014	Germany	healthy	ERR2764841	0.67576	0.849753	0.924549	0.969195
ZhangX_2015	China	healthy	ERR589346	0.682738	0.765144	0.861452	0.954084
ZhangX_2015	China	healthy	ERR589347	0.743226	0.819325	0.911915	0.977419
ZhangX_2015	China	healthy	ERR589348	0.642283	0.754376	0.838112	0.934136
ZhangX_2015	China	healthy	ERR589349	0.638837	0.752575	0.837191	0.933459
ZhangX_2015	China	healthy	ERR589350	0.737068	0.850314	0.916446	0.954427
ZhangX_2015	China	healthy	ERR589351	0.828073	0.811018	0.918771	0.9851
ZhangX_2015	China	healthy	ERR589352	0.786749	0.802982	0.879433	0.956466
ZhangX_2015	China	healthy	ERR589353	0.607138	0.738938	0.910792	0.979616
ZhangX_2015	China	healthy	ERR589354	0.683482	0.802346	0.915614	0.976239
ZhangX_2015	China	healthy	ERR589355	0.807154	0.840653	0.931276	0.9879
ZhangX_2015	China	healthy	ERR589356	0.658727	0.626279	0.863508	0.943375
ZhangX_2015	China	healthy	ERR589357	0.71197	0.777983	0.893171	0.960728
ZhangX_2015	China	healthy	ERR589358	0.813037	0.811086	0.919589	0.986765
ZhangX_2015	China	healthy	ERR589359	0.803753	0.816904	0.886437	0.97116
ZhangX_2015	China	healthy	ERR589360	0.688206	0.751036	0.892464	0.961579
ZhangX_2015	China	healthy	ERR589361	0.813506	0.880596	0.931031	0.987701
ZhangX_2015	China	healthy	ERR589362	0.759501	0.78349	0.886495	0.959468
ZhangX_2015	China	healthy	ERR589363	0.747588	0.817832	0.901756	0.963836
ZhangX_2015	China	healthy	ERR589364	0.743813	0.822397	0.918516	0.984732
ZhangX_2015	China	healthy	ERR589365	0.729463	0.759084	0.918883	0.981759
ZhangX_2015	China	healthy	ERR589366	0.83449	0.869176	0.909676	0.981616
ZhangX_2015	China	healthy	ERR589367	0.572735	0.734093	0.907078	0.973696
ZhangX_2015	China	healthy	ERR589368	0.845227	0.857645	0.908642	0.982585
ZhangX_2015	China	healthy	ERR589369	0.760785	0.802168	0.917539	0.98196
ZhangX_2015	China	healthy	ERR589370	0.799452	0.824526	0.901199	0.978619
ZhangX_2015	China	healthy	ERR589371	0.738576	0.817795	0.913708	0.979041
ZhangX_2015	China	healthy	ERR589372	0.752592	0.824722	0.917818	0.982459
ZhangX_2015	China	healthy	ERR589373	0.702252	0.756915	0.895665	0.968716
ZhangX_2015	China	healthy	ERR589374	0.735145	0.80564	0.910801	0.978065
ZhangX_2015	China	healthy	ERR589375	0.835376	0.850541	0.926721	0.986718
ZhangX_2015	China	healthy	ERR589376	0.684439	0.781796	0.906625	0.979536
ZhangX_2015	China	healthy	ERR589377	0.695496	0.757555	0.883524	0.959086
ZhangX_2015	China	healthy	ERR589378	0.800765	0.823258	0.900991	0.979145
ZhangX_2015	China	healthy	ERR589379	0.819264	0.857136	0.910895	0.98241
ZhangX_2015	China	healthy	ERR589380	0.6846	0.772572	0.899057	0.965503
ZhangX_2015	China	healthy	ERR589381	0.70087	0.757954	0.900596	0.971024
ZhangX_2015	China	healthy	ERR589382	0.594609	0.699359	0.800281	0.923331
ZhangX_2015	China	healthy	ERR589383	0.590219	0.694335	0.796498	0.922423
ZhangX_2015	China	healthy	ERR589384	0.530006	0.539187	0.638828	0.791444
ZhangX_2015	China	healthy	ERR589385	0.528483	0.53755	0.637402	0.791506
ZhangX_2015	China	healthy	ERR589386	0.62218	0.648889	0.738701	0.893249
ZhangX_2015	China	healthy	ERR589387	0.620933	0.647536	0.73769	0.893078
ZhangX_2015	China	healthy	ERR589388	0.65164	0.707322	0.800003	0.904366
ZhangX_2015	China	healthy	ERR589389	0.650531	0.705905	0.799017	0.904204
ZhangX_2015	China	healthy	ERR589390	0.559835	0.581299	0.661415	0.825631
ZhangX_2015	China	healthy	ERR589391	0.557043	0.578781	0.65972	0.825429
ZhangX_2015	China	healthy	ERR589392	0.682281	0.730426	0.840377	0.928092
ZhangX_2015	China	healthy	ERR589393	0.681576	0.729426	0.839908	0.927908
ZhangX_2015	China	healthy	ERR589394	0.25811	0.225128	0.38885	0.800474
ZhangX_2015	China	healthy	ERR589395	0.259499	0.226797	0.389778	0.800053
ZhangX_2015	China	healthy	ERR589396	0.382101	0.36233	0.476129	0.76428
ZhangX_2015	China	healthy	ERR589397	0.381461	0.361288	0.474138	0.76323
ZhangX_2015	China	healthy	ERR589398	0.576504	0.639206	0.743486	0.90316
ZhangX_2015	China	healthy	ERR589399	0.581491	0.64496	0.748876	0.903672
ZhangX_2015	China	healthy	ERR589400	0.486205	0.550654	0.678355	0.879086
ZhangX_2015	China	healthy	ERR589401	0.486685	0.550999	0.678271	0.878254
ZhangX_2015	China	healthy	ERR589402	0.684813	0.776744	0.853242	0.932816
ZhangX_2015	China	healthy	ERR589403	0.684606	0.776761	0.853258	0.932624
ZhangX_2015	China	healthy	ERR589404	0.682671	0.760582	0.853554	0.951117
ZhangX_2015	China	healthy	ERR589405	0.682476	0.76098	0.853656	0.950749
ZhangX_2015	China	healthy	ERR589406	0.59668	0.681543	0.799586	0.936726
ZhangX_2015	China	healthy	ERR589407	0.596154	0.681356	0.799036	0.936038
ZhangX_2015	China	healthy	ERR589408	0.600218	0.721429	0.825918	0.932942
ZhangX_2015	China	healthy	ERR589409	0.59906	0.719922	0.824536	0.93275
ZhangX_2015	China	healthy	ERR589410	0.557028	0.663753	0.776138	0.921642
ZhangX_2015	China	healthy	ERR589411	0.55673	0.663784	0.77632	0.921552
ZhangX_2015	China	healthy	ERR589412	0.644038	0.69234	0.771362	0.913655
ZhangX_2015	China	healthy	ERR589413	0.640367	0.688217	0.767738	0.912671
ZhangX_2015	China	healthy	ERR589414	0.662986	0.750255	0.828988	0.925747
ZhangX_2015	China	healthy	ERR589415	0.660899	0.747817	0.826728	0.92481
ZhangX_2015	China	healthy	ERR589416	0.704474	0.816551	0.905767	0.959889
ZhangX_2015	China	healthy	ERR589417	0.704036	0.816332	0.905708	0.959959
ZhangX_2015	China	healthy	ERR589418	0.719949	0.800402	0.876716	0.951232
ZhangX_2015	China	healthy	ERR589419	0.718924	0.799484	0.876099	0.951066
ZhangX_2015	China	healthy	ERR589420	0.67578	0.854826	0.942031	0.981624
ZhangX_2015	China	healthy	ERR589421	0.674642	0.85364	0.941391	0.981364
ZhangX_2015	China	healthy	ERR589422	0.580709	0.626203	0.718469	0.890177
ZhangX_2015	China	healthy	ERR589423	0.580158	0.625157	0.717388	0.889336
ZhangX_2015	China	healthy	ERR589424	0.696746	0.82093	0.896805	0.960147
ZhangX_2015	China	healthy	ERR589425	0.696347	0.819879	0.895989	0.959659
ZhangX_2015	China	healthy	ERR589426	0.685882	0.72525	0.803909	0.900042
ZhangX_2015	China	healthy	ERR589427	0.682546	0.721817	0.801163	0.898801
ZhangX_2015	China	healthy	ERR589428	0.453813	0.468931	0.57417	0.845654
ZhangX_2015	China	healthy	ERR589429	0.449787	0.464362	0.570694	0.846039
ZhangX_2015	China	healthy	ERR589430	0.699654	0.773097	0.853158	0.950581
ZhangX_2015	China	healthy	ERR589431	0.695995	0.769072	0.850466	0.949993
ZhangX_2015	China	healthy	ERR589432	0.71036	0.839437	0.936424	0.977166
ZhangX_2015	China	healthy	ERR589433	0.710146	0.839426	0.93644	0.977231
ZhangX_2015	China	healthy	ERR589434	0.696873	0.824627	0.910722	0.965363
ZhangX_2015	China	healthy	ERR589435	0.696561	0.824521	0.911039	0.965354
ZhangX_2015	China	healthy	ERR589436	0.671363	0.740186	0.848367	0.933628
ZhangX_2015	China	healthy	ERR589437	0.669675	0.737875	0.846738	0.933137
ZhangX_2015	China	healthy	ERR589438	0.586164	0.687661	0.795496	0.920436
ZhangX_2015	China	healthy	ERR589439	0.583056	0.68402	0.792765	0.91966
ZhangX_2015	China	healthy	ERR589456	0.5977	0.663082	0.762224	0.916981
ZhangX_2015	China	healthy	ERR589457	0.596421	0.661761	0.760865	0.916597
ZhangX_2015	China	healthy	ERR589458	0.558469	0.647699	0.757639	0.917765
ZhangX_2015	China	healthy	ERR589459	0.557759	0.64681	0.757402	0.917932
ZhangX_2015	China	healthy	ERR589526	0.745293	0.858459	0.923604	0.958165
ZhangX_2015	China	healthy	ERR589597	0.665464	0.788247	0.899556	0.971722
ZhangX_2015	China	healthy	ERR589598	0.773118	0.757897	0.836083	0.977514
ZhangX_2015	China	healthy	ERR589603	0.769594	0.825666	0.914622	0.981844
ZhangX_2015	China	healthy	ERR589607	0.577703	0.762698	0.899172	0.967867
ZhangX_2015	China	healthy	ERR589611	0.814066	0.859975	0.910338	0.979822
ZhangX_2015	China	healthy	ERR589616	0.763127	0.820669	0.912666	0.979664
ZhangX_2015	China	healthy	ERR589622	0.801696	0.82568	0.909203	0.978765
ZhangX_2015	China	healthy	ERR589625	0.717656	0.827261	0.921919	0.987014
ZhangX_2015	China	healthy	ERR589626	0.753982	0.832711	0.925016	0.979842
ZhangX_2015	China	healthy	ERR589637	0.736586	0.851209	0.90867	0.978079
ZhangX_2015	China	healthy	ERR589639	0.731654	0.782331	0.855712	0.941576
ZhangX_2015	China	healthy	ERR589641	0.674206	0.792718	0.893109	0.964983
ZhangX_2015	China	healthy	ERR589643	0.863259	0.855279	0.919926	0.985933
ZhangX_2015	China	healthy	ERR589647	0.783141	0.829665	0.908798	0.97878
ZhangX_2015	China	healthy	ERR589650	0.78924	0.838605	0.921539	0.975378
ZhangX_2015	China	healthy	ERR589652	0.824093	0.837699	0.915412	0.976767
ZhangX_2015	China	healthy	ERR589655	0.460296	0.719384	0.888148	0.955179
ZhangX_2015	China	healthy	ERR589657	0.865705	0.827669	0.905135	0.987483
ZhangX_2015	China	healthy	ERR589668	0.709946	0.82434	0.906208	0.957038
ZhangX_2015	China	healthy	ERR589672	0.726826	0.848847	0.924164	0.967932
ZhangX_2015	China	healthy	ERR589674	0.629181	0.7887	0.895999	0.960684
ZhangX_2015	China	healthy	ERR589688	0.698449	0.865475	0.948891	0.98851
ZhangX_2015	China	healthy	ERR589689	0.526234	0.577497	0.686419	0.889574
ZhangX_2015	China	healthy	ERR589695	0.637441	0.732708	0.831388	0.927615
ZhangX_2015	China	healthy	ERR589704	0.722476	0.831632	0.929959	0.974251
ZhangX_2015	China	healthy	ERR589706	0.791155	0.902486	0.955442	0.985552
ZhangX_2015	China	healthy	ERR589712	0.735462	0.852698	0.921376	0.966258
ZhangX_2015	China	healthy	ERR589715	0.731053	0.84304	0.929335	0.97209
ZhangX_2015	China	healthy	ERR589716	0.573097	0.662601	0.749819	0.914254
ZhangX_2015	China	healthy	ERR589718	0.616735	0.825788	0.923184	0.967702
ZhangX_2015	China	healthy	ERR589720	0.510985	0.558914	0.612585	0.74381
ZhangX_2015	China	healthy	ERR589723	0.651619	0.785184	0.880503	0.951374
ZhangX_2015	China	rheumatoid arthritis	ERR589444	0.730782	0.771062	0.873085	0.962059
ZhangX_2015	China	rheumatoid arthritis	ERR589445	0.785306	0.829989	0.900146	0.977759
ZhangX_2015	China	rheumatoid arthritis	ERR589446	0.8234	0.835667	0.912644	0.9775
ZhangX_2015	China	rheumatoid arthritis	ERR589447	0.562681	0.796924	0.918585	0.98292
ZhangX_2015	China	rheumatoid arthritis	ERR589449	0.784335	0.765951	0.81667	0.950294
ZhangX_2015	China	rheumatoid arthritis	ERR589450	0.775245	0.835545	0.909532	0.978675
ZhangX_2015	China	rheumatoid arthritis	ERR589451	0.712858	0.79957	0.865903	0.940315
ZhangX_2015	China	rheumatoid arthritis	ERR589453	0.852029	0.839991	0.89917	0.977639
ZhangX_2015	China	rheumatoid arthritis	ERR589454	0.758164	0.744917	0.904067	0.974329
ZhangX_2015	China	rheumatoid arthritis	ERR589455	0.829415	0.804596	0.86817	0.962915
ZhangX_2015	China	rheumatoid arthritis	ERR589460	0.833553	0.838106	0.903838	0.981574
ZhangX_2015	China	rheumatoid arthritis	ERR589461	0.883931	0.880918	0.921699	0.969903
ZhangX_2015	China	rheumatoid arthritis	ERR589462	0.475548	0.608273	0.914881	0.976744
ZhangX_2015	China	rheumatoid arthritis	ERR589463	0.746485	0.783939	0.90791	0.980244
ZhangX_2015	China	rheumatoid arthritis	ERR589464	0.668892	0.817877	0.906432	0.952445
ZhangX_2015	China	rheumatoid arthritis	ERR589465	0.720352	0.864573	0.943266	0.981734
ZhangX_2015	China	rheumatoid arthritis	ERR589466	0.644999	0.852993	0.94807	0.979811
ZhangX_2015	China	rheumatoid arthritis	ERR589467	0.828694	0.866404	0.929429	0.96914
ZhangX_2015	China	rheumatoid arthritis	ERR589468	0.780033	0.842898	0.928586	0.989893
ZhangX_2015	China	rheumatoid arthritis	ERR589469	0.583343	0.767151	0.894956	0.973103
ZhangX_2015	China	rheumatoid arthritis	ERR589470	0.643868	0.779839	0.908502	0.973641
ZhangX_2015	China	rheumatoid arthritis	ERR589471	0.677632	0.73971	0.893903	0.967925
ZhangX_2015	China	rheumatoid arthritis	ERR589472	0.728095	0.798374	0.909955	0.977474
ZhangX_2015	China	rheumatoid arthritis	ERR589473	0.833553	0.868937	0.912836	0.980499
ZhangX_2015	China	rheumatoid arthritis	ERR589474	0.824837	0.849968	0.908298	0.976461
ZhangX_2015	China	rheumatoid arthritis	ERR589475	0.774561	0.807974	0.906551	0.971637
ZhangX_2015	China	rheumatoid arthritis	ERR589476	0.790176	0.84691	0.921503	0.975242
ZhangX_2015	China	rheumatoid arthritis	ERR589477	0.868394	0.868509	0.918016	0.980385
ZhangX_2015	China	rheumatoid arthritis	ERR589478	0.838896	0.834884	0.915122	0.982846
ZhangX_2015	China	rheumatoid arthritis	ERR589479	0.865198	0.880748	0.924013	0.992347
ZhangX_2015	China	rheumatoid arthritis	ERR589480	0.723521	0.579051	0.926562	0.988001
ZhangX_2015	China	rheumatoid arthritis	ERR589481	0.789814	0.84064	0.921712	0.983952
ZhangX_2015	China	rheumatoid arthritis	ERR589482	0.7392	0.722966	0.908059	0.978621
ZhangX_2015	China	rheumatoid arthritis	ERR589483	0.778411	0.811138	0.919448	0.983499
ZhangX_2015	China	rheumatoid arthritis	ERR589484	0.715027	0.78736	0.894925	0.971397
ZhangX_2015	China	rheumatoid arthritis	ERR589486	0.697465	0.837835	0.930095	0.977915
ZhangX_2015	China	rheumatoid arthritis	ERR589487	0.472593	0.488072	0.60824	0.864729
ZhangX_2015	China	rheumatoid arthritis	ERR589488	0.661061	0.817167	0.908929	0.964864
ZhangX_2015	China	rheumatoid arthritis	ERR589489	0.665804	0.802767	0.903696	0.959859
ZhangX_2015	China	rheumatoid arthritis	ERR589490	0.654845	0.748394	0.837588	0.930337
ZhangX_2015	China	rheumatoid arthritis	ERR589491	0.438324	0.458631	0.556257	0.776478
ZhangX_2015	China	rheumatoid arthritis	ERR589492	0.757638	0.817304	0.88388	0.951692
ZhangX_2015	China	rheumatoid arthritis	ERR589493	0.730494	0.847286	0.92018	0.970791
ZhangX_2015	China	rheumatoid arthritis	ERR589494	0.493776	0.585175	0.686838	0.828603
ZhangX_2015	China	rheumatoid arthritis	ERR589495	0.589613	0.815472	0.941668	0.987574
ZhangX_2015	China	rheumatoid arthritis	ERR589496	0.748516	0.844436	0.927524	0.980629
ZhangX_2015	China	rheumatoid arthritis	ERR589497	0.666822	0.757714	0.845221	0.943563
ZhangX_2015	China	rheumatoid arthritis	ERR589498	0.751861	0.8119	0.899689	0.96517
ZhangX_2015	China	rheumatoid arthritis	ERR589499	0.884397	0.878625	0.909088	0.986683
ZhangX_2015	China	rheumatoid arthritis	ERR589500	0.840111	0.858864	0.894734	0.984814
ZhangX_2015	China	rheumatoid arthritis	ERR589514	0.82939	0.849352	0.910995	0.976067
ZhangX_2015	China	rheumatoid arthritis	ERR589515	0.833691	0.823341	0.888869	0.969318
ZhangX_2015	China	rheumatoid arthritis	ERR589516	0.774102	0.811522	0.887949	0.964142
ZhangX_2015	China	rheumatoid arthritis	ERR589517	0.664532	0.768852	0.89885	0.967895
ZhangX_2015	China	rheumatoid arthritis	ERR589518	0.743999	0.808441	0.899281	0.978581
ZhangX_2015	China	rheumatoid arthritis	ERR589519	0.584465	0.692962	0.799361	0.91038
ZhangX_2015	China	rheumatoid arthritis	ERR589520	0.677042	0.707471	0.785126	0.896647
ZhangX_2015	China	rheumatoid arthritis	ERR589521	0.546149	0.677479	0.770683	0.923293
ZhangX_2015	China	rheumatoid arthritis	ERR589522	0.758575	0.824228	0.885442	0.954117
ZhangX_2015	China	rheumatoid arthritis	ERR589523	0.179014	0.144247	0.23992	0.583857
ZhangX_2015	China	rheumatoid arthritis	ERR589524	0.73921	0.833422	0.907341	0.962767
ZhangX_2015	China	rheumatoid arthritis	ERR589525	0.657986	0.798718	0.873946	0.941319
ZhangX_2015	China	rheumatoid arthritis	ERR589541	0.692658	0.78961	0.898511	0.969553
ZhangX_2015	China	rheumatoid arthritis	ERR589596	0.775634	0.811995	0.935151	0.985041
ZhangX_2015	China	rheumatoid arthritis	ERR589599	0.514567	0.659091	0.873813	0.950181
ZhangX_2015	China	rheumatoid arthritis	ERR589600	0.771289	0.823396	0.909963	0.986615
ZhangX_2015	China	rheumatoid arthritis	ERR589601	0.717849	0.803967	0.879455	0.956245
ZhangX_2015	China	rheumatoid arthritis	ERR589602	0.780333	0.814027	0.901303	0.984334
ZhangX_2015	China	rheumatoid arthritis	ERR589604	0.870673	0.865411	0.911944	0.966819
ZhangX_2015	China	rheumatoid arthritis	ERR589605	0.784126	0.829388	0.89277	0.974232
ZhangX_2015	China	rheumatoid arthritis	ERR589606	0.893422	0.864027	0.906632	0.980932
ZhangX_2015	China	rheumatoid arthritis	ERR589608	0.83227	0.843162	0.912063	0.980041
ZhangX_2015	China	rheumatoid arthritis	ERR589609	0.865071	0.817359	0.908717	0.982975
ZhangX_2015	China	rheumatoid arthritis	ERR589610	0.859436	0.851419	0.924417	0.989764
ZhangX_2015	China	rheumatoid arthritis	ERR589612	0.739886	0.813388	0.915227	0.977093
ZhangX_2015	China	rheumatoid arthritis	ERR589613	0.808619	0.859679	0.942166	0.984629
ZhangX_2015	China	rheumatoid arthritis	ERR589614	0.770943	0.848991	0.925708	0.984098
ZhangX_2015	China	rheumatoid arthritis	ERR589615	0.758297	0.812485	0.891258	0.967722
ZhangX_2015	China	rheumatoid arthritis	ERR589617	0.825784	0.855554	0.915586	0.982438
ZhangX_2015	China	rheumatoid arthritis	ERR589618	0.900176	0.874564	0.924129	0.99148
ZhangX_2015	China	rheumatoid arthritis	ERR589619	0.772666	0.783181	0.920731	0.981414
ZhangX_2015	China	rheumatoid arthritis	ERR589620	0.836706	0.820916	0.913349	0.983961
ZhangX_2015	China	rheumatoid arthritis	ERR589621	0.835445	0.840736	0.917591	0.985947
ZhangX_2015	China	rheumatoid arthritis	ERR589623	0.879835	0.86138	0.897182	0.978819
ZhangX_2015	China	rheumatoid arthritis	ERR589624	0.836558	0.834944	0.896229	0.980303
ZhangX_2015	China	rheumatoid arthritis	ERR589627	0.700354	0.818789	0.898064	0.974964
ZhangX_2015	China	rheumatoid arthritis	ERR589628	0.614288	0.760576	0.900272	0.980665
ZhangX_2015	China	rheumatoid arthritis	ERR589629	0.631506	0.758321	0.880319	0.964242
ZhangX_2015	China	rheumatoid arthritis	ERR589630	0.808557	0.809913	0.883925	0.961164
ZhangX_2015	China	rheumatoid arthritis	ERR589631	0.546385	0.781649	0.893405	0.965803
ZhangX_2015	China	rheumatoid arthritis	ERR589632	0.58823	0.806747	0.908726	0.971465
ZhangX_2015	China	rheumatoid arthritis	ERR589633	0.667186	0.786358	0.893446	0.96986
ZhangX_2015	China	rheumatoid arthritis	ERR589634	0.789947	0.864263	0.917903	0.983713
ZhangX_2015	China	rheumatoid arthritis	ERR589635	0.69876	0.808518	0.876417	0.969584
ZhangX_2015	China	rheumatoid arthritis	ERR589636	0.699174	0.811609	0.909767	0.981929
ZhangX_2015	China	rheumatoid arthritis	ERR589638	0.624896	0.827731	0.912059	0.980275
ZhangX_2015	China	rheumatoid arthritis	ERR589640	0.721841	0.823053	0.912995	0.982036
ZhangX_2015	China	rheumatoid arthritis	ERR589642	0.742937	0.765274	0.880074	0.972623
ZhangX_2015	China	rheumatoid arthritis	ERR589644	0.744891	0.81404	0.905491	0.980568
ZhangX_2015	China	rheumatoid arthritis	ERR589645	0.634397	0.840386	0.923702	0.985422
ZhangX_2015	China	rheumatoid arthritis	ERR589646	0.815037	0.856951	0.934942	0.985995
ZhangX_2015	China	rheumatoid arthritis	ERR589648	0.740008	0.81136	0.894191	0.958946
ZhangX_2015	China	rheumatoid arthritis	ERR589649	0.778612	0.844421	0.914676	0.969039
ZhangX_2015	China	rheumatoid arthritis	ERR589651	0.812598	0.837128	0.921067	0.980732
ZhangX_2015	China	rheumatoid arthritis	ERR589653	0.820564	0.831521	0.909964	0.987597
ZhangX_2015	China	rheumatoid arthritis	ERR589654	0.814963	0.817174	0.879183	0.953747
ZhangX_2015	China	rheumatoid arthritis	ERR589656	0.738731	0.794019	0.890246	0.965718
ZhangX_2015	China	rheumatoid arthritis	ERR589658	0.784174	0.837668	0.907882	0.971845
ZhangX_2015	China	rheumatoid arthritis	ERR589659	0.822357	0.836394	0.915526	0.976181
ZhangX_2015	China	rheumatoid arthritis	ERR589660	0.616965	0.738461	0.899827	0.973284
ZhangX_2015	China	rheumatoid arthritis	ERR589661	0.886454	0.839249	0.914847	0.974687
ZhangX_2015	China	rheumatoid arthritis	ERR589662	0.91983	0.863884	0.916353	0.990159
ZhangX_2015	China	rheumatoid arthritis	ERR589663	0.724508	0.815876	0.916889	0.978869
ZhangX_2015	China	rheumatoid arthritis	ERR589664	0.7883	0.852397	0.896741	0.970492
ZhangX_2015	China	rheumatoid arthritis	ERR589665	0.621548	0.743946	0.881565	0.956667
ZhangX_2015	China	rheumatoid arthritis	ERR589666	0.751732	0.802529	0.909569	0.978642
ZhangX_2015	China	rheumatoid arthritis	ERR589667	0.728617	0.848494	0.932492	0.976674
ZhangX_2015	China	rheumatoid arthritis	ERR589669	0.777075	0.790544	0.836897	0.908948
ZhangX_2015	China	rheumatoid arthritis	ERR589670	0.665736	0.742327	0.819535	0.914698
ZhangX_2015	China	rheumatoid arthritis	ERR589671	0.632729	0.712221	0.802763	0.921924
ZhangX_2015	China	rheumatoid arthritis	ERR589673	0.529424	0.869102	0.929367	0.979559
ZhangX_2015	China	rheumatoid arthritis	ERR589675	0.639276	0.810381	0.904548	0.956138
ZhangX_2015	China	rheumatoid arthritis	ERR589676	0.706924	0.821971	0.914901	0.971932
ZhangX_2015	China	rheumatoid arthritis	ERR589677	0.696545	0.826343	0.932233	0.981989
ZhangX_2015	China	rheumatoid arthritis	ERR589678	0.693656	0.842662	0.937585	0.974423
ZhangX_2015	China	rheumatoid arthritis	ERR589679	0.61161	0.837367	0.933422	0.980737
ZhangX_2015	China	rheumatoid arthritis	ERR589680	0.71029	0.838537	0.916381	0.965269
ZhangX_2015	China	rheumatoid arthritis	ERR589681	0.62687	0.796682	0.912381	0.972816
ZhangX_2015	China	rheumatoid arthritis	ERR589682	0.698855	0.863857	0.94266	0.984005
ZhangX_2015	China	rheumatoid arthritis	ERR589683	0.615358	0.710015	0.800489	0.923907
ZhangX_2015	China	rheumatoid arthritis	ERR589684	0.651622	0.845217	0.941094	0.982192
ZhangX_2015	China	rheumatoid arthritis	ERR589685	0.644806	0.832964	0.904583	0.959861
ZhangX_2015	China	rheumatoid arthritis	ERR589686	0.693667	0.859287	0.944454	0.98542
ZhangX_2015	China	rheumatoid arthritis	ERR589687	0.806881	0.82325	0.912323	0.970927
ZhangX_2015	China	rheumatoid arthritis	ERR589690	0.710253	0.834971	0.929481	0.982836
ZhangX_2015	China	rheumatoid arthritis	ERR589691	0.723224	0.846749	0.925255	0.966907
ZhangX_2015	China	rheumatoid arthritis	ERR589692	0.6561	0.840795	0.93077	0.976061
ZhangX_2015	China	rheumatoid arthritis	ERR589693	0.669029	0.830961	0.927373	0.9754
ZhangX_2015	China	rheumatoid arthritis	ERR589694	0.621389	0.836316	0.931716	0.979013
ZhangX_2015	China	rheumatoid arthritis	ERR589696	0.596743	0.786843	0.889543	0.966288
ZhangX_2015	China	rheumatoid arthritis	ERR589697	0.575252	0.813781	0.933821	0.973702
ZhangX_2015	China	rheumatoid arthritis	ERR589698	0.728583	0.868833	0.948067	0.984138
ZhangX_2015	China	rheumatoid arthritis	ERR589699	0.728222	0.863726	0.933171	0.973897
ZhangX_2015	China	rheumatoid arthritis	ERR589700	0.54647	0.668059	0.771142	0.913901
ZhangX_2015	China	rheumatoid arthritis	ERR589701	0.732037	0.849186	0.934097	0.981584
ZhangX_2015	China	rheumatoid arthritis	ERR589702	0.570667	0.845859	0.916778	0.970339
ZhangX_2015	China	rheumatoid arthritis	ERR589703	0.729803	0.860882	0.930393	0.974536
ZhangX_2015	China	rheumatoid arthritis	ERR589705	0.67859	0.845383	0.944136	0.984644
ZhangX_2015	China	rheumatoid arthritis	ERR589707	0.742824	0.838102	0.92757	0.978565
ZhangX_2015	China	rheumatoid arthritis	ERR589708	0.68527	0.833264	0.926664	0.980488
ZhangX_2015	China	rheumatoid arthritis	ERR589709	0.588852	0.716885	0.796912	0.891003
ZhangX_2015	China	rheumatoid arthritis	ERR589710	0.629372	0.865808	0.932638	0.980836
ZhangX_2015	China	rheumatoid arthritis	ERR589711	0.705707	0.868023	0.946107	0.985689
ZhangX_2015	China	rheumatoid arthritis	ERR589713	0.72369	0.76483	0.838532	0.927859
ZhangX_2015	China	rheumatoid arthritis	ERR589714	0.657692	0.78145	0.877178	0.94334
ZhangX_2015	China	rheumatoid arthritis	ERR589717	0.705095	0.847967	0.929213	0.974068
ZhangX_2015	China	rheumatoid arthritis	ERR589719	0.679884	0.832789	0.933733	0.977481
ZhangX_2015	China	rheumatoid arthritis	ERR589721	0.654371	0.799118	0.884851	0.951219
ZhangX_2015	China	rheumatoid arthritis	ERR589722	0.762998	0.874935	0.92233	0.971213
ZhangX_2015	China	rheumatoid arthritis	ERR589724	0.74055	0.841792	0.922392	0.963669
ZhangX_2015	China	rheumatoid arthritis	ERR589725	0.557741	0.769068	0.888412	0.95214
ZhangX_2015	China	rheumatoid arthritis	ERR589726	0.669297	0.830968	0.911723	0.965073
ZhangX_2015	China	rheumatoid arthritis	ERR589727	0.699827	0.849387	0.933678	0.978925
ZhangX_2015	China	rheumatoid arthritis	ERR589728	0.719144	0.853906	0.936912	0.977137
ZhangX_2015	China	rheumatoid arthritis	ERR589729	0.695613	0.862903	0.944926	0.982406
ZhangX_2015	China	rheumatoid arthritis	ERR589730	0.692155	0.847981	0.935062	0.975022
ZhangX_2015	China	rheumatoid arthritis	ERR589731	0.656853	0.842899	0.93465	0.975892
