# Supplementary material for: Over 50,000 Metagenomically Assembled Draft Genomes for the Human Oral Microbiome Reveal New Taxa
Source: Genomics Proteomics Bioinformatics. 2021 Sep 4;20(2):246–59. doi: 10.1016/j.gpb.2021.05.001 (PMC9684161; doi:10.1016/j.gpb.2021.05.001)
Supplement: Supplementary Table S5 — The genomics characteristics of the new candidatus family [file mmc12.xlsx]

## Sheet: TabS5-NewOrder_summary
Table S5 The genomics characteristics of the new candidatus family
Bin ID	Type	Genome size (bp)	GC rate	No. of proteins	No. of Eggnog annotion proteins	Eggnog annotion rate	Taxon
GCF_000018785.1	Refseq	1496992	0.3193	1389	1213	0.8733	Acholeplasma
GCF_000428705.1	Refseq	1807123	0.2801	1669	1421	0.8514	Acholeplasma
GCF_000483165.1	Refseq	924993	0.3061	1789	1090	0.6093	Acholeplasma
GCF_000526235.1	Refseq	1453539	0.294	1337	1187	0.8878	Acholeplasma
GCF_000687735.1	Refseq	1282372	0.2964	1200	1059	0.8825	Acholeplasma
GCF_000687835.1	Refseq	1219180	0.2779	1136	1001	0.8812	Acholeplasma
GCF_000702765.1	Refseq	1430451	0.3086	1365	1157	0.8476	Acholeplasma
GCF_000953195.1	Refseq	1587120	0.3129	1454	1221	0.8398	Acholeplasma
GCF_000967915.1	Refseq	1877792	0.3577	1708	1445	0.846	Acholeplasma
GCF_000968055.1	Refseq	1554229	0.2898	1444	1212	0.8393	Acholeplasma
GCF_001650335.1	Refseq	1489121	0.3184	1469	1289	0.8775	Acholeplasma
GCF_001729645.1	Refseq	1480866	0.3187	1439	1255	0.8721	Acholeplasma
GCF_001729655.1	Refseq	1488460	0.3185	1450	1270	0.8759	Acholeplasma
GCF_001730135.1	Refseq	1307942	0.3197	1234	1106	0.8963	Acholeplasma
GCF_002210205.1	Refseq	1486142	0.3186	1423	1247	0.8763	Acholeplasma
GCF_002252075.2	Refseq	1490309	0.3184	1410	1237	0.8773	Acholeplasma
GCF_002252185.2	Refseq	1490145	0.3184	1406	1233	0.877	Acholeplasma
GCF_003385765.1	Refseq	1491638	0.3187	1380	1209	0.8761	Acholeplasma
GCF_900166985.1	Refseq	1600172	0.3126	1474	1229	0.8338	Acholeplasma
GCF_900444665.1	Refseq	1600576	0.3128	1478	1227	0.8302	Acholeplasma
GCF_900476025.1	Refseq	1497557	0.3192	1378	1207	0.8759	Acholeplasma
GCF_900660745.1	Refseq	1883099	0.2806	1731	1456	0.8411	Acholeplasma
GCF_900660755.1	Refseq	1465667	0.3097	1382	1166	0.8437	Acholeplasma
RDPYD18089232_A_togue.metaspades.bin.5	HQ MAG	710672	0.3454	603	504	0.8358	Candidatus_Bgiplasma
RDPYD18300063_A_saliva.metaspades.bin.34	HQ MAG	712358	0.3459	645	530	0.8217	Candidatus_Bgiplasma
RDPYD18300076_A_saliva.metaspades.bin.31	HQ MAG	714879	0.3457	618	514	0.8317	Candidatus_Bgiplasma
RDPYD18300297_A_saliva.metaspades.bin.2	HQ MAG	694999	0.3459	659	530	0.8042	Candidatus_Bgiplasma
RDPYD18300309_A_saliva.metaspades.bin.81	HQ MAG	711542	0.344	631	515	0.8162	Candidatus_Bgiplasma
RSZYD18078116_A_saliva.metaspades.bin.38	HQ MAG	732323	0.3438	613	508	0.8287	Candidatus_Bgiplasma
RSZYD18078130_A_saliva.metaspades.bin.15	HQ MAG	741156	0.3452	622	519	0.8344	Candidatus_Bgiplasma
RSZYD18078274_A_saliva.metaspades.bin.6	HQ MAG	714995	0.3452	678	546	0.8053	Candidatus_Bgiplasma
RSZYD18078345_A_saliva.metaspades.bin.6	HQ MAG	718284	0.3444	614	509	0.829	Candidatus_Bgiplasma
RSZYD18078483_A_saliva.metaspades.bin.13	HQ MAG	721623	0.3442	636	526	0.827	Candidatus_Bgiplasma
RSZYD18078535_A_saliva.metaspades.bin.1	HQ MAG	722666	0.3437	619	516	0.8336	Candidatus_Bgiplasma
RSZYD18078546_A_saliva.metaspades.bin.49	HQ MAG	698114	0.3452	606	502	0.8284	Candidatus_Bgiplasma
RSZYD18078688_A_saliva.metaspades.bin.48	HQ MAG	712365	0.345	617	515	0.8347	Candidatus_Bgiplasma
RSZYD18078694_A_saliva.metaspades.bin.15	HQ MAG	717734	0.3469	643	510	0.7932	Candidatus_Bgiplasma
RSZYD18078701_A_saliva.metaspades.bin.25	HQ MAG	720443	0.345	612	511	0.835	Candidatus_Bgiplasma
RSZYD18078717_A_saliva.metaspades.bin.35	HQ MAG	693014	0.3456	602	498	0.8272	Candidatus_Bgiplasma
RSZYD18078771_A_saliva.metaspades.bin.12	HQ MAG	727416	0.3444	620	515	0.8306	Candidatus_Bgiplasma
RSZYD18078785_A_saliva.metaspades.bin.23	HQ MAG	717766	0.3443	627	515	0.8214	Candidatus_Bgiplasma
RSZYD18187206_A_saliva.metaspades.bin.15	HQ MAG	702565	0.3459	630	517	0.8206	Candidatus_Bgiplasma
RSZYD18187390_A_saliva.metaspades.bin.24	HQ MAG	698538	0.3462	623	507	0.8138	Candidatus_Bgiplasma
RSZYD18187425_A_saliva.metaspades.bin.14	HQ MAG	734816	0.3455	614	503	0.8192	Candidatus_Bgiplasma
RSZYD18187858_A_saliva.metaspades.bin.9	HQ MAG	650916	0.3473	660	515	0.7803	Candidatus_Bgiplasma
RSZYD18187966_A_saliva.metaspades.bin.2	HQ MAG	691572	0.3462	615	502	0.8163	Candidatus_Bgiplasma
RSZYD18187977_A_saliva.metaspades.bin.14	HQ MAG	677799	0.3401	596	497	0.8339	Candidatus_Bgiplasma
RDPYD18089315_A_togue.metaspades.bin.99	MQ MAG	639106	0.3501	618	490	0.79288	Candidatus_Bgiplasma
RSZYD18078715_A_saliva.metaspades.bin.28	MQ MAG	477644	0.3521	554	408	0.736462	Candidatus_Bgiplasma
RSZYD18187495_A_saliva.metaspades.bin.13	MQ MAG	688037	0.3461	676	528	0.781065	Candidatus_Bgiplasma
RSZYD18187603_A_saliva.metaspades.bin.2	MQ MAG	568471	0.3482	609	463	0.760263	Candidatus_Bgiplasma
RSZYD18187624_A_saliva.metaspades.bin.36	MQ MAG	688864	0.3464	654	514	0.785933	Candidatus_Bgiplasma
GCF_000009845.1	Refseq	853092	0.2776	956	664	0.6946	Candidatus_Phytoplasma
GCF_000012225.1	Refseq	723970	0.2681	690	537	0.7783	Candidatus_Phytoplasma
GCF_000026205.1	Refseq	601943	0.2139	505	380	0.7525	Candidatus_Phytoplasma
GCF_000069925.1	Refseq	879959	0.2742	831	636	0.7653	Candidatus_Phytoplasma
GCF_000300695.1	Refseq	597245	0.2713	684	483	0.7061	Candidatus_Phytoplasma
GCF_000309405.1	Refseq	647754	0.2733	728	525	0.7212	Candidatus_Phytoplasma
GCF_000309465.1	Refseq	631440	0.2731	672	462	0.6875	Candidatus_Phytoplasma
GCF_000309485.1	Refseq	583806	0.2743	572	409	0.715	Candidatus_Phytoplasma
GCF_000364425.1	Refseq	566694	0.2437	497	378	0.7606	Candidatus_Phytoplasma
GCF_000397185.1	Refseq	959779	0.2719	943	722	0.7656	Candidatus_Phytoplasma
GCF_000495255.1	Refseq	611462	0.2714	558	442	0.7921	Candidatus_Phytoplasma
GCF_000744065.1	Refseq	739592	0.2752	925	658	0.7114	Candidatus_Phytoplasma
GCF_000803325.1	Refseq	659699	0.2832	741	542	0.7314	Candidatus_Phytoplasma
GCF_001189415.1	Refseq	345965	0.2516	355	287	0.8085	Candidatus_Phytoplasma
GCF_001277135.1	Refseq	598511	0.2721	600	440	0.7333	Candidatus_Phytoplasma
GCF_001307505.1	Refseq	545427	0.2389	467	355	0.7602	Candidatus_Phytoplasma
GCF_001578535.1	Refseq	533195	0.193	444	333	0.75	Candidatus_Phytoplasma
GCF_001712875.1	Refseq	576118	0.2846	531	425	0.8004	Candidatus_Phytoplasma
GCF_001866375.1	Refseq	599264	0.2824	584	446	0.7637	Candidatus_Phytoplasma
GCF_002009625.1	Refseq	474669	0.239	450	353	0.7844	Candidatus_Phytoplasma
GCF_003263355.1	Refseq	484488	0.2037	418	330	0.7895	Candidatus_Phytoplasma
GCF_003640545.1	Refseq	750803	0.2322	675	447	0.6622	Candidatus_Phytoplasma
GCF_003698095.1	Refseq	821322	0.2834	756	511	0.6759	Candidatus_Phytoplasma
GCF_004214875.1	Refseq	603949	0.2842	568	428	0.7535	Candidatus_Phytoplasma
