# Supplementary material for: Over 50,000 Metagenomically Assembled Draft Genomes for the Human Oral Microbiome Reveal New Taxa
Source: Genomics Proteomics Bioinformatics. 2021 Sep 4;20(2):246–59. doi: 10.1016/j.gpb.2021.05.001 (PMC9684161; doi:10.1016/j.gpb.2021.05.001)
Supplement: Supplementary Table S6 — Genes in oral genome association with human drugs and disease and SGB-drug profile [file mmc13.xlsx]

## Sheet: Table S6-Contents
Overview subtables of Table S6
Subtables ID	Table title
Tab1-DrugGenes	Genes in oral genome association with human drugs and disease
Tab2-DrugProfile	Drug relate SGB profile

## Sheet: Tab1-DrugGenes
Table S6-tab1 Genes in oral genome association with human drugs and disease
Function category	Enzyme name	Gene name	Drug/disease	Drug effect	Source (paper DOI)
drug	agmatine	AstA	Metformin	antiT2D and anti-aging	10.1016/j.cell.2019.08.003
drug	agmatine	speB	Metformin	antiT2D and anti-aging	10.1016/j.cell.2019.08.003
drug	β-glucuronidase	β-glucuronidase	Mycophenolate mofetil(MMF),Irinotecan;NSAID toxicity	antiRA	10.1126/sciadv.aax2358
drug	F420 dependent Mtd	Mtd	lovastatin	antiIBS	10.1038/d41573-019-00122-8
drug	tyrosine decarboxylase (TyrDC)	TyrDC	L-dopa	antiparkinson	10.1038/d41573-019-00122-8
drug	cytidine deaminase (CDDL)	CDDL	gemcitabine (2′,2′-difluorodeoxycytidine)	anticancer	10.1126/science.aah5043
non-antibiotic drugs on human gut bacteria	tolC	tolC	Diacerein;Ethopropazine;Methotrexate;Niclosamide;Tamoxifen;Thioridazine	human-targeted drugs	10.1038/nature25979
non-antibiotic drugs on human gut bacteria	mdtP	mdtP	Diacerein;Niclosamide	human-targeted drugs	10.1038/nature25979
non-antibiotic drugs on human gut bacteria	rarD	rarD	Diacerein	human-targeted drugs	10.1038/nature25979
non-antibiotic drugs on human gut bacteria	Probable transport protein HsrA	HsrA	Diacerein	human-targeted drugs	10.1038/nature25979
non-antibiotic drugs on human gut bacteria	Inner membrane protein (YbjJ)	YbjJ	Metformin	antiT2D and anti-aging	10.1038/nature25979
non-antibiotic drugs on human gut bacteria	mdtK	mdtK	Metformin	antiT2D and anti-aging	10.1038/nature25979
non-antibiotic drugs on human gut bacteria	emrE	emrE	Metformin	antiT2D and anti-aging	10.1038/nature25979
non-antibiotic drugs on human gut bacteria	lolD	lolD	Diacerein	human-targeted drugs	10.1038/nature25979
non-antibiotic drugs on human gut bacteria	folA	folA	Methotrexate	human-targeted drugs	10.1038/nature25979
non-antibiotic drugs on human gut bacteria	folD	folD	Methotrexate	human-targeted drugs	10.1038/nature25979
non-antibiotic drugs on human gut bacteria	rcsA	rcsA	Methotrexate;Tamoxifen	human-targeted drugs	10.1038/nature25979
non-antibiotic drugs on human gut bacteria	yeeY	yeeY	Niclosamide	antiparasitics	10.1038/nature25979
non-antibiotic drugs on human gut bacteria	rob	rob	Niclosamide	antiparasitics	10.1038/nature25979
non-antibiotic drugs on human gut bacteria	ydhB	ydhB	Niclosamide	antiparasitics	10.1038/nature25979
non-antibiotic drugs on human gut bacteria	nhaR	nhaR	Niclosamide	antiparasitics	10.1038/nature25979
non-antibiotic drugs on human gut bacteria	yciK	yciK	Diacerein	human-targeted drugs	10.1038/nature25979
non-antibiotic drugs on human gut bacteria	yceJ	yceJ	Methotrexate	human-targeted drugs	10.1038/nature25979
non-antibiotic drugs on human gut bacteria	nfsB	nfsB	Niclosamide	antiparasitics	10.1038/nature25979
non-antibiotic drugs on human gut bacteria	azoR	azoR	Niclosamide	antiparasitics	10.1038/nature25979
non-antibiotic drugs on human gut bacteria	nfsA	nfsA	Niclosamide	antiparasitics	10.1038/nature25979
non-antibiotic drugs on human gut bacteria	rrmA	rrmA	Methotrexate	human-targeted drugs	10.1038/nature25979
non-antibiotic drugs on human gut bacteria	ytfB	ytfB	Diacerein	human-targeted drugs	10.1038/nature25979
non-antibiotic drugs on human gut bacteria	flfliK	flfliK	Methotrexate	human-targeted drugs	10.1038/nature25979
drug	cardiac glycoside reductase 2 (Cgr2)	Cgr2	digoxin reduction	digoxin reduction	10.1016/j.chom.2019.06.011
drug	spoVD	spoVD	Cephamycins	antibiotic	10.1038/s41564-019-0519-1
drug	pbp4b	pbp4b	Cephamycins	antibiotic	10.1038/s41564-019-0519-1
drug	dacF	dacF	Cephamycins	antibiotic	10.1038/s41564-019-0519-1
drug	BT_1429	putative general stress protein	Artemisinin	antimalarial	10.1038/s41586-019-1291-3
drug	BT_0152	acetyl esterase (acetylxylosidase)	Bisacodyl	cathartic	10.1038/s41586-019-1291-3
drug	BT_0445	endoglucanase E precursor (EGE)	Bisacodyl	cathartic	10.1038/s41586-019-1291-3
drug	BT_0569	Lysophospholipase L1 and related esterases	Bisacodyl	cathartic	10.1038/s41586-019-1291-3
drug	BT_1192	putative xylanase	Bisacodyl	cathartic	10.1038/s41586-019-1291-3
drug	BT_2961	hypothetical protein	Bisacodyl	cathartic	10.1038/s41586-019-1291-3
drug	BT_3124	putative sialic acid-specific acetylesterase	Bisacodyl	cathartic	10.1038/s41586-019-1291-3
drug	BT_4091	sialic acid-specific 9-O-acetylesterase	Bisacodyl	cathartic	10.1038/s41586-019-1291-3
drug	BT_4096	hypothetical protein	Bisacodyl	cathartic	10.1038/s41586-019-1291-3
drug	COLAER_00311	hypothetical protein	Bisacodyl	cathartic	10.1038/s41586-019-1291-3
drug	COLAER_00815	Lj928 prophage protein	Bisacodyl	cathartic	10.1038/s41586-019-1291-3
drug	BACDOR_00665	sialate O-acetylesterase	Bisacodyl	cathartic	10.1038/s41586-019-1291-3
drug	BACDOR_03379	Lipase/acylhydrolase domain protein	Bisacodyl	cathartic	10.1038/s41586-019-1291-3
drug	BACDOR_03642	hypothetical protein	Bisacodyl	cathartic	10.1038/s41586-019-1291-3
drug	BACDOR_03937	Acetyl esterase	Bisacodyl	cathartic	10.1038/s41586-019-1291-3
drug	BT_0569	Lysophospholipase L1 and related esterases	Danazol	anterior pituitary suppressant	10.1038/s41586-019-1291-3
drug	BT_0569	Lysophospholipase L1 and related esterases	Deflazacort	antiinflammatory	10.1038/s41586-019-1291-3
drug	BT_2961	hypothetical protein	Deflazacort	antiinflammatory	10.1038/s41586-019-1291-3
drug	BT_3124	putative sialic acid-specific acetylesterase	Deflazacort	antiinflammatory	10.1038/s41586-019-1291-3
drug	BT_4096	hypothetical protein	Deflazacort	antiinflammatory	10.1038/s41586-019-1291-3
drug	COLAER_00815	Lj928 prophage protein	Deflazacort	antiinflammatory	10.1038/s41586-019-1291-3
drug	BACDOR_00665	sialate O-acetylesterase	Deflazacort	antiinflammatory	10.1038/s41586-019-1291-3
drug	BACDOR_03379	Lipase/acylhydrolase domain protein	Deflazacort	antiinflammatory	10.1038/s41586-019-1291-3
drug	BACDOR_03642	hypothetical protein	Deflazacort	antiinflammatory	10.1038/s41586-019-1291-3
drug	BT_0152	acetyl esterase (acetylxylosidase)	Diacetamate	analgesic, antiinflammatory	10.1038/s41586-019-1291-3
drug	BT_0445	endoglucanase E precursor (EGE)	Diacetamate	analgesic, antiinflammatory	10.1038/s41586-019-1291-3
drug	BT_0569	Lysophospholipase L1 and related esterases	Diacetamate	analgesic, antiinflammatory	10.1038/s41586-019-1291-3
drug	BT_1192	putative xylanase	Diacetamate	analgesic, antiinflammatory	10.1038/s41586-019-1291-3
drug	BT_2366	cAMP-binding proteins - catabolite gene activator and regulatory subunit of cAMP-dependent protein kinases	Diacetamate	analgesic, antiinflammatory	10.1038/s41586-019-1291-3
drug	BT_2961	hypothetical protein	Diacetamate	analgesic, antiinflammatory	10.1038/s41586-019-1291-3
drug	BT_3124	putative sialic acid-specific acetylesterase	Diacetamate	analgesic, antiinflammatory	10.1038/s41586-019-1291-3
drug	BT_4091	sialic acid-specific 9-O-acetylesterase	Diacetamate	analgesic, antiinflammatory	10.1038/s41586-019-1291-3
drug	BT_4096	hypothetical protein	Diacetamate	analgesic, antiinflammatory	10.1038/s41586-019-1291-3
drug	COLAER_00311	hypothetical protein	Diacetamate	analgesic, antiinflammatory	10.1038/s41586-019-1291-3
drug	COLAER_00815	Lj928 prophage protein	Diacetamate	analgesic, antiinflammatory	10.1038/s41586-019-1291-3
drug	BACDOR_00665	sialate O-acetylesterase	Diacetamate	analgesic, antiinflammatory	10.1038/s41586-019-1291-3
drug	BACDOR_03379	Lipase/acylhydrolase domain protein	Diacetamate	analgesic, antiinflammatory	10.1038/s41586-019-1291-3
drug	BACDOR_03642	hypothetical protein	Diacetamate	analgesic, antiinflammatory	10.1038/s41586-019-1291-3
drug	BACDOR_03937	Acetyl esterase	Diacetamate	analgesic, antiinflammatory	10.1038/s41586-019-1291-3
drug	BT_0569	Lysophospholipase L1 and related esterases	Diflorasone Diacetate	antiinflammatory, glucocorticoid	10.1038/s41586-019-1291-3
drug	BT_2961	hypothetical protein	Diflorasone Diacetate	antiinflammatory, glucocorticoid	10.1038/s41586-019-1291-3
drug	BT_3124	putative sialic acid-specific acetylesterase	Diflorasone Diacetate	antiinflammatory, glucocorticoid	10.1038/s41586-019-1291-3
drug	BT_4091	sialic acid-specific 9-O-acetylesterase	Diflorasone Diacetate	antiinflammatory, glucocorticoid	10.1038/s41586-019-1291-3
drug	BT_4096	hypothetical protein	Diflorasone Diacetate	antiinflammatory, glucocorticoid	10.1038/s41586-019-1291-3
drug	COLAER_00815	Lj928 prophage protein	Diflorasone Diacetate	antiinflammatory, glucocorticoid	10.1038/s41586-019-1291-3
drug	BACDOR_00665	sialate O-acetylesterase	Diflorasone Diacetate	antiinflammatory, glucocorticoid	10.1038/s41586-019-1291-3
drug	BACDOR_03379	Lipase/acylhydrolase domain protein	Diflorasone Diacetate	antiinflammatory, glucocorticoid	10.1038/s41586-019-1291-3
drug	BACDOR_03642	hypothetical protein	Diflorasone Diacetate	antiinflammatory, glucocorticoid	10.1038/s41586-019-1291-3
drug	BT_4096	hypothetical protein	Diltiazem	Ca channel blocker, coronary vasodilator	10.1038/s41586-019-1291-3
drug	BACDOR_03091	3-oxo-5-alpha-steroid 4-dehydrogenase	Drospirenone	aldosterone antagonist	10.1038/s41586-019-1291-3
drug	BT_0217	NADH oxidase	Entacapone	antidyskinetic	10.1038/s41586-019-1291-3
drug	BT_1148	Nitroreductase	Entacapone	antidyskinetic	10.1038/s41586-019-1291-3
drug	COLAER_01707	hypothetical protein	Entacapone	antidyskinetic	10.1038/s41586-019-1291-3
drug	BT_0152	acetyl esterase (acetylxylosidase)	Famciclovir	antiviral	10.1038/s41586-019-1291-3
drug	BT_0569	Lysophospholipase L1 and related esterases	Famciclovir	antiviral	10.1038/s41586-019-1291-3
drug	BT_3124	putative sialic acid-specific acetylesterase	Famciclovir	antiviral	10.1038/s41586-019-1291-3
drug	BT_4091	sialic acid-specific 9-O-acetylesterase	Famciclovir	antiviral	10.1038/s41586-019-1291-3
drug	BT_4096	hypothetical protein	Famciclovir	antiviral	10.1038/s41586-019-1291-3
drug	COLAER_00815	Lj928 prophage protein	Famciclovir	antiviral	10.1038/s41586-019-1291-3
drug	BACDOR_00665	sialate O-acetylesterase	Famciclovir	antiviral	10.1038/s41586-019-1291-3
drug	BACDOR_03379	Lipase/acylhydrolase domain protein	Famciclovir	antiviral	10.1038/s41586-019-1291-3
drug	BACDOR_03642	hypothetical protein	Famciclovir	antiviral	10.1038/s41586-019-1291-3
drug	BACDOR_03937	Acetyl esterase	Famciclovir	antiviral	10.1038/s41586-019-1291-3
drug	BT_2068	3-oxo-5-alpha-steroid 4-dehydrogenase	Levonorgestrel	progestin	10.1038/s41586-019-1291-3
drug	BACDOR_03091	3-oxo-5-alpha-steroid 4-dehydrogenase	Levonorgestrel	progestin	10.1038/s41586-019-1291-3
drug	BT_0217	NADH oxidase	Nitrendipine	antihypertensive	10.1038/s41586-019-1291-3
drug	BT_0445	endoglucanase E precursor (EGE)	Nitrendipine	antihypertensive	10.1038/s41586-019-1291-3
drug	BT_1148	Nitroreductase	Nitrendipine	antihypertensive	10.1038/s41586-019-1291-3
drug	BT_1192	putative xylanase	Nitrendipine	antihypertensive	10.1038/s41586-019-1291-3
drug	BT_2961	hypothetical protein	Nitrendipine	antihypertensive	10.1038/s41586-019-1291-3
drug	BT_3112	Hydrolase, HAD superfamily	Nitrendipine	antihypertensive	10.1038/s41586-019-1291-3
drug	COLAER_01707	hypothetical protein	Nitrendipine	antihypertensive	10.1038/s41586-019-1291-3
drug	BACDOR_00571	Oxygen-insensitive NADPH nitroreductase (EC 1.-.-.-)	Nitrendipine	antihypertensive	10.1038/s41586-019-1291-3
drug	BACDOR_03988	NADPH nitroreductase	Nitrendipine	antihypertensive	10.1038/s41586-019-1291-3
drug	BT_2068	3-oxo-5-alpha-steroid 4-dehydrogenase	Norethindrone acetate	Oral contraceptive (in combination with estrogen)	10.1038/s41586-019-1291-3
drug	BACDOR_03091	3-oxo-5-alpha-steroid 4-dehydrogenase	Norethindrone acetate	Oral contraceptive (in combination with estrogen)	10.1038/s41586-019-1291-3
drug	BACDOR_00665	sialate O-acetylesterase	Pantoprazole	proton pump inhibitor, gastric acid release inhibitor, antiulcer	10.1038/s41586-019-1291-3
drug	BACDOR_03379	Lipase/acylhydrolase domain protein	Pantoprazole	proton pump inhibitor, gastric acid release inhibitor, antiulcer	10.1038/s41586-019-1291-3
drug	BACDOR_03642	hypothetical protein	Pantoprazole	proton pump inhibitor, gastric acid release inhibitor, antiulcer	10.1038/s41586-019-1291-3
drug	BACDOR_03937	Acetyl esterase	Pantoprazole	proton pump inhibitor, gastric acid release inhibitor, antiulcer	10.1038/s41586-019-1291-3
drug	BT_2367	Acyltransferase	Pericyazine	antipsychotic	10.1038/s41586-019-1291-3
drug	BACDOR_03934	Acyltransferase	Pericyazine	antipsychotic	10.1038/s41586-019-1291-3
drug	BT_2367	Acyltransferase	Pericyazine_AcetylPericyazine	antipsychotic	10.1038/s41586-019-1291-3
drug	BT_1429	putative general stress protein	Phenazopyridine	analgesic	10.1038/s41586-019-1291-3
drug	COLAER_02348	hypothetical protein	Phenazopyridine	analgesic	10.1038/s41586-019-1291-3
drug	BT_0152	acetyl esterase (acetylxylosidase)	Racecadotril	antidiarrheal	10.1038/s41586-019-1291-3
drug	BT_0569	Lysophospholipase L1 and related esterases	Racecadotril	antidiarrheal	10.1038/s41586-019-1291-3
drug	BT_1192	putative xylanase	Racecadotril	antidiarrheal	10.1038/s41586-019-1291-3
drug	BT_2961	hypothetical protein	Racecadotril	antidiarrheal	10.1038/s41586-019-1291-3
drug	BT_3112	Hydrolase, HAD superfamily	Racecadotril	antidiarrheal	10.1038/s41586-019-1291-3
drug	BT_3124	putative sialic acid-specific acetylesterase	Racecadotril	antidiarrheal	10.1038/s41586-019-1291-3
drug	BT_4091	sialic acid-specific 9-O-acetylesterase	Racecadotril	antidiarrheal	10.1038/s41586-019-1291-3
drug	BT_4096	hypothetical protein	Racecadotril	antidiarrheal	10.1038/s41586-019-1291-3
drug	COLAER_00815	Lj928 prophage protein	Racecadotril	antidiarrheal	10.1038/s41586-019-1291-3
drug	BT_0152	acetyl esterase (acetylxylosidase)	Roxatidine acetate	antiulcer	10.1038/s41586-019-1291-3
drug	BT_0569	Lysophospholipase L1 and related esterases	Roxatidine acetate	antiulcer	10.1038/s41586-019-1291-3
drug	BT_1192	putative xylanase	Roxatidine acetate	antiulcer	10.1038/s41586-019-1291-3
drug	BT_2366	cAMP-binding proteins - catabolite gene activator and regulatory subunit of cAMP-dependent protein kinases	Roxatidine acetate	antiulcer	10.1038/s41586-019-1291-3
drug	BT_4075	hypothetical protein	Roxatidine acetate	antiulcer	10.1038/s41586-019-1291-3
drug	BT_4096	hypothetical protein	Roxatidine acetate	antiulcer	10.1038/s41586-019-1291-3
drug	BT_0152	acetyl esterase (acetylxylosidase)	Sulfasalazine	anticolitis and Crohn's disease	10.1038/s41586-019-1291-3
drug	BT_0217	NADH oxidase	Sulfasalazine	anticolitis and Crohn's disease	10.1038/s41586-019-1291-3
drug	BT_0569	Lysophospholipase L1 and related esterases	Sulfasalazine	anticolitis and Crohn's disease	10.1038/s41586-019-1291-3
drug	BT_1192	putative xylanase	Sulfasalazine	anticolitis and Crohn's disease	10.1038/s41586-019-1291-3
drug	BT_1429	putative general stress protein	Sulfasalazine	anticolitis and Crohn's disease	10.1038/s41586-019-1291-3
drug	BT_4096	hypothetical protein	Sulfasalazine	anticolitis and Crohn's disease	10.1038/s41586-019-1291-3
drug	COLAER_00311	hypothetical protein	Sulfasalazine	anticolitis and Crohn's disease	10.1038/s41586-019-1291-3
drug	COLAER_00815	Lj928 prophage protein	Sulfasalazine	anticolitis and Crohn's disease	10.1038/s41586-019-1291-3
drug	BT_0217	NADH oxidase	Tinidazole	antiprotozoal	10.1038/s41586-019-1291-3
drug	BT_1006	Putative nitroreductase	Tinidazole	antiprotozoal	10.1038/s41586-019-1291-3
drug	BT_1148	Nitroreductase	Tinidazole	antiprotozoal	10.1038/s41586-019-1291-3
drug	COLAER_01707	hypothetical protein	Tinidazole	antiprotozoal	10.1038/s41586-019-1291-3
drug	COLAER_01846	hypothetical protein	Tinidazole	antiprotozoal	10.1038/s41586-019-1291-3
drug	BACDOR_00571	Oxygen-insensitive NADPH nitroreductase (EC 1.-.-.-)	Tinidazole	antiprotozoal	10.1038/s41586-019-1291-3
drug	BACDOR_03988	NADPH nitroreductase	Tinidazole	antiprotozoal	10.1038/s41586-019-1291-3
Antibacterial	Bacterial secretion system	needle-tip protein	mAb suvratoxumab	Non-traditional Antibacterial	10.1016/j.chom.2019.06.004
Antibacterial	transpeptidase sortase A (SrtA)	SrtA	FimH	Non-traditional Antibacterial	10.1016/j.chom.2019.06.004
Antibacterial	S. aureus Protein A (SpA)	SpA	mAb 514G3	Non-traditional Antibacterial	10.1016/j.chom.2019.06.004
Antibacterial	Quorum sensing (QS)	map02024	Antabio	Non-traditional Antibacterial	10.1016/j.chom.2019.06.004
Antibacterial	S. aureus Protein A SpA uniprobt	SpA	mAb 514G3	Non-traditional Antibacterial	10.1016/j.chom.2019.06.004
Antibacterial	tolC	tolC	Ciprofloxacin	Non-traditional Antibacterial	10.1038/s41586-018-0278-9
Bacterial antagonism	Nisin	Nisin	Nisin	Bacterial antagonism	10.1016/j.tim.2019.03.007
Bacterial antagonism	Hydrogen peroxide-inducible genes activator	Hydrogen peroxide-inducible genes activator	Hydrogen peroxide-inducible genes activator	Bacterial antagonism	10.1126/science.aat2456
Bacterial antagonism	membrane attack complex/perforin (MACPF)	membrane attack complex/perforin (MACPF)	BSAP-1/BSAP-2	Bacterial antagonism	10.1126/science.aat2456
Bacterial antagonism	polymorphic toxin (LXG)	polymorphic toxin (LXG)	polymorphic toxin (LXG)	Bacterial antagonism	10.1126/science.aat2456
Bacterial antagonism	Colicin	Colicin	Colicin	Bacterial antagonism	10.1126/science.aat2456
Bacterial antagonism	Fengycin	Fengycin	Fengycin	Bacterial antagonism	10.1038/s41586-018-0616-y
drug	flfliK	flfliK	Methotrexate	human-targeted drugs	10.1038/nature25979
Infection	C. difficile toxin B (TcdB)	TcdB	C. difficile infection	Infection	10.1126/science.aar1999
Infection	internalin A	internalin A	L. monocytogenes infection	Infection	10.1016/j.chom.2018.03.004
Infection	internalin B	internalin B	L. monocytogenes infection	Infection	10.1016/j.chom.2018.03.004
Infection	internalin C	internalin C	L. monocytogenes infection	Infection	10.1016/j.chom.2018.03.004
Infection	listeriolysin O	listeriolysin O	L. monocytogenes infection	Infection	10.1016/j.chom.2018.03.004
Infection	Host-Attached EPEC	proC	E. coli infection	Infection	10.1016/j.cell.2019.02.022
Infection	injectisomes virulence	invA	E. coli infection	Infection	10.1016/j.cell.2019.02.022
Infection	gingipain R	rgpA_B	P. gingivalis infection	Infection	10.1126/sciadv.aau3333
Infection	gingipain K	kgp	P. gingivalis infection	Infection	10.1126/sciadv.aau3333
Infection	molybdenumcofactor dependent enzymes	molybdenumcofactor dependent enzymes	E. coli infection	Infection	10.1016/j.chom.2019.06.011
healthy	ammonia production	KB195	Hyperammonaemia	ammonia production	10.1038/d41573-019-00122-8;https://www.genome.jp/dbget-bin/www_bget?C00014
healthy	Zwitterionic capsular polysaccharides (ZPS)	AATGal-ZPS	Inflammatory bowel disease and multiple sclerosis	Zwitterionic capsular polysaccharides (ZPS)	10.1038/d41573-019-00122-8;PMC5113727
healthy	taurine	taurine	ASD:GABA agonist activity	taurine	10.1038/d41573-019-00122-8
healthy	5-aminovalerate	5-aminovalerate	ASD:GABA agonist activity	5-aminovalerate	10.1038/d41573-019-00122-8
healthy	CutC	CutC	Cardiovascular events	CutC	10.1038/d41573-019-00122-8
healthy	CutD	CutD	Cardiovascular events	CutD	10.1038/d41573-019-00122-8
healthy	guanine nucleotide exchange factor (SopE)	SopE	Diarrhea	guanine nucleotide exchange factor (SopE)	10.1126/science.aaf8451
healthy	desaminotyrosine (DAT)	phloretin hydrolase	Protects from Influenza	desaminotyrosine (DAT)	10.1126/science.aam5336
healthy	colibactin	colibactin	Cancer	colibactin	10.1126/science.aar7785
healthy	secreted antigen A	NlpC/p60 peptidoglycan hydrolase	Protects from pathogen	secreted antigen A	10.1126/science.aaf3552
Note:
Function Group: the function that gene can do
Paper DOI: the paper have reported this gene

## Sheet: Tab2-DrugProfile
Table S6-tab2 Drug relate SGB profile. Note: 1 means the function is included, 0 means not.
SGB ID	Metformin ( antiT2D and anti-aging )	Mycophenolate mofetil(MMF),Irinotecan ( antiRA )	NSAID toxicity ( antiRA )	Lovastatin ( antiIBS )	L-dopa ( antiparkinson )	Gemcitabine (2′,2′-difluorodeoxycytidine) ( anticancer )	Digoxin reduction ( )	Immunosuppressant tacrolimus ( )	Cephamycins ( antibiotic )	Artemisinin ( antimalarial )	Bisacodyl ( cathartic )	Danazol ( anterior pituitary suppressant )	Deflazacort ( antiinflammatory )	Diacetamate ( analgesic, antiinflammatory )	Diflorasone Diacetate ( antiinflammatory, glucocorticoid )	Diltiazem ( Ca channel blocker, coronary vasodilator )	Drospirenone ( aldosterone antagonist )	Entacapone ( antidyskinetic )	Famciclovir ( antiviral )	Levonorgestrel ( progestin )	Nitrendipine ( antihypertensive )	Norethindrone acetate ( Oral contraceptive (in combination with estrogen) )	Pantoprazole ( proton pump inhibitor, gastric acid release inhibitor, antiulcer )	Pericyazine ( antipsychotic )	Pericyazine_AcetylPericyazine ( antipsychotic )	Phenazopyridine ( analgesic )	Racecadotril ( antidiarrheal )	Roxatidine acetate ( antiulcer )	Sulfasalazine ( anticolitis and Crohn's disease )	Tinidazole ( antiprotozoal )	Methotrexate ( human-targeted drugs )	Hyperammonaemia ( ammonia production )	Inflammatory bowel disease and multiple sclerosis ( Zwitterionic capsular polysaccharides (ZPS) )	ASD:GABA agonist activity ( taurine )	Cardiovascular events ( CutC )	Diarrhea ( guanine nucleotide exchange factor (SopE) )	Protects from Influenza ( desaminotyrosine (DAT) )	Cancer ( colibactin )	Protects from pathogen ( secreted antigen A )
SGB_365	1	0	0	0	0	1	1	0	1	0	0	0	1	0	1	0	0	1	0	0	1	0	0	1	1	1	1	1	0	1	0	0	1	0	0	0	0	1	0
SGB_741	0	0	0	0	0	1	0	0	1	0	0	0	1	0	1	0	0	1	0	0	1	0	0	0	0	0	0	0	0	1	0	0	1	1	0	0	0	1	0
SGB_175	0	0	0	0	0	1	1	0	0	0	0	1	1	0	1	1	0	1	0	0	1	0	0	1	1	1	1	1	1	1	1	0	1	1	0	0	0	0	0
SGB_616	0	0	0	0	0	0	0	0	0	0	0	0	0	0	0	0	0	0	0	0	0	0	0	0	0	0	0	0	0	0	0	0	0	0	0	0	0	0	0
SGB_917	0	0	0	0	0	0	0	0	0	0	0	0	0	0	0	0	0	0	0	0	0	0	0	0	0	0	0	0	0	0	0	0	0	0	0	0	0	0	0
SGB_930	1	0	0	0	0	1	1	0	0	0	0	0	1	0	1	1	0	1	0	0	1	0	0	1	1	1	1	1	1	1	0	0	1	1	0	0	0	0	0
SGB_557	0	0	0	0	0	1	0	0	0	0	0	0	1	0	1	1	0	1	0	0	1	0	0	1	1	0	1	1	1	1	0	0	1	0	0	0	0	1	0
SGB_720	0	0	0	0	0	0	0	0	0	0	0	0	0	0	0	0	0	0	0	0	0	0	0	0	0	0	0	0	0	0	0	0	0	0	0	0	0	0	0
SGB_643	0	0	0	0	0	1	0	0	0	0	0	0	1	0	1	1	0	1	0	0	1	0	0	1	1	0	1	1	1	1	0	0	1	0	0	0	0	1	1
SGB_837	0	0	0	0	0	0	0	0	0	0	0	0	1	0	1	1	0	1	0	0	1	0	0	0	0	1	1	1	1	1	0	0	0	0	0	0	0	0	0
SGB_455	1	0	0	0	0	1	1	0	1	0	0	1	1	0	1	1	1	1	0	1	1	1	0	1	1	1	1	1	1	1	1	0	1	1	0	0	0	1	1
SGB_697	0	0	0	0	0	1	0	0	0	0	0	0	1	0	1	1	0	1	0	0	1	0	0	1	1	1	1	1	1	1	0	0	1	1	0	0	0	1	0
SGB_933	0	0	0	0	0	1	0	0	0	0	0	0	1	0	1	1	0	0	0	0	0	0	0	0	0	0	1	1	1	0	0	0	0	0	0	0	0	0	0
SGB_296	0	0	0	0	0	1	1	0	1	0	0	1	1	0	1	1	0	1	0	0	1	0	0	1	1	1	1	1	1	1	0	0	1	1	0	0	0	1	1
SGB_753	0	0	0	0	0	1	0	0	1	0	0	0	1	0	1	1	0	1	0	0	1	0	0	1	1	1	1	1	1	1	0	0	0	1	0	0	0	0	1
SGB_806	0	0	0	0	0	1	0	0	1	0	0	0	1	0	1	1	0	1	0	0	1	0	0	1	1	0	1	1	1	1	0	0	0	1	0	0	0	0	0
SGB_297	1	0	0	0	1	1	1	0	1	0	0	1	1	0	1	1	0	1	0	0	1	0	0	1	1	1	1	1	1	1	1	0	1	1	0	0	0	1	0
SGB_694	0	0	0	0	0	0	0	0	0	0	0	0	1	0	1	1	0	1	0	0	1	0	0	0	0	0	1	1	1	1	0	0	0	0	0	0	0	0	0
SGB_439	1	0	0	0	0	0	0	0	0	0	0	0	1	0	1	1	0	1	0	0	1	0	0	0	0	0	1	1	1	1	0	0	1	0	0	0	0	1	0
SGB_784	0	0	0	0	0	0	0	0	0	0	0	0	1	0	1	1	0	1	0	0	1	0	0	0	0	0	1	1	1	1	0	0	0	0	0	0	0	0	0
SGB_291	1	0	0	0	1	1	1	0	0	0	0	0	1	0	1	1	0	1	0	0	1	0	0	1	1	0	1	1	1	1	0	0	1	1	0	0	0	1	0
SGB_3525	0	0	0	0	0	1	0	0	1	0	0	0	1	0	1	1	0	1	0	0	1	0	0	1	1	1	1	1	1	1	0	0	0	1	0	0	0	0	0
SGB_723	0	0	0	0	0	1	1	0	0	0	0	1	1	0	1	0	0	1	0	0	1	0	0	0	0	1	0	1	0	1	1	0	1	1	0	0	0	1	0
SGB_842	0	0	0	0	0	1	0	0	0	0	0	1	1	0	1	1	0	1	0	0	1	0	0	1	1	1	1	1	1	1	0	0	1	1	0	0	0	0	0
SGB_3442	0	0	0	0	0	1	1	0	1	0	1	0	1	1	1	0	0	1	1	0	1	0	1	1	1	1	0	1	0	1	0	0	0	1	0	0	0	1	1
SGB_2986	0	0	0	0	0	1	0	0	1	0	0	0	1	0	1	0	0	1	0	0	1	0	0	1	1	1	0	1	0	1	0	0	0	1	0	0	0	1	1
SGB_3298	0	0	0	0	1	1	0	0	1	0	1	0	1	1	1	0	0	1	1	0	1	0	1	1	1	1	0	1	0	1	0	0	0	1	0	0	0	0	0
SGB_851	0	1	1	0	0	1	1	0	0	0	0	0	1	0	1	1	0	1	0	0	1	0	0	1	1	1	1	1	1	1	0	0	1	1	0	0	0	1	0
SGB_176	0	0	0	0	0	1	1	0	0	0	0	1	1	0	1	0	0	1	0	0	1	0	0	0	0	1	0	1	0	1	1	0	1	0	0	0	0	1	0
SGB_3449	0	0	0	0	0	1	1	0	1	0	0	0	1	0	1	1	0	1	0	0	1	0	0	1	1	0	1	1	1	1	0	0	1	1	0	0	0	0	0
SGB_73	0	0	0	0	0	1	1	0	0	0	0	1	1	0	1	1	0	1	0	0	1	0	0	1	1	1	1	1	1	1	0	0	1	1	0	0	0	1	1
SGB_555	0	0	0	0	0	1	0	0	0	0	0	1	1	0	1	1	0	1	0	0	1	0	0	1	1	1	1	1	1	1	1	0	1	0	0	0	0	1	0
SGB_3158	0	0	0	0	0	1	0	0	0	0	0	0	1	0	1	1	0	1	0	0	1	0	0	1	1	1	1	1	1	1	0	0	1	0	0	0	0	0	0
SGB_94	0	0	0	0	0	1	1	0	0	0	0	0	1	0	1	1	0	1	0	0	1	0	0	1	1	1	1	1	1	1	0	0	1	0	0	0	0	1	0
SGB_672	0	0	0	0	0	1	0	0	1	0	0	0	1	0	1	0	0	0	0	0	0	0	0	0	0	1	0	1	0	0	0	0	0	0	0	0	0	0	1
SGB_254	0	0	0	0	0	0	0	0	0	0	0	0	1	0	1	0	0	0	0	0	0	0	0	0	0	0	0	0	0	0	0	0	0	0	0	0	0	0	0
SGB_414	0	0	0	0	0	1	1	0	0	0	0	0	1	0	1	1	0	1	0	0	1	0	0	1	1	1	1	1	1	1	0	0	0	1	0	0	0	1	0
SGB_3353	0	0	0	0	0	1	1	0	1	0	0	1	1	0	1	1	0	1	0	0	1	0	0	1	1	1	1	1	1	1	0	0	1	1	0	0	0	0	0
SGB_3448	1	0	0	0	0	1	1	0	1	0	0	0	1	0	1	1	0	1	0	0	1	0	0	1	1	1	1	1	1	1	1	0	1	1	0	0	0	0	1
SGB_3041	1	0	0	0	0	1	1	0	1	0	0	0	1	0	1	0	0	1	0	0	1	0	0	1	1	1	1	1	0	1	0	0	1	0	0	0	0	1	0
SGB_3569	0	0	0	0	0	1	1	0	0	0	0	1	1	0	1	1	0	1	0	0	1	0	0	1	1	1	1	1	1	1	0	0	1	0	0	0	0	1	0
SGB_3191	0	0	0	0	1	1	0	0	1	0	0	0	1	0	1	1	0	1	0	0	1	0	0	0	0	1	1	1	1	1	0	0	1	0	0	0	0	1	0
SGB_3467	0	0	0	0	0	1	1	0	0	0	0	0	1	0	1	1	0	1	0	0	1	0	0	1	1	1	1	1	1	1	0	0	1	0	0	0	0	1	0
SGB_3243	0	0	0	0	0	1	0	0	1	0	0	0	1	0	1	1	0	1	0	0	1	0	0	1	1	1	1	1	1	1	0	0	1	0	0	0	0	0	0
SGB_213	0	0	0	0	0	0	0	0	0	0	0	0	1	0	1	0	0	1	0	0	1	0	0	1	1	0	0	0	0	1	0	0	0	0	0	0	0	0	0
SGB_202	0	0	0	0	0	1	0	0	1	0	0	0	1	0	1	0	0	1	0	0	1	0	0	1	1	1	1	1	0	1	0	0	1	1	0	0	0	1	0
SGB_604	0	0	0	0	0	0	0	0	0	0	0	0	1	0	1	0	0	0	0	0	0	0	0	0	0	0	0	0	0	0	0	0	0	0	0	0	0	0	0
SGB_16	0	0	0	0	0	1	1	0	1	0	0	1	1	0	1	1	0	1	0	0	1	0	0	1	1	1	1	1	1	1	0	0	0	1	0	0	0	1	0
SGB_3077	1	0	0	0	0	1	1	0	1	0	0	0	1	0	1	1	0	1	0	0	1	0	0	1	1	1	1	1	1	1	1	0	1	0	0	0	0	1	0
SGB_3233	0	0	0	0	0	1	0	0	0	0	0	0	1	0	1	1	0	1	0	0	1	0	0	1	1	1	1	1	1	1	0	0	1	0	0	0	0	0	0
SGB_584	0	0	0	0	0	1	0	0	1	0	0	0	1	0	1	0	0	1	0	0	1	0	0	1	1	1	0	0	0	1	0	0	1	0	0	0	0	0	0
SGB_386	0	0	0	0	0	0	0	0	0	0	0	0	1	0	1	1	0	0	0	0	0	0	0	0	0	0	1	1	1	0	0	0	0	0	0	0	0	0	0
SGB_3309	0	0	0	0	0	1	1	0	1	0	0	0	0	0	0	0	0	1	0	0	1	0	0	1	1	1	0	1	0	1	0	0	1	1	0	0	0	1	1
SGB_682	0	0	0	0	0	1	1	0	1	0	0	0	1	0	1	1	0	1	0	0	1	0	0	1	1	0	1	1	1	1	0	0	1	1	0	0	0	0	0
SGB_3584	0	0	0	0	0	1	1	0	1	0	0	0	1	0	1	1	0	1	0	0	1	0	0	0	0	0	1	1	1	1	0	0	1	1	0	0	0	0	0
SGB_3422	0	0	0	0	0	1	0	0	1	0	0	0	1	0	1	1	0	1	0	0	1	0	0	1	1	1	1	1	1	1	0	0	0	0	0	0	0	1	0
SGB_15	0	0	0	0	0	1	0	0	0	0	0	0	1	0	1	0	1	1	0	1	1	1	0	0	0	1	0	1	0	1	1	0	1	0	0	0	0	0	1
SGB_773	0	0	0	0	0	1	1	0	0	0	0	0	1	0	1	1	0	1	0	0	1	0	0	1	1	0	1	1	1	1	0	0	0	1	0	0	0	0	0
SGB_3178	0	0	0	0	0	1	0	0	1	0	0	0	1	0	1	1	0	1	0	0	1	0	0	0	0	1	1	1	1	1	0	0	1	0	0	0	0	1	0
SGB_110	0	0	0	0	0	0	0	0	0	0	0	0	1	0	1	0	0	0	0	0	0	0	0	0	0	0	0	0	0	0	0	0	0	0	0	0	0	0	0
SGB_3507	0	0	0	0	0	1	0	0	0	0	0	0	1	0	1	1	0	1	0	0	1	0	0	1	1	1	1	1	1	1	0	0	1	1	0	0	0	0	0
SGB_826	0	0	0	0	0	0	0	0	0	0	0	0	0	0	0	0	0	0	0	0	0	0	0	0	0	0	0	0	0	0	0	0	1	0	0	0	0	0	0
SGB_605	0	0	0	0	0	0	0	0	0	0	0	0	1	0	1	1	0	0	0	0	0	0	0	0	0	0	1	1	1	0	0	0	0	0	0	0	0	0	0
SGB_521	1	0	0	0	0	1	1	0	1	0	1	0	1	1	1	1	0	1	1	0	1	0	1	1	1	1	1	1	1	1	1	0	1	1	0	0	0	1	0
SGB_384	0	0	0	0	0	1	1	0	1	0	0	0	1	0	1	1	0	1	0	0	1	0	0	1	1	1	1	1	1	1	0	0	1	1	0	0	0	1	0
SGB_3021	0	0	0	0	0	1	1	0	0	1	0	0	1	0	1	0	0	1	0	0	1	0	0	1	1	1	0	1	1	1	0	0	0	1	0	0	0	0	0
SGB_3378	0	0	0	0	0	1	1	0	1	0	0	1	1	0	1	1	0	1	0	0	1	0	0	1	1	1	1	1	1	1	0	0	0	1	0	0	0	1	0
SGB_546	0	0	0	0	0	1	1	0	1	0	0	0	1	0	1	1	0	1	0	0	1	0	0	1	1	0	1	1	1	1	0	0	1	1	0	0	0	0	0
SGB_221	0	0	0	0	0	0	0	0	0	0	0	0	1	0	1	0	0	0	0	0	0	0	0	0	0	0	0	0	0	0	0	0	0	0	0	0	0	0	0
SGB_2994	0	0	0	0	0	1	0	0	1	0	0	0	1	0	1	1	0	1	0	0	1	0	0	1	1	1	1	1	1	1	0	0	1	1	0	0	0	0	0
SGB_535	0	0	0	0	0	1	1	0	1	0	0	0	1	0	1	1	0	1	0	0	1	0	0	1	1	0	1	1	1	1	0	0	1	1	0	0	0	0	0
SGB_225	0	0	0	0	0	0	0	0	1	0	0	0	1	0	1	1	0	1	0	0	1	0	0	0	0	0	1	1	1	1	1	0	1	1	1	0	0	1	0
SGB_3114	0	1	1	0	0	1	0	0	1	0	0	0	1	0	1	0	0	1	0	0	1	0	0	1	1	1	1	1	0	1	0	0	1	0	0	0	0	0	0
SGB_144	0	0	0	0	0	1	1	0	0	0	0	0	1	0	1	1	0	1	0	0	1	0	0	1	1	1	1	1	1	1	0	0	1	1	0	0	0	1	0
SGB_2991	0	0	0	0	0	1	1	0	1	0	0	0	1	0	1	1	0	1	0	0	1	0	0	1	1	1	1	1	1	1	0	0	1	1	0	0	0	0	0
SGB_361	0	0	0	0	0	1	1	0	1	0	0	1	1	0	1	1	0	1	0	0	1	0	0	1	1	1	1	1	1	1	0	0	0	1	0	0	0	1	0
SGB_3510	0	0	0	0	0	1	1	0	0	0	0	1	1	0	1	1	0	1	0	0	1	0	0	1	1	1	1	1	1	1	0	0	1	1	0	0	0	1	0
SGB_3314	0	0	0	0	1	0	1	0	1	0	0	0	1	0	1	1	0	1	0	0	1	0	0	0	0	1	1	1	1	1	0	0	1	0	0	0	0	0	0
SGB_183	0	0	0	0	0	1	1	0	1	0	0	0	1	0	1	1	0	1	0	0	1	0	0	0	0	0	1	1	1	1	0	0	1	1	0	0	0	0	0
SGB_633	0	0	0	0	0	1	0	0	1	0	0	0	1	0	1	1	0	1	0	0	1	0	0	1	1	1	1	1	1	1	0	0	1	0	0	0	0	1	0
SGB_3013	0	0	0	0	1	0	0	0	1	0	0	0	1	0	1	1	0	1	0	0	1	0	0	1	1	1	1	1	1	1	0	0	1	1	0	0	0	1	0
SGB_762	0	0	0	0	0	1	0	0	0	0	0	0	1	0	1	1	0	1	0	0	1	0	0	1	1	1	1	1	1	1	0	0	0	0	0	0	0	1	0
SGB_482	0	0	0	0	0	1	1	0	1	0	0	0	1	0	1	1	0	1	0	0	1	0	0	1	1	0	1	1	1	1	0	0	1	1	0	0	0	0	0
SGB_35	0	0	0	0	0	1	0	0	1	0	0	0	1	0	1	1	0	1	0	0	1	0	0	1	1	1	1	1	1	1	1	0	1	0	0	0	0	1	1
SGB_3278	0	0	0	0	0	1	1	0	1	0	0	1	1	0	1	1	0	1	0	0	1	0	0	1	1	1	1	1	1	1	0	0	1	1	0	0	0	1	0
SGB_3112	0	0	0	0	0	1	0	0	1	0	0	0	1	0	1	0	0	1	0	0	1	0	0	1	1	0	1	1	0	1	0	0	1	0	0	0	0	0	0
SGB_3016	0	0	0	0	0	1	1	0	1	0	0	0	1	0	1	1	0	1	0	0	1	0	0	1	1	1	1	1	1	1	0	0	0	0	0	0	0	0	0
SGB_45	1	0	0	0	0	1	0	0	1	0	0	0	1	0	1	1	0	1	0	0	1	0	0	0	0	1	1	1	1	1	0	0	0	0	1	0	0	1	0
SGB_159	0	0	0	0	0	1	1	0	0	0	0	0	1	0	1	1	0	1	0	0	1	0	0	0	0	1	1	1	1	1	0	0	1	0	0	0	0	0	0
SGB_3542	0	0	0	0	0	1	1	0	0	0	0	0	1	0	1	1	0	1	0	0	1	0	0	1	1	0	1	1	1	1	0	0	0	1	0	0	0	0	0
SGB_2972	1	0	0	0	0	1	1	0	0	0	0	0	1	0	1	1	0	1	0	0	1	0	0	0	0	0	1	1	1	1	0	0	1	0	0	0	0	1	1
SGB_489	1	0	0	0	0	1	1	0	1	1	0	0	1	0	1	1	0	1	0	0	1	0	0	1	1	1	1	1	1	1	0	0	1	1	0	0	0	1	0
SGB_3300	1	0	0	0	0	1	1	0	0	0	0	1	1	0	1	1	0	1	0	0	1	0	0	1	1	1	1	1	1	1	1	0	1	1	0	0	0	0	0
SGB_503	0	0	0	0	0	0	0	0	0	0	0	0	1	0	1	0	0	0	0	0	0	0	0	0	0	0	0	0	0	0	0	0	1	0	0	0	0	0	0
SGB_3427	1	0	0	0	0	1	1	0	1	0	0	0	1	0	1	1	0	1	0	0	1	0	0	1	1	1	1	1	1	1	1	0	1	0	0	0	0	1	1
SGB_217	0	0	0	0	0	1	1	0	1	0	0	1	1	0	1	1	0	1	0	0	1	0	0	0	0	1	1	1	1	1	0	0	1	1	0	0	0	1	0
SGB_2975	0	0	0	0	1	1	1	0	1	0	1	1	1	1	1	1	0	1	1	0	1	0	1	1	1	1	1	1	1	1	0	0	0	1	0	0	0	1	1
SGB_3482	0	0	0	0	0	1	0	0	1	0	0	0	1	0	1	1	1	1	0	1	1	1	0	0	0	1	1	1	1	1	1	0	1	0	0	0	0	0	1
SGB_726	1	0	0	0	0	1	1	0	0	0	0	0	1	0	1	1	0	1	0	0	1	0	0	1	1	1	1	1	1	1	1	0	1	1	0	0	0	0	0
SGB_687	0	0	0	0	0	0	0	0	0	0	0	0	0	0	0	0	0	0	0	0	0	0	0	1	1	0	0	0	0	0	0	0	0	0	0	0	0	0	0
SGB_3544	0	0	0	0	0	0	0	0	0	0	0	0	0	0	0	0	0	1	0	0	1	0	0	0	0	0	0	0	0	1	0	0	0	0	0	0	0	0	0
SGB_549	0	0	0	0	0	0	0	0	0	0	0	0	1	0	1	1	0	1	0	0	1	0	0	0	0	0	1	1	1	1	0	0	1	0	0	0	0	1	0
SGB_646	0	0	0	0	0	0	0	0	0	0	0	0	1	0	1	0	0	0	0	0	0	0	0	0	0	0	0	0	0	0	0	0	1	0	0	0	0	0	0
SGB_3491	0	0	0	0	0	1	0	0	1	0	0	0	1	0	1	1	0	1	0	0	1	0	0	1	1	1	1	1	1	1	0	0	0	0	0	0	0	1	0
SGB_3348	0	0	0	0	0	1	1	0	0	0	0	0	1	0	1	1	0	1	0	0	1	0	0	1	1	1	1	1	1	1	0	0	0	1	0	0	0	1	0
SGB_3212	1	0	0	0	0	1	0	0	1	0	0	0	1	0	1	1	0	0	0	0	0	0	0	0	0	0	1	1	1	0	0	0	0	0	0	0	0	1	0
SGB_3451	0	0	0	0	0	1	1	0	1	0	0	0	1	0	1	1	0	1	0	0	1	0	0	0	0	1	1	1	1	1	0	0	0	1	0	0	0	1	0
SGB_307	1	0	0	0	0	1	1	0	0	0	0	0	1	0	1	1	0	1	0	0	1	0	0	1	1	0	1	1	1	1	0	0	1	0	0	0	0	1	1
SGB_3094	0	0	0	0	0	1	1	0	0	0	0	0	1	0	1	1	0	1	0	0	1	0	0	1	1	1	1	1	1	1	0	0	1	0	0	0	0	1	0
SGB_3280	0	0	0	0	0	1	0	0	1	0	0	0	1	0	1	1	0	1	0	0	1	0	0	1	1	1	1	1	1	1	0	0	0	1	0	0	0	0	0
SGB_32	0	0	0	0	0	1	1	0	1	0	0	0	1	0	1	1	0	1	0	0	1	0	0	1	1	1	1	1	1	1	0	0	1	1	0	0	0	1	0
SGB_28	0	0	0	0	0	1	1	0	0	0	0	0	1	0	1	1	0	1	0	0	1	0	0	1	1	0	1	1	1	1	0	0	0	1	0	0	0	0	0
SGB_3227	0	0	0	0	0	1	1	0	1	0	0	0	1	0	1	0	0	1	0	0	1	0	0	1	1	1	0	1	0	1	0	0	0	1	0	0	0	1	1
SGB_287	0	0	0	0	0	1	1	0	0	0	0	0	1	0	1	1	0	1	0	0	1	0	0	1	1	0	1	1	1	1	1	0	1	1	0	0	0	0	0
SGB_3150	0	0	0	0	0	1	0	0	1	0	0	0	1	0	1	1	0	1	0	0	1	0	0	1	1	1	1	1	1	1	0	0	1	1	0	0	0	0	0
SGB_3177	0	0	0	0	0	1	1	0	1	0	0	0	1	0	1	0	0	1	0	0	1	0	0	1	1	1	0	1	0	1	0	0	0	1	0	0	0	1	1
SGB_446	0	0	0	0	0	1	1	0	0	0	0	0	1	0	1	1	0	1	0	0	1	0	0	1	1	0	1	1	1	1	0	0	1	1	0	0	0	1	1
SGB_3036	0	0	0	0	0	1	1	0	1	0	0	0	1	0	1	0	0	1	0	0	1	0	0	1	1	1	0	1	0	1	0	0	0	1	0	0	0	0	1
SGB_3179	1	0	0	0	0	1	1	0	0	0	0	0	1	0	1	1	0	1	0	0	1	0	0	0	0	0	1	1	1	1	0	0	1	0	0	0	0	0	1
SGB_3253	0	0	0	0	0	1	1	0	1	0	0	0	1	0	1	1	0	1	0	0	1	0	0	1	1	1	1	1	1	1	0	0	1	0	0	0	0	1	0
SGB_3495	0	0	0	0	0	1	1	0	1	0	0	0	1	0	1	1	0	1	0	0	1	0	0	0	0	0	1	1	1	1	0	0	1	1	0	0	0	0	0
SGB_3400	0	0	0	0	0	1	1	0	0	0	0	0	1	0	1	1	0	1	0	0	1	0	0	1	1	1	1	1	1	1	0	0	1	0	0	0	0	1	0
SGB_106	0	0	0	0	0	0	0	0	0	0	0	0	1	0	1	0	0	0	0	0	0	0	0	0	0	0	0	0	0	0	0	0	0	0	0	0	0	0	0
SGB_520	0	0	0	0	0	1	0	0	1	0	0	0	1	0	1	0	1	1	0	1	1	1	0	0	0	1	0	1	0	1	1	0	1	0	0	0	0	1	1
SGB_76	0	0	0	0	0	1	0	0	1	0	0	0	1	0	1	1	0	1	0	0	1	0	0	1	1	1	1	1	1	1	0	0	1	1	0	0	0	1	0
SGB_3010	0	0	0	0	0	1	1	0	1	0	1	0	1	1	1	1	0	1	1	0	1	0	1	1	1	1	1	1	1	1	0	0	1	1	0	0	0	1	0
SGB_31	0	0	0	0	0	1	1	0	1	0	0	0	1	0	1	1	0	1	0	0	1	0	0	0	0	0	1	1	1	1	0	0	1	1	0	0	0	0	0
SGB_3172	1	0	0	0	0	1	1	0	0	0	0	0	1	0	1	0	0	1	0	0	1	0	0	1	1	1	1	1	0	1	0	0	1	0	0	0	0	1	0
SGB_3277	0	0	0	0	0	1	1	0	1	0	0	0	1	0	1	1	0	1	0	0	1	0	0	1	1	1	1	1	1	1	0	0	1	1	0	0	0	1	0
SGB_748	0	0	0	0	0	0	0	0	0	0	0	0	1	0	1	1	0	0	0	0	0	0	0	0	0	0	1	1	1	0	0	0	0	0	0	0	0	0	0
SGB_60	0	0	0	0	0	1	0	0	0	0	0	0	1	0	1	0	0	1	0	0	1	0	0	1	1	0	0	1	0	1	0	0	0	0	0	0	0	0	0
SGB_3424	0	0	0	0	0	1	0	0	1	0	0	1	1	0	1	0	0	1	0	0	1	0	0	1	1	0	0	1	0	1	0	0	1	0	0	0	0	0	0
SGB_55	1	0	0	0	0	1	1	0	1	0	0	1	1	0	1	1	0	1	0	0	1	0	0	0	0	1	1	1	1	1	0	0	1	1	0	0	0	1	0
SGB_165	0	0	0	0	0	1	1	0	0	0	0	0	1	0	1	1	0	1	0	0	1	0	0	0	0	1	1	1	1	1	0	0	1	1	0	0	0	1	0
SGB_3213	0	0	0	0	0	1	1	0	0	0	0	0	1	0	1	1	0	1	0	0	1	0	0	1	1	1	1	1	1	1	0	0	1	1	0	0	0	1	0
SGB_3257	0	0	0	0	0	1	1	0	1	0	0	0	1	0	1	1	0	1	0	0	1	0	0	1	1	0	1	1	1	1	0	0	1	1	0	0	0	0	0
SGB_3330	0	0	0	0	0	1	1	0	0	0	0	0	1	0	1	1	0	1	0	0	1	0	0	1	1	1	1	1	1	1	0	0	1	1	0	0	0	1	0
SGB_3392	0	0	0	0	0	1	0	0	0	0	0	0	1	0	1	1	0	0	0	0	0	0	0	0	0	0	1	1	1	0	0	0	0	0	0	0	0	0	0
SGB_3519	0	0	0	0	0	1	0	0	1	0	0	0	1	0	1	1	0	1	0	0	1	0	0	1	1	1	1	1	1	1	0	0	0	1	0	0	0	0	1
SGB_470	0	0	0	0	0	0	0	0	0	0	0	0	1	0	1	1	0	0	0	0	0	0	0	0	0	0	1	1	1	0	0	0	0	0	0	0	0	0	0
SGB_324	1	0	0	0	1	1	1	0	0	1	0	0	1	0	1	1	0	1	0	0	1	0	0	1	1	1	1	1	1	1	0	0	1	1	0	0	0	1	0
SGB_867	0	0	0	0	0	1	1	0	1	0	0	0	1	0	1	0	0	1	0	0	1	0	0	1	1	1	0	1	0	1	0	0	1	0	0	0	0	0	0
SGB_481	0	0	0	0	0	1	0	0	1	0	0	0	1	0	1	1	0	1	0	0	1	0	0	1	1	1	1	1	1	1	1	0	1	1	0	0	0	1	0
SGB_232	0	0	0	0	0	1	1	0	0	0	0	0	1	0	1	1	0	1	0	0	1	0	0	1	1	1	1	1	1	1	0	0	1	1	0	0	0	0	0
SGB_884	1	0	0	0	0	1	1	0	1	1	0	1	1	0	1	1	0	1	0	0	1	0	0	0	0	1	1	1	1	1	1	0	1	1	0	0	0	0	0
SGB_39	1	0	0	0	0	1	0	0	0	0	0	0	1	0	1	1	0	1	0	0	1	0	0	0	0	1	1	1	1	1	0	0	0	1	0	0	0	0	0
SGB_212	1	0	0	0	0	1	1	0	1	0	0	0	1	0	1	1	0	1	0	0	1	0	0	1	1	0	1	1	1	1	0	0	1	1	0	0	0	0	0
SGB_340	1	0	0	0	0	1	1	0	0	0	0	0	1	0	1	1	0	1	0	0	1	0	0	1	1	1	1	1	1	1	0	0	1	1	0	0	0	1	0
SGB_391	0	0	0	0	0	1	0	0	0	0	0	0	1	0	1	1	0	0	0	0	0	0	0	0	0	0	1	1	1	0	0	0	0	0	0	0	0	0	0
SGB_188	0	0	0	0	0	1	1	0	0	0	0	0	1	0	1	1	0	1	0	0	1	0	0	1	1	1	1	1	1	1	0	0	1	1	0	0	0	0	0
SGB_131	0	0	0	0	0	1	0	0	1	0	0	0	1	0	1	1	0	1	0	0	1	0	0	0	0	1	1	1	1	1	0	0	1	1	0	0	0	1	0
SGB_624	0	0	0	0	0	0	0	0	0	0	0	0	1	0	1	1	0	1	0	0	1	0	0	0	0	0	1	1	1	1	0	0	1	0	0	0	0	0	0
SGB_531	0	0	0	0	1	1	0	0	0	0	0	0	1	0	1	1	0	0	0	0	0	0	0	0	0	0	1	1	1	0	0	0	0	0	0	0	0	0	0
SGB_346	0	0	0	0	0	0	0	0	0	0	0	0	1	0	1	1	0	1	0	0	1	0	0	0	0	1	1	1	1	1	0	0	0	0	0	0	0	0	0
SGB_3548	0	0	0	0	0	1	0	0	0	0	0	0	1	0	1	1	0	1	0	0	1	0	0	1	1	1	1	1	1	1	0	0	1	1	0	0	0	0	0
SGB_247	0	0	0	0	0	1	0	0	1	0	0	0	1	0	1	1	0	1	0	0	1	0	0	1	1	1	1	1	1	1	0	0	1	0	0	0	0	0	0
SGB_11	0	0	0	0	0	1	0	0	1	0	0	0	1	0	1	1	0	1	0	0	1	0	0	1	1	1	1	1	1	1	0	0	0	0	0	0	0	1	0
SGB_848	0	0	0	0	1	1	0	0	0	0	0	0	1	0	1	1	0	0	0	0	0	0	0	0	0	0	1	1	1	0	0	0	0	0	0	0	0	0	0
SGB_3044	1	0	0	0	0	1	1	0	0	0	0	0	1	0	1	1	0	1	0	0	1	0	0	1	1	1	1	1	1	1	0	0	1	1	0	0	0	1	0
SGB_629	1	0	0	0	0	1	1	0	0	0	0	0	1	0	1	1	0	1	0	0	1	0	0	1	1	1	1	1	1	1	0	0	1	1	0	0	0	1	0
SGB_3575	1	0	0	0	0	1	0	0	0	0	0	0	1	0	1	1	0	1	0	0	1	0	0	1	1	0	1	1	1	1	0	0	1	0	0	0	0	0	0
SGB_3196	0	0	0	0	0	0	0	0	0	0	0	0	1	0	1	0	0	1	0	0	1	0	0	1	1	0	0	0	0	1	0	0	0	0	0	0	0	0	0
SGB_547	0	0	0	0	0	0	0	0	0	0	0	0	0	0	0	0	0	1	0	0	1	0	0	0	0	0	0	0	0	1	0	0	0	0	0	0	0	0	0
SGB_650	0	0	0	0	0	1	0	0	1	0	0	0	1	0	1	0	0	0	0	0	0	0	0	0	0	1	0	0	0	0	0	0	0	0	0	0	0	0	0
SGB_83	1	0	0	0	0	1	1	0	0	1	0	0	1	0	1	1	0	1	0	0	1	0	0	1	1	1	1	1	1	1	0	0	1	1	0	0	0	1	0
SGB_617	0	0	0	0	0	0	0	0	0	1	0	0	1	0	1	1	0	1	0	0	1	0	0	0	0	1	1	1	1	1	0	0	1	0	0	0	0	0	0
SGB_769	0	0	0	0	0	1	0	0	0	0	0	1	1	0	1	1	0	1	0	0	1	0	0	1	1	1	1	1	1	1	0	0	1	1	0	0	0	1	0
SGB_2977	0	0	0	0	0	0	0	0	0	0	0	0	1	0	1	0	0	0	0	0	0	0	0	0	0	0	0	0	0	0	0	0	0	0	0	0	0	0	0
SGB_3402	0	0	0	0	0	1	1	0	0	0	0	1	1	0	1	1	0	1	0	0	1	0	0	1	1	0	1	1	1	1	0	0	1	0	0	0	0	0	0
SGB_3421	0	0	0	0	0	1	1	0	0	0	0	0	1	0	1	1	0	1	0	0	1	0	0	1	1	1	1	1	1	1	0	0	0	1	0	0	0	1	0
SGB_3184	0	0	0	0	0	0	0	0	0	0	0	0	1	0	1	0	0	1	0	0	1	0	0	0	0	1	0	1	0	1	0	0	1	0	0	0	0	0	0
SGB_736	0	0	0	0	0	1	0	0	1	0	0	0	1	0	1	1	0	1	0	0	1	0	0	1	1	1	1	1	1	1	0	0	1	1	0	0	0	1	0
SGB_95	0	0	0	0	0	1	1	0	0	0	0	0	1	0	1	1	0	0	0	0	0	0	0	1	1	1	1	1	1	0	0	0	0	1	0	0	0	0	0
SGB_419	1	0	0	0	0	1	1	0	0	0	0	0	1	0	1	1	0	1	0	0	1	0	0	1	1	1	1	1	1	1	1	0	1	1	0	0	0	0	0
SGB_329	1	0	0	0	0	1	1	0	1	0	0	0	1	0	1	0	0	1	0	0	1	0	0	1	1	1	1	1	0	1	0	0	1	0	0	0	0	1	0
SGB_388	1	0	0	0	0	1	1	0	1	0	0	0	1	0	1	1	0	1	0	0	1	0	0	0	0	1	1	1	1	1	0	0	1	1	0	0	0	1	0
SGB_317	1	0	0	0	0	1	1	0	0	0	0	0	1	0	1	1	0	1	0	0	1	0	0	1	1	1	1	1	1	1	0	0	1	1	0	0	0	1	0
SGB_250	0	0	0	0	0	1	1	0	0	0	0	0	1	0	1	1	0	1	0	0	1	0	0	1	1	1	1	1	1	1	1	0	1	1	0	0	0	0	0
SGB_85	0	0	0	0	0	1	1	0	1	0	0	0	1	0	1	1	0	1	0	0	1	0	0	1	1	1	1	1	1	1	1	0	0	1	0	0	0	0	0
SGB_227	1	0	0	0	0	1	0	0	1	0	0	0	1	0	1	1	0	1	0	0	1	0	0	1	1	1	1	1	1	1	0	0	0	1	0	0	0	0	1
SGB_3356	0	0	0	0	0	1	0	0	0	0	0	0	1	0	1	1	0	1	0	0	1	0	0	0	0	1	1	1	1	1	1	0	1	1	0	0	0	0	0
SGB_416	0	0	0	0	0	0	0	0	0	0	0	0	1	0	1	1	0	1	0	0	1	0	0	0	0	1	1	1	1	1	0	0	0	0	0	0	0	0	0
SGB_246	0	0	0	0	0	1	1	0	0	0	0	1	1	0	1	1	0	1	0	0	1	0	0	1	1	1	1	1	1	1	1	0	0	1	0	0	0	0	0
SGB_309	1	0	0	0	0	1	1	0	0	0	0	0	1	0	1	1	0	1	0	0	1	0	0	0	0	1	1	1	1	1	0	0	0	1	0	0	0	0	0
SGB_3155	0	0	0	0	0	1	1	0	0	0	0	0	1	0	1	1	0	1	0	0	1	0	0	1	1	0	1	1	1	1	0	0	0	1	0	0	0	0	0
SGB_501	0	0	0	0	1	1	0	0	0	0	0	0	1	0	1	1	0	0	0	0	0	0	0	0	0	0	1	1	1	0	0	0	0	0	0	0	0	0	0
SGB_173	0	0	0	0	0	1	1	0	1	0	0	0	1	0	1	1	0	1	0	0	1	0	0	1	1	1	1	1	1	1	0	0	1	0	0	0	0	1	0
SGB_43	0	0	0	0	0	1	1	0	0	0	0	0	1	0	1	1	0	1	0	0	1	0	0	1	1	1	1	1	1	1	0	0	0	1	0	0	0	1	0
SGB_497	1	0	0	0	0	1	0	0	1	0	0	0	1	0	1	1	0	1	0	0	1	0	0	1	1	1	1	1	1	1	0	0	1	1	0	0	0	0	0
SGB_3554	0	0	0	0	0	1	0	0	1	0	0	0	1	0	1	1	0	1	0	0	1	0	0	1	1	1	1	1	1	1	0	0	1	1	0	0	0	0	0
SGB_48	1	0	0	0	0	1	1	0	1	0	0	0	1	0	1	1	0	1	0	0	1	0	0	0	0	1	1	1	1	1	0	0	1	0	0	0	0	1	0
SGB_3508	1	0	0	0	1	1	1	0	1	0	0	1	1	0	1	0	0	1	0	0	1	0	0	1	1	1	0	1	0	1	0	0	0	1	0	0	0	0	0
SGB_268	1	0	0	0	0	1	1	0	1	0	0	0	1	0	1	0	0	1	0	0	1	0	0	1	1	1	0	1	0	1	0	0	1	1	0	0	0	0	1
SGB_3354	0	0	0	0	0	1	1	0	1	0	0	0	1	0	1	1	0	1	0	0	1	0	0	0	0	1	1	1	1	1	0	0	1	1	0	0	0	1	0
SGB_364	0	0	0	0	0	0	0	0	0	0	0	0	1	0	1	1	0	0	0	0	0	0	0	0	0	0	1	1	1	0	0	0	0	0	0	0	0	0	0
SGB_3076	0	0	0	0	0	1	1	0	0	0	0	0	1	0	1	1	0	1	0	0	1	0	0	1	1	1	1	1	1	1	0	0	0	1	0	0	0	1	0
SGB_3381	0	0	0	0	0	0	0	0	0	0	0	0	1	0	1	1	0	1	0	0	1	0	0	1	1	0	1	1	1	1	0	0	0	0	0	0	0	0	0
SGB_3091	0	0	0	0	0	1	0	0	1	0	0	1	1	0	1	1	0	1	0	0	1	0	0	1	1	1	1	1	1	1	0	0	1	1	0	0	0	0	1
SGB_3180	0	0	0	0	0	1	1	0	1	0	0	0	1	0	1	1	0	1	0	0	1	0	0	1	1	1	1	1	1	1	0	0	1	1	0	0	0	0	0
SGB_2997	1	0	0	0	0	1	1	0	0	0	0	1	1	0	1	0	0	1	0	0	1	0	0	0	0	1	0	1	0	1	1	0	1	0	0	0	0	1	0
SGB_3209	0	0	0	0	0	1	1	0	0	0	0	0	1	0	1	1	0	1	0	0	1	0	0	1	1	1	1	1	1	1	0	0	1	1	0	0	0	1	0
SGB_3103	0	0	0	0	0	1	1	0	1	0	0	1	1	0	1	1	0	1	0	0	1	0	0	1	1	1	1	1	1	1	0	0	0	1	0	0	0	1	1
SGB_3273	0	0	0	0	0	1	1	0	0	0	0	1	1	0	1	1	0	1	0	0	1	0	0	1	1	1	1	1	1	1	0	0	0	1	0	0	0	1	0
SGB_677	1	0	0	0	0	1	1	0	1	1	0	0	1	0	1	0	0	1	0	0	1	0	0	1	1	1	0	1	1	1	1	0	1	1	0	0	0	1	0
SGB_498	1	0	0	0	0	1	1	0	0	0	0	0	1	0	1	1	0	1	0	0	1	0	0	0	0	0	1	1	1	1	0	0	1	0	0	0	0	1	1
SGB_3011	0	0	0	0	0	1	1	0	1	0	1	0	1	1	1	0	0	1	1	0	1	0	1	1	1	1	0	1	0	1	0	0	0	1	0	0	0	1	1
SGB_3385	0	0	0	0	0	1	1	0	1	0	0	0	1	0	1	0	0	1	0	0	1	0	0	1	1	1	0	1	0	1	0	0	0	1	0	0	0	1	1
SGB_3384	0	0	0	0	0	1	1	0	1	0	0	0	1	0	1	0	0	1	0	0	1	0	0	1	1	1	0	1	0	1	0	0	0	1	0	0	0	0	1
SGB_3316	0	0	0	0	0	1	1	0	1	0	1	0	0	1	0	0	0	1	1	0	1	0	1	1	1	0	0	1	0	1	0	0	1	1	0	0	0	0	0
SGB_3514	1	0	0	0	0	1	0	0	1	0	0	0	1	0	1	1	0	1	0	0	1	0	0	1	1	1	1	1	1	1	1	0	1	0	0	0	0	0	0
SGB_91	1	0	0	0	0	1	1	0	1	0	0	0	1	0	1	1	0	1	0	0	1	0	0	1	1	1	1	1	1	1	0	0	1	1	0	0	0	0	0
SGB_3436	1	0	0	0	0	1	1	0	1	0	0	0	1	0	1	1	0	1	0	0	1	0	0	0	0	0	1	1	1	1	0	0	0	1	0	0	0	1	0
SGB_2992	0	0	0	0	0	1	1	0	0	0	0	1	1	0	1	0	0	1	0	0	1	0	0	0	0	0	0	1	0	1	1	0	1	0	0	0	0	0	0
SGB_290	0	0	0	0	0	1	1	0	0	0	0	0	1	0	1	1	0	1	0	0	1	0	0	0	0	1	1	1	1	1	0	0	1	1	0	0	0	0	0
SGB_233	0	0	0	0	0	1	0	0	1	0	0	0	1	0	1	1	0	1	0	0	1	0	0	1	1	1	1	1	1	1	0	0	1	1	0	0	0	0	0
SGB_3533	0	0	0	0	0	1	0	0	0	0	0	1	1	0	1	1	0	0	0	0	0	0	0	1	1	0	1	1	1	0	0	0	1	0	0	0	0	0	0
SGB_104	0	0	0	0	0	1	1	0	0	0	0	0	1	0	1	1	0	1	0	0	1	0	0	1	1	0	1	1	1	1	0	0	1	0	0	0	0	1	1
SGB_3552	0	1	1	0	0	1	1	0	1	0	0	0	1	0	1	1	0	1	0	0	1	0	0	1	1	1	1	1	1	1	0	0	1	1	0	0	0	1	0
SGB_3181	0	0	0	0	0	1	1	0	0	0	0	0	1	0	1	1	0	1	0	0	1	0	0	1	1	1	1	1	1	1	0	0	0	1	0	0	0	1	0
SGB_46	0	0	0	0	0	1	0	0	1	0	0	0	1	0	1	0	0	1	0	0	1	0	0	1	1	1	0	1	0	1	0	0	1	1	0	0	0	0	0
SGB_464	1	0	0	0	0	1	1	0	0	0	0	0	1	0	1	1	0	1	0	0	1	0	0	0	0	1	1	1	1	1	0	0	1	0	0	0	0	1	0
SGB_3008	0	0	0	0	0	1	0	0	1	0	0	0	1	0	1	1	0	1	0	0	1	0	0	1	1	1	1	1	1	1	0	0	1	1	0	0	0	1	0
SGB_3202	0	0	0	0	0	1	1	0	0	0	0	0	1	0	1	1	0	1	0	0	1	0	0	1	1	1	1	1	1	1	0	0	1	1	0	0	0	0	0
SGB_635	0	0	0	0	0	0	0	0	0	0	0	0	0	0	0	0	0	0	0	0	0	0	0	0	0	0	0	0	0	0	0	0	0	0	0	0	0	0	0
SGB_3225	0	0	0	0	0	1	1	0	1	0	1	0	1	1	1	1	0	1	1	0	1	0	1	1	1	1	1	1	1	1	0	0	1	1	0	0	0	1	0
SGB_3368	0	0	0	0	0	1	1	0	0	0	0	0	1	0	1	1	0	1	0	0	1	0	0	1	1	1	1	1	1	1	0	0	1	0	0	0	0	1	0
SGB_184	0	0	0	0	0	1	0	0	1	0	0	0	1	0	1	1	0	1	0	0	1	0	0	1	1	1	1	1	1	1	0	0	1	1	0	0	0	0	0
SGB_3549	0	0	0	0	0	1	1	0	1	0	1	0	1	1	1	1	0	1	1	0	1	0	1	1	1	1	1	1	1	1	0	0	1	1	0	0	0	1	0
SGB_3255	0	0	0	0	0	1	1	0	0	0	0	0	1	0	1	1	0	1	0	0	1	0	0	1	1	1	1	1	1	1	0	0	1	1	0	0	0	1	0
SGB_3264	0	0	0	0	0	1	1	0	0	0	0	0	1	0	1	1	0	1	0	0	1	0	0	1	1	1	1	1	1	1	0	0	1	0	0	0	0	0	0
SGB_3461	0	0	0	0	0	1	0	0	1	0	0	0	1	0	1	1	0	1	0	0	1	0	0	1	1	1	1	1	1	1	0	0	1	1	0	0	0	0	0
SGB_3585	0	0	0	0	0	1	1	0	1	0	0	0	1	0	1	1	0	1	0	0	1	0	0	1	1	1	1	1	1	1	0	0	1	1	0	0	0	0	0
SGB_731	0	0	0	0	0	1	1	0	0	0	0	1	1	0	1	0	0	1	0	0	1	0	0	0	0	1	0	1	0	1	1	0	1	1	0	0	0	0	0
SGB_3033	1	0	0	0	0	1	1	0	0	0	0	0	1	0	1	1	0	1	0	0	1	0	0	0	0	1	1	1	1	1	0	0	1	0	0	0	0	1	1
SGB_493	0	1	1	0	0	1	1	0	1	0	0	0	1	0	1	0	0	1	0	0	1	0	0	1	1	1	0	1	0	1	0	0	1	0	0	0	0	0	0
SGB_729	0	0	0	0	0	1	1	0	1	0	0	1	1	0	1	0	0	1	0	0	1	0	0	1	1	1	0	1	0	1	0	0	1	1	0	0	0	0	0
SGB_3408	0	0	0	0	0	1	0	0	1	0	0	0	1	0	1	1	0	1	0	0	1	0	0	1	1	1	1	1	1	1	0	0	1	1	0	0	0	0	0
SGB_3223	0	0	0	0	1	1	1	0	1	0	1	1	1	1	1	1	0	1	1	0	1	0	1	1	1	1	1	1	1	1	0	0	0	1	0	0	0	1	1
SGB_122	0	0	0	0	0	1	1	0	0	0	0	0	1	0	1	1	0	0	0	0	0	0	0	1	1	1	1	1	1	0	0	0	1	0	0	0	0	1	0
SGB_6	0	0	0	0	0	0	0	0	0	0	0	0	1	0	1	0	0	1	0	0	1	0	0	1	1	0	0	0	0	1	0	0	0	0	0	0	0	0	0
SGB_279	1	0	0	0	0	1	1	0	1	0	0	1	1	0	1	1	0	1	0	0	1	0	0	1	1	1	1	1	1	1	1	0	1	1	0	0	0	1	0
SGB_542	0	0	0	0	0	0	0	0	0	0	0	0	1	0	1	0	0	0	0	0	0	0	0	0	0	0	0	0	0	0	0	0	0	0	0	0	0	0	0
SGB_129	0	0	0	0	0	0	0	0	0	0	0	0	0	0	0	0	0	0	0	0	0	0	0	0	0	0	0	0	0	0	0	0	0	0	0	0	0	0	0
SGB_3032	0	0	0	0	0	1	1	0	1	0	0	1	1	0	1	0	0	1	0	0	1	0	0	1	1	1	0	1	0	1	0	0	1	1	0	0	0	1	1
SGB_3206	0	0	0	0	0	1	0	0	1	0	0	0	1	0	1	1	1	1	0	1	1	1	0	1	1	1	1	1	1	1	1	0	1	0	0	0	0	1	1
SGB_449	0	0	0	0	0	1	0	0	0	0	0	0	1	0	1	1	0	1	0	0	1	0	0	0	0	1	1	1	1	1	0	0	1	1	0	0	0	0	0
SGB_3186	1	0	0	0	0	1	1	0	1	0	0	1	1	0	1	1	0	1	0	0	1	0	0	1	1	0	1	1	1	1	0	0	1	0	0	0	0	1	0
SGB_3343	0	0	0	0	0	1	0	0	0	0	0	0	0	0	0	0	0	1	0	0	1	0	0	1	1	0	0	0	0	1	0	0	0	0	0	0	0	0	0
SGB_3430	0	0	0	0	0	1	1	0	1	0	0	1	1	0	1	0	0	1	0	0	1	0	0	1	1	1	0	1	0	1	0	0	0	1	0	0	0	1	0
SGB_109	0	0	0	0	0	0	0	0	0	0	0	0	1	0	1	0	0	0	0	0	0	0	0	0	0	0	0	0	0	0	0	0	0	0	0	0	0	0	0
SGB_3494	0	0	0	0	0	1	0	0	1	0	0	0	1	0	1	1	0	1	0	0	1	0	0	1	1	1	1	1	1	1	0	0	1	0	0	0	0	0	0
SGB_353	1	0	0	0	0	1	1	0	1	0	0	0	1	0	1	1	0	1	0	0	1	0	0	1	1	1	1	1	1	1	1	0	1	1	0	0	0	0	0
SGB_3250	0	0	0	0	0	1	1	0	0	0	0	0	1	0	1	1	0	1	0	0	1	0	0	1	1	0	1	1	1	1	0	0	0	1	0	0	0	0	0
SGB_595	1	0	0	0	0	1	1	0	0	0	0	0	1	0	1	1	0	1	0	0	1	0	0	0	0	1	1	1	1	1	0	0	1	0	0	0	0	1	0
SGB_34	0	1	1	0	0	1	1	0	0	0	1	1	1	1	1	1	0	1	1	0	1	0	1	1	1	1	1	1	1	1	0	0	1	0	0	0	0	0	0
SGB_803	0	0	0	0	0	1	1	0	0	0	0	0	1	0	1	1	0	1	0	0	1	0	0	1	1	1	1	1	1	1	0	0	1	1	0	0	0	0	0
SGB_3238	1	0	0	0	0	1	1	0	1	0	0	0	1	0	1	1	0	1	0	0	1	0	0	1	1	1	1	1	1	1	0	0	1	1	0	0	0	1	0
SGB_356	0	0	0	0	0	0	0	0	0	0	0	0	1	0	1	0	0	0	0	0	0	0	0	0	0	0	0	0	0	0	0	0	1	0	0	0	0	0	0
SGB_3563	0	0	0	0	0	1	1	0	0	0	0	0	1	0	1	1	0	1	0	0	1	0	0	1	1	1	1	1	1	1	0	0	1	1	0	0	0	1	0
SGB_3423	0	0	0	0	0	1	1	0	1	0	0	0	1	0	1	0	0	1	0	0	1	0	0	1	1	1	0	1	0	1	0	0	0	1	0	0	0	1	1
SGB_9	1	0	0	0	0	1	1	0	0	0	0	0	1	0	1	1	0	1	0	0	1	0	0	1	1	1	1	1	1	1	1	0	1	1	0	0	0	0	0
SGB_3447	0	0	0	0	0	1	1	0	1	0	1	0	1	1	1	1	0	1	1	0	1	0	1	1	1	1	1	1	1	1	0	0	1	1	0	0	0	1	0
SGB_487	0	0	0	0	0	0	0	0	0	0	0	0	1	0	1	0	0	0	0	0	0	0	0	0	0	0	0	0	0	0	0	0	0	0	0	0	0	0	0
SGB_3113	1	0	0	0	0	1	0	0	0	0	1	0	1	1	1	1	0	1	1	0	1	0	1	0	0	1	1	1	1	1	0	0	1	0	0	0	0	1	1
SGB_170	0	0	0	0	0	1	1	0	1	0	0	0	1	0	1	1	0	1	0	0	1	0	0	1	1	1	1	1	1	1	0	0	1	1	0	0	0	0	0
SGB_108	0	0	0	0	0	1	1	0	1	0	0	0	0	0	0	0	0	1	0	0	1	0	0	1	1	1	0	1	0	1	0	0	0	1	0	0	0	1	1
SGB_3188	1	0	0	0	0	1	1	0	1	0	1	0	1	1	1	1	0	1	1	0	1	0	1	1	1	1	1	1	1	1	1	0	1	1	0	0	0	1	0
SGB_3320	0	0	0	0	0	1	1	0	0	0	0	0	1	0	1	1	0	1	0	0	1	0	0	1	1	1	1	1	1	1	0	0	1	0	0	0	0	1	0
SGB_3504	0	0	0	0	0	1	0	0	1	0	0	0	1	0	1	1	0	1	0	0	1	0	0	1	1	1	1	1	1	1	0	0	1	1	0	0	0	0	0
SGB_2971	0	0	0	0	0	1	1	0	0	0	0	0	1	0	1	1	0	1	0	0	1	0	0	1	1	1	1	1	1	1	0	0	0	1	0	0	0	1	0
SGB_2974	0	0	0	0	0	0	1	0	1	0	0	0	1	0	1	1	0	1	0	0	1	0	0	1	1	1	1	1	1	1	0	0	1	1	0	0	0	0	0
SGB_3415	0	0	0	0	0	0	0	0	1	0	1	0	1	1	1	1	0	1	1	0	1	0	1	1	1	0	1	1	1	1	0	0	1	1	0	0	0	1	0
SGB_3201	0	0	0	0	0	1	1	0	1	0	0	1	1	0	1	1	0	1	0	0	1	0	0	1	1	1	1	1	1	1	0	0	1	1	0	0	0	1	1
SGB_631	0	0	0	0	0	1	1	0	1	0	0	0	0	0	0	0	0	1	0	0	1	0	0	0	0	1	0	1	0	1	0	0	0	1	0	0	0	1	1
SGB_932	1	0	0	0	0	1	1	0	0	0	0	0	1	0	1	1	0	1	0	0	1	0	0	0	0	1	1	1	1	1	0	0	1	0	0	0	0	1	0
SGB_2966	0	0	0	0	0	1	1	0	1	0	0	0	1	0	1	1	0	1	0	0	1	0	0	0	0	1	1	1	1	1	0	0	1	0	0	0	0	0	0
SGB_363	0	0	0	0	0	1	1	0	0	1	0	0	1	0	1	0	0	1	0	0	1	0	0	1	1	1	0	1	1	1	0	0	0	1	0	0	0	0	0
SGB_564	0	0	0	0	0	1	0	0	1	0	0	0	1	0	1	1	0	1	0	0	1	0	0	1	1	1	1	1	1	1	0	0	1	0	0	0	0	0	0
SGB_3204	0	0	0	0	0	1	1	0	1	0	0	1	1	0	1	0	0	1	0	0	1	0	0	1	1	1	0	1	0	1	0	0	0	1	0	0	0	1	1
SGB_3578	0	0	0	0	0	1	1	0	0	1	0	0	1	0	1	0	0	1	0	0	1	0	0	1	1	1	0	1	1	1	0	0	0	1	0	0	0	0	0
SGB_3588	1	0	0	0	0	1	1	0	0	0	0	0	1	0	1	1	0	1	0	0	1	0	0	0	0	1	1	1	1	1	0	0	1	0	0	0	0	1	1
SGB_2969	0	0	0	0	0	0	1	0	1	0	0	0	1	0	1	0	0	1	0	0	1	0	0	1	1	1	0	1	0	1	0	0	0	1	0	0	0	1	1
SGB_3015	0	0	0	0	0	0	0	0	0	0	0	0	1	0	1	1	0	0	0	0	0	0	0	0	0	0	1	1	1	0	0	0	1	0	0	0	0	0	0
SGB_3426	0	0	0	0	0	1	1	0	1	0	1	0	1	1	1	0	0	1	1	0	1	0	1	1	1	1	0	1	0	1	0	0	0	1	0	0	0	1	1
SGB_385	0	0	0	0	0	0	0	0	0	0	0	0	1	0	1	1	0	0	0	0	0	0	0	0	0	0	1	1	1	0	0	0	0	0	0	0	0	0	0
SGB_3439	0	0	0	0	0	1	0	0	1	0	0	0	1	0	1	1	1	1	0	1	1	1	0	0	0	1	1	1	1	1	1	0	1	0	0	0	0	1	0
SGB_3511	0	0	0	0	0	1	1	0	1	0	0	0	0	0	0	0	0	1	0	0	1	0	0	1	1	1	0	1	0	1	0	0	0	1	0	0	0	1	1
SGB_105	1	0	0	0	0	1	1	0	0	0	0	0	1	0	1	1	0	1	0	0	1	0	0	0	0	1	1	1	1	1	0	0	1	1	0	0	0	1	0
SGB_298	0	0	0	0	0	1	0	0	1	0	0	0	1	0	1	1	0	1	0	0	1	0	0	1	1	0	1	1	1	1	0	0	0	1	0	0	0	0	0
SGB_270	0	0	0	0	0	1	1	0	1	0	0	0	1	0	1	1	0	1	0	0	1	0	0	0	0	0	1	1	1	1	0	0	1	1	0	0	0	0	0
SGB_3042	0	0	0	0	0	1	1	0	0	0	0	0	1	0	1	1	0	1	0	0	1	0	0	1	1	1	1	1	1	1	0	0	1	1	0	0	0	1	1
SGB_137	1	0	0	0	0	1	1	0	0	0	0	0	1	0	1	1	0	1	0	0	1	0	0	0	0	1	1	1	1	1	0	0	1	0	0	0	0	1	0
SGB_3340	0	0	0	0	0	1	0	0	1	0	0	0	1	0	1	1	0	1	0	0	1	0	0	1	1	1	1	1	1	1	0	0	1	1	0	0	0	0	0
SGB_3539	0	0	0	0	0	1	1	0	0	0	0	0	1	0	1	1	0	1	0	0	1	0	0	1	1	1	1	1	1	1	0	0	1	0	0	0	0	1	0
SGB_3137	0	0	0	0	0	1	1	0	1	0	0	0	0	0	0	0	0	1	0	0	1	0	0	1	1	1	0	1	0	1	0	0	0	1	0	0	0	1	1
SGB_3413	0	0	0	0	0	1	1	0	1	0	1	0	1	1	1	0	0	1	1	0	1	0	1	1	1	1	0	1	0	1	0	0	1	1	0	0	0	1	1
SGB_3486	0	0	0	0	0	0	0	0	0	0	0	0	1	0	1	0	0	0	0	0	0	0	0	0	0	0	0	0	0	0	0	0	0	0	0	0	0	0	0
SGB_121	1	0	0	0	0	1	0	0	1	0	0	0	1	0	1	1	0	1	0	0	1	0	0	0	0	1	1	1	1	1	0	0	1	1	0	0	0	0	0
SGB_27	0	0	0	0	0	1	1	0	1	0	0	0	1	0	1	1	0	1	0	0	1	0	0	1	1	1	1	1	1	1	0	0	1	1	0	0	0	1	0
SGB_194	0	0	0	0	0	0	0	0	0	0	0	0	1	0	1	0	0	0	0	0	0	0	0	0	0	0	0	0	0	0	0	0	0	0	0	0	0	0	0
SGB_79	1	0	0	0	1	1	1	0	1	0	0	0	1	0	1	1	0	1	0	0	1	0	0	1	1	1	1	1	1	1	1	0	1	0	0	0	0	1	1
SGB_783	0	0	0	0	0	0	0	0	0	0	0	0	1	0	1	1	0	0	0	0	0	0	0	0	0	0	1	1	1	0	0	0	0	0	0	0	0	0	0
SGB_3437	1	0	0	0	0	1	0	0	0	0	0	0	1	0	1	1	0	1	0	0	1	0	0	1	1	0	1	1	1	1	0	0	1	0	0	0	0	1	1
SGB_3407	0	0	0	0	0	1	0	0	1	0	0	1	1	0	1	1	0	0	0	0	0	0	0	0	0	0	1	1	1	0	0	0	1	0	0	0	0	1	0
SGB_3399	1	0	0	0	0	1	1	0	1	0	0	0	1	0	1	1	0	1	0	0	1	0	0	1	1	1	1	1	1	1	0	0	1	1	0	0	0	1	0
SGB_3286	0	0	0	0	0	1	1	0	0	0	0	0	1	0	1	1	0	1	0	0	1	0	0	1	1	1	1	1	1	1	1	0	1	1	0	0	0	0	0
SGB_2970	0	0	0	0	0	1	0	0	0	0	0	1	1	0	1	1	0	1	0	0	1	0	0	1	1	1	1	1	1	1	0	0	1	1	0	0	0	1	1
SGB_752	1	0	0	0	0	1	0	0	1	0	0	0	1	0	1	1	0	0	0	0	0	0	0	1	1	1	1	1	1	0	0	0	0	1	0	0	0	0	0
SGB_3144	0	0	0	0	0	1	0	0	1	0	0	1	1	0	1	0	0	1	0	0	1	0	0	1	1	0	1	1	0	1	0	0	1	0	0	0	0	0	1
SGB_3129	1	0	0	0	0	0	0	0	0	0	0	0	1	0	1	0	0	1	0	0	1	0	0	1	1	0	1	0	0	1	0	0	1	0	0	0	0	0	0
SGB_21	0	0	0	0	1	1	1	0	1	0	0	0	1	0	1	1	0	1	0	0	1	0	0	0	0	0	1	1	1	1	0	0	1	1	0	0	0	1	0
SGB_241	0	0	0	0	0	1	1	0	0	0	0	0	1	0	1	1	0	1	0	0	1	0	0	1	1	1	1	1	1	1	0	0	1	1	0	0	0	0	0
SGB_458	0	0	0	0	0	1	0	0	1	0	0	0	1	0	1	1	0	1	0	0	1	0	0	1	1	1	1	1	1	1	0	0	1	1	0	0	0	0	0
SGB_817	0	1	1	0	0	1	0	0	1	0	0	0	1	0	1	1	0	1	0	0	1	0	0	0	0	1	1	1	1	1	0	0	0	1	0	0	0	1	0
SGB_747	0	1	1	0	0	1	0	0	1	0	0	0	1	0	1	1	0	1	0	0	1	0	0	1	1	1	1	1	1	1	1	0	1	1	0	0	0	1	0
SGB_475	0	1	1	0	0	1	1	0	1	0	0	0	1	0	1	1	0	1	0	0	1	0	0	0	0	1	1	1	1	1	0	0	0	1	0	0	0	0	0
SGB_330	0	0	0	0	0	1	1	0	1	0	0	0	1	0	1	0	0	1	0	0	1	0	0	1	1	0	0	1	0	1	0	0	0	1	0	0	0	1	0
SGB_692	0	0	0	0	0	1	1	0	1	0	0	0	1	0	1	1	0	1	0	0	1	0	0	0	0	1	1	1	1	1	0	0	1	1	0	0	0	1	1
SGB_707	0	0	0	0	0	1	1	0	1	0	0	0	1	0	1	1	0	1	0	0	1	0	0	1	1	1	1	1	1	1	0	0	0	1	0	0	0	0	0
SGB_911	0	0	0	0	0	1	0	0	1	0	0	1	1	0	1	1	0	1	0	0	1	0	0	1	1	1	1	1	1	1	1	0	1	1	0	0	0	1	0
SGB_3396	0	0	0	0	0	1	1	0	1	0	0	0	1	0	1	0	0	1	0	0	1	0	0	1	1	0	0	1	0	1	0	0	0	0	0	0	0	1	1
SGB_30	0	0	0	0	0	1	1	0	1	0	0	0	1	0	1	1	0	1	0	0	1	0	0	1	1	0	1	1	1	1	0	0	1	1	0	0	0	1	0
SGB_907	0	0	0	0	0	1	1	0	0	0	0	0	1	0	1	1	0	0	0	0	0	0	0	0	0	1	1	1	1	0	0	0	0	1	0	0	0	0	0
SGB_623	0	0	0	0	0	1	0	0	0	0	0	0	0	0	0	0	0	0	0	0	0	0	0	1	1	0	0	1	0	0	0	0	1	0	0	0	0	0	0
SGB_348	1	0	0	0	1	1	1	0	1	1	1	0	1	1	1	1	0	1	1	0	1	0	1	1	1	1	1	1	1	1	1	0	1	1	0	0	0	1	0
SGB_936	0	0	0	0	0	0	0	0	1	0	0	0	1	0	1	1	0	0	0	0	0	0	0	1	1	0	1	1	1	0	0	0	0	0	0	0	0	0	0
SGB_739	0	0	0	0	0	1	0	0	1	0	0	0	1	0	1	0	0	0	0	0	0	0	0	1	1	0	0	1	0	0	0	0	1	0	0	0	0	0	0
SGB_500	0	0	0	0	0	1	0	0	1	0	0	0	1	0	1	1	0	1	0	0	1	0	0	1	1	1	1	1	1	1	0	0	1	1	0	0	0	0	0
SGB_3235	0	0	0	0	0	1	1	0	0	0	0	1	1	0	1	1	0	1	0	0	1	0	0	0	0	1	1	1	1	1	0	0	1	1	0	0	0	1	1
SGB_955	0	0	0	0	0	0	0	0	0	0	0	0	0	0	0	0	0	1	0	0	1	0	0	0	0	0	0	1	0	1	0	0	0	0	0	0	0	0	0
SGB_802	0	0	0	0	0	0	1	0	0	0	0	0	1	0	1	0	0	0	0	0	0	0	0	0	0	0	0	1	0	0	0	0	1	0	0	0	0	0	0
SGB_890	0	0	0	0	0	0	1	0	0	0	0	0	0	0	0	0	0	0	0	0	0	0	0	0	0	1	0	0	0	0	0	0	1	0	0	0	0	0	0
SGB_666	1	0	0	0	0	1	1	0	1	0	0	0	1	0	1	1	0	1	0	0	1	0	0	1	1	1	1	1	1	1	0	0	0	1	0	0	0	0	0
SGB_3380	0	0	0	0	0	1	1	0	1	0	0	0	1	0	1	1	0	1	0	0	1	0	0	1	1	1	1	1	1	1	0	0	0	1	0	0	0	0	0
SGB_800	0	0	0	0	0	0	0	0	1	0	0	0	0	0	0	0	0	0	0	0	0	0	0	0	0	0	0	1	0	0	0	0	0	0	0	0	0	0	0
SGB_709	0	0	0	0	0	0	1	0	1	0	0	0	0	0	0	0	0	1	0	0	1	0	0	0	0	0	0	0	0	1	0	0	0	0	0	0	0	0	0
SGB_567	1	0	0	0	0	1	1	0	1	0	0	0	1	0	1	0	0	1	0	0	1	0	0	1	1	1	1	1	0	1	0	0	1	0	0	0	0	1	0
SGB_3080	0	0	0	0	0	1	1	0	1	0	0	1	1	0	1	1	0	1	0	0	1	0	0	1	1	1	1	1	1	1	0	0	1	1	0	0	0	1	1
SGB_836	0	0	0	0	0	0	0	0	0	0	0	0	0	0	0	0	0	0	0	0	0	0	0	0	0	0	0	0	0	0	0	0	0	0	0	0	0	0	0
SGB_347	1	0	0	0	0	1	1	0	1	0	0	0	1	0	1	1	0	1	0	0	1	0	0	1	1	1	1	1	1	1	0	0	0	1	0	0	0	0	1
SGB_64	0	0	0	0	0	1	1	0	1	0	0	0	1	0	1	1	0	1	0	0	1	0	0	0	0	1	1	1	1	1	0	0	0	1	0	0	0	0	0
SGB_565	0	0	0	0	0	1	1	0	1	0	0	0	1	0	1	0	0	0	0	0	0	0	0	0	0	0	0	1	0	0	0	0	0	0	0	0	0	0	0
SGB_655	0	0	0	0	0	0	0	0	0	0	0	0	1	0	1	0	0	1	0	0	1	0	0	1	1	0	0	0	0	1	0	0	0	0	0	0	0	0	0
SGB_849	0	0	0	0	0	0	1	0	0	0	0	0	1	0	1	0	0	1	0	0	1	0	0	0	0	1	0	0	0	1	0	0	1	0	0	0	0	0	0
SGB_598	0	0	0	0	0	1	1	0	1	0	0	0	1	0	1	1	0	1	0	0	1	0	0	0	0	1	1	1	1	1	0	0	1	1	0	0	0	1	0
SGB_897	0	0	0	0	1	1	0	0	0	0	0	0	0	0	0	0	0	1	0	0	1	0	0	1	1	1	0	1	0	1	0	0	0	1	0	0	0	0	1
SGB_533	0	0	0	0	0	1	1	0	0	0	0	0	1	0	1	1	0	1	0	0	1	0	0	0	0	1	1	1	1	1	0	0	1	1	0	0	0	0	0
SGB_26	0	0	0	0	1	1	1	0	1	1	1	0	1	1	1	1	0	1	1	0	1	0	1	0	0	1	1	1	1	1	1	0	1	1	0	0	0	1	1
SGB_2978	0	0	0	0	0	1	1	0	0	0	0	1	1	0	1	1	0	1	0	0	1	0	0	1	1	1	1	1	1	1	1	0	1	1	0	0	0	0	0
SGB_3276	0	0	0	0	0	1	1	0	1	0	0	1	1	0	1	1	0	1	0	0	1	0	0	1	1	1	1	1	1	1	0	0	1	1	0	0	0	1	0
SGB_3260	0	0	0	0	0	1	1	0	0	0	0	0	1	0	1	1	0	1	0	0	1	0	0	1	1	1	1	1	1	1	0	0	1	0	0	0	0	1	1
SGB_778	0	0	0	0	0	1	0	0	1	0	0	0	1	0	1	1	0	1	0	0	1	0	0	1	1	1	1	1	1	1	0	0	0	1	0	0	0	0	1
SGB_229	1	0	0	0	0	1	1	0	0	0	0	0	1	0	1	1	0	1	0	0	1	0	0	0	0	1	1	1	1	1	0	0	1	1	0	0	0	0	0
SGB_277	0	0	0	0	0	1	0	0	0	0	0	0	0	0	0	0	0	1	0	0	1	0	0	0	0	1	0	1	0	1	1	0	1	1	0	0	0	0	0
SGB_3331	1	0	0	0	0	1	1	0	1	0	0	0	1	0	1	1	0	1	0	0	1	0	0	1	1	1	1	1	1	1	0	0	1	1	0	0	0	1	0
SGB_197	0	1	1	0	1	1	1	0	1	1	0	0	1	0	1	1	0	1	0	0	1	0	0	1	1	1	1	1	1	1	0	0	0	1	0	0	0	1	0
SGB_591	0	0	0	0	0	1	0	0	1	0	0	0	1	0	1	0	0	1	0	0	1	0	0	1	1	1	0	1	0	1	0	0	1	1	0	0	0	1	0
SGB_3536	0	0	0	0	0	1	1	0	1	0	0	0	1	0	1	1	0	1	0	0	1	0	0	1	1	1	1	1	1	1	0	0	0	1	0	0	0	0	0
SGB_161	0	0	0	0	0	1	1	0	0	0	0	0	1	0	1	1	0	1	0	0	1	0	0	1	1	1	1	1	1	1	0	0	1	1	0	0	0	1	0
SGB_541	0	0	0	0	0	1	1	0	0	0	0	0	1	0	1	1	0	1	0	0	1	0	0	1	1	1	1	1	1	1	0	0	1	1	0	0	0	1	1
SGB_276	0	0	0	0	0	1	0	0	1	0	0	0	1	0	1	1	0	1	0	0	1	0	0	1	1	1	1	1	1	1	0	0	1	1	0	0	0	1	0
SGB_582	1	0	0	0	0	1	1	0	0	0	0	0	1	0	1	1	0	1	0	0	1	0	0	1	1	1	1	1	1	1	1	0	1	1	0	0	0	0	0
SGB_368	1	0	0	0	0	0	1	0	0	0	0	0	1	0	1	0	0	1	0	0	1	0	0	0	0	1	0	1	0	1	1	0	1	1	0	0	0	0	0
SGB_793	0	0	0	0	1	1	1	0	1	0	0	0	1	0	1	0	0	1	0	0	1	0	0	0	0	1	0	1	0	1	0	0	1	0	0	0	0	0	0
SGB_3566	0	0	0	0	0	1	1	0	0	0	0	0	1	0	1	1	0	1	0	0	1	0	0	1	1	1	1	1	1	1	0	0	1	1	0	0	0	1	0
SGB_3198	1	0	0	0	0	1	1	0	0	0	0	1	1	0	1	1	0	1	0	0	1	0	0	1	1	1	1	1	1	1	1	0	1	1	0	0	0	0	0
SGB_302	0	0	0	0	0	1	0	0	1	0	0	0	1	0	1	1	0	1	0	0	1	0	0	1	1	1	1	1	1	1	0	0	1	1	0	0	0	0	0
SGB_832	0	0	0	0	0	0	0	0	0	0	0	0	0	0	0	0	0	0	0	0	0	0	0	0	0	0	0	0	0	0	0	0	0	0	0	0	0	0	0
SGB_681	0	0	0	0	0	1	1	0	1	0	0	0	1	0	1	1	0	1	0	0	1	0	0	1	1	1	1	1	1	1	0	0	1	0	0	0	0	1	0
SGB_626	0	0	0	0	0	1	1	0	0	0	0	1	1	0	1	0	0	1	0	0	1	0	0	1	1	1	0	1	0	1	1	0	1	1	0	0	0	0	0
SGB_658	1	0	0	0	0	1	1	0	0	0	0	0	1	0	1	1	0	1	0	0	1	0	0	0	0	1	1	1	1	1	0	0	1	1	0	0	0	1	0
SGB_3394	0	0	0	0	0	1	1	0	0	0	0	0	1	0	1	1	0	1	0	0	1	0	0	1	1	1	1	1	1	1	0	0	1	1	0	0	0	1	0
SGB_369	1	0	0	0	0	1	1	0	1	0	0	0	1	0	1	1	0	1	0	0	1	0	0	1	1	1	1	1	1	1	0	0	0	1	0	0	0	1	0
SGB_130	0	0	0	0	0	1	0	0	1	0	0	0	1	0	1	1	0	1	0	0	1	0	0	1	1	1	1	1	1	1	0	0	0	1	0	0	0	0	0
SGB_600	0	0	0	0	1	1	1	0	1	0	0	0	1	0	1	1	0	1	0	0	1	0	0	1	1	1	1	1	1	1	0	0	0	1	0	0	0	1	0
SGB_901	0	0	0	0	0	1	1	0	1	0	0	0	1	0	1	0	0	1	0	0	1	0	0	1	1	1	0	1	0	1	0	0	1	0	0	0	0	0	0
SGB_219	1	0	0	0	0	1	1	0	0	0	0	1	1	0	1	1	0	1	0	0	1	0	0	1	1	1	1	1	1	1	1	0	1	1	0	0	0	0	0
SGB_527	0	0	0	0	0	1	1	0	0	0	0	0	1	0	1	1	0	1	0	0	1	0	0	1	1	1	1	1	1	1	0	0	1	1	0	0	0	1	0
SGB_3534	0	0	0	0	0	1	0	0	1	0	0	0	1	0	1	1	1	1	0	1	1	1	0	0	0	1	1	1	1	1	1	0	1	0	0	0	0	0	1
SGB_3175	0	0	0	0	0	1	0	0	1	0	0	0	1	0	1	1	1	1	0	1	1	1	0	0	0	1	1	1	1	1	1	0	1	0	0	0	0	1	1
SGB_831	1	0	0	0	1	1	1	0	1	0	0	0	1	0	1	0	0	1	0	0	1	0	0	1	1	1	1	1	0	1	0	0	1	0	0	0	0	1	0
SGB_89	0	0	0	0	0	1	1	0	1	0	0	1	1	0	1	1	0	1	0	0	1	0	0	1	1	1	1	1	1	1	0	0	0	1	0	0	0	1	0
SGB_3075	0	1	1	0	0	1	1	0	1	0	0	0	1	0	1	1	0	1	0	0	1	0	0	1	1	1	1	1	1	1	0	0	1	1	0	0	0	1	0
SGB_673	0	0	0	0	0	1	0	0	1	0	0	0	1	0	1	1	0	1	0	0	1	0	0	1	1	1	1	1	1	1	0	0	0	1	0	0	0	0	0
SGB_675	1	0	0	0	0	1	1	0	0	0	0	0	1	0	1	1	0	1	0	0	1	0	0	1	1	1	1	1	1	1	1	0	1	1	0	0	0	0	0
SGB_332	1	0	0	0	0	1	1	0	1	1	1	0	1	1	1	0	1	1	1	1	1	1	1	1	1	1	0	1	1	1	1	0	1	1	0	0	0	1	0
SGB_3347	0	0	0	0	0	1	1	0	0	0	0	0	1	0	1	1	0	1	0	0	1	0	0	1	1	1	1	1	1	1	0	0	1	0	0	0	0	1	0
SGB_124	0	0	0	0	0	1	1	0	0	0	0	0	1	0	1	1	0	1	0	0	1	0	0	1	1	1	1	1	1	1	0	0	1	1	0	0	0	1	0
SGB_265	1	0	0	0	1	1	1	0	1	1	1	0	1	1	1	1	0	1	1	0	1	0	1	1	1	1	1	1	1	1	1	0	1	1	0	0	0	1	0
SGB_628	0	0	0	0	0	1	1	0	1	0	0	0	1	0	1	1	0	1	0	0	1	0	0	1	1	1	1	1	1	1	0	0	1	1	1	0	0	1	0
SGB_61	0	0	0	0	0	1	1	0	0	0	0	0	1	0	1	1	0	1	0	0	1	0	0	1	1	1	1	1	1	1	0	0	1	1	0	0	0	1	0
SGB_3071	0	0	0	0	0	1	1	0	0	0	0	1	1	0	1	1	0	1	0	0	1	0	0	1	1	1	1	1	1	1	0	0	0	1	0	0	0	1	0
SGB_473	0	0	0	0	0	1	0	0	1	0	0	0	1	0	1	1	1	1	0	1	1	1	0	0	0	1	1	1	1	1	1	0	1	0	0	0	0	1	1
SGB_3254	1	0	0	0	0	1	1	0	1	0	0	0	1	0	1	1	0	1	0	0	1	0	0	1	1	1	1	1	1	1	1	0	1	1	0	0	0	1	1
SGB_322	0	0	0	0	0	1	0	0	1	0	0	0	1	0	1	0	1	1	0	1	1	1	0	0	0	1	1	1	0	1	1	0	1	0	0	0	0	1	1
SGB_740	0	0	0	0	0	1	0	0	1	0	0	0	1	0	1	1	0	1	0	0	1	0	0	1	1	1	1	1	1	1	0	0	0	0	0	0	0	1	0
SGB_224	1	0	0	0	0	1	1	0	1	0	0	0	1	0	1	1	0	1	0	0	1	0	0	1	1	1	1	1	1	1	1	0	1	1	0	0	0	0	0
SGB_3398	0	0	0	0	0	1	1	0	1	0	0	0	1	0	1	1	0	1	0	0	1	0	0	0	0	0	1	1	1	1	0	0	1	1	0	0	0	1	0
SGB_281	1	0	0	0	1	1	1	0	1	0	0	0	1	0	1	1	0	1	0	0	1	0	0	1	1	0	1	1	1	1	0	0	0	1	0	0	0	1	0
SGB_742	0	0	0	0	1	1	1	0	1	0	0	0	1	0	1	1	0	1	0	0	1	0	0	1	1	0	1	1	1	1	0	0	1	1	0	0	0	1	0
SGB_336	1	0	0	0	0	1	1	0	1	0	1	0	1	1	1	1	0	1	1	0	1	0	1	1	1	1	1	1	1	1	1	0	1	1	0	0	0	1	0
SGB_648	1	0	0	0	0	1	1	0	1	0	1	1	1	1	1	1	0	1	1	0	1	0	1	1	1	1	1	1	1	1	1	0	1	1	0	0	0	1	0
SGB_896	0	0	0	0	0	1	1	0	1	0	0	0	1	0	1	1	0	1	0	0	1	0	0	1	1	1	1	1	1	1	0	0	0	0	0	0	0	1	0
SGB_380	0	0	0	0	0	1	1	0	0	0	0	0	1	0	1	1	0	1	0	0	1	0	0	1	1	1	1	1	1	1	0	0	1	1	0	0	0	1	0
SGB_669	0	0	0	0	0	1	1	0	0	0	1	0	1	1	1	1	0	1	1	0	1	0	1	1	1	1	1	1	1	1	0	0	1	1	0	0	0	1	0
SGB_702	1	0	0	0	0	1	1	0	1	0	0	0	1	0	1	1	0	1	0	0	1	0	0	0	0	1	1	1	1	1	0	0	0	1	0	0	0	1	0
SGB_847	0	0	0	0	0	1	0	0	1	0	0	0	1	0	1	1	0	1	0	0	1	0	0	1	1	1	1	1	1	1	0	0	1	1	0	0	0	0	0
SGB_428	0	0	0	0	0	1	0	0	1	0	0	0	1	0	1	1	0	1	0	0	1	0	0	1	1	1	1	1	1	1	0	0	1	1	0	0	0	1	0
SGB_490	0	0	0	0	0	0	0	0	0	0	0	0	0	0	0	0	0	0	0	0	0	0	0	0	0	0	0	0	0	0	0	0	0	0	0	0	0	0	0
SGB_3187	0	0	0	0	0	1	1	0	0	0	0	1	1	0	1	1	0	1	0	0	1	0	0	1	1	0	1	1	1	1	0	0	1	0	0	0	0	0	0
SGB_530	0	0	0	0	0	1	0	0	1	0	0	0	1	0	1	0	0	1	0	0	1	0	0	1	1	1	0	1	0	1	0	0	1	0	0	0	0	1	0
SGB_767	0	0	0	0	0	1	0	0	0	0	0	1	1	0	1	1	0	1	0	0	1	0	0	1	1	1	1	1	1	1	0	0	1	1	0	0	0	0	0
SGB_713	0	0	0	0	0	1	1	0	1	0	0	1	0	0	0	0	0	1	0	0	1	0	0	1	1	1	0	1	0	1	0	0	0	1	0	0	0	1	1
SGB_293	0	0	0	0	0	1	1	0	0	0	0	0	1	0	1	1	0	1	0	0	1	0	0	0	0	1	1	1	1	1	0	0	1	1	0	0	0	1	0
SGB_3531	0	0	0	0	0	1	1	0	0	0	0	0	1	0	1	1	0	1	0	0	1	0	0	1	1	1	1	1	1	1	0	0	1	1	0	0	0	1	0
SGB_719	0	1	1	0	0	1	1	0	0	0	0	0	1	0	1	1	0	1	0	0	1	0	0	0	0	0	1	1	1	1	0	0	1	1	0	0	0	0	0
SGB_33	0	1	1	0	0	1	0	0	1	0	0	1	1	0	1	1	0	1	0	0	1	0	0	1	1	1	1	1	1	1	0	0	0	1	0	0	0	1	0
SGB_606	0	0	0	0	0	1	0	0	1	0	0	0	1	0	1	1	0	1	0	0	1	0	0	1	1	1	1	1	1	1	0	0	1	0	0	0	0	1	0
SGB_68	0	0	0	0	0	1	0	0	1	0	0	0	1	0	1	1	0	1	0	0	1	0	0	1	1	1	1	1	1	1	0	0	1	0	0	0	0	0	0
SGB_810	0	0	0	0	0	1	0	0	1	0	0	0	1	0	1	1	0	1	0	0	1	0	0	1	1	1	1	1	1	1	0	0	1	1	0	0	0	0	0
SGB_401	0	0	0	0	0	0	0	0	0	0	0	0	0	0	0	0	0	0	0	0	0	0	0	0	0	0	0	0	0	0	0	0	0	0	0	0	0	0	0
SGB_504	1	0	0	0	0	1	1	0	0	0	1	0	1	1	1	1	0	1	1	0	1	0	1	1	1	0	1	1	1	1	0	0	1	0	0	0	0	1	1
SGB_3078	1	0	0	0	0	1	1	0	1	0	0	1	1	0	1	1	0	1	0	0	1	0	0	0	0	0	1	1	1	1	0	0	1	1	0	0	0	1	0
SGB_534	1	0	0	0	0	1	1	0	1	0	1	0	1	1	1	1	0	1	1	0	1	0	1	1	1	1	1	1	1	1	1	0	1	1	0	0	0	1	0
SGB_766	1	0	0	0	0	1	1	0	1	0	0	0	1	0	1	1	0	1	0	0	1	0	0	1	1	1	1	1	1	1	0	0	1	1	0	0	0	0	1
SGB_304	0	0	0	0	0	1	1	0	1	0	0	0	1	0	1	1	0	1	0	0	1	0	0	1	1	0	1	1	1	1	0	0	0	0	0	0	0	1	0
SGB_450	1	0	0	0	0	1	1	0	1	0	0	1	1	0	1	1	0	1	0	0	1	0	0	1	1	0	1	1	1	1	1	0	1	1	0	0	0	1	0
SGB_63	0	0	0	0	0	1	1	0	1	0	0	0	1	0	1	1	0	1	0	0	1	0	0	1	1	1	1	1	1	1	0	0	0	0	0	0	0	0	0
SGB_186	0	1	1	0	1	1	1	0	1	1	0	0	1	0	1	1	0	1	0	0	1	0	0	1	1	1	1	1	1	1	0	0	0	1	0	0	0	1	0
SGB_712	0	0	0	0	0	1	1	0	1	0	0	0	1	0	1	1	0	1	0	0	1	0	0	0	0	1	1	1	1	1	0	0	1	0	0	0	0	1	0
SGB_451	1	0	0	0	0	1	1	0	1	0	0	0	1	0	1	1	0	1	0	0	1	0	0	1	1	1	1	1	1	1	1	0	1	1	0	0	0	0	0
SGB_411	1	0	0	0	0	1	1	0	1	0	0	0	1	0	1	1	0	1	0	0	1	0	0	1	1	1	1	1	1	1	0	0	1	1	0	0	0	1	0
SGB_637	0	0	0	0	0	1	1	0	0	0	1	0	1	1	1	1	0	1	1	0	1	0	1	1	1	1	1	1	1	1	0	0	1	1	0	0	0	1	1
SGB_378	1	0	0	0	0	1	1	0	1	0	0	0	1	0	1	1	0	1	0	0	1	0	0	1	1	1	1	1	1	1	1	0	1	1	0	0	0	0	0
SGB_620	0	0	0	0	0	1	1	0	1	0	0	0	1	0	1	1	0	1	0	0	1	0	0	1	1	1	1	1	1	1	0	0	1	1	0	0	0	1	0
SGB_759	1	0	0	0	0	1	1	0	1	1	0	1	1	0	1	1	0	1	0	0	1	0	0	1	1	1	1	1	1	1	1	0	1	1	0	0	0	1	0
SGB_311	0	1	1	0	0	1	1	0	1	0	0	0	1	0	1	1	0	1	0	0	1	0	0	0	0	1	1	1	1	1	1	0	1	1	0	0	0	0	1
SGB_111	1	0	0	0	0	1	1	0	1	0	0	0	1	0	1	0	0	1	0	0	1	0	0	1	1	1	1	1	0	1	0	0	1	0	0	0	0	1	0
SGB_956	0	0	0	0	0	0	1	0	1	0	0	0	1	0	1	1	0	1	0	0	1	0	0	0	0	1	1	1	1	1	0	0	1	0	0	0	0	1	0
SGB_770	0	0	0	0	0	0	0	0	1	0	0	0	1	0	1	1	0	1	0	0	1	0	0	0	0	1	1	1	1	1	0	0	1	0	1	0	0	1	0
SGB_312	1	0	0	0	1	1	1	0	1	0	0	0	1	0	1	1	0	1	0	0	1	0	0	1	1	1	1	1	1	1	0	0	1	0	0	0	0	1	0
SGB_243	0	0	0	0	0	1	0	0	1	0	0	0	0	0	0	0	0	0	0	0	0	0	0	0	0	1	0	1	0	0	1	0	1	1	0	0	0	0	0
SGB_614	0	0	0	0	0	1	0	0	1	0	0	1	1	0	1	1	0	1	0	0	1	0	0	1	1	1	1	1	1	1	0	0	0	0	0	0	0	1	0
SGB_512	1	0	0	0	0	1	1	0	1	0	0	0	1	0	1	1	0	1	0	0	1	0	0	1	1	1	1	1	1	1	0	0	0	1	0	0	0	0	1
SGB_143	0	0	0	0	0	1	1	0	0	0	1	0	1	1	1	1	0	1	1	0	1	0	1	1	1	1	1	1	1	1	0	0	1	0	0	0	0	1	0
SGB_90	0	0	0	0	0	1	1	0	1	0	0	0	1	0	1	1	0	1	0	0	1	0	0	0	0	1	1	1	1	1	0	0	0	0	0	0	0	0	0
SGB_630	1	0	0	0	0	1	1	0	0	0	0	0	1	0	1	1	0	1	0	0	1	0	0	1	1	1	1	1	1	1	0	0	1	1	0	0	0	0	0
SGB_149	1	0	0	0	0	1	1	0	1	0	0	0	1	0	1	1	0	1	0	0	1	0	0	1	1	1	1	1	1	1	0	0	0	1	0	0	0	1	0
SGB_375	0	0	0	0	0	1	0	0	0	0	0	0	1	0	1	1	0	0	0	0	0	0	0	0	0	0	1	1	1	0	0	0	0	0	0	0	0	0	0
SGB_326	0	1	1	0	0	1	1	0	0	0	0	0	1	0	1	1	0	1	0	0	1	0	0	1	1	1	1	1	1	1	0	0	1	1	0	0	0	1	0
SGB_200	0	0	0	0	0	1	1	0	1	0	0	0	1	0	1	1	0	1	0	0	1	0	0	1	1	1	1	1	1	1	0	0	1	1	0	0	0	0	0
SGB_103	0	0	0	0	0	1	1	0	0	0	0	1	1	0	1	1	0	1	0	0	1	0	0	1	1	1	1	1	1	1	0	0	1	1	0	0	0	1	1
SGB_507	1	0	0	0	0	1	1	0	0	0	0	0	1	0	1	1	0	1	0	0	1	0	0	0	0	1	1	1	1	1	0	0	1	1	0	0	0	1	0
SGB_313	0	1	1	0	0	1	1	0	0	0	0	0	1	0	1	1	0	1	0	0	1	0	0	1	1	1	1	1	1	1	0	0	1	1	0	0	0	1	0
SGB_204	0	0	0	0	1	1	1	0	0	0	0	0	1	0	1	0	0	1	0	0	1	0	0	0	0	1	0	1	0	1	0	0	0	1	0	0	0	1	0
SGB_52	0	0	0	0	0	1	1	0	0	0	0	1	1	0	1	1	0	1	0	0	1	0	0	1	1	0	1	1	1	1	0	0	1	1	0	0	0	1	0
SGB_502	1	0	0	0	1	1	1	0	1	1	1	0	1	1	1	1	0	1	1	0	1	0	1	1	1	1	1	1	1	1	1	0	1	1	0	0	0	1	0
SGB_647	1	0	0	0	1	1	1	0	0	1	0	0	1	0	1	0	0	1	0	0	1	0	0	0	0	1	1	1	1	1	0	0	1	1	0	0	0	1	0
SGB_670	1	1	1	0	1	1	1	0	0	0	1	1	1	1	1	1	0	1	1	0	1	0	1	1	1	0	1	1	1	1	1	0	1	1	0	0	0	1	1
SGB_882	0	0	0	0	0	1	0	0	0	0	0	0	1	0	1	1	1	0	0	1	0	1	0	0	0	0	1	1	1	0	0	0	1	0	0	0	0	0	0
SGB_659	1	0	0	0	0	0	0	0	0	0	0	0	1	0	1	0	0	0	0	0	0	0	0	0	0	0	0	0	0	0	0	0	0	0	0	0	0	1	0
SGB_825	0	0	0	0	0	1	0	0	0	0	0	0	1	0	1	1	1	0	0	1	0	1	0	0	0	0	1	1	1	0	0	0	0	0	0	0	0	0	0
SGB_750	0	0	0	0	0	0	0	0	0	0	0	0	0	0	0	0	0	0	0	0	0	0	0	0	0	0	0	0	0	0	0	0	0	0	0	0	0	0	0
SGB_844	0	0	0	0	0	0	0	0	0	0	0	0	0	0	0	0	0	0	0	0	0	0	0	0	0	0	0	0	0	0	0	0	0	0	0	0	0	0	0
SGB_207	0	0	0	0	0	1	1	0	0	0	0	0	1	0	1	1	0	1	0	0	1	0	0	1	1	1	1	1	1	1	0	0	1	1	0	0	0	1	0
SGB_745	0	0	0	0	0	1	1	0	0	0	1	1	1	1	1	1	0	1	1	0	1	0	1	1	1	1	1	1	1	1	0	0	1	1	0	0	0	1	0
SGB_827	0	0	0	0	0	1	0	0	0	0	0	0	1	0	1	0	0	0	0	0	0	0	0	0	0	0	0	0	0	0	0	0	0	0	0	0	0	0	0
SGB_3214	0	0	0	0	0	1	0	0	1	0	0	0	1	0	1	0	0	1	0	0	1	0	0	1	1	1	0	1	0	1	0	0	0	1	0	0	0	0	1
SGB_242	0	0	0	0	0	1	1	0	1	0	1	0	1	1	1	1	0	1	1	0	1	0	1	1	1	0	1	1	1	1	0	0	1	1	0	0	0	1	0
SGB_854	1	0	0	0	1	1	1	0	1	1	1	0	1	1	1	1	0	1	1	0	1	0	1	1	1	1	1	1	1	1	1	0	1	1	0	0	0	1	0
SGB_636	0	0	0	0	0	1	1	0	1	0	0	0	1	0	1	1	0	1	0	0	1	0	0	1	1	1	1	1	1	1	0	0	1	1	0	0	0	0	0
SGB_619	0	0	0	0	0	1	0	0	1	0	0	0	1	0	1	1	1	1	0	1	1	1	0	1	1	1	1	1	1	1	1	0	1	0	0	0	0	0	1
SGB_251	0	0	0	0	0	1	0	0	0	0	0	0	0	0	0	0	0	0	0	0	0	0	0	0	0	0	0	0	0	0	0	0	0	0	0	0	0	0	0
SGB_513	1	0	0	0	0	1	1	0	1	0	0	0	1	0	1	1	0	1	0	0	1	0	0	1	1	0	1	1	1	1	0	0	0	1	0	0	0	1	0
SGB_792	0	0	0	0	0	1	1	0	0	0	0	1	1	0	1	1	0	1	0	0	1	0	0	1	1	1	1	1	1	1	0	0	1	1	0	0	0	1	0
SGB_744	1	0	0	0	0	1	1	0	1	0	0	0	1	0	1	1	0	1	0	0	1	0	0	1	1	1	1	1	1	1	1	0	1	1	0	0	0	1	1
SGB_3282	0	0	0	0	0	1	1	0	0	0	0	0	1	0	1	1	0	1	0	0	1	0	0	1	1	1	1	1	1	1	1	0	1	1	0	0	0	0	0
SGB_695	0	1	1	0	1	1	1	0	1	1	0	0	1	0	1	1	0	1	0	0	1	0	0	1	1	1	1	1	1	1	0	0	0	1	0	0	0	1	0
SGB_301	0	0	0	0	0	1	1	0	1	0	1	0	1	1	1	0	0	1	1	0	1	0	1	1	1	1	0	1	0	1	0	0	0	1	0	0	0	1	1
SGB_405	0	0	0	0	0	1	1	0	1	0	0	0	1	0	1	1	0	1	0	0	1	0	0	1	1	0	1	1	1	1	0	0	0	1	0	0	0	1	0
SGB_563	0	0	0	0	0	1	1	0	1	0	0	0	1	0	1	1	0	1	0	0	1	0	0	1	1	1	1	1	1	1	0	0	0	1	0	0	0	0	0
SGB_704	1	0	0	0	0	1	1	0	1	1	1	0	1	1	1	1	0	1	1	0	1	0	1	1	1	1	1	1	1	1	1	0	0	1	0	0	0	1	0
SGB_621	0	0	0	0	1	1	0	0	1	0	0	0	1	0	1	1	0	1	0	0	1	0	0	0	0	1	1	1	1	1	0	0	1	1	0	0	0	1	0
SGB_299	0	0	0	0	0	1	1	0	1	0	0	0	1	0	1	1	0	1	0	0	1	0	0	1	1	0	1	1	1	1	0	0	0	1	0	0	0	1	0
SGB_154	1	0	0	0	0	1	1	0	1	1	1	0	1	1	1	1	0	1	1	0	1	0	1	1	1	1	1	1	1	1	1	0	1	1	0	0	0	1	0
SGB_320	0	0	0	0	0	1	1	0	1	0	0	0	1	0	1	1	0	1	0	0	1	0	0	1	1	0	1	1	1	1	0	0	0	1	0	0	0	0	0
SGB_612	0	0	0	0	1	1	0	0	0	0	0	0	1	0	1	1	0	0	0	0	0	0	0	1	1	1	1	1	1	0	0	0	1	1	0	0	0	0	0
SGB_435	1	0	0	0	0	1	1	0	1	1	1	1	1	1	1	1	0	1	1	0	1	0	1	1	1	1	1	1	1	1	1	0	1	1	0	0	0	1	0
SGB_808	0	0	0	0	0	1	1	0	1	0	0	0	1	0	1	1	0	0	0	0	0	0	0	1	1	1	1	1	1	0	0	0	0	1	0	0	0	1	0
SGB_284	0	0	0	0	1	1	1	0	1	1	1	0	1	1	1	1	0	1	1	0	1	0	1	1	1	1	1	1	1	1	0	0	1	1	0	0	0	1	0
SGB_3336	0	0	0	0	0	1	1	0	0	0	0	0	1	0	1	1	0	1	0	0	1	0	0	1	1	1	1	1	1	1	0	0	1	1	0	0	0	1	0
SGB_722	0	0	0	0	0	1	1	0	1	0	0	0	1	0	1	1	0	0	0	0	0	0	0	1	1	0	1	1	1	0	0	0	0	1	0	0	0	0	0
SGB_408	0	0	0	0	0	1	1	0	1	0	0	0	1	0	1	1	0	1	0	0	1	0	0	1	1	0	1	1	1	1	0	0	0	1	0	0	0	0	0
SGB_292	1	0	0	0	0	1	1	0	1	0	0	0	1	0	1	1	0	0	0	0	0	0	0	1	1	1	1	1	1	0	0	0	0	1	0	0	0	1	0
SGB_431	0	0	0	0	0	1	1	0	1	0	0	0	1	0	1	1	0	1	0	0	1	0	0	1	1	0	1	1	1	1	0	0	0	1	0	0	0	0	0
SGB_594	0	0	0	0	0	1	1	0	1	0	0	1	0	0	0	0	0	1	0	0	1	0	0	1	1	1	0	1	0	1	0	0	0	1	0	0	0	1	1
SGB_615	0	0	0	0	0	1	1	0	1	0	0	0	1	0	1	1	0	1	0	0	1	0	0	1	1	0	1	1	1	1	0	0	0	1	0	0	0	1	0
SGB_255	0	0	0	0	0	1	1	0	1	0	0	0	1	0	1	1	0	1	0	0	1	0	0	1	1	0	1	1	1	1	0	0	0	1	0	0	0	1	0
SGB_443	0	0	0	0	0	1	1	0	1	0	0	0	1	0	1	1	0	1	0	0	1	0	0	1	1	0	1	1	1	1	0	0	0	1	0	0	0	1	0
SGB_3141	0	0	0	0	0	1	1	0	1	0	1	0	1	1	1	0	0	1	1	0	1	0	1	1	1	1	0	1	0	1	0	0	1	1	0	0	0	1	1
SGB_245	0	0	0	0	0	1	1	0	1	0	0	0	1	0	1	1	0	1	0	0	1	0	0	1	1	0	1	1	1	1	0	0	0	1	0	0	0	1	0
SGB_777	0	0	0	0	0	1	1	0	1	0	0	0	1	0	1	1	0	1	0	0	1	0	0	1	1	1	1	1	1	1	0	0	0	1	0	0	0	1	0
SGB_3412	0	0	0	0	0	0	0	0	0	0	0	0	0	0	0	0	0	0	0	0	0	0	0	0	0	0	0	0	0	0	0	0	0	0	0	0	0	0	0
SGB_3272	0	0	0	0	0	1	1	0	0	0	0	0	1	0	1	1	0	1	0	0	1	0	0	1	1	1	1	1	1	1	0	0	1	1	0	0	0	1	0
SGB_315	0	0	0	0	0	1	1	0	1	0	0	0	1	0	1	1	0	1	0	0	1	0	0	0	0	1	1	1	1	1	0	0	1	0	0	0	0	0	0
SGB_413	0	0	0	0	0	0	0	0	0	0	0	0	1	0	1	0	0	0	0	0	0	0	0	0	0	0	0	1	0	0	0	0	0	0	0	0	0	0	0
SGB_934	0	0	0	0	0	1	0	0	1	0	0	0	1	0	1	1	0	1	0	0	1	0	0	1	1	1	1	1	1	1	0	0	1	0	0	0	0	0	0
SGB_488	0	0	0	0	0	0	0	0	0	0	0	0	1	0	1	1	0	0	0	0	0	0	0	0	0	0	1	1	1	0	0	0	0	0	0	0	0	0	0
SGB_3230	0	0	0	0	0	1	1	0	1	0	1	0	1	1	1	0	0	1	1	0	1	0	1	1	1	1	0	1	0	1	0	0	0	1	0	0	0	1	1
SGB_3401	1	0	0	0	0	1	1	0	1	0	0	0	1	0	1	1	0	1	0	0	1	0	0	1	1	1	1	1	1	1	0	0	1	1	0	0	0	0	1
SGB_263	0	0	0	0	0	1	1	0	1	0	0	0	1	0	1	1	0	1	0	0	1	0	0	0	0	0	1	1	1	1	0	0	1	1	0	0	0	0	0
SGB_3083	1	0	0	0	0	1	0	0	1	0	0	0	1	0	1	1	0	1	0	0	1	0	0	0	0	1	1	1	1	1	0	0	1	1	0	0	0	1	0
SGB_689	0	0	0	0	0	0	0	0	0	0	0	0	1	0	1	1	0	0	0	0	0	0	0	0	0	0	1	1	1	0	0	0	0	0	0	0	0	0	0
SGB_3244	0	0	0	0	0	1	0	0	0	0	0	0	1	0	1	1	0	1	0	0	1	0	0	1	1	1	1	1	1	1	0	0	1	1	0	0	0	0	0
SGB_240	0	0	0	0	0	1	1	0	1	0	0	0	1	0	1	1	0	1	0	0	1	0	0	1	1	0	1	1	1	1	0	0	1	1	0	0	0	0	0
SGB_216	0	0	0	0	0	1	1	0	1	0	0	0	1	0	1	1	0	1	0	0	1	0	0	1	1	0	1	1	1	1	0	0	1	1	0	0	0	0	0
SGB_660	0	0	0	0	0	0	0	0	0	0	0	0	1	0	1	1	0	0	0	0	0	0	0	0	0	0	1	1	1	0	0	0	0	0	0	0	0	0	0
SGB_164	0	0	0	0	0	1	1	0	0	1	0	0	1	0	1	0	0	1	0	0	1	0	0	1	1	1	0	1	1	1	0	0	0	1	0	0	0	0	0
SGB_3084	0	0	0	0	0	1	1	0	1	0	0	0	1	0	1	1	0	1	0	0	1	0	0	1	1	1	1	1	1	1	0	0	0	0	0	0	0	0	0
SGB_38	1	0	0	0	0	1	0	0	1	0	0	0	1	0	1	1	0	1	0	0	1	0	0	0	0	1	1	1	1	1	0	0	1	1	1	0	0	0	0
SGB_392	0	0	0	0	0	1	1	0	0	1	0	0	1	0	1	0	0	1	0	0	1	0	0	1	1	1	0	1	1	1	0	0	0	1	0	0	0	0	0
SGB_289	0	0	0	0	0	1	0	0	1	0	0	0	1	0	1	1	0	1	0	0	1	0	0	1	1	1	1	1	1	1	0	0	1	0	0	0	0	1	0
SGB_396	0	0	0	0	0	1	1	0	1	0	0	1	1	0	1	1	0	1	0	0	1	0	0	1	1	1	1	1	1	1	1	0	1	1	0	0	0	1	0
SGB_93	1	0	0	0	0	1	0	0	0	0	0	0	1	0	1	1	0	1	0	0	1	0	0	1	1	1	1	1	1	1	0	0	1	1	0	0	0	0	0
SGB_230	0	0	0	0	0	1	1	0	1	0	0	0	1	0	1	1	0	1	0	0	1	0	0	1	1	1	1	1	1	1	0	0	1	1	0	0	0	1	0
SGB_139	0	0	0	0	0	1	1	0	1	0	0	0	1	0	1	1	0	1	0	0	1	0	0	0	0	0	1	1	1	1	0	0	1	1	0	0	0	0	0
SGB_3147	1	0	0	0	0	1	1	0	0	0	0	0	1	0	1	1	0	1	0	0	1	0	0	1	1	1	1	1	1	1	0	0	1	0	0	0	0	1	1
SGB_402	1	0	0	0	1	1	0	0	0	0	0	0	1	0	1	0	0	1	0	0	1	0	0	0	0	1	0	1	0	1	1	0	1	1	0	0	0	0	0
SGB_136	1	0	0	0	0	1	0	0	1	0	0	0	1	0	1	1	0	1	0	0	1	0	0	1	1	1	1	1	1	1	0	0	1	1	0	0	0	0	0
SGB_125	0	0	0	0	0	0	0	0	0	0	0	0	1	0	1	1	0	1	0	0	1	0	0	0	0	1	1	1	1	1	0	0	0	0	0	0	0	0	0
SGB_751	0	0	0	0	0	1	1	0	0	0	0	0	1	0	1	1	0	1	0	0	1	0	0	1	1	1	1	1	1	1	0	0	1	1	0	0	0	0	0
SGB_454	0	0	0	0	0	1	0	0	0	0	0	0	1	0	1	1	1	1	0	1	1	1	0	0	0	1	1	1	1	1	1	0	1	0	0	0	0	0	0
SGB_171	0	0	0	0	0	1	1	0	1	0	0	0	1	0	1	1	0	1	0	0	1	0	0	0	0	1	1	1	1	1	0	0	0	0	0	0	0	1	0
SGB_275	1	0	0	0	0	1	1	0	0	0	0	0	1	0	1	1	0	1	0	0	1	0	0	1	1	1	1	1	1	1	0	0	1	0	0	0	0	1	1
SGB_300	0	0	0	0	0	1	1	0	0	0	0	0	1	0	1	1	0	1	0	0	1	0	0	1	1	1	1	1	1	1	0	0	1	1	0	0	0	0	0
SGB_755	0	0	0	0	0	0	0	0	1	0	1	0	1	1	1	1	0	1	1	0	1	0	1	1	1	1	1	1	1	1	0	0	0	1	0	0	0	0	0
SGB_181	0	0	0	0	0	1	0	0	0	0	0	0	1	0	1	1	0	1	0	0	1	0	0	1	1	1	1	1	1	1	0	0	1	1	0	0	0	1	0
SGB_145	0	0	0	0	0	1	1	0	1	0	0	0	1	0	1	1	0	1	0	0	1	0	0	0	0	0	1	1	1	1	0	0	1	1	0	0	0	0	0
SGB_3040	1	0	0	0	0	1	0	0	0	0	0	0	1	0	1	1	0	1	0	0	1	0	0	0	0	0	1	1	1	1	0	0	1	0	0	0	0	1	1
SGB_570	1	0	0	0	0	1	1	0	1	0	0	1	1	0	1	1	0	1	0	0	1	0	0	1	1	1	1	1	1	1	0	0	1	0	0	0	0	1	0
SGB_151	0	0	0	0	0	0	0	0	0	0	0	0	1	0	1	1	0	0	0	0	0	0	0	0	0	0	1	1	1	0	0	0	0	0	0	0	0	0	0
SGB_3520	1	0	0	0	0	1	1	0	1	0	0	0	1	0	1	1	0	1	0	0	1	0	0	0	0	1	1	1	1	1	0	0	1	1	1	0	0	0	0
SGB_644	1	0	0	0	0	1	1	0	1	0	0	0	1	0	1	1	0	1	0	0	1	0	0	1	1	1	1	1	1	1	1	0	0	1	0	0	0	1	1
SGB_72	0	0	0	0	0	0	0	0	0	0	0	0	1	0	1	0	0	1	0	0	1	0	0	0	0	0	0	0	0	1	0	0	1	0	0	0	0	0	0
SGB_680	0	0	0	0	0	0	0	0	0	0	0	0	1	0	1	1	0	1	0	0	1	0	0	0	0	0	1	1	1	1	0	0	0	0	0	0	0	0	0
SGB_445	0	0	0	0	0	1	0	0	1	0	0	0	1	0	1	1	0	1	0	0	1	0	0	1	1	1	1	1	1	1	0	0	1	1	0	0	0	1	0
SGB_795	0	0	0	0	0	0	0	0	0	0	0	0	1	0	1	1	0	1	0	0	1	0	0	0	0	1	1	1	1	1	0	0	0	0	0	0	0	0	0
SGB_142	0	0	0	0	0	0	0	0	0	0	0	0	0	0	0	0	0	0	0	0	0	0	0	0	0	0	0	0	0	0	0	0	0	0	0	0	0	0	0
SGB_349	0	0	0	0	0	1	0	0	0	0	0	0	1	0	1	1	0	1	0	0	1	0	0	1	1	1	1	1	1	1	0	0	1	1	0	0	0	0	0
SGB_596	0	0	0	0	0	0	0	0	0	0	0	0	0	0	0	0	0	1	0	0	1	0	0	0	0	0	0	0	0	1	0	0	1	0	0	0	0	0	0
SGB_516	0	0	0	0	0	1	0	0	1	0	0	0	1	0	1	1	0	1	0	0	1	0	0	1	1	1	1	1	1	1	0	0	1	0	0	0	0	0	0
SGB_3183	0	0	0	0	0	1	1	0	0	0	0	0	1	0	1	1	0	1	0	0	1	0	0	1	1	1	1	1	1	1	0	0	1	1	0	0	0	1	0
SGB_3351	1	0	0	0	1	1	1	0	0	1	0	0	1	0	1	1	0	1	0	0	1	0	0	1	1	1	1	1	1	1	0	0	1	1	0	0	0	1	0
SGB_683	0	0	0	0	1	1	0	0	1	0	0	1	1	0	1	1	0	1	0	0	1	0	0	0	0	1	1	1	1	1	0	0	1	1	0	0	0	1	0
SGB_220	0	0	0	0	1	1	0	0	1	0	0	0	1	0	1	1	0	1	0	0	1	0	0	1	1	1	1	1	1	1	0	0	0	1	0	0	0	1	0
SGB_3428	1	0	0	0	0	1	1	0	1	0	1	0	1	1	1	1	0	1	1	0	1	0	1	1	1	1	1	1	1	1	0	0	0	1	0	0	0	0	0
SGB_195	1	0	0	0	0	1	1	0	1	0	0	0	1	0	1	1	0	1	0	0	1	0	0	1	1	1	1	1	1	1	0	0	1	1	0	0	0	1	0
SGB_2987	0	0	0	0	1	1	1	0	1	0	0	0	0	0	0	0	0	1	0	0	1	0	0	0	0	1	0	1	0	1	0	0	1	0	0	0	0	0	0
SGB_3365	0	0	0	0	0	1	0	0	1	0	0	0	1	0	1	1	0	1	0	0	1	0	0	1	1	1	1	1	1	1	0	0	0	1	0	0	0	0	0
SGB_115	0	0	0	0	0	1	0	0	1	0	0	0	1	0	1	1	0	1	0	0	1	0	0	1	1	1	1	1	1	1	0	0	0	1	0	0	0	1	0
SGB_833	0	0	0	0	0	0	0	0	0	1	0	0	1	0	1	1	0	1	0	0	1	0	0	0	0	1	1	1	1	1	0	0	1	0	0	0	0	0	0
SGB_257	0	0	0	0	0	0	0	0	0	0	0	1	0	0	0	0	0	0	0	0	0	0	0	0	0	0	0	1	0	0	0	0	0	0	0	0	0	0	0
SGB_607	0	0	0	0	0	1	1	0	1	0	0	0	1	0	1	0	0	1	0	0	1	0	0	0	0	1	0	1	0	1	0	0	1	0	0	0	0	1	0
SGB_3052	0	1	1	0	0	1	1	0	1	0	0	0	1	0	1	1	0	1	0	0	1	0	0	1	1	1	1	1	1	1	0	0	1	1	0	0	0	0	0
SGB_341	0	0	0	0	0	0	0	0	0	0	0	0	1	0	1	0	0	0	0	0	0	0	0	0	0	0	0	0	0	0	0	0	0	0	0	0	0	0	0
SGB_338	0	0	0	0	0	0	0	0	0	0	0	0	1	0	1	0	0	0	0	0	0	0	0	0	0	0	0	0	0	0	0	0	1	0	0	0	0	0	0
SGB_472	0	0	0	0	0	1	0	0	1	0	0	0	1	0	1	1	0	1	0	0	1	0	0	0	0	1	1	1	1	1	0	0	0	0	0	0	0	1	0
SGB_509	0	0	0	0	0	1	1	0	1	0	0	0	1	0	1	1	0	1	0	0	1	0	0	1	1	1	1	1	1	1	0	0	0	1	0	0	0	1	0
SGB_3275	0	1	1	0	0	1	1	0	1	0	0	0	1	0	1	1	0	1	0	0	1	0	0	1	1	1	1	1	1	1	1	0	1	0	0	0	0	1	0
SGB_3292	1	1	1	0	0	1	0	0	0	0	0	0	1	0	1	1	1	1	0	1	1	1	0	1	1	1	1	1	1	1	0	0	1	1	0	0	0	1	1
SGB_409	1	0	0	0	0	1	1	0	1	0	0	1	1	0	1	1	0	1	0	0	1	0	0	1	1	1	1	1	1	1	1	0	1	0	0	0	0	1	0
SGB_665	0	0	0	0	0	1	1	0	1	0	0	0	1	0	1	1	0	1	0	0	1	0	0	1	1	1	1	1	1	1	0	0	1	1	0	0	0	1	0
SGB_671	1	0	0	0	0	1	0	0	1	0	0	1	1	0	1	1	0	1	0	0	1	0	0	1	1	1	1	1	1	1	1	0	1	1	0	0	0	1	0
SGB_463	0	1	1	0	0	1	0	0	1	0	0	0	1	0	1	1	0	1	0	0	1	0	0	1	1	1	1	1	1	1	1	0	1	1	0	0	0	1	0
SGB_724	0	0	0	0	0	1	1	0	0	0	0	0	1	0	1	1	0	1	0	0	1	0	0	0	0	1	1	1	1	1	0	0	1	1	0	0	0	1	0
SGB_2999	0	0	0	0	0	1	1	0	1	0	0	0	1	0	1	0	0	1	0	0	1	0	0	1	1	1	0	1	0	1	0	0	0	1	0	0	0	1	1
SGB_3315	0	0	0	0	0	1	1	0	0	0	0	0	1	0	1	1	0	1	0	0	1	0	0	1	1	0	1	1	1	1	0	0	0	1	0	0	0	0	0
SGB_3124	0	0	0	0	0	1	1	0	1	0	0	1	1	0	1	1	0	1	0	0	1	0	0	1	1	1	1	1	1	1	0	0	0	1	0	0	0	1	0
SGB_3182	0	0	0	0	0	1	1	0	1	0	0	0	1	0	1	1	0	1	0	0	1	0	0	0	0	1	1	1	1	1	0	0	0	1	0	0	0	0	1
SGB_3425	0	0	0	0	0	1	1	0	0	0	0	0	1	0	1	1	0	1	0	0	1	0	0	1	1	1	1	1	1	1	0	0	1	0	0	0	0	1	0
SGB_2	1	0	0	0	0	1	1	0	0	0	0	1	1	0	1	1	0	1	0	0	1	0	0	1	1	1	1	1	1	1	0	0	1	1	0	0	0	1	0
SGB_3220	0	0	0	0	0	1	0	0	1	0	0	0	1	0	1	1	0	1	0	0	1	0	0	1	1	1	1	1	1	1	0	0	0	0	0	0	0	0	0
SGB_3406	0	0	0	0	0	0	0	0	0	0	0	0	1	0	1	1	0	0	0	0	0	0	0	0	0	0	1	1	1	0	0	0	0	0	0	0	0	0	0
SGB_518	0	0	0	0	0	1	1	0	1	0	0	0	1	0	1	0	0	1	0	0	1	0	0	0	0	1	0	1	0	1	0	0	1	1	1	0	0	1	0
SGB_177	0	0	0	0	1	1	1	0	1	0	1	1	1	1	1	1	0	1	1	0	1	0	1	1	1	1	1	1	1	1	0	0	0	1	0	0	0	1	1
SGB_3369	0	0	0	0	0	1	0	0	0	0	0	0	1	0	1	1	0	1	0	0	1	0	0	1	1	1	1	1	1	1	0	0	1	1	0	0	0	1	0
SGB_447	0	0	0	0	0	0	0	0	0	0	0	0	1	0	1	1	0	0	0	0	0	0	0	0	0	0	1	1	1	0	0	0	1	0	0	0	0	0	0
SGB_3327	1	0	0	0	0	1	1	0	1	0	0	0	1	0	1	1	0	1	0	0	1	0	0	1	1	1	1	1	1	1	0	0	1	0	0	0	0	0	0
SGB_3107	0	0	0	0	0	1	1	0	1	0	0	0	1	0	1	0	0	1	0	0	1	0	0	1	1	1	0	1	0	1	0	0	0	1	0	0	0	1	1
SGB_51	0	0	0	0	0	1	1	0	0	0	0	0	1	0	1	1	0	1	0	0	1	0	0	1	1	0	1	1	1	1	0	0	1	1	0	0	0	1	0
SGB_373	0	0	0	0	0	1	0	0	1	0	0	0	1	0	1	1	0	1	0	0	1	0	0	1	1	1	1	1	1	1	0	0	1	1	0	0	0	0	0
SGB_3443	0	0	0	0	0	0	0	0	0	0	0	0	1	0	1	1	0	0	0	0	0	0	0	0	0	0	1	1	1	0	0	0	0	0	0	0	0	0	0
SGB_102	0	0	0	0	0	1	1	0	1	0	0	0	1	0	1	1	0	1	0	0	1	0	0	1	1	1	1	1	1	1	0	0	1	0	0	0	0	0	0
SGB_3120	0	0	0	0	0	1	1	0	1	0	0	0	1	0	1	0	0	1	0	0	1	0	0	1	1	1	0	1	0	1	0	0	0	1	0	0	0	1	1
SGB_3270	0	0	0	0	0	1	1	0	1	0	0	1	1	0	1	1	0	1	0	0	1	0	0	1	1	1	1	1	1	1	0	0	0	1	0	0	0	1	0
SGB_3190	0	0	0	0	0	1	0	0	0	0	0	1	1	0	1	1	0	1	0	0	1	0	0	1	1	1	1	1	1	1	0	0	1	1	0	0	0	0	0
SGB_3101	0	0	0	0	0	1	0	0	1	0	0	0	1	0	1	1	0	1	0	0	1	0	0	1	1	1	1	1	1	1	0	0	1	1	0	0	0	0	0
SGB_3069	0	0	0	0	0	1	1	0	1	0	0	0	1	0	1	0	0	1	0	0	1	0	0	1	1	1	0	1	0	1	0	0	0	1	0	0	0	0	1
SGB_442	0	0	0	0	0	1	0	0	1	0	0	0	0	0	0	0	0	0	0	0	0	0	0	0	0	0	0	0	0	0	0	0	0	0	0	0	0	0	0
SGB_345	0	0	0	0	0	0	0	0	0	0	0	0	0	0	0	0	0	0	0	0	0	0	0	0	0	0	0	0	0	0	0	0	0	0	0	0	0	0	0
SGB_794	1	0	0	0	0	1	0	0	1	1	1	0	1	1	1	1	0	1	1	0	1	0	1	1	1	1	1	1	1	1	1	0	1	1	0	0	0	1	0
SGB_84	1	0	0	0	0	1	0	0	0	0	0	0	1	0	1	1	0	1	0	0	1	0	0	0	0	1	1	1	1	1	0	0	1	0	0	0	0	1	1
SGB_486	0	0	0	0	0	0	0	0	0	0	0	0	0	0	0	0	0	0	0	0	0	0	0	0	0	1	0	0	0	0	0	0	0	0	0	0	0	0	0
SGB_370	0	0	0	0	0	1	0	0	0	0	0	0	1	0	1	1	0	1	0	0	1	0	0	1	1	0	1	1	1	1	0	0	1	1	0	0	0	0	0
SGB_690	0	0	0	0	0	0	0	0	0	0	0	0	1	0	1	0	0	0	0	0	0	0	0	1	1	1	0	0	0	0	0	0	0	0	0	0	0	1	0
SGB_376	0	0	0	0	0	0	0	0	0	0	0	0	1	0	1	1	0	1	0	0	1	0	0	0	0	1	1	1	1	1	0	0	1	0	0	0	0	1	0
SGB_3159	0	0	0	0	0	0	0	0	0	0	0	0	0	0	0	0	0	0	0	0	0	0	0	0	0	0	0	0	0	0	0	0	0	0	0	0	0	0	0
SGB_337	0	0	0	0	0	0	0	0	0	0	0	0	0	0	0	0	0	0	0	0	0	0	0	0	0	1	0	0	0	0	0	0	0	0	0	0	0	0	0
SGB_285	1	0	0	0	0	1	0	0	1	0	0	0	1	0	1	1	0	1	0	0	1	0	0	1	1	1	1	1	1	1	0	0	0	1	0	0	0	1	0
SGB_3	0	1	1	0	0	1	0	0	0	0	0	0	1	0	1	1	0	1	0	0	1	0	0	1	1	1	1	1	1	1	0	0	0	1	0	0	0	1	0
SGB_3310	1	0	0	0	1	1	0	0	0	0	0	0	1	0	1	1	1	1	0	1	1	1	0	0	0	1	1	1	1	1	0	0	1	1	0	0	0	1	0
SGB_187	0	0	0	0	0	1	0	0	1	0	0	0	1	0	1	1	0	1	0	0	1	0	0	0	0	1	1	1	1	1	0	0	1	0	0	0	0	0	0
SGB_3432	0	0	0	0	0	0	0	0	0	0	0	0	1	0	1	1	0	1	0	0	1	0	0	1	1	0	1	1	1	1	0	0	0	0	0	0	0	0	0
SGB_476	0	0	0	0	0	1	0	0	0	0	0	0	0	0	0	0	0	0	0	0	0	0	0	1	1	0	0	0	0	0	0	0	0	0	0	0	0	0	0
SGB_764	0	0	0	0	0	1	0	0	1	0	0	0	1	0	1	1	0	1	0	0	1	0	0	0	0	1	1	1	1	1	0	0	1	1	0	0	0	0	0
SGB_273	0	0	0	0	0	1	0	0	1	0	0	0	1	0	1	1	0	1	0	0	1	0	0	0	0	1	1	1	1	1	0	0	1	1	0	0	0	0	0
SGB_915	0	0	0	0	0	1	0	0	1	0	0	0	1	0	1	1	0	1	0	0	1	0	0	1	1	1	1	1	1	1	0	0	0	1	0	0	0	0	0
SGB_931	0	0	0	0	0	0	0	0	0	0	0	0	0	0	0	0	0	0	0	0	0	0	0	0	0	1	0	0	0	0	0	0	0	0	0	0	0	0	0
SGB_3560	0	0	0	0	0	1	0	0	1	0	0	0	0	0	0	0	0	1	0	0	1	0	0	1	1	0	0	1	0	1	0	0	0	1	0	0	0	1	0
SGB_815	0	0	0	0	0	1	0	0	1	0	1	0	1	1	1	1	0	1	1	0	1	0	1	1	1	1	1	1	1	1	0	0	1	1	0	0	0	1	0
SGB_433	0	0	0	0	0	1	0	0	1	0	0	0	1	0	1	1	0	1	0	0	1	0	0	0	0	1	1	1	1	1	0	0	0	0	1	0	0	1	0
SGB_830	0	0	0	0	0	1	0	0	0	0	0	0	1	0	1	1	0	0	0	0	0	0	0	0	0	1	1	1	1	0	0	0	0	0	0	0	0	0	0
SGB_134	0	0	0	0	0	0	0	0	0	0	0	0	1	0	1	1	0	1	0	0	1	0	0	0	0	0	1	1	1	1	0	0	0	0	0	0	0	0	0
SGB_448	0	0	0	0	0	0	0	0	0	0	0	0	1	0	1	0	0	0	0	0	0	0	0	0	0	0	0	0	0	0	0	0	0	0	0	0	0	0	0
SGB_3165	0	0	0	0	0	1	0	0	0	0	0	0	1	0	1	0	0	1	0	0	1	0	0	0	0	0	0	0	0	1	0	0	0	0	0	0	0	0	0
SGB_674	0	0	0	0	0	0	0	0	0	0	0	0	1	0	1	0	0	0	0	0	0	0	0	0	0	0	0	0	0	0	0	0	0	0	0	0	0	0	0
SGB_323	0	0	0	0	0	1	0	0	0	0	0	0	1	0	1	1	0	0	0	0	0	0	0	1	1	1	1	1	1	0	0	0	0	0	0	0	0	0	0
SGB_894	0	1	1	0	0	1	0	0	1	1	0	0	1	0	1	1	0	1	0	0	1	0	0	1	1	1	1	1	1	1	0	0	1	1	0	0	0	1	0
SGB_653	0	0	0	0	0	1	0	0	0	0	0	0	1	0	1	1	0	1	0	0	1	0	0	0	0	0	1	1	1	1	0	0	1	0	0	0	0	0	0
SGB_427	1	0	0	0	0	1	0	0	0	0	0	0	0	0	0	0	0	0	0	0	0	0	0	0	0	0	0	1	0	0	0	0	1	0	0	0	0	1	0
SGB_758	0	0	0	0	0	0	0	0	1	0	0	0	1	0	1	1	0	1	0	0	1	0	0	0	0	0	1	1	1	1	0	0	0	1	0	0	0	1	0
SGB_573	0	0	0	0	0	1	0	0	1	0	0	0	0	0	0	0	0	0	0	0	0	0	0	0	0	0	0	1	0	0	0	0	0	0	0	0	0	0	0
SGB_668	1	0	0	0	0	1	0	0	1	0	0	0	1	0	1	0	0	1	0	0	1	0	0	1	1	1	0	1	0	1	0	0	0	1	0	0	0	0	1
SGB_3302	0	0	0	0	0	0	0	0	0	0	0	0	0	0	0	0	0	1	0	0	1	0	0	0	0	0	0	0	0	1	0	0	0	0	0	0	0	0	0
SGB_586	1	0	0	0	0	1	0	0	0	0	0	0	1	0	1	0	0	1	0	0	1	0	0	1	1	1	0	1	0	1	0	0	0	0	0	0	0	0	0
SGB_3541	0	0	0	0	0	1	0	0	0	0	0	0	1	0	1	1	0	1	0	0	1	0	0	1	1	1	1	1	1	1	0	0	1	0	0	0	0	1	0
SGB_47	0	0	0	0	0	1	0	0	1	0	0	0	1	0	1	0	0	1	0	0	1	0	0	1	1	1	1	0	0	1	0	0	1	0	0	0	0	1	0
SGB_3259	1	0	0	0	0	1	0	0	0	0	0	0	1	0	1	1	0	1	0	0	1	0	0	1	1	1	1	1	1	1	0	0	0	0	0	0	0	0	1
SGB_3249	0	0	0	0	0	0	0	0	0	0	0	0	1	0	1	1	0	0	0	0	0	0	0	0	0	0	1	1	1	0	0	0	0	0	0	0	0	0	0
SGB_75	1	0	0	0	0	1	0	0	0	0	0	0	1	0	1	1	0	1	0	0	1	0	0	1	1	1	1	1	1	1	1	0	1	1	0	0	0	0	0
SGB_528	0	0	0	0	0	1	0	0	0	0	0	1	1	0	1	1	0	1	0	0	1	0	0	0	0	1	1	1	1	1	0	0	1	1	0	0	0	1	0
SGB_662	0	0	0	0	0	1	0	0	1	0	0	0	1	0	1	1	0	1	0	0	1	0	0	1	1	1	1	1	1	1	0	0	1	1	0	0	0	1	0
SGB_763	0	0	0	0	0	0	1	0	0	0	0	0	0	0	0	0	0	0	0	0	0	0	0	0	0	0	0	1	0	0	0	0	1	0	0	0	0	0	0
SGB_201	1	0	0	0	1	1	1	0	1	0	1	1	1	1	1	1	0	1	1	0	1	0	1	1	1	0	1	1	1	1	1	0	1	1	0	0	0	1	0
SGB_562	0	0	0	0	0	1	1	0	1	0	0	0	1	0	1	1	0	1	0	0	1	0	0	1	1	1	1	1	1	1	0	0	0	1	0	0	0	1	0
SGB_593	1	1	1	0	1	1	1	0	0	0	1	1	1	1	1	1	1	1	1	1	1	1	1	1	1	1	1	1	1	1	0	0	1	1	0	0	0	1	0
SGB_271	0	0	0	0	0	0	0	0	0	1	0	0	1	0	1	1	0	1	0	0	1	0	0	0	0	1	1	1	1	1	0	0	1	0	0	0	0	0	0
SGB_249	0	0	0	0	0	1	0	0	1	0	0	1	1	0	1	1	0	1	0	0	1	0	0	1	1	1	1	1	1	1	0	0	1	0	0	0	0	1	0
SGB_613	1	0	0	0	0	1	1	0	1	0	0	0	1	0	1	1	0	1	0	0	1	0	0	1	1	1	1	1	1	1	0	0	0	1	0	0	0	0	1
SGB_410	0	0	0	0	1	1	0	0	1	0	0	0	1	0	1	1	0	1	0	0	1	0	0	0	0	1	1	1	1	1	0	0	0	1	0	0	0	1	0
SGB_667	1	0	0	0	0	1	0	0	1	0	0	0	1	0	1	1	0	1	0	0	1	0	0	1	1	1	1	1	1	1	0	0	0	1	0	0	0	0	1
SGB_132	0	0	0	0	0	0	1	0	1	0	0	0	1	0	1	1	0	0	0	0	0	0	0	1	1	0	1	1	1	0	0	0	0	0	0	0	0	0	0
SGB_575	1	1	1	0	0	1	1	0	0	0	0	0	1	0	1	1	0	1	0	0	1	0	0	1	1	1	1	1	1	1	0	0	1	1	0	0	0	0	0
SGB_657	0	0	0	0	0	0	0	0	0	0	0	0	0	0	0	0	0	0	0	0	0	0	0	0	0	0	0	0	0	0	0	0	0	0	0	0	0	0	0
SGB_602	0	0	0	0	0	0	0	0	1	0	0	0	0	0	0	0	0	0	0	0	0	0	0	0	0	0	0	0	0	0	0	0	0	1	0	0	0	0	0
SGB_576	0	0	0	0	0	0	1	0	1	0	0	0	0	0	0	0	0	0	0	0	0	0	0	0	0	0	0	0	0	0	0	0	0	0	0	0	0	0	0
SGB_3014	0	0	0	0	0	0	0	0	0	0	0	0	0	0	0	0	0	1	0	0	1	0	0	0	0	0	0	0	0	1	0	0	0	0	0	0	0	0	0
SGB_305	0	0	0	0	0	1	0	0	0	0	0	0	0	0	0	0	0	0	0	0	0	0	0	0	0	0	0	0	0	0	0	0	0	0	0	0	0	0	0
SGB_478	1	0	0	0	0	1	1	0	0	0	0	1	1	0	1	1	0	1	0	0	1	0	0	0	0	1	1	1	1	1	0	0	1	0	0	0	0	1	0
SGB_3171	0	0	0	0	0	0	0	0	0	0	0	0	0	0	0	0	0	0	0	0	0	0	0	0	0	0	0	0	0	0	0	0	0	0	0	0	0	0	0
SGB_452	0	0	0	0	0	1	0	0	1	0	0	0	1	0	1	1	1	1	0	1	1	1	0	1	1	1	1	1	1	1	0	0	1	1	0	0	0	0	1
SGB_519	0	0	0	0	0	1	0	0	1	0	0	0	1	0	1	1	0	1	0	0	1	0	0	1	1	1	1	1	1	1	0	0	1	1	0	0	0	0	0
SGB_703	0	0	0	0	0	1	0	0	0	0	0	0	0	0	0	0	0	0	0	0	0	0	0	0	0	0	0	0	0	0	0	0	0	0	0	0	0	0	0
SGB_717	0	0	0	0	0	1	0	0	0	0	0	0	1	0	1	1	0	0	0	0	0	0	0	1	1	1	1	1	1	0	0	0	0	1	0	0	0	0	0
SGB_698	0	0	0	0	0	1	0	0	1	0	0	0	1	0	1	1	0	0	0	0	0	0	0	1	1	1	1	1	1	0	0	0	0	1	0	0	0	0	0
SGB_3462	0	0	0	0	0	0	0	0	0	0	0	0	0	0	0	0	0	1	0	0	1	0	0	0	0	0	0	0	0	1	0	0	0	0	0	0	0	0	0
SGB_169	0	0	0	0	0	1	0	0	1	0	0	1	1	0	1	1	0	0	0	0	0	0	0	0	0	1	1	1	1	0	0	0	0	1	0	0	0	0	0
SGB_693	0	0	0	0	0	1	1	0	1	0	0	1	0	0	0	0	0	1	0	0	1	0	0	1	1	1	0	1	0	1	0	0	1	1	0	0	0	1	1
SGB_231	0	0	0	0	0	1	1	0	1	0	0	0	1	0	1	1	0	0	0	0	0	0	0	1	1	1	1	1	1	0	0	0	0	0	0	0	0	1	0
SGB_308	0	0	0	0	0	1	1	0	0	0	0	0	1	0	1	1	0	0	0	0	0	0	0	0	0	0	1	1	1	0	0	0	1	1	0	0	0	0	0
SGB_525	0	0	0	0	0	1	1	0	1	0	0	0	1	0	1	1	0	1	0	0	1	0	0	1	1	0	1	1	1	1	0	0	0	1	0	0	0	1	0
SGB_780	1	0	0	0	1	1	1	0	0	0	0	0	1	0	1	1	1	1	0	1	1	1	0	1	1	1	1	1	1	1	0	0	1	1	0	0	0	1	0
SGB_608	0	0	0	0	0	1	1	0	0	0	0	0	1	0	1	1	0	1	0	0	1	0	0	1	1	0	1	1	1	1	1	0	1	1	0	0	0	1	0
SGB_801	1	0	0	0	0	1	1	0	0	0	0	0	1	0	1	1	0	1	0	0	1	0	0	1	1	1	1	1	1	1	0	0	1	0	0	0	0	1	1
SGB_864	0	0	0	0	0	0	1	0	1	0	0	0	0	0	0	0	0	0	0	0	0	0	0	0	0	0	0	0	0	0	0	0	0	1	0	0	0	0	0
SGB_66	1	0	0	0	0	1	1	0	1	0	0	0	1	0	1	1	0	1	0	0	1	0	0	0	0	1	1	1	1	1	1	0	0	1	0	0	0	1	0
SGB_3074	0	0	0	0	0	1	0	0	1	0	0	0	1	0	1	1	0	1	0	0	1	0	0	1	1	1	1	1	1	1	0	0	0	0	0	0	0	1	0
SGB_54	0	1	1	0	0	1	0	0	1	0	0	0	1	0	1	1	0	1	0	0	1	0	0	1	1	1	1	1	1	1	0	0	1	0	1	0	0	1	0
SGB_691	0	0	0	0	0	0	1	0	0	0	0	0	1	0	1	1	0	0	0	0	0	0	0	0	0	0	1	1	1	0	0	0	0	0	0	0	0	0	0
SGB_754	1	1	1	0	1	1	1	0	1	0	0	0	1	0	1	1	0	1	0	0	1	0	0	1	1	1	1	1	1	1	0	0	0	1	0	0	0	0	0
SGB_822	0	0	0	0	0	1	0	0	1	0	0	0	1	0	1	1	0	1	0	0	1	0	0	1	1	1	1	1	1	1	0	0	0	1	0	0	0	1	0
SGB_78	1	0	0	0	1	1	1	0	1	1	1	0	1	1	1	1	0	1	1	0	1	0	1	0	0	1	1	1	1	1	1	0	1	1	1	0	0	1	1
SGB_3106	0	0	0	0	0	1	1	0	1	0	0	0	1	0	1	1	0	1	0	0	1	0	0	1	1	1	1	1	1	1	0	0	1	0	0	0	0	0	0
SGB_688	1	0	0	0	0	1	1	0	1	0	1	0	1	1	1	1	1	1	1	1	1	1	1	1	1	1	1	1	1	1	0	0	1	1	0	0	0	1	0
SGB_432	0	0	0	0	1	1	1	0	1	0	0	0	1	0	1	1	0	1	0	0	1	0	0	1	1	1	1	1	1	1	1	0	1	1	0	0	0	1	0
SGB_816	0	0	0	0	0	1	1	0	1	0	0	1	1	0	1	0	0	1	0	0	1	0	0	1	1	1	0	1	0	1	0	0	1	1	0	0	0	0	0
SGB_179	1	1	1	0	0	1	0	0	1	0	0	0	1	0	1	0	0	1	0	0	1	0	0	1	1	1	1	1	0	1	0	0	1	1	0	0	0	1	0
SGB_116	0	0	0	0	1	1	1	0	1	0	1	0	1	1	1	1	0	1	1	0	1	0	1	0	0	1	1	1	1	1	0	0	1	1	0	0	0	1	0
SGB_167	1	0	0	0	0	1	1	0	1	1	0	0	1	0	1	1	0	1	0	0	1	0	0	1	1	1	1	1	1	1	0	0	0	1	0	0	0	1	0
SGB_234	0	1	1	0	0	1	1	0	1	0	0	1	1	0	1	1	0	1	0	0	1	0	0	1	1	1	1	1	1	1	0	0	1	1	1	0	0	0	0
SGB_559	0	0	0	0	0	1	1	0	1	0	0	0	1	0	1	1	0	1	0	0	1	0	0	0	0	1	1	1	1	1	0	0	1	1	0	0	0	1	0
SGB_887	0	0	0	0	1	0	1	0	0	0	0	0	0	0	0	0	0	0	0	0	0	0	0	0	0	1	0	0	0	0	0	0	0	1	0	0	0	1	0
SGB_283	0	0	0	0	0	1	1	0	0	0	0	0	1	0	1	1	0	1	0	0	1	0	0	0	0	0	1	1	1	1	0	0	1	1	0	0	0	0	0
SGB_288	1	0	0	0	0	1	1	0	0	0	0	1	1	0	1	1	0	1	0	0	1	0	0	1	1	0	1	1	1	1	0	0	1	1	0	0	0	1	0
SGB_211	0	0	0	0	0	1	1	0	0	0	0	0	1	0	1	1	0	1	0	0	1	0	0	1	1	1	1	1	1	1	0	0	1	1	0	0	0	1	0
SGB_466	1	0	0	0	0	1	1	0	1	0	0	0	1	0	1	0	0	1	0	0	1	0	0	1	1	1	0	1	0	1	0	0	0	1	0	0	0	0	1
SGB_135	1	0	0	0	0	1	1	0	0	0	0	1	1	0	1	1	0	1	0	0	1	0	0	1	1	1	1	1	1	1	1	0	1	1	0	0	0	0	0
SGB_223	0	0	0	0	0	1	0	0	1	0	0	0	1	0	1	1	0	1	0	0	1	0	0	1	1	1	1	1	1	1	0	0	1	1	0	0	0	0	0
SGB_210	1	0	0	0	0	1	1	0	0	0	0	0	1	0	1	1	0	1	0	0	1	0	0	1	1	1	1	1	1	1	0	0	1	1	0	0	0	1	0
SGB_3553	1	0	0	0	1	1	1	0	1	1	0	0	1	0	1	1	0	1	0	0	1	0	0	1	1	1	1	1	1	1	1	0	1	1	0	0	0	1	0
SGB_344	0	0	0	0	0	1	1	0	0	0	0	0	1	0	1	1	0	1	0	0	1	0	0	1	1	1	1	1	1	1	0	0	1	1	0	0	0	0	0
SGB_610	1	0	0	0	0	1	1	0	1	0	0	0	1	0	1	0	0	1	0	0	1	0	0	1	1	0	0	1	0	1	0	0	1	1	0	0	0	1	0
SGB_112	1	0	0	0	0	1	1	0	0	0	0	1	1	0	1	1	0	1	0	0	1	0	0	1	1	1	1	1	1	1	1	0	1	1	0	0	0	0	0
SGB_205	0	0	0	0	0	1	1	0	1	0	0	0	1	0	1	1	0	1	0	0	1	0	0	0	0	1	1	1	1	1	0	0	1	1	0	0	0	1	0
SGB_730	1	0	0	0	0	1	1	0	0	0	0	0	1	0	1	1	0	1	0	0	1	0	0	0	0	1	1	1	1	1	0	0	1	0	0	0	0	1	1
SGB_684	0	0	0	0	0	1	1	0	1	0	1	0	1	1	1	1	0	1	1	0	1	0	1	1	1	1	1	1	1	1	0	0	0	1	0	0	0	0	0
SGB_314	0	0	0	0	0	0	1	0	1	0	0	0	0	0	0	0	0	1	0	0	1	0	0	0	0	0	0	1	0	1	0	0	0	1	0	0	0	1	0
SGB_198	0	0	0	0	0	1	0	0	1	0	0	0	1	0	1	1	0	1	0	0	1	0	0	1	1	1	1	1	1	1	0	0	0	1	0	0	0	0	0
SGB_811	0	0	0	0	0	1	1	0	0	0	1	1	1	1	1	1	0	1	1	0	1	0	1	1	1	1	1	1	1	1	0	0	1	1	0	0	0	1	0
SGB_310	0	0	0	0	0	1	0	0	0	0	0	0	1	0	1	0	0	1	0	0	1	0	0	0	0	0	1	0	0	1	0	0	1	0	0	0	0	1	0
SGB_383	0	0	0	0	0	0	1	0	0	0	0	0	0	0	0	0	0	0	0	0	0	0	0	0	0	0	0	0	0	0	0	0	0	0	0	0	0	0	0
SGB_737	1	1	1	0	1	1	1	0	1	0	0	1	1	0	1	1	0	1	0	0	1	0	0	1	1	0	1	1	1	1	1	0	1	1	0	0	0	1	1
SGB_622	0	0	0	0	0	1	1	0	0	1	0	0	1	0	1	0	0	1	0	0	1	0	0	1	1	1	0	1	1	1	0	0	0	1	0	0	0	0	0
SGB_3509	0	0	0	0	0	1	1	0	1	0	0	0	1	0	1	0	0	1	0	0	1	0	0	0	0	0	1	1	0	1	0	0	1	0	0	0	0	0	0
SGB_278	1	0	0	0	0	1	1	0	0	0	0	0	1	0	1	1	1	1	0	1	1	1	0	1	1	1	1	1	1	1	1	0	1	1	0	0	0	1	0
SGB_417	0	1	1	0	0	1	0	0	1	0	0	0	1	0	1	1	0	1	0	0	1	0	0	0	0	0	1	1	1	1	0	0	1	1	0	0	0	1	0
SGB_467	0	0	0	0	0	1	0	0	1	0	0	0	1	0	1	1	0	1	0	0	1	0	0	1	1	1	1	1	1	1	0	0	1	0	0	0	0	0	0
SGB_883	0	0	0	0	0	1	1	0	1	0	0	1	1	0	1	1	0	1	0	0	1	0	0	1	1	0	1	1	1	1	0	0	0	1	0	0	0	1	0
SGB_710	0	0	0	0	0	1	0	0	1	0	0	0	1	0	1	1	0	1	0	0	1	0	0	1	1	1	1	1	1	1	0	0	0	0	0	0	0	0	0
SGB_551	0	0	0	0	0	1	1	0	0	0	0	1	1	0	1	1	0	0	0	0	0	0	0	1	1	1	1	1	1	0	0	0	0	1	0	0	0	0	0
SGB_511	0	0	0	0	0	1	1	0	0	0	0	0	1	0	1	0	0	1	0	0	1	0	0	1	1	1	0	1	0	1	0	0	1	1	0	0	0	0	0
SGB_592	0	0	0	0	0	1	0	0	0	0	0	0	1	0	1	1	0	1	0	0	1	0	0	1	1	1	1	1	1	1	0	0	1	0	0	0	0	0	0
SGB_529	0	0	0	0	0	0	0	0	0	0	0	0	1	0	1	1	0	0	0	0	0	0	0	0	0	0	1	1	1	0	0	0	0	0	0	0	0	0	0
SGB_588	0	0	0	0	0	1	0	0	1	0	0	0	1	0	1	0	0	0	0	0	0	0	0	0	0	1	0	1	0	0	0	0	0	0	0	0	0	0	0
SGB_3133	0	0	0	0	0	1	1	0	0	0	0	0	1	0	1	1	0	1	0	0	1	0	0	1	1	0	1	1	1	1	0	0	0	1	0	0	0	0	0
SGB_949	0	0	0	0	0	0	0	0	0	0	0	0	0	0	0	0	0	0	0	0	0	0	0	0	0	0	0	0	0	0	0	0	0	0	0	0	0	0	0
SGB_3521	0	1	1	0	0	1	1	0	1	0	0	1	0	0	0	0	0	0	0	0	0	0	0	1	1	0	0	1	0	0	0	0	0	1	0	0	0	0	0
SGB_3048	0	0	0	0	0	0	0	0	0	0	0	0	1	0	1	0	0	0	0	0	0	0	0	0	0	0	0	0	0	0	0	0	0	0	0	0	0	0	0
SGB_3025	1	0	0	0	0	1	1	0	0	0	0	1	1	0	1	0	0	1	0	0	1	0	0	0	0	1	0	1	0	1	1	0	1	0	0	0	0	1	0
SGB_3216	0	0	0	0	0	1	0	0	1	0	0	0	1	0	1	0	0	1	0	0	1	0	0	1	1	1	1	1	0	1	0	0	1	0	0	0	0	0	0
SGB_3512	0	0	0	0	0	1	0	0	0	0	0	1	1	0	1	0	0	1	0	0	1	0	0	1	1	1	1	1	0	1	0	0	1	1	0	0	0	0	0
SGB_895	0	0	0	0	0	1	1	0	1	0	0	0	1	0	1	1	0	0	0	0	0	0	0	0	0	1	1	1	1	0	0	0	0	0	0	0	0	0	0
SGB_757	1	0	0	0	0	1	0	0	1	0	0	1	1	0	1	1	0	1	0	0	1	0	0	1	1	1	1	1	1	1	1	0	1	1	0	0	0	1	0
SGB_805	0	0	0	0	0	1	0	0	1	0	0	0	1	0	1	1	0	1	0	0	1	0	0	1	1	1	1	1	1	1	0	0	1	1	0	0	0	0	0
SGB_148	0	0	0	0	0	1	1	0	1	0	0	0	1	0	1	1	0	1	0	0	1	0	0	1	1	1	1	1	1	1	0	0	0	1	1	0	0	1	0
SGB_236	0	0	0	0	0	0	0	0	1	0	0	0	1	0	1	1	0	1	0	0	1	0	0	0	0	0	1	1	1	1	0	0	0	0	0	0	0	0	0
SGB_282	0	0	0	0	0	1	0	0	1	0	0	0	1	0	1	1	0	1	0	0	1	0	0	1	1	0	1	1	1	1	0	0	0	1	0	0	0	0	0
SGB_517	0	0	0	0	0	1	0	0	1	0	0	0	1	0	1	1	0	0	0	0	0	0	0	1	1	1	1	1	1	0	1	0	1	1	0	0	0	0	1
SGB_374	1	0	0	0	0	1	1	0	1	0	0	0	1	0	1	1	1	1	0	1	1	1	0	1	1	1	1	1	1	1	1	0	1	1	0	0	0	1	1
SGB_878	0	0	0	0	0	0	0	0	0	0	0	0	1	0	1	1	0	0	0	0	0	0	0	0	0	0	1	1	1	0	0	0	0	0	0	0	0	0	0
SGB_879	0	0	0	0	1	1	0	0	0	0	0	0	1	0	1	1	0	1	0	0	1	0	0	0	0	0	1	1	1	1	0	0	1	0	0	0	0	0	0
SGB_776	0	0	0	0	0	1	0	0	1	0	0	0	1	0	1	1	0	0	0	0	0	0	0	0	0	1	1	1	1	0	0	0	0	1	1	0	0	1	0
SGB_738	1	0	0	0	0	1	1	0	0	0	0	0	1	0	1	1	0	1	0	0	1	0	0	0	0	1	1	1	1	1	0	0	1	0	0	0	0	1	0
SGB_943	0	0	0	0	0	0	0	0	0	0	0	0	1	0	1	1	0	0	0	0	0	0	0	0	0	0	1	1	1	0	0	0	0	0	0	0	0	0	0
SGB_441	0	0	0	0	0	0	0	0	0	0	0	0	1	0	1	0	0	0	0	0	0	0	0	0	0	1	0	0	0	0	0	0	1	0	0	0	0	0	0
SGB_880	0	0	0	0	0	1	0	0	1	0	0	0	1	0	1	1	0	1	0	0	1	0	0	1	1	1	1	1	1	1	0	0	0	1	0	0	0	1	0
SGB_389	1	0	0	0	0	1	1	0	0	0	0	0	1	0	1	1	0	1	0	0	1	0	0	1	1	1	1	1	1	1	1	0	1	1	0	0	0	0	0
SGB_809	0	0	0	0	0	1	1	0	0	0	0	1	1	0	1	0	0	1	0	0	1	0	0	1	1	1	0	1	0	1	1	0	1	1	0	0	0	0	0
SGB_945	0	0	0	0	0	1	1	0	1	0	0	1	1	0	1	1	0	1	0	0	1	0	0	0	0	1	1	1	1	1	0	0	1	1	0	0	0	1	0
SGB_733	0	0	0	0	0	1	0	0	1	0	0	0	1	0	1	1	0	1	0	0	1	0	0	1	1	0	1	1	1	1	0	0	1	1	0	0	0	0	0
SGB_829	0	0	0	0	0	1	0	0	1	0	0	0	1	0	1	1	0	1	0	0	1	0	0	1	1	1	1	1	1	1	0	0	1	1	0	0	0	1	0
SGB_870	0	0	0	0	0	0	0	0	0	0	0	0	1	0	1	1	0	1	0	0	1	0	0	1	1	0	1	1	1	1	0	0	1	0	0	0	0	0	0
SGB_3294	1	0	0	0	0	1	1	0	0	0	0	0	1	0	1	1	1	0	0	1	0	1	0	1	1	1	1	1	1	0	1	0	0	0	0	0	0	0	1
SGB_718	0	0	0	0	0	0	0	0	0	0	0	0	1	0	1	1	0	1	0	0	1	0	0	1	1	1	1	1	1	1	0	0	0	1	0	0	0	1	0
SGB_699	1	0	0	0	0	1	1	0	1	0	0	0	1	0	1	1	0	1	0	0	1	0	0	1	1	1	1	1	1	1	1	0	1	1	0	0	0	0	0
SGB_611	1	0	0	0	0	1	1	0	0	0	0	0	1	0	1	1	0	1	0	0	1	0	0	0	0	1	1	1	1	1	0	0	1	1	0	0	0	1	0
SGB_3228	0	0	0	0	0	0	1	0	1	0	0	0	1	0	1	0	0	1	0	0	1	0	0	1	1	1	0	1	0	1	0	0	0	1	0	0	0	1	1
SGB_3376	0	0	0	0	0	1	0	0	1	0	0	0	1	0	1	0	0	1	0	0	1	0	0	1	1	1	0	0	0	1	0	0	1	1	0	0	0	0	0
SGB_421	0	0	0	0	0	0	0	0	0	0	0	0	1	0	1	0	0	0	0	0	0	0	0	0	0	0	0	0	0	0	0	0	0	0	0	0	0	0	0
SGB_601	0	0	0	0	0	1	0	0	1	0	0	0	1	0	1	1	0	1	0	0	1	0	0	1	1	1	1	1	1	1	0	0	0	1	0	0	0	0	0
SGB_627	0	0	0	0	0	1	1	0	1	0	0	1	1	0	1	1	0	1	0	0	1	0	0	1	1	1	1	1	1	1	0	0	0	1	0	0	0	1	0
SGB_70	0	0	0	0	0	1	1	0	1	0	0	0	1	0	1	1	0	1	0	0	1	0	0	1	1	0	1	1	1	1	0	0	1	1	0	0	0	0	0
SGB_774	0	0	0	0	0	1	1	0	1	0	0	0	1	0	1	1	0	1	0	0	1	0	0	1	1	1	1	1	1	1	0	0	0	1	0	0	0	1	0
SGB_226	0	0	0	0	0	1	1	0	1	0	0	1	1	0	1	1	0	1	0	0	1	0	0	1	1	1	1	1	1	1	0	0	1	1	0	0	0	0	0
SGB_888	1	0	0	0	0	1	0	0	1	0	0	0	1	0	1	1	0	1	0	0	1	0	0	1	1	1	1	1	1	1	0	0	1	1	0	0	0	0	0
SGB_571	0	0	0	0	0	0	0	0	0	0	0	0	1	0	1	1	0	0	0	0	0	0	0	0	0	0	1	1	1	0	0	0	0	0	0	0	0	0	0
SGB_892	0	0	0	0	0	1	1	0	1	0	0	0	1	0	1	1	0	1	0	0	1	0	0	1	1	1	1	1	1	1	0	0	0	1	0	0	0	0	0
SGB_3506	0	0	0	0	0	1	0	0	1	0	0	0	1	0	1	1	0	1	0	0	1	0	0	0	0	1	1	1	1	1	0	0	0	1	0	0	0	0	0
SGB_676	0	0	0	0	0	0	0	0	0	0	0	0	1	0	1	0	0	0	0	0	0	0	0	0	0	0	0	0	0	0	0	0	0	0	0	0	0	0	0
SGB_661	0	0	0	0	0	1	1	0	0	0	0	1	1	0	1	1	0	1	0	0	1	0	0	1	1	0	1	1	1	1	1	0	1	1	0	0	0	1	1
SGB_418	0	0	0	0	0	0	1	0	0	0	0	0	1	0	1	1	0	0	0	0	0	0	0	0	0	0	1	1	1	0	0	0	0	0	0	0	0	0	0
SGB_3125	0	0	0	0	0	1	0	0	0	0	0	0	1	0	1	0	0	0	0	0	0	0	0	1	1	0	0	0	0	0	0	0	0	1	0	0	0	0	0
SGB_415	0	1	1	0	1	1	1	0	0	0	0	1	1	0	1	1	1	1	0	1	1	1	0	1	1	1	1	1	1	1	0	0	0	1	0	0	0	0	0
SGB_155	0	0	0	0	0	0	1	0	0	0	0	0	1	0	1	1	0	0	0	0	0	0	0	0	0	0	1	1	1	0	0	0	0	0	0	0	0	0	0
SGB_295	0	0	0	0	0	0	1	0	0	0	0	0	0	0	0	0	0	0	0	0	0	0	0	0	0	0	0	0	0	0	0	0	0	0	0	0	0	0	0
SGB_523	0	0	0	0	0	0	1	0	0	0	0	0	0	0	0	0	0	1	0	0	1	0	0	0	0	1	0	1	0	1	0	0	0	0	0	0	0	0	0
SGB_510	0	0	0	0	0	0	1	0	1	0	0	0	1	0	1	1	0	0	0	0	0	0	0	0	0	1	1	1	1	0	0	0	0	1	0	0	0	0	0
SGB_358	0	0	0	0	0	1	0	0	0	0	0	0	1	0	1	0	0	1	0	0	1	0	0	1	1	0	1	0	0	1	0	0	0	0	0	0	0	0	0
SGB_3527	0	0	0	0	0	1	1	0	0	0	0	0	1	0	1	1	0	1	0	0	1	0	0	1	1	0	1	1	1	1	0	0	0	0	0	0	0	1	0
SGB_469	0	0	0	0	0	1	1	0	0	0	0	1	1	0	1	1	1	1	0	1	1	1	0	1	1	1	1	1	1	1	0	0	0	1	0	0	0	1	0
SGB_325	0	0	0	0	0	1	1	0	1	0	0	0	1	0	1	1	0	0	0	0	0	0	0	0	0	0	1	1	1	0	1	0	0	0	0	0	0	0	0
SGB_357	0	0	0	0	0	0	1	0	0	0	0	0	1	0	1	1	0	0	0	0	0	0	0	0	0	0	1	1	1	0	0	0	0	0	0	0	0	0	0
SGB_561	0	0	0	0	0	0	1	0	1	0	0	0	1	0	1	1	0	1	0	0	1	0	0	0	0	1	1	1	1	1	0	0	0	1	0	0	0	0	0
SGB_522	0	0	0	0	0	1	0	0	1	0	0	0	0	0	0	0	0	0	0	0	0	0	0	0	0	0	0	0	0	0	0	0	0	0	0	0	0	0	0
SGB_3251	0	0	0	0	0	1	0	0	1	0	0	0	1	0	1	1	0	1	0	0	1	0	0	0	0	1	1	1	1	1	0	0	0	0	0	0	0	0	0
SGB_422	1	0	0	0	0	1	1	0	1	0	1	0	1	1	1	1	0	1	1	0	1	0	1	1	1	0	1	1	1	1	1	0	1	1	0	0	0	1	0
SGB_3433	0	0	0	0	0	1	1	0	0	0	0	0	1	0	1	1	0	1	0	0	1	0	0	1	1	1	1	1	1	1	0	0	1	0	0	0	0	1	0
SGB_3435	0	0	0	0	0	1	1	0	0	0	0	0	1	0	1	1	0	1	0	0	1	0	0	1	1	1	1	1	1	1	0	0	1	0	0	0	0	1	0
SGB_319	0	0	0	0	0	1	0	0	1	0	0	0	1	0	1	0	0	1	0	0	1	0	0	1	1	1	0	0	0	1	0	0	0	1	0	0	0	0	0
SGB_434	1	0	0	0	0	1	1	0	1	1	0	0	1	0	1	1	0	1	0	0	1	0	0	1	1	1	1	1	1	1	0	0	1	1	0	0	0	0	0
SGB_2984	0	0	0	0	0	1	1	0	0	0	0	0	1	0	1	1	0	1	0	0	1	0	0	1	1	1	1	1	1	1	0	0	1	1	0	0	0	1	0
SGB_191	1	0	0	0	0	1	1	0	1	0	0	1	1	0	1	1	0	1	0	0	1	0	0	0	0	1	1	1	1	1	1	0	1	1	0	0	0	1	0
SGB_459	0	1	1	0	0	1	1	0	1	0	0	1	1	0	1	1	0	1	0	0	1	0	0	1	1	1	1	1	1	1	1	0	1	1	0	0	0	1	0
SGB_156	0	0	0	0	0	1	1	0	1	0	0	0	1	0	1	1	0	1	0	0	1	0	0	1	1	1	1	1	1	1	0	0	0	1	0	0	0	0	0
SGB_3324	1	0	0	0	0	1	1	0	1	0	0	0	1	0	1	1	0	1	0	0	1	0	0	1	1	1	1	1	1	1	0	0	1	1	0	0	0	1	0
SGB_508	0	0	0	0	0	1	0	0	1	0	0	1	1	0	1	0	0	1	0	0	1	0	0	0	0	1	0	1	0	1	1	0	1	0	0	0	0	1	0
SGB_412	0	0	0	0	0	1	1	0	1	0	0	0	1	0	1	1	0	1	0	0	1	0	0	1	1	1	1	1	1	1	0	0	0	1	0	0	0	0	0
SGB_126	1	0	0	0	1	1	1	0	1	1	1	0	1	1	1	1	0	1	1	0	1	0	1	1	1	1	1	1	1	1	1	0	1	1	0	0	0	1	0
SGB_852	0	0	0	0	0	1	0	0	1	0	0	0	1	0	1	0	0	1	0	0	1	0	0	0	0	1	1	1	0	1	1	0	0	1	0	0	0	1	0
SGB_685	0	0	0	0	0	1	1	0	0	0	0	1	1	0	1	0	0	1	0	0	1	0	0	1	1	1	0	1	0	1	1	0	1	1	0	0	0	1	0
SGB_3056	1	0	0	0	0	1	1	0	1	0	0	0	1	0	1	1	0	1	0	0	1	0	0	1	1	1	1	1	1	1	1	0	1	1	0	0	0	0	0
SGB_400	0	0	0	0	0	1	1	0	1	0	0	0	1	0	1	1	0	0	0	0	0	0	0	1	1	0	1	1	1	0	0	0	0	1	0	0	0	1	0
SGB_123	0	0	0	0	0	1	1	0	1	1	0	0	1	0	1	1	0	1	0	0	1	0	0	1	1	1	1	1	1	1	0	0	0	1	0	0	0	0	0
SGB_3092	1	0	0	0	1	1	1	0	0	0	0	1	1	0	1	1	1	1	0	1	1	1	0	1	1	1	1	1	1	1	0	0	1	1	0	0	0	1	0
SGB_303	0	0	0	0	0	1	1	0	1	0	0	0	1	0	1	1	0	1	0	0	1	0	0	1	1	1	1	1	1	1	0	0	1	1	0	0	0	1	0
SGB_484	1	0	0	0	0	1	1	0	0	0	0	0	1	0	1	1	0	1	0	0	1	0	0	0	0	1	1	1	1	1	0	0	1	1	0	0	0	1	0
SGB_381	0	0	0	0	1	1	1	0	1	1	1	0	1	1	1	1	0	1	1	0	1	0	1	1	1	1	1	1	1	1	0	0	1	1	0	0	0	1	0
SGB_150	0	0	0	0	1	1	1	0	1	1	1	0	1	1	1	1	0	1	1	0	1	0	1	1	1	1	1	1	1	1	0	0	1	1	0	0	0	1	0
SGB_189	1	0	0	0	0	1	1	0	1	0	1	0	1	1	1	1	0	1	1	0	1	0	1	1	1	1	1	1	1	1	1	0	1	1	0	0	0	1	0
SGB_20	0	0	0	0	1	1	1	0	1	1	0	0	1	0	1	1	0	1	0	0	1	0	0	1	1	1	1	1	1	1	0	0	0	1	0	0	0	1	0
SGB_267	1	0	0	0	0	1	1	0	1	0	1	0	1	1	1	1	0	1	1	0	1	0	1	1	1	1	1	1	1	1	0	0	0	1	0	0	0	0	0
SGB_462	0	1	1	0	0	1	1	0	0	0	0	1	1	0	1	1	0	1	0	0	1	0	0	0	0	0	1	1	1	1	0	0	1	1	0	0	0	0	0
SGB_119	0	0	0	0	1	1	1	0	1	0	1	1	1	1	1	1	0	1	1	0	1	0	1	1	1	1	1	1	1	1	1	0	1	1	0	0	0	1	0
SGB_390	0	0	0	0	0	1	1	0	1	0	0	1	1	0	1	1	0	1	0	0	1	0	0	1	1	1	1	1	1	1	0	0	0	1	0	0	0	1	0
SGB_244	1	0	0	0	0	1	1	0	1	1	0	0	1	0	1	1	0	1	0	0	1	0	0	1	1	1	1	1	1	1	1	0	0	1	0	0	0	1	0
SGB_3089	0	0	0	0	0	1	0	0	1	0	0	0	1	0	1	1	0	1	0	0	1	0	0	1	1	1	1	1	1	1	0	0	0	1	0	0	0	0	0
SGB_318	0	0	0	0	0	1	0	0	1	0	0	0	1	0	1	1	0	1	0	0	1	0	0	1	1	1	1	1	1	1	0	0	0	1	0	0	0	0	0
SGB_544	0	0	0	0	0	1	1	0	1	0	0	0	1	0	1	1	0	1	0	0	1	0	0	1	1	1	1	1	1	1	0	0	0	0	0	0	0	1	0
SGB_579	1	0	0	0	0	1	1	0	1	0	0	1	1	0	1	1	1	1	0	1	1	1	0	1	1	1	1	1	1	1	1	0	1	1	0	0	0	1	1
SGB_3170	0	0	0	0	0	1	0	0	1	0	0	0	1	0	1	1	0	1	0	0	1	0	0	1	1	1	1	1	1	1	0	0	0	1	0	0	0	0	0
SGB_53	0	0	0	0	0	1	1	0	1	0	0	0	1	0	1	1	0	1	0	0	1	0	0	1	1	1	1	1	1	1	0	0	0	1	0	0	0	1	0
SGB_3469	1	0	0	0	0	1	1	0	1	0	0	0	1	0	1	1	0	1	0	0	1	0	0	1	1	1	1	1	1	1	0	0	1	0	0	0	0	1	0
SGB_80	0	0	0	0	0	1	1	0	1	0	1	0	1	1	1	1	0	1	1	0	1	0	1	1	1	1	1	1	1	1	0	0	0	1	0	0	0	1	0
SGB_3163	0	0	0	0	0	1	0	0	1	0	0	0	1	0	1	1	0	1	0	0	1	0	0	1	1	1	1	1	1	1	0	0	0	0	0	0	0	1	0
SGB_7	1	0	0	0	0	1	1	0	1	1	0	0	1	0	1	1	0	1	0	0	1	0	0	1	1	1	1	1	1	1	0	0	0	1	0	0	0	1	0
SGB_12	1	0	0	0	1	1	1	0	1	1	1	0	1	1	1	1	0	1	1	0	1	0	1	0	0	1	1	1	1	1	1	0	1	1	0	0	0	1	0
SGB_2983	1	0	0	0	1	1	1	0	0	1	1	1	1	1	1	1	0	1	1	0	1	0	1	1	1	1	1	1	1	1	0	0	1	1	0	0	0	1	1
SGB_3473	1	0	0	0	0	1	1	0	1	1	1	1	1	1	1	1	0	1	1	0	1	0	1	1	1	1	1	1	1	1	0	0	1	1	0	0	0	1	0
SGB_133	1	0	0	0	0	1	0	0	0	0	0	0	1	0	1	0	0	1	0	0	1	0	0	1	1	1	0	1	0	1	0	0	1	1	0	0	0	0	0
SGB_74	0	0	0	0	0	1	0	0	0	0	0	0	1	0	1	1	0	0	0	0	0	0	0	0	0	0	1	1	1	0	0	0	0	0	0	0	0	0	0
SGB_196	0	0	0	0	0	1	1	0	1	0	0	0	1	0	1	1	0	1	0	0	1	0	0	1	1	0	1	1	1	1	0	0	0	1	0	0	0	1	0
SGB_399	1	0	0	0	0	1	1	0	1	0	0	0	1	0	1	1	0	1	0	0	1	0	0	1	1	0	1	1	1	1	0	0	0	1	0	0	0	1	0
SGB_589	1	0	0	0	0	1	1	0	1	1	1	1	1	1	1	1	0	1	1	0	1	0	1	1	1	1	1	1	1	1	1	0	1	1	0	0	0	1	0
SGB_492	1	0	0	0	0	1	1	0	1	1	1	0	1	1	1	1	0	1	1	0	1	0	1	1	1	1	1	1	1	1	1	0	1	1	0	0	0	1	0
SGB_206	0	0	0	0	1	1	1	0	1	0	1	0	1	1	1	1	0	1	1	0	1	0	1	1	1	0	1	1	1	1	0	0	1	1	0	0	0	1	0
SGB_3565	0	0	0	0	0	1	1	0	0	0	1	1	1	1	1	1	0	1	1	0	1	0	1	1	1	1	1	1	1	1	0	0	1	1	0	0	0	1	0
SGB_262	0	0	0	0	1	1	1	0	1	0	0	1	1	0	1	1	0	1	0	0	1	0	0	1	1	1	1	1	1	1	0	0	1	1	0	0	0	0	0
SGB_3168	0	0	0	0	1	1	1	0	1	1	1	0	1	1	1	1	0	1	1	0	1	0	1	1	1	1	1	1	1	1	0	0	1	1	0	0	0	1	0
SGB_3444	0	1	1	0	0	1	1	0	0	0	0	0	1	0	1	1	0	1	0	0	1	0	0	1	1	0	1	1	1	1	0	0	0	1	0	0	0	0	0
SGB_438	1	0	0	0	1	1	1	0	1	1	0	0	1	0	1	1	0	1	0	0	1	0	0	1	1	1	1	1	1	1	0	0	1	1	0	0	0	1	0
SGB_272	0	0	0	0	0	1	0	0	0	0	0	0	1	0	1	1	0	0	0	0	0	0	0	0	0	0	1	1	1	0	0	0	0	0	0	0	0	0	0
SGB_327	1	1	1	0	0	1	1	0	1	1	0	0	1	0	1	1	0	1	0	0	1	0	0	1	1	1	1	1	1	1	0	0	0	1	0	0	0	1	0
SGB_69	0	0	0	0	1	1	1	0	1	1	0	0	1	0	1	1	1	1	0	1	1	1	0	1	1	1	1	1	1	1	0	0	0	1	0	0	0	0	0
SGB_166	1	0	0	0	0	1	1	0	1	0	1	1	1	1	1	1	0	1	1	0	1	0	1	1	1	1	1	1	1	1	1	0	1	1	0	0	0	1	0
SGB_858	1	0	0	0	0	1	1	0	1	0	1	0	1	1	1	1	0	1	1	0	1	0	1	1	1	1	1	1	1	1	1	0	0	1	0	0	0	1	0
SGB_634	0	0	0	0	0	1	1	0	1	0	0	0	1	0	1	1	0	1	0	0	1	0	0	1	1	1	1	1	1	1	0	0	0	1	0	0	0	1	0
SGB_3261	0	0	0	0	0	1	1	0	1	0	0	0	1	0	1	1	0	1	0	0	1	0	0	1	1	0	1	1	1	1	0	0	1	1	0	0	0	0	0
SGB_81	0	1	1	0	0	1	1	0	1	1	0	0	1	0	1	1	0	1	0	0	1	0	0	1	1	1	1	1	1	1	0	0	0	1	0	0	0	0	0
SGB_253	0	1	1	0	0	1	1	0	1	0	0	0	1	0	1	1	0	1	0	0	1	0	0	1	1	1	1	1	1	1	0	0	0	1	0	0	0	0	0
SGB_3529	0	0	0	0	0	1	0	0	1	0	0	0	1	0	1	1	0	1	0	0	1	0	0	1	1	1	1	1	1	1	0	0	0	1	0	0	0	0	0
SGB_3391	0	0	0	0	0	1	0	0	1	0	0	0	1	0	1	1	0	1	0	0	1	0	0	1	1	1	1	1	1	1	0	0	0	0	0	0	0	1	0
SGB_3252	0	1	1	0	0	1	1	0	1	0	0	0	1	0	1	0	0	1	0	0	1	0	0	1	1	1	1	1	0	1	0	0	1	0	0	0	0	1	0
SGB_3411	1	0	0	0	1	1	1	0	1	1	1	0	1	1	1	1	0	1	1	0	1	0	1	1	1	1	1	1	1	1	1	0	1	1	0	0	0	1	1
SGB_264	1	0	0	0	1	1	1	0	1	1	0	0	1	0	1	1	0	1	0	0	1	0	0	1	1	1	1	1	1	1	0	0	0	1	0	0	0	1	0
SGB_426	0	0	0	0	0	1	1	0	1	0	1	0	1	1	1	0	0	1	1	0	1	0	1	0	0	1	0	1	0	1	0	0	0	1	0	0	0	1	1
SGB_705	1	0	0	0	0	1	1	0	1	1	1	0	1	1	1	1	0	1	1	0	1	0	1	1	1	1	1	1	1	1	1	0	1	1	0	0	0	1	0
SGB_214	0	1	1	0	0	1	1	0	1	1	0	0	1	0	1	1	0	1	0	0	1	0	0	1	1	1	1	1	1	1	0	0	0	1	0	0	0	1	0
SGB_23	1	0	0	0	1	1	1	0	1	0	0	0	1	0	1	1	0	1	0	0	1	0	0	1	1	0	1	1	1	1	0	0	1	1	0	0	0	1	0
SGB_158	1	0	0	0	0	1	1	0	1	0	1	0	1	1	1	1	0	1	1	0	1	0	1	1	1	1	1	1	1	1	1	0	1	1	0	0	0	1	0
SGB_333	1	0	0	0	1	1	1	0	1	1	0	0	1	0	1	1	0	1	0	0	1	0	0	1	1	1	1	1	1	1	1	0	0	1	0	0	0	1	0
SGB_269	1	0	0	0	0	1	1	0	1	0	0	0	1	0	1	1	0	1	0	0	1	0	0	1	1	1	1	1	1	1	0	0	0	0	0	0	0	1	0
SGB_5	0	0	0	0	1	1	1	0	1	0	0	0	1	0	1	1	0	1	0	0	1	0	0	1	1	1	1	1	1	1	0	0	0	1	0	0	0	0	0
SGB_483	1	0	0	0	0	1	1	0	1	0	0	0	1	0	1	1	0	1	0	0	1	0	0	1	1	1	1	1	1	1	0	0	0	1	0	0	0	0	1
SGB_537	1	0	0	0	0	1	1	0	1	0	1	0	1	1	1	1	0	1	1	0	1	0	1	1	1	0	1	1	1	1	1	0	1	1	0	0	0	1	0
SGB_101	0	0	0	0	0	1	1	0	1	0	0	0	1	0	1	1	0	1	0	0	1	0	0	1	1	1	1	1	1	1	0	0	0	1	0	0	0	0	0
SGB_382	1	0	0	0	0	1	1	0	1	1	0	0	1	0	1	1	0	1	0	0	1	0	0	1	1	1	1	1	1	1	1	0	1	1	0	0	0	1	0
SGB_638	0	0	0	0	0	1	0	0	1	0	0	0	1	0	1	1	0	1	0	0	1	0	0	1	1	1	1	1	1	1	0	0	1	1	0	0	0	0	0
SGB_3046	0	0	0	0	0	1	0	0	1	0	0	0	1	0	1	1	0	1	0	0	1	0	0	1	1	1	1	1	1	1	0	0	1	1	0	0	0	0	0
SGB_3173	0	0	0	0	0	1	0	0	1	0	0	0	1	0	1	1	0	1	0	0	1	0	0	1	1	1	1	1	1	1	0	0	0	1	0	0	0	0	0
SGB_3095	0	0	0	0	0	1	1	0	1	0	1	0	1	1	1	1	0	1	1	0	1	0	1	1	1	1	1	1	1	1	0	0	1	1	0	0	0	1	0
SGB_583	1	0	0	1	1	0	1	0	0	0	0	1	0	0	0	0	0	1	0	0	1	0	0	0	0	1	0	1	0	1	0	0	1	0	0	0	0	1	0
SGB_456	0	0	0	0	1	1	1	0	1	1	0	0	1	0	1	1	0	1	0	0	1	0	0	1	1	1	1	1	1	1	0	0	1	1	0	0	0	1	0
SGB_259	0	0	0	0	1	1	1	0	1	0	0	1	0	0	0	0	0	1	0	0	1	0	0	0	0	1	0	1	0	1	0	0	1	0	0	0	0	1	1
SGB_3538	0	0	0	0	0	1	1	0	1	0	0	1	1	0	1	1	0	1	0	0	1	0	0	0	0	1	1	1	1	1	0	0	1	1	0	0	0	1	0
SGB_178	1	0	0	0	1	1	1	0	1	0	1	0	1	1	1	1	0	1	1	0	1	0	1	0	0	0	1	1	1	1	0	0	0	1	0	0	0	1	0
SGB_536	1	0	0	0	1	1	1	0	1	1	1	0	1	1	1	1	0	1	1	0	1	0	1	1	1	1	1	1	1	1	1	0	1	1	0	0	0	1	0
SGB_494	0	0	0	0	1	1	1	0	1	0	1	0	1	1	1	1	0	1	1	0	1	0	1	0	0	0	1	1	1	1	0	0	0	1	0	0	0	1	0
SGB_316	0	1	1	0	0	1	1	0	0	0	0	0	1	0	1	1	0	1	0	0	1	0	0	1	1	0	1	1	1	1	0	0	0	1	0	0	0	0	0
SGB_99	1	0	0	0	1	1	1	0	1	1	1	0	1	1	1	1	0	1	1	0	1	0	1	1	1	1	1	1	1	1	1	0	0	1	0	0	0	1	0
SGB_140	0	0	0	0	0	1	1	0	1	0	1	0	1	1	1	1	0	1	1	0	1	0	1	1	1	1	1	1	1	1	1	0	1	1	0	0	0	1	0
SGB_157	1	0	0	0	0	1	1	0	1	0	0	0	1	0	1	1	0	1	0	0	1	0	0	1	1	1	1	1	1	1	0	0	0	0	0	0	0	0	0
SGB_237	0	0	0	0	0	1	1	0	1	0	0	0	1	0	1	1	0	1	0	0	1	0	0	1	1	1	1	1	1	1	0	0	0	0	0	0	0	1	0
SGB_190	1	0	0	0	0	0	1	0	1	1	1	0	1	1	1	1	0	1	1	0	1	0	1	1	1	1	1	1	1	1	1	0	1	1	0	0	0	1	0
SGB_25	0	0	0	0	0	1	1	0	1	0	0	1	1	0	1	1	0	1	0	0	1	0	0	1	1	1	1	1	1	1	0	0	0	1	0	0	0	1	0
SGB_3410	0	0	0	0	0	1	1	0	0	0	0	1	1	0	1	1	0	1	0	0	1	0	0	1	1	1	1	1	1	1	0	0	0	1	0	0	0	1	0
SGB_185	0	0	0	0	0	1	1	0	1	0	0	0	1	0	1	1	0	1	0	0	1	0	0	1	1	0	1	1	1	1	0	0	0	1	0	0	0	1	0
SGB_366	0	0	0	0	0	1	0	0	0	0	0	0	1	0	1	1	0	1	0	0	1	0	0	1	1	0	1	1	1	1	0	0	0	1	0	0	0	0	0
SGB_789	0	0	0	0	0	1	1	0	0	0	0	0	1	0	1	1	0	1	0	0	1	0	0	0	0	0	1	1	1	1	0	0	1	1	0	0	0	0	0
SGB_771	0	0	0	0	0	1	0	0	1	0	0	0	1	0	1	1	0	1	0	0	1	0	0	1	1	1	1	1	1	1	0	0	1	0	0	0	0	0	0
SGB_424	1	0	0	0	1	1	1	0	1	1	1	0	1	1	1	1	0	1	1	0	1	0	1	1	1	1	1	1	1	1	1	0	1	1	0	0	0	1	0
SGB_568	1	0	0	0	0	1	1	0	0	0	0	0	1	0	1	1	0	1	0	0	1	0	0	1	1	1	1	1	1	1	1	0	1	1	0	0	0	0	0
SGB_585	1	0	0	0	0	1	1	0	1	1	1	1	1	1	1	1	0	1	1	0	1	0	1	1	1	1	1	1	1	1	1	0	1	1	0	0	0	1	0
SGB_735	0	0	0	0	1	1	1	0	0	0	0	0	1	0	1	1	0	1	0	0	1	0	0	1	1	0	1	1	1	1	0	0	1	1	0	0	0	1	0
SGB_461	1	1	1	0	0	1	1	0	1	1	0	0	1	0	1	1	0	1	0	0	1	0	0	1	1	1	1	1	1	1	1	0	1	1	0	0	0	1	0
SGB_87	1	0	0	0	0	1	1	0	1	1	1	0	1	1	1	1	0	1	1	0	1	0	1	1	1	1	1	1	1	1	1	0	0	1	0	0	0	1	0
SGB_117	1	1	1	0	1	1	1	0	1	1	1	0	1	1	1	1	0	1	1	0	1	0	1	1	1	1	1	1	1	1	1	0	1	1	1	0	0	1	1
SGB_679	1	0	0	0	0	1	1	0	1	0	0	0	1	0	1	1	0	0	0	0	0	0	0	1	1	0	1	1	1	0	0	0	0	1	0	0	0	1	0
SGB_1	1	0	0	0	0	1	1	0	0	0	0	1	1	0	1	0	0	1	0	0	1	0	0	0	0	1	0	1	0	1	1	0	1	1	0	0	0	0	0
SGB_578	1	0	0	0	0	1	1	0	1	0	1	0	1	1	1	1	0	1	1	0	1	0	1	1	1	1	1	1	1	1	1	0	1	1	0	0	0	1	0
SGB_765	0	0	0	0	0	1	1	0	1	0	0	0	0	0	0	0	0	1	0	0	1	0	0	0	0	0	0	0	0	1	1	0	1	1	0	0	0	0	0
SGB_3164	0	0	0	0	0	1	1	0	1	0	1	0	1	1	1	1	0	1	1	0	1	0	1	1	1	0	1	1	1	1	0	0	1	1	0	0	0	0	0
SGB_62	0	0	0	0	0	1	1	0	1	0	0	0	1	0	1	1	0	1	0	0	1	0	0	1	1	1	1	1	1	1	0	0	1	1	0	0	0	1	0
SGB_367	0	0	0	0	0	1	1	0	1	0	0	0	1	0	1	1	0	1	0	0	1	0	0	1	1	1	1	1	1	1	0	0	1	1	0	0	0	1	0
SGB_3279	0	0	0	0	0	1	0	0	1	0	0	1	1	0	1	1	0	1	0	0	1	0	0	1	1	1	1	1	1	1	0	0	1	1	0	0	0	0	0
SGB_147	0	1	1	0	1	1	0	0	1	1	0	0	1	0	1	1	0	1	0	0	1	0	0	1	1	1	1	1	1	1	0	0	0	1	0	0	0	1	0
SGB_114	0	0	0	0	0	1	1	0	1	0	0	0	1	0	1	1	0	1	0	0	1	0	0	1	1	1	1	1	1	1	0	0	0	1	0	0	0	1	0
SGB_24	1	0	0	0	0	1	1	0	1	1	1	0	1	1	1	1	0	1	1	0	1	0	1	1	1	1	1	1	1	1	1	0	1	1	0	0	0	1	0
SGB_168	0	0	0	0	1	1	1	0	1	0	0	0	1	0	1	1	0	1	0	0	1	0	0	1	1	1	1	1	1	1	0	0	0	1	0	0	0	0	0
SGB_49	1	0	0	0	1	1	1	0	1	1	0	0	1	0	1	1	0	1	0	0	1	0	0	1	1	1	1	1	1	1	1	0	1	1	0	0	0	1	0
SGB_113	0	0	0	0	0	1	0	0	1	0	0	0	1	0	1	1	0	1	0	0	1	0	0	0	0	1	1	1	1	1	0	0	1	1	0	0	0	1	0
SGB_479	0	1	1	0	0	1	1	0	1	0	0	0	1	0	1	1	0	1	0	0	1	0	0	1	1	1	1	1	1	1	0	0	0	1	0	0	0	0	0
SGB_261	1	0	0	0	0	1	1	0	1	1	1	0	1	1	1	1	0	1	1	0	1	0	1	1	1	1	1	1	1	1	1	0	1	1	0	0	0	1	0
SGB_790	1	0	0	0	0	1	1	0	1	1	1	1	1	1	1	1	0	1	1	0	1	0	1	1	1	1	1	1	1	1	0	0	1	1	0	0	0	1	0
SGB_781	0	0	0	0	0	1	1	0	1	0	0	0	1	0	1	1	0	1	0	0	1	0	0	1	1	0	1	1	1	1	1	0	0	0	0	0	0	0	0
SGB_199	0	0	0	0	0	1	1	0	1	0	0	0	1	0	1	1	0	1	0	0	1	0	0	1	1	0	1	1	1	1	0	0	1	1	0	0	0	1	0
SGB_3500	1	0	0	0	0	1	1	0	0	0	0	0	1	0	1	1	0	1	0	0	1	0	0	1	1	1	1	1	1	1	0	0	1	0	0	0	0	1	1
SGB_120	0	1	1	0	0	1	1	0	1	0	0	1	1	0	1	1	0	1	0	0	1	0	0	1	1	1	1	1	1	1	0	0	1	1	0	0	0	1	0
SGB_141	0	0	0	0	0	1	1	0	1	0	0	1	1	0	1	1	0	1	0	0	1	0	0	1	1	1	1	1	1	1	0	0	0	1	0	0	0	1	0
SGB_65	1	0	0	0	0	1	1	0	1	0	0	0	1	0	1	1	0	1	0	0	1	0	0	1	1	1	1	1	1	1	1	0	1	1	0	0	0	1	0
SGB_67	0	0	0	0	0	1	1	0	1	0	0	0	1	0	1	1	0	1	0	0	1	0	0	1	1	1	1	1	1	1	0	0	0	1	0	0	0	1	0
SGB_152	1	0	0	0	0	1	1	0	1	1	1	1	1	1	1	1	0	1	1	0	1	0	1	1	1	1	1	1	1	1	1	0	1	1	0	0	0	1	0
SGB_71	0	0	0	0	0	1	1	0	1	0	0	0	1	0	1	1	0	1	0	0	1	0	0	1	1	1	1	1	1	1	0	0	1	1	0	0	0	1	0
SGB_3242	1	0	0	0	0	1	1	0	0	0	0	0	1	0	1	1	0	1	0	0	1	0	0	0	0	1	1	1	1	1	0	0	1	0	0	0	0	1	1
SGB_3218	1	0	0	0	0	1	1	0	0	0	0	0	1	0	1	1	0	1	0	0	1	0	0	1	1	1	1	1	1	1	0	0	1	1	0	0	0	1	0
SGB_342	0	0	0	0	0	1	0	0	1	0	0	0	1	0	1	1	0	1	0	0	1	0	0	1	1	1	1	1	1	1	0	0	1	1	0	0	0	1	0
SGB_460	0	0	0	0	0	1	1	0	1	0	0	0	1	0	1	1	0	1	0	0	1	0	0	1	1	1	1	1	1	1	0	0	0	1	0	0	0	1	0
SGB_138	0	0	0	0	1	1	1	0	1	0	1	1	1	1	1	1	0	1	1	0	1	0	1	1	1	1	1	1	1	1	0	0	1	1	0	0	0	0	0
SGB_3334	1	0	0	0	1	1	1	0	1	0	0	0	1	0	1	1	0	1	0	0	1	0	0	1	1	1	1	1	1	1	0	0	0	0	0	0	0	1	0
SGB_436	0	0	0	0	0	1	1	0	1	0	0	0	1	0	1	1	0	1	0	0	1	0	0	1	1	1	1	1	1	1	0	0	0	1	0	0	0	0	0
SGB_8	1	0	0	0	0	1	1	0	1	1	1	1	1	1	1	1	0	1	1	0	1	0	1	1	1	1	1	1	1	1	1	0	1	1	0	0	0	1	0
SGB_3308	0	0	0	0	1	1	1	0	1	0	1	1	1	1	1	0	0	1	1	0	1	0	1	0	0	0	0	1	0	1	0	0	1	1	0	0	0	1	0
SGB_77	0	0	0	0	0	1	1	0	0	0	1	0	1	1	1	1	0	1	1	0	1	0	1	1	1	1	1	1	1	1	0	0	1	1	0	0	0	1	0
SGB_656	0	0	0	0	0	0	0	0	0	0	0	0	0	0	0	0	0	1	0	0	1	0	0	1	1	0	0	1	0	1	0	0	0	0	0	0	0	0	0
SGB_3558	1	0	0	0	0	1	1	0	1	1	1	1	1	1	1	1	0	1	1	0	1	0	1	1	1	1	1	1	1	1	1	0	1	1	0	0	0	1	0
SGB_36	1	0	0	0	0	1	1	0	1	1	1	1	1	1	1	1	0	1	1	0	1	0	1	1	1	1	1	1	1	1	1	0	1	1	0	0	0	1	0
SGB_3088	0	0	0	0	0	1	1	0	1	0	0	0	1	0	1	1	0	1	0	0	1	0	0	1	1	0	1	1	1	1	0	0	1	1	0	0	0	0	0
SGB_403	0	0	0	0	0	1	0	0	1	0	0	0	1	0	1	1	0	1	0	0	1	0	0	1	1	1	1	1	1	1	0	0	1	1	0	0	0	0	0
SGB_379	0	0	0	0	0	1	0	0	1	0	0	0	1	0	1	1	0	1	0	0	1	0	0	1	1	1	1	1	1	1	0	0	1	1	0	0	0	0	0
SGB_485	0	0	0	0	0	1	1	0	1	0	0	0	0	0	0	0	0	1	0	0	1	0	0	1	1	1	0	1	0	1	0	0	0	0	0	0	0	0	0
SGB_708	0	0	0	0	0	1	0	0	0	0	0	1	1	0	1	1	0	1	0	0	1	0	0	1	1	1	1	1	1	1	0	0	1	1	0	0	0	0	0
SGB_162	1	0	0	0	0	1	1	0	1	0	1	1	1	1	1	1	0	1	1	0	1	0	1	1	1	1	1	1	1	1	1	0	1	1	0	0	0	1	0
SGB_545	1	0	0	0	0	1	1	0	1	1	0	0	1	0	1	1	0	1	0	0	1	0	0	1	1	1	1	1	1	1	0	0	0	1	0	0	0	0	0
SGB_3005	0	1	1	0	0	1	1	0	0	0	1	1	1	1	1	1	0	1	1	0	1	0	1	1	1	1	1	1	1	1	0	0	1	1	0	0	0	1	0
SGB_218	0	0	0	0	0	1	1	0	1	0	0	0	1	0	1	0	0	0	0	0	0	0	0	1	1	1	0	1	0	0	0	0	0	1	0	0	0	1	0
SGB_404	0	0	0	0	1	1	1	0	1	0	1	0	1	1	1	1	0	1	1	0	1	0	1	1	1	1	1	1	1	1	1	0	1	1	0	0	0	1	0
SGB_590	1	0	0	0	1	1	1	0	1	1	1	0	1	1	1	1	0	1	1	0	1	0	1	1	1	1	1	1	1	1	1	0	1	1	1	0	0	1	1
SGB_3051	0	0	0	0	0	1	1	0	0	0	0	1	1	0	1	0	0	1	0	0	1	0	0	0	0	1	0	1	0	1	1	0	1	0	0	0	0	1	0
SGB_209	0	0	0	0	0	1	1	0	0	0	0	1	1	0	1	0	0	1	0	0	1	0	0	0	0	1	0	1	0	1	1	0	1	1	0	0	0	1	0
SGB_3288	0	0	0	0	0	1	1	0	0	0	0	1	1	0	1	1	0	1	0	0	1	0	0	1	1	1	1	1	1	1	1	0	1	1	0	0	0	1	0
SGB_889	0	0	0	0	0	1	1	0	0	0	0	1	1	0	1	0	0	1	0	0	1	0	0	0	0	1	0	1	0	1	1	0	1	1	0	0	0	1	0
SGB_92	0	0	0	0	0	1	1	0	1	1	0	0	1	0	1	1	0	1	0	0	1	0	0	1	1	1	1	1	1	1	0	0	0	1	0	0	0	0	0
SGB_3445	0	0	0	0	1	1	1	0	1	1	1	1	1	1	1	1	0	1	1	0	1	0	1	1	1	1	1	1	1	1	1	0	1	1	0	0	0	1	1
SGB_440	1	0	0	0	1	1	1	0	1	1	1	0	1	1	1	1	0	1	1	0	1	0	1	1	1	1	1	1	1	1	1	0	1	1	0	0	0	1	1
SGB_3058	0	0	0	0	1	1	1	0	1	0	1	1	1	1	1	1	0	1	1	0	1	0	1	1	1	0	1	1	1	1	0	0	0	1	0	0	0	1	0
SGB_732	1	0	0	0	1	1	1	0	1	0	0	0	1	0	1	1	0	1	0	0	1	0	0	1	1	1	1	1	1	1	0	0	1	1	1	0	0	1	0
SGB_444	0	0	0	0	0	1	1	0	1	0	0	0	1	0	1	1	0	1	0	0	1	0	0	1	1	1	1	1	1	1	0	0	1	1	0	0	0	0	0
SGB_107	1	0	0	0	0	1	1	0	1	1	1	1	1	1	1	1	0	1	1	0	1	0	1	1	1	1	1	1	1	1	1	0	1	1	0	0	0	1	0
SGB_266	0	1	1	0	0	1	1	0	0	0	1	0	1	1	1	1	0	1	1	0	1	0	1	1	1	1	1	1	1	1	0	0	1	1	0	0	0	1	0
SGB_3337	0	0	0	0	1	1	0	0	1	0	0	0	1	0	1	1	0	1	0	0	1	0	0	0	0	1	1	1	1	1	0	0	1	1	0	0	0	1	0
SGB_280	0	0	0	0	1	1	1	0	1	0	1	0	1	1	1	1	0	1	1	0	1	0	1	0	0	0	1	1	1	1	0	0	1	1	0	0	0	1	0
SGB_14	1	1	1	0	1	1	1	0	1	1	1	0	1	1	1	1	0	1	1	0	1	0	1	1	1	1	1	1	1	1	1	0	1	1	0	0	0	1	1
SGB_203	1	1	1	0	0	1	1	0	1	1	0	0	1	0	1	1	0	1	0	0	1	0	0	1	1	1	1	1	1	1	0	0	0	1	0	0	0	1	0
SGB_3367	0	0	0	0	0	1	1	0	1	0	0	0	1	0	1	1	0	1	0	0	1	0	0	1	1	1	1	1	1	1	0	0	1	1	1	0	0	0	0
SGB_100	1	0	0	0	0	1	1	0	1	0	1	0	1	1	1	1	0	1	1	0	1	0	1	0	0	1	1	1	1	1	1	0	0	1	0	0	0	1	0
SGB_2973	1	0	0	0	0	1	1	0	0	0	0	0	1	0	1	1	0	1	0	0	1	0	0	0	0	0	1	1	1	1	0	0	1	0	0	0	0	1	1
SGB_362	0	0	0	0	1	1	1	0	1	0	0	0	1	0	1	0	0	1	0	0	1	0	0	1	1	1	0	1	0	1	0	0	1	1	0	0	0	1	1
SGB_260	0	0	0	0	0	1	1	0	1	0	0	0	1	0	1	1	0	1	0	0	1	0	0	1	1	1	1	1	1	1	0	0	0	1	0	0	0	1	0
SGB_3195	0	0	0	0	0	1	0	0	1	0	0	0	1	0	1	1	0	1	0	0	1	0	0	1	1	1	1	1	1	1	0	0	0	1	0	0	0	1	0
SGB_407	0	0	0	0	0	1	1	0	1	0	1	0	0	1	0	0	0	1	1	0	1	0	1	1	1	1	0	1	0	1	0	0	0	1	0	0	0	1	1
SGB_721	0	0	0	0	1	1	1	0	1	0	0	1	1	0	1	1	0	1	0	0	1	0	0	0	0	1	1	1	1	1	0	0	0	1	0	0	0	1	1
SGB_3108	1	1	1	0	0	1	0	0	1	0	0	1	1	0	1	1	0	1	0	0	1	0	0	1	1	1	1	1	1	1	0	0	1	1	0	0	0	1	0
SGB_86	1	0	0	0	1	1	1	0	1	1	0	0	1	0	1	1	0	1	0	0	1	0	0	1	1	1	1	1	1	1	1	0	1	1	0	0	0	1	0
SGB_3523	0	0	0	0	0	1	1	0	1	0	0	0	1	0	1	1	0	1	0	0	1	0	0	0	0	0	1	1	1	1	0	0	1	1	0	0	0	1	0
SGB_651	1	0	0	0	1	1	1	0	1	0	0	0	1	0	1	1	0	1	0	0	1	0	0	1	1	0	1	1	1	1	0	0	0	1	0	0	0	1	0
SGB_163	0	0	0	0	0	1	1	0	0	0	0	0	1	0	1	1	0	1	0	0	1	0	0	1	1	0	1	1	1	1	0	0	0	1	0	0	0	0	0
SGB_3287	1	0	0	0	1	1	1	0	1	1	1	0	1	1	1	1	0	1	1	0	1	0	1	1	1	1	1	1	1	1	0	0	1	1	1	0	0	1	1
SGB_711	1	0	0	0	1	1	1	0	1	0	0	0	1	0	1	1	0	1	0	0	1	0	0	0	0	1	1	1	1	1	0	0	1	0	0	0	0	1	0
SGB_343	0	0	0	0	0	1	1	0	1	0	1	0	1	1	1	1	0	1	1	0	1	0	1	1	1	0	1	1	1	1	0	0	1	1	0	0	0	1	0
SGB_506	0	0	0	0	0	1	1	0	0	0	0	0	1	0	1	1	0	1	0	0	1	0	0	1	1	0	1	1	1	1	0	0	0	1	0	0	0	0	0
SGB_256	0	0	0	0	0	1	1	0	0	0	0	0	1	0	1	1	0	1	0	0	1	0	0	1	1	0	1	1	1	1	0	0	0	1	0	0	0	0	0
SGB_772	0	0	0	0	0	1	1	0	1	0	0	0	1	0	1	1	0	1	0	0	1	0	0	0	0	1	1	1	1	1	0	0	1	1	0	0	0	1	0
SGB_50	0	1	1	0	0	1	1	0	0	0	0	0	1	0	1	1	0	1	0	0	1	0	0	0	0	0	1	1	1	1	0	0	1	1	0	0	0	1	0
SGB_3586	1	0	0	0	1	1	1	0	1	1	1	0	1	1	1	1	0	1	1	0	1	0	1	1	1	1	1	1	1	1	1	0	1	1	0	0	0	1	1
SGB_88	1	0	0	0	1	1	1	0	1	0	1	0	1	1	1	1	0	1	1	0	1	0	1	1	1	1	1	1	1	1	1	0	1	1	0	0	0	1	0
SGB_371	1	0	0	0	1	1	1	0	1	1	1	0	1	1	1	1	0	1	1	0	1	0	1	1	1	1	1	1	1	1	1	0	1	1	1	0	0	1	1
SGB_57	0	1	1	0	0	1	1	0	0	0	0	0	1	0	1	1	0	1	0	0	1	0	0	1	1	1	1	1	1	1	0	0	0	1	0	0	0	1	0
SGB_355	1	0	0	0	0	1	1	0	1	0	0	1	1	0	1	1	0	1	0	0	1	0	0	0	0	1	1	1	1	1	1	0	1	1	1	0	0	1	0
SGB_354	0	0	0	0	0	1	0	0	1	0	0	0	1	0	1	1	0	1	0	0	1	0	0	1	1	1	1	1	1	1	0	0	1	1	0	0	0	0	0
SGB_331	0	1	1	0	0	1	1	0	1	0	0	0	1	0	1	1	0	1	0	0	1	0	0	0	0	1	1	1	1	1	0	0	1	1	0	0	0	1	0
SGB_3556	1	0	0	0	0	1	1	0	1	0	0	0	1	0	1	1	0	1	0	0	1	0	0	0	0	1	1	1	1	1	0	0	0	1	0	0	0	1	0
SGB_468	0	0	0	0	0	1	1	0	0	0	0	0	1	0	1	1	0	1	0	0	1	0	0	1	1	0	1	1	1	1	0	0	1	1	0	0	0	0	0
SGB_453	0	0	0	0	1	1	1	0	1	0	1	0	1	1	1	1	0	1	1	0	1	0	1	1	1	1	1	1	1	1	1	0	1	1	0	0	0	1	0
SGB_3479	0	0	0	0	0	1	0	0	1	0	0	0	1	0	1	1	0	1	0	0	1	0	0	1	1	1	1	1	1	1	0	0	0	1	0	0	0	0	0
SGB_430	0	0	0	0	0	1	1	0	1	0	0	0	1	0	1	1	0	1	0	0	1	0	0	1	1	1	1	1	1	1	0	0	1	1	0	0	0	0	0
SGB_406	0	0	0	0	0	1	0	0	1	0	0	0	1	0	1	1	0	1	0	0	1	0	0	1	1	1	1	1	1	1	0	0	1	1	0	0	0	1	0
SGB_480	0	0	0	0	0	1	0	0	1	0	0	0	1	0	1	1	0	1	0	0	1	0	0	1	1	1	1	1	1	1	0	0	0	1	0	0	0	1	0
SGB_515	0	0	0	0	0	1	0	0	1	0	0	0	1	0	1	1	0	1	0	0	1	0	0	1	1	1	1	1	1	1	0	0	0	1	0	0	0	0	0
SGB_3377	0	0	0	0	0	1	0	0	1	0	0	0	1	0	1	1	0	1	0	0	1	0	0	1	1	1	1	1	1	1	0	0	0	1	0	0	0	1	0
SGB_174	0	0	0	0	0	1	0	0	1	0	0	0	1	0	1	1	0	1	0	0	1	0	0	1	1	1	1	1	1	1	0	0	1	1	0	0	0	0	0
SGB_393	1	0	0	0	0	1	1	0	1	0	0	0	1	0	1	1	0	1	0	0	1	0	0	1	1	1	1	1	1	1	0	0	0	1	0	0	0	0	0
SGB_97	1	0	0	0	0	1	1	0	1	1	1	0	1	1	1	1	0	1	1	0	1	0	1	1	1	1	1	1	1	1	1	0	1	1	0	0	0	1	1
SGB_2968	0	0	0	0	0	1	1	0	1	0	0	0	1	0	1	1	0	1	0	0	1	0	0	1	1	1	1	1	1	1	0	0	1	1	0	0	0	1	0
SGB_499	0	0	0	0	0	1	1	0	1	0	0	0	1	0	1	1	0	0	0	0	0	0	0	1	1	1	1	1	1	0	1	0	1	1	0	0	0	1	0
SGB_359	1	0	0	0	0	1	0	0	1	0	0	1	1	0	1	1	0	1	0	0	1	0	0	1	1	1	1	1	1	1	0	0	1	0	0	0	0	1	0
SGB_235	1	0	0	0	0	1	1	0	1	1	1	0	1	1	1	1	0	1	1	0	1	0	1	1	1	1	1	1	1	1	1	0	1	1	0	0	0	1	0
SGB_797	1	0	0	0	0	1	1	0	0	0	0	0	1	0	1	1	0	1	0	0	1	0	0	1	1	1	1	1	1	1	1	0	1	1	0	0	0	0	0
SGB_37	1	0	0	0	1	1	1	0	1	1	1	0	1	1	1	1	0	1	1	0	1	0	1	1	1	1	1	1	1	1	1	0	1	1	0	0	0	1	1
SGB_29	0	0	0	0	0	1	1	0	0	0	0	0	1	0	1	1	0	1	0	0	1	0	0	1	1	1	1	1	1	1	0	0	0	1	0	0	0	0	0
SGB_3028	1	0	0	0	1	1	1	0	0	0	1	1	1	1	1	1	1	1	1	1	1	1	1	1	1	1	1	1	1	1	0	0	1	1	1	0	0	1	0
SGB_286	1	1	1	0	0	1	1	0	1	1	0	0	1	0	1	1	0	1	0	0	1	0	0	1	1	1	1	1	1	1	0	0	0	1	0	0	0	1	0
SGB_42	0	0	0	0	0	1	1	0	1	1	0	0	1	0	1	1	0	1	0	0	1	0	0	1	1	1	1	1	1	1	0	0	0	1	0	0	0	0	0
SGB_222	1	0	0	0	0	1	1	0	1	1	0	0	1	0	1	1	0	1	0	0	1	0	0	1	1	1	1	1	1	1	0	0	0	1	0	0	0	1	0
SGB_3474	1	0	0	0	1	1	1	0	0	0	1	1	1	1	1	1	1	1	1	1	1	1	1	1	1	1	1	1	1	1	0	0	1	1	0	0	0	1	1
SGB_13	0	0	0	0	1	1	1	0	1	1	1	0	1	1	1	1	0	1	1	0	1	0	1	1	1	1	1	1	1	1	0	0	1	1	0	0	0	1	0
SGB_215	1	0	0	0	1	1	1	0	0	1	0	0	1	0	1	1	0	1	0	0	1	0	0	1	1	1	1	1	1	1	0	0	1	1	0	0	0	1	0
SGB_3130	0	0	0	0	0	1	0	0	1	0	0	0	1	0	1	1	0	1	0	0	1	0	0	1	1	1	1	1	1	1	0	0	0	0	0	0	0	0	0
SGB_574	1	0	0	0	0	1	1	0	1	1	1	0	1	1	1	1	0	1	1	0	1	0	1	1	1	1	1	1	1	1	1	0	0	1	0	0	0	1	0
SGB_395	1	0	0	0	1	1	1	0	1	0	0	0	1	0	1	1	0	1	0	0	1	0	0	1	1	0	1	1	1	1	0	0	0	1	0	0	0	1	0
SGB_4	0	1	1	0	1	1	0	0	1	0	0	0	1	0	1	1	0	1	0	0	1	0	0	1	1	1	1	1	1	1	0	0	1	1	0	0	0	0	0
SGB_18	0	0	0	0	1	1	1	0	1	0	0	0	1	0	1	1	0	1	0	0	1	0	0	1	1	1	1	1	1	1	0	0	0	1	0	0	0	1	0
SGB_274	0	0	0	0	0	1	1	0	1	0	0	0	1	0	1	1	0	0	0	0	0	0	0	1	1	1	1	1	1	0	0	0	1	1	0	0	0	1	0
SGB_41	0	1	1	0	1	1	1	0	0	0	0	0	1	0	1	1	0	1	0	0	1	0	0	1	1	1	1	1	1	1	0	0	0	1	0	0	0	1	0
SGB_238	0	0	0	0	0	1	1	0	0	0	0	0	1	0	1	1	0	1	0	0	1	0	0	1	1	1	1	1	1	1	0	0	1	1	0	0	0	0	0
SGB_258	0	0	0	0	0	1	1	0	1	0	0	0	1	0	1	1	0	1	0	0	1	0	0	1	1	1	1	1	1	1	0	0	1	1	1	0	0	1	0
SGB_587	1	0	0	0	1	1	1	0	1	1	0	0	1	0	1	1	0	1	0	0	1	0	0	1	1	1	1	1	1	1	0	0	1	1	0	0	0	1	0
SGB_686	0	0	0	0	0	1	1	0	0	0	0	0	1	0	1	1	0	1	0	0	1	0	0	1	1	0	1	1	1	1	0	0	0	1	0	0	0	0	0
SGB_19	0	0	0	0	1	1	1	0	1	1	0	0	1	0	1	1	1	1	0	1	1	1	0	1	1	1	1	1	1	1	1	0	0	1	0	0	0	0	0
SGB_3240	0	0	0	0	0	1	1	0	0	0	0	0	1	0	1	1	0	1	0	0	1	0	0	1	1	1	1	1	1	1	0	0	1	0	0	0	0	1	0
SGB_873	0	0	0	0	1	1	1	0	0	1	0	0	1	0	1	1	0	1	0	0	1	0	0	1	1	1	1	1	1	1	0	0	0	1	0	0	0	1	0
SGB_98	0	0	0	0	1	1	1	0	1	0	0	0	1	0	1	1	0	1	0	0	1	0	0	1	1	1	1	1	1	1	1	0	1	1	0	0	0	0	0
SGB_58	0	0	0	0	0	1	1	0	1	0	0	0	1	0	1	1	0	1	0	0	1	0	0	1	1	1	1	1	1	1	0	0	1	1	0	0	0	0	0
SGB_543	1	0	0	0	0	1	1	0	1	0	0	0	1	0	1	1	0	1	0	0	1	0	0	1	1	1	1	1	1	1	0	0	0	1	0	0	0	1	0
SGB_127	0	0	0	0	1	1	1	0	1	1	0	0	1	0	1	1	1	1	0	1	1	1	0	1	1	1	1	1	1	1	0	0	0	1	0	0	0	0	0
SGB_3370	1	0	0	0	0	1	1	0	0	0	0	0	1	0	1	1	0	1	0	0	1	0	0	1	1	1	1	1	1	1	0	0	1	1	0	0	0	1	0
SGB_360	0	0	0	0	0	1	1	0	1	0	0	0	1	0	1	1	0	0	0	0	0	0	0	1	1	1	1	1	1	0	0	0	0	0	0	0	0	0	0
SGB_3222	1	0	0	0	1	1	1	0	1	1	1	0	1	1	1	1	0	1	1	0	1	0	1	1	1	1	1	1	1	1	0	0	1	1	1	0	0	1	1
SGB_632	0	0	0	0	0	1	1	0	1	0	0	0	1	0	1	1	0	1	0	0	1	0	0	1	1	0	1	1	1	1	0	0	1	1	0	0	0	0	0
SGB_351	0	0	0	0	0	1	1	0	1	0	1	0	1	1	1	1	0	1	1	0	1	0	1	1	1	1	1	1	1	1	0	0	1	1	0	0	0	1	0
SGB_868	0	0	0	0	1	1	1	0	1	0	0	0	1	0	1	0	0	0	0	0	0	0	0	1	1	1	0	1	0	0	0	0	0	1	0	0	0	1	0
SGB_397	0	0	0	0	0	1	1	0	1	0	0	0	1	0	1	1	0	1	0	0	1	0	0	1	1	1	1	1	1	1	0	0	1	0	0	0	0	1	0
SGB_328	1	0	0	0	1	1	1	0	1	0	0	0	1	0	1	1	0	1	0	0	1	0	0	1	1	0	1	1	1	1	1	0	1	1	0	0	0	1	0
SGB_514	0	0	0	0	0	1	1	0	1	0	0	0	1	0	1	1	0	1	0	0	1	0	0	1	1	1	1	1	1	1	0	0	1	0	0	0	0	1	0
SGB_3564	1	0	0	0	0	1	1	0	0	0	0	0	1	0	1	1	0	1	0	0	1	0	0	1	1	1	1	1	1	1	0	0	1	0	0	0	0	1	1
SGB_56	1	0	0	0	0	1	1	0	0	0	0	1	1	0	1	1	0	1	0	0	1	0	0	0	0	1	1	1	1	1	0	0	1	0	0	0	0	1	1
SGB_394	0	0	0	0	0	1	1	0	1	0	0	0	1	0	1	1	0	1	0	0	1	0	0	1	1	0	1	1	1	1	0	0	0	1	0	0	0	1	0
SGB_82	0	1	1	0	1	1	1	0	1	0	0	0	1	0	1	1	0	1	0	0	1	0	0	1	1	1	1	1	1	1	0	0	0	1	0	0	0	0	0
SGB_59	0	0	0	0	1	1	1	0	1	0	0	0	1	0	1	1	0	1	0	0	1	0	0	1	1	1	1	1	1	1	0	0	0	1	0	0	0	0	0
SGB_335	0	0	0	0	0	1	1	0	1	0	0	0	1	0	1	0	0	1	0	0	1	0	0	1	1	1	0	1	0	1	0	0	0	1	0	0	0	1	0
SGB_3301	0	0	0	0	1	1	1	0	1	0	0	0	1	0	1	0	0	1	0	0	1	0	0	1	1	1	0	1	0	1	0	0	0	1	0	0	0	1	1
SGB_3030	0	0	0	0	0	1	1	0	1	0	0	1	0	0	0	0	0	1	0	0	1	0	0	1	1	1	0	1	0	1	0	0	0	1	0	0	0	1	1
SGB_3487	0	0	0	0	1	1	1	0	1	0	0	1	1	0	1	1	0	1	0	0	1	0	0	0	0	1	1	1	1	1	0	0	0	1	0	0	0	1	1
SGB_3066	0	0	0	0	0	1	1	0	1	0	0	1	1	0	1	1	0	1	0	0	1	0	0	1	1	0	1	1	1	1	0	0	1	1	0	0	0	0	0
SGB_552	0	0	0	0	0	1	1	0	1	0	1	0	1	1	1	1	0	1	1	0	1	0	1	0	0	1	1	1	1	1	0	0	1	1	0	0	0	1	0
SGB_40	1	0	0	0	0	1	1	0	1	0	1	1	1	1	1	1	0	1	1	0	1	0	1	1	1	0	1	1	1	1	0	0	1	1	0	0	0	0	0
SGB_775	0	0	0	0	0	1	1	0	1	0	0	0	1	0	1	1	0	1	0	0	1	0	0	0	0	1	1	1	1	1	0	0	0	1	0	0	0	0	0
SGB_652	1	0	0	0	0	1	0	0	1	0	0	0	1	0	1	1	0	1	0	0	1	0	0	1	1	1	1	1	1	1	0	0	0	1	0	0	0	1	0
SGB_352	0	0	0	0	0	1	1	0	1	0	0	0	1	0	1	1	0	1	0	0	1	0	0	1	1	1	1	1	1	1	0	0	0	1	0	0	0	1	0
SGB_160	1	0	0	0	0	1	1	0	1	0	0	0	1	0	1	1	0	1	0	0	1	0	0	1	1	1	1	1	1	1	0	0	0	1	0	0	0	1	0
SGB_350	0	0	0	0	0	1	0	0	1	0	0	0	1	0	1	1	0	1	0	0	1	0	0	1	1	1	1	1	1	1	0	0	1	0	0	0	0	0	0
SGB_17	0	0	0	0	0	1	0	0	1	0	0	0	1	0	1	1	0	1	0	0	1	0	0	1	1	1	1	1	1	1	0	0	0	1	0	0	0	0	0
SGB_3265	1	0	0	0	0	1	1	0	0	0	0	1	1	0	1	0	0	1	0	0	1	0	0	0	0	1	0	1	0	1	0	0	1	0	0	0	0	1	0
SGB_841	1	0	0	0	0	1	1	0	1	0	1	0	1	1	1	1	0	1	1	0	1	0	1	1	1	1	1	1	1	1	0	0	0	1	0	0	0	1	0
SGB_146	0	0	0	0	0	1	1	0	1	0	0	0	1	0	1	1	0	1	0	0	1	0	0	1	1	1	1	1	1	1	0	0	0	1	0	0	0	0	0
SGB_44	1	0	0	0	0	1	1	0	1	1	1	0	1	1	1	1	0	1	1	0	1	0	1	1	1	1	1	1	1	1	1	0	0	1	0	0	0	1	0
SGB_153	1	0	0	0	0	1	1	0	1	1	1	0	1	1	1	1	0	1	1	0	1	0	1	1	1	1	1	1	1	1	1	0	1	1	0	0	0	1	0
SGB_22	1	0	0	0	0	1	1	0	1	1	1	0	1	1	1	1	0	1	1	0	1	0	1	1	1	1	1	1	1	1	1	0	0	1	0	0	0	1	0
SGB_294	1	0	0	0	0	1	0	0	1	0	0	0	1	0	1	1	0	1	0	0	1	0	0	1	1	1	1	1	1	1	0	0	0	1	0	0	0	0	0
SGB_10	0	0	0	0	1	1	1	0	1	0	1	1	0	1	0	0	0	1	1	0	1	0	1	1	1	1	0	1	0	1	0	0	0	1	0	0	0	1	1
SGB_495	0	0	0	0	0	1	1	0	0	0	0	0	1	0	1	1	0	1	0	0	1	0	0	1	1	1	1	1	1	1	0	0	0	1	0	0	0	0	0
SGB_558	0	0	0	0	0	1	0	0	1	0	0	0	1	0	1	1	0	1	0	0	1	0	0	1	1	1	1	1	1	1	0	0	0	0	0	0	0	0	0
SGB_3258	0	0	0	0	0	1	0	0	1	0	0	0	1	0	1	1	0	1	0	0	1	0	0	1	1	1	1	1	1	1	0	0	0	1	0	0	0	1	0
SGB_180	0	0	0	0	0	1	0	0	1	0	0	0	1	0	1	0	0	1	0	0	1	0	0	1	1	1	1	1	0	1	0	0	1	0	1	0	0	1	0
SGB_3545	0	0	0	0	0	1	1	0	0	0	0	1	1	0	1	0	0	1	0	0	1	0	0	1	1	1	0	1	0	1	1	0	1	1	0	0	0	0	0
SGB_540	0	0	0	0	0	1	1	0	0	0	0	1	1	0	1	1	0	1	0	0	1	0	0	1	1	1	1	1	1	1	1	0	1	1	0	0	0	0	0
SGB_118	1	0	0	0	0	1	1	0	1	0	1	0	1	1	1	1	0	1	1	0	1	0	1	1	1	1	1	1	1	1	1	0	1	1	0	0	0	1	0
SGB_746	0	0	0	0	0	1	1	0	1	0	0	0	1	0	1	1	0	1	0	0	1	0	0	1	1	1	1	1	1	1	0	0	1	0	0	0	0	1	0
SGB_3555	1	0	0	0	0	1	1	0	1	0	1	0	1	1	1	1	0	1	1	0	1	0	1	1	1	1	1	1	1	1	0	0	0	1	0	0	0	1	0
SGB_193	1	0	0	0	0	1	1	0	1	0	1	1	0	1	0	0	0	1	1	0	1	0	1	1	1	0	0	1	0	1	0	0	1	1	0	0	0	0	0
SGB_654	0	0	0	0	0	1	0	0	0	0	0	0	1	0	1	1	0	0	0	0	0	0	0	0	0	0	1	1	1	0	0	0	0	0	0	0	0	0	0
SGB_423	0	0	0	0	0	1	0	0	0	0	0	0	1	0	1	1	0	1	0	0	1	0	0	0	0	0	1	1	1	1	0	0	0	0	0	0	0	0	0
SGB_3303	0	0	0	0	0	1	1	0	0	0	1	0	1	1	1	1	0	1	1	0	1	0	1	1	1	1	1	1	1	1	0	0	1	1	0	0	0	1	0
SGB_128	0	1	1	0	0	1	0	0	1	0	0	0	0	0	0	0	0	1	0	0	1	0	0	0	0	1	0	1	0	1	0	0	0	0	0	0	0	0	1
SGB_3012	0	0	0	0	0	1	0	0	0	0	0	0	1	0	1	1	0	1	0	0	1	0	0	1	1	0	1	1	1	1	0	0	1	0	0	0	0	1	1
SGB_457	1	0	0	0	0	0	1	0	0	0	1	0	1	1	1	1	0	1	1	0	1	0	1	1	1	1	1	1	1	1	0	0	0	1	0	0	0	1	0
SGB_899	0	0	0	0	0	0	0	0	0	0	0	0	0	0	0	0	0	1	0	0	1	0	0	0	0	0	0	0	0	1	0	0	0	0	0	0	0	0	0
SGB_714	0	0	0	0	0	1	1	0	0	0	0	1	1	0	1	0	0	1	0	0	1	0	0	1	1	1	0	1	0	1	1	0	1	1	0	0	0	0	0
SGB_871	0	0	0	0	0	0	0	0	0	0	0	0	0	0	0	0	0	0	0	0	0	0	0	0	0	0	0	0	0	0	0	0	0	0	0	0	0	0	0
SGB_823	0	0	0	0	0	0	0	0	0	0	0	0	1	0	1	1	0	0	0	0	0	0	0	0	0	0	1	1	1	0	0	0	0	0	0	0	0	0	0
SGB_425	0	0	0	0	0	1	1	0	0	0	0	0	1	0	1	1	0	1	0	0	1	0	0	0	0	1	1	1	1	1	0	0	1	1	0	0	0	0	0
SGB_863	0	0	0	0	0	1	0	0	1	0	0	0	1	0	1	1	0	1	0	0	1	0	0	1	1	1	1	1	1	1	0	0	1	1	0	0	0	0	0
SGB_640	0	0	0	0	0	1	1	0	0	0	0	0	1	0	1	1	0	1	0	0	1	0	0	1	1	1	1	1	1	1	0	0	1	1	0	0	0	1	0
SGB_798	0	0	0	0	0	0	0	0	0	0	0	0	1	0	1	0	0	0	0	0	0	0	0	0	0	0	0	0	0	0	0	0	0	0	0	0	0	0	0
SGB_855	0	0	0	0	0	0	0	0	1	0	0	0	1	0	1	1	0	0	0	0	0	0	0	0	0	0	1	1	1	0	0	0	0	0	0	0	0	0	0
SGB_940	0	0	0	0	0	1	0	0	1	0	0	0	1	0	1	1	0	1	0	0	1	0	0	0	0	1	1	1	1	1	0	0	1	1	0	0	0	0	0
SGB_908	0	0	0	0	0	1	1	0	0	0	0	1	1	0	1	1	0	1	0	0	1	0	0	0	0	1	1	1	1	1	1	0	1	1	0	0	0	0	0
SGB_807	0	0	0	0	0	0	0	0	0	0	0	0	1	0	1	1	0	0	0	0	0	0	0	0	0	0	1	1	1	0	0	0	0	0	0	0	0	0	0
SGB_906	0	0	0	0	0	1	1	0	0	0	0	1	1	0	1	0	0	1	0	0	1	0	0	1	1	1	0	1	0	1	1	0	1	1	0	0	0	0	0
SGB_639	0	0	0	0	0	0	0	0	0	0	0	0	1	0	1	1	0	0	0	0	0	0	0	0	0	0	1	1	1	0	0	0	0	0	0	0	0	0	0
SGB_927	0	0	0	0	0	1	0	0	0	1	0	0	0	0	0	0	0	0	0	0	0	0	0	1	1	1	0	1	1	0	0	0	0	0	0	0	0	0	0
SGB_728	0	0	0	0	0	1	1	0	1	0	0	0	1	0	1	1	0	1	0	0	1	0	0	0	0	1	1	1	1	1	0	0	1	1	0	0	0	1	0
SGB_3540	0	0	0	0	0	1	0	0	1	0	0	0	1	0	1	1	0	1	0	0	1	0	0	0	0	1	1	1	1	1	0	0	0	1	0	0	0	0	0
SGB_921	0	0	0	0	0	0	0	0	1	0	0	0	1	0	1	1	0	0	0	0	0	0	0	0	0	0	1	1	1	0	0	0	0	0	0	0	0	0	0
SGB_786	1	0	0	0	0	1	1	0	0	0	0	1	1	0	1	0	0	1	0	0	1	0	0	1	1	1	0	1	0	1	1	0	1	0	0	0	0	0	0
SGB_192	0	0	0	0	0	1	1	0	0	0	0	1	1	0	1	0	0	1	0	0	1	0	0	0	0	1	0	1	0	1	1	0	1	1	0	0	0	0	0
SGB_569	1	0	0	0	0	1	1	0	0	0	0	0	1	0	1	1	0	1	0	0	1	0	0	1	1	1	1	1	1	1	1	0	1	1	0	0	0	0	0
SGB_306	1	1	1	0	0	1	1	0	1	0	0	0	1	0	1	1	0	1	0	0	1	0	0	1	1	1	1	1	1	1	1	0	1	1	0	0	0	1	1
SGB_838	1	0	0	0	0	1	1	0	0	0	0	1	1	0	1	1	0	1	0	0	1	0	0	0	0	1	1	1	1	1	0	0	1	0	0	0	0	1	0
SGB_437	0	0	0	0	0	0	0	0	1	0	0	0	1	0	1	1	0	1	0	0	1	0	0	0	0	0	1	1	1	1	0	0	0	0	0	0	0	0	0
SGB_398	0	0	0	0	0	0	0	0	0	0	0	1	0	0	0	0	0	0	0	0	0	0	0	0	0	0	0	1	0	0	0	0	0	0	0	0	0	0	0
SGB_465	0	0	0	0	0	0	0	0	0	0	0	0	0	0	0	0	0	0	0	0	0	0	0	1	1	0	0	0	0	0	0	0	0	0	0	0	0	0	0
SGB_554	0	0	0	0	0	1	1	0	1	0	0	1	1	0	1	1	0	1	0	0	1	0	0	0	0	0	1	1	1	1	0	0	1	1	0	0	0	0	0
SGB_706	0	0	0	0	0	1	1	0	1	0	0	0	1	0	1	1	1	1	0	1	1	1	0	0	0	1	1	1	1	1	1	0	1	0	0	0	0	1	1
SGB_642	0	0	0	0	0	0	0	0	0	0	0	0	1	0	1	1	0	1	0	0	1	0	0	0	0	0	1	1	1	1	0	0	0	0	0	0	0	0	0
SGB_820	0	0	0	0	0	1	0	0	1	0	0	0	1	0	1	1	0	0	0	0	0	0	0	1	1	1	1	1	1	0	0	0	1	1	0	0	0	0	1
SGB_372	1	0	0	0	0	1	1	0	0	0	0	0	1	0	1	1	0	1	0	0	1	0	0	0	0	1	1	1	1	1	0	0	0	1	0	0	0	0	0
SGB_935	0	0	0	0	0	0	0	0	0	0	0	0	0	0	0	0	0	0	0	0	0	0	0	0	0	0	0	0	0	0	0	0	0	0	0	0	0	0	0
SGB_909	0	0	0	0	0	1	0	0	0	0	0	0	1	0	1	1	0	0	0	0	0	0	0	0	0	0	1	1	1	0	0	0	0	0	0	0	0	0	0
SGB_334	0	0	0	0	0	1	1	0	0	0	0	1	1	0	1	1	0	1	0	0	1	0	0	0	0	1	1	1	1	1	1	0	1	1	0	0	0	0	0
SGB_952	0	0	0	0	0	0	0	0	0	0	0	0	0	0	0	0	0	0	0	0	0	0	0	0	0	0	0	0	0	0	0	0	0	0	0	0	0	0	0
SGB_248	0	0	0	0	0	0	1	0	0	0	0	0	1	0	1	1	0	1	0	0	1	0	0	0	0	1	1	1	1	1	0	0	1	0	0	0	0	0	0
SGB_641	0	0	0	0	0	1	0	0	1	0	0	0	1	0	1	1	0	1	0	0	1	0	0	1	1	1	1	1	1	1	0	0	0	1	0	0	0	0	0
SGB_869	0	0	0	0	0	1	1	0	0	0	0	0	1	0	1	1	0	1	0	0	1	0	0	0	0	1	1	1	1	1	0	0	1	0	0	0	0	1	0
SGB_239	0	0	0	0	1	1	1	0	0	0	0	0	1	0	1	1	0	1	0	0	1	0	0	1	1	0	1	1	1	1	0	0	1	1	0	0	0	1	0
SGB_756	0	0	0	0	0	1	0	0	1	0	0	0	1	0	1	1	0	1	0	0	1	0	0	1	1	0	1	1	1	1	0	0	1	0	0	0	0	0	0
SGB_3311	1	0	0	0	0	1	0	0	0	0	0	0	1	0	1	1	0	1	0	0	1	0	0	1	1	0	1	1	1	1	0	0	1	0	0	0	0	1	1
SGB_377	0	0	0	0	0	0	0	0	0	0	0	0	0	0	0	0	0	0	0	0	0	0	0	0	0	0	0	0	0	0	0	0	0	0	0	0	0	1	0
SGB_939	0	0	0	0	0	0	0	0	0	0	0	0	0	0	0	0	0	1	0	0	1	0	0	0	0	0	0	0	0	1	0	0	0	0	0	0	0	0	0
SGB_926	0	0	0	0	0	1	0	0	0	0	0	0	1	0	1	1	0	1	0	0	1	0	0	0	0	0	1	1	1	1	0	0	1	1	0	0	0	0	0
SGB_550	1	0	0	0	1	1	1	0	1	0	0	1	1	0	1	1	0	1	0	0	1	0	0	1	1	1	1	1	1	1	1	0	1	1	0	0	0	1	0
SGB_3267	0	0	0	0	0	1	1	0	0	0	0	0	1	0	1	1	0	1	0	0	1	0	0	1	1	1	1	1	1	1	0	0	1	1	0	0	0	1	0
SGB_3589	0	0	0	0	0	1	1	0	1	0	0	0	1	0	1	0	0	1	0	0	1	0	0	0	0	1	1	1	0	1	1	0	1	1	1	0	0	1	0
SGB_678	0	0	0	0	0	0	0	0	0	0	0	0	1	0	1	1	0	0	0	0	0	0	0	0	0	0	1	1	1	0	0	0	0	0	0	0	0	0	0
SGB_937	0	0	0	0	0	1	1	0	0	0	0	0	1	0	1	1	0	1	0	0	1	0	0	1	1	1	1	1	1	1	0	0	1	1	0	0	0	0	0
SGB_597	0	0	0	0	0	1	0	0	0	0	0	0	1	0	1	1	0	1	0	0	1	0	0	1	1	1	1	1	1	1	0	0	1	1	0	0	0	0	0
SGB_824	0	0	0	0	0	1	1	0	1	0	0	1	1	0	1	1	0	1	0	0	1	0	0	1	1	1	1	1	1	1	0	0	1	1	0	0	0	0	0
SGB_905	0	0	0	0	0	1	1	0	0	0	0	0	1	0	1	1	0	1	0	0	1	0	0	1	1	1	1	1	1	1	0	0	1	1	0	0	0	1	0
SGB_898	0	0	0	0	0	1	1	0	1	0	0	1	1	0	1	0	0	1	0	0	1	0	0	0	0	0	0	1	0	1	0	0	1	1	0	0	0	0	0
SGB_474	0	0	0	0	0	1	1	0	0	0	0	1	1	0	1	1	0	1	0	0	1	0	0	0	0	1	1	1	1	1	0	0	1	1	0	0	0	1	0
SGB_924	0	0	0	0	0	1	0	0	1	0	0	0	1	0	1	1	0	1	0	0	1	0	0	1	1	0	1	1	1	1	0	0	1	1	0	0	0	0	0
SGB_916	1	0	0	0	0	1	1	0	1	0	0	0	1	0	1	1	0	1	0	0	1	0	0	1	1	1	1	1	1	1	1	0	1	0	0	0	0	0	0
SGB_228	0	0	0	0	0	1	1	0	1	0	0	0	1	0	1	1	0	1	0	0	1	0	0	1	1	1	1	1	1	1	0	0	0	1	0	0	0	0	0
SGB_599	0	0	0	0	0	1	1	0	0	0	0	1	1	0	1	0	0	1	0	0	1	0	0	0	0	1	0	1	0	1	1	0	1	1	0	0	0	0	0
SGB_560	0	0	0	0	0	0	1	0	0	0	0	0	1	0	1	1	0	1	0	0	1	0	0	0	0	1	1	1	1	1	0	0	1	1	0	0	0	1	0
SGB_572	0	0	0	0	0	0	0	0	0	0	0	0	1	0	1	1	0	0	0	0	0	0	0	0	0	0	1	1	1	0	0	0	0	0	0	0	0	0	0
SGB_850	0	0	0	0	0	0	0	0	0	1	0	0	0	0	0	0	0	0	0	0	0	0	0	0	0	1	0	0	1	0	0	0	0	0	0	0	0	0	0
SGB_840	0	0	0	0	0	1	0	0	1	0	0	1	1	0	1	1	0	1	0	0	1	0	0	0	0	1	1	1	1	1	0	0	1	1	0	0	0	0	0
SGB_788	0	0	0	0	0	1	0	0	1	0	0	0	1	0	1	1	0	0	0	0	0	0	0	1	1	1	1	1	1	0	0	0	0	1	0	0	0	1	0
SGB_923	0	0	0	0	0	1	0	0	1	0	0	1	1	0	1	1	0	1	0	0	1	0	0	1	1	1	1	1	1	1	0	0	0	0	0	0	0	0	0
SGB_881	1	0	0	0	0	1	0	0	1	0	0	0	1	0	1	1	1	1	0	1	1	1	0	0	0	1	1	1	1	1	1	0	1	0	0	0	0	1	1
SGB_874	0	0	0	0	0	1	0	0	0	0	0	0	1	0	1	1	1	1	0	1	1	1	0	0	0	1	1	1	1	1	1	0	1	0	0	0	0	0	0
SGB_813	0	0	0	0	0	0	0	0	0	0	0	0	1	0	1	0	0	1	0	0	1	0	0	0	0	0	0	0	0	1	0	0	1	0	0	0	0	0	0
SGB_929	0	0	0	0	0	0	0	0	0	0	0	0	1	0	1	1	0	0	0	0	0	0	0	0	0	0	1	1	1	0	0	0	0	0	0	0	0	0	0
SGB_663	0	0	0	0	0	1	1	0	0	0	0	1	1	0	1	0	0	1	0	0	1	0	0	1	1	1	0	1	0	1	1	0	1	1	0	0	0	0	0
SGB_172	0	0	0	0	0	1	1	0	1	0	0	0	1	0	1	1	0	1	0	0	1	0	0	1	1	1	1	1	1	1	0	0	1	1	0	0	0	1	0
SGB_208	0	0	0	0	0	0	0	0	0	0	0	0	1	0	1	1	0	1	0	0	1	0	0	0	0	0	1	1	1	1	0	0	0	0	0	0	0	0	0
SGB_885	0	0	0	0	0	0	0	0	0	0	0	0	1	0	1	1	0	1	0	0	1	0	0	1	1	0	1	1	1	1	0	0	1	0	0	0	0	0	0
SGB_252	0	0	0	0	0	1	1	0	0	0	0	1	1	0	1	0	0	1	0	0	1	0	0	1	1	1	0	1	0	1	1	0	1	1	0	0	0	0	0
SGB_821	0	0	0	0	0	1	1	0	1	0	0	1	1	0	1	1	0	1	0	0	1	0	0	0	0	0	1	1	1	1	0	0	1	1	0	0	0	0	0
SGB_716	1	0	0	0	0	1	1	0	0	0	0	0	1	0	1	1	0	1	0	0	1	0	0	1	1	1	1	1	1	1	1	0	1	1	0	0	0	0	0
SGB_893	0	0	0	0	0	0	0	0	0	0	0	0	1	0	1	1	0	1	0	0	1	0	0	0	0	0	1	1	1	1	0	0	0	0	0	0	0	0	0
SGB_3455	0	0	0	0	0	0	0	0	0	0	0	0	0	0	0	0	0	0	0	0	0	0	0	1	1	1	0	1	0	0	0	0	0	0	0	0	0	0	0
SGB_861	0	0	0	0	0	1	0	0	1	0	0	0	1	0	1	1	0	1	0	0	1	0	0	1	1	1	1	1	1	1	0	0	0	1	0	0	0	0	0
SGB_862	0	0	0	0	0	0	1	0	0	0	0	1	0	0	0	0	0	0	0	0	0	0	0	1	1	1	0	1	0	0	1	0	1	0	0	0	0	0	0
SGB_420	0	0	0	0	0	0	0	0	0	0	0	0	0	0	0	0	0	0	0	0	0	0	0	0	0	0	0	0	0	0	0	0	0	0	0	0	0	0	0
SGB_429	0	0	0	0	0	0	0	0	0	0	0	0	0	0	0	0	0	1	0	0	1	0	0	0	0	0	0	0	0	1	0	0	0	0	0	0	0	0	0
SGB_904	0	0	0	0	0	0	0	0	0	0	0	0	1	0	1	1	0	0	0	0	0	0	0	0	0	0	1	1	1	0	0	0	0	0	0	0	0	0	0
SGB_548	0	0	0	0	0	1	1	0	0	0	0	0	1	0	1	1	0	1	0	0	1	0	0	1	1	1	1	1	1	1	0	0	1	1	0	0	0	1	0
SGB_3497	0	0	0	0	0	1	0	0	0	0	0	0	1	0	1	1	0	1	0	0	1	0	0	1	1	0	1	1	1	1	0	0	1	0	0	0	0	1	0
SGB_3366	0	0	0	0	0	1	1	0	1	0	0	1	1	0	1	1	0	1	0	0	1	0	0	1	1	0	1	1	1	1	0	0	0	1	0	0	0	0	0
SGB_3352	0	0	0	0	1	1	1	0	1	0	0	0	1	0	1	0	0	1	0	0	1	0	0	0	0	1	1	1	0	1	0	0	1	0	0	0	0	1	1
SGB_902	0	0	0	0	0	1	0	0	1	0	0	0	1	0	1	0	0	1	0	0	1	0	0	1	1	1	1	0	0	1	0	0	1	0	0	0	0	0	0
SGB_477	0	0	0	0	0	0	0	0	0	0	0	0	1	0	1	1	0	0	0	0	0	0	0	0	0	0	1	1	1	0	0	0	0	0	0	0	0	0	0
SGB_580	0	0	0	0	0	1	1	0	0	0	0	0	1	0	1	1	0	1	0	0	1	0	0	1	1	1	1	1	1	1	0	0	1	1	0	0	0	1	0
SGB_791	1	0	0	0	0	1	0	0	0	0	0	0	1	0	1	1	0	1	0	0	1	0	0	1	1	0	1	1	1	1	0	0	1	0	0	0	0	1	1
SGB_321	0	0	0	0	0	0	1	0	0	0	0	0	1	0	1	1	0	1	0	0	1	0	0	0	0	1	1	1	1	1	0	0	1	0	0	0	0	0	0
SGB_913	0	0	0	0	0	0	0	0	0	0	0	0	0	0	0	0	0	0	0	0	0	0	0	0	0	0	0	0	0	0	0	0	1	0	0	0	0	0	0
SGB_925	0	0	0	0	0	0	0	0	0	0	0	0	0	0	0	0	0	0	0	0	0	0	0	0	0	0	0	0	0	0	0	0	0	0	0	0	0	0	0
SGB_918	0	0	0	0	0	0	0	0	0	0	0	0	1	0	1	1	0	0	0	0	0	0	0	0	0	0	1	1	1	0	0	0	0	0	0	0	0	0	0
SGB_938	0	0	0	0	0	1	1	0	0	0	0	1	1	0	1	0	0	1	0	0	1	0	0	1	1	1	0	1	0	1	1	0	1	1	0	0	0	0	0
SGB_339	0	0	0	0	0	0	0	0	0	0	0	0	1	0	1	0	0	0	0	0	0	0	0	0	0	0	0	0	0	0	0	0	0	0	0	0	0	0	0
SGB_471	0	0	0	0	0	1	1	0	0	0	0	0	1	0	1	1	0	1	0	0	1	0	0	1	1	1	1	1	1	1	0	0	1	1	0	0	0	1	0
SGB_779	0	0	0	0	0	1	0	0	0	0	0	0	1	0	1	1	0	0	0	0	0	0	0	0	0	0	1	1	1	0	0	0	0	0	0	0	0	0	0
SGB_872	1	0	0	0	0	1	1	0	0	0	0	0	1	0	1	1	0	1	0	0	1	0	0	1	1	1	1	1	1	1	0	0	1	0	0	0	0	0	0
SGB_865	0	0	0	0	0	0	0	0	0	0	0	0	0	0	0	0	0	1	0	0	1	0	0	0	0	0	0	0	0	1	0	0	0	0	0	0	0	0	0
SGB_875	0	0	0	0	0	0	0	0	0	0	0	0	0	0	0	0	0	0	0	0	0	0	0	0	0	0	0	0	0	0	0	0	1	0	0	0	0	0	0
SGB_760	1	0	0	0	0	1	1	0	0	0	0	1	1	0	1	0	0	1	0	0	1	0	0	1	1	1	0	1	0	1	1	0	1	1	0	0	0	0	0
SGB_835	1	0	0	0	0	1	1	0	1	0	0	0	1	0	1	0	0	1	0	0	1	0	0	1	1	1	1	1	0	1	0	0	1	0	0	0	0	1	0
SGB_387	0	0	0	0	0	1	0	0	1	0	0	0	1	0	1	1	0	1	0	0	1	0	0	1	1	0	1	1	1	1	0	0	1	1	0	0	0	0	0
SGB_645	0	0	0	0	0	1	1	0	1	0	0	0	1	0	1	1	0	1	0	0	1	0	0	1	1	1	1	1	1	1	0	0	1	1	0	0	0	1	0
SGB_609	0	0	0	0	0	1	1	0	1	0	1	0	0	1	0	0	0	1	1	0	1	0	1	0	0	1	0	1	0	1	0	0	0	1	0	0	0	1	1
SGB_914	1	0	0	0	0	1	1	0	1	0	0	0	1	0	1	0	0	1	0	0	1	0	0	1	1	1	1	1	0	1	0	0	1	0	0	0	0	1	0
SGB_768	1	0	0	0	0	1	0	0	0	0	0	0	1	0	1	1	0	1	0	0	1	0	0	1	1	0	1	1	1	1	0	0	1	0	0	0	0	1	1
SGB_3203	0	0	0	0	0	1	0	0	1	0	0	0	1	0	1	1	0	1	0	0	1	0	0	1	1	1	1	1	1	1	0	0	0	1	0	0	0	0	0
SGB_3236	0	0	0	0	0	0	0	0	0	0	0	0	0	0	0	0	0	1	0	0	1	0	0	0	0	0	0	0	0	1	0	0	0	0	0	0	0	0	0
SGB_912	0	0	0	0	0	1	0	0	0	0	0	1	1	0	1	1	0	1	0	0	1	0	0	1	1	1	1	1	1	1	0	0	1	1	0	0	0	0	0
SGB_182	0	0	0	0	1	1	0	0	1	0	0	0	1	0	1	0	0	0	0	0	0	0	0	0	0	1	0	0	0	0	0	0	0	0	0	0	0	0	0
SGB_942	0	0	0	0	0	0	0	0	0	1	0	0	0	0	0	0	0	0	0	0	0	0	0	0	0	1	0	0	1	0	0	0	0	0	0	0	0	0	0
SGB_3148	1	0	0	0	0	1	0	0	0	0	0	0	1	0	1	1	0	1	0	0	1	0	0	1	1	0	1	1	1	1	0	0	1	0	0	0	0	0	1
SGB_799	0	0	0	0	0	1	1	0	1	0	0	0	1	0	1	1	0	1	0	0	1	0	0	1	1	0	1	1	1	1	0	0	1	1	0	0	0	0	0
SGB_491	0	0	0	0	0	1	0	0	0	0	0	0	1	0	1	0	0	0	0	0	0	0	0	0	0	0	0	0	0	0	0	0	0	0	0	0	0	0	0
SGB_3219	0	0	0	0	0	0	0	0	1	0	0	1	1	0	1	1	0	1	0	0	1	0	0	1	1	0	1	1	1	1	0	0	0	1	0	0	0	0	0
SGB_603	1	0	0	0	0	0	0	0	1	0	0	0	1	0	1	1	0	1	0	0	1	0	0	1	1	0	1	1	1	1	0	0	1	1	0	0	0	1	0
SGB_526	0	0	0	0	0	1	0	0	1	0	0	0	1	0	1	1	0	1	0	0	1	0	0	1	1	1	1	1	1	1	0	0	0	0	0	0	0	0	0
SGB_877	0	0	0	0	0	0	0	0	0	0	0	0	0	0	0	0	0	0	0	0	0	0	0	0	0	0	0	0	0	0	0	0	0	0	0	0	0	0	0
SGB_727	0	0	0	0	0	0	0	0	0	0	0	0	1	0	1	0	0	1	0	0	1	0	0	0	0	0	0	0	0	1	0	0	1	0	0	0	0	0	0
SGB_782	0	0	0	0	0	1	1	0	1	0	0	1	1	0	1	0	0	1	0	0	1	0	0	1	1	1	0	1	0	1	0	0	1	1	0	0	0	0	0
SGB_953	0	0	0	0	0	1	1	0	0	0	0	0	1	0	1	1	0	1	0	0	1	0	0	0	0	1	1	1	1	1	0	0	1	0	0	0	0	1	0
SGB_919	0	0	0	0	0	0	0	0	0	0	0	0	1	0	1	0	0	0	0	0	0	0	0	0	0	0	0	0	0	0	0	0	0	0	0	0	0	0	0
SGB_859	0	0	0	0	0	1	0	0	1	0	0	0	1	0	1	1	0	1	0	0	1	0	0	1	1	1	1	1	1	1	0	0	1	1	0	0	0	0	0
SGB_787	0	0	0	0	0	0	0	0	0	0	0	0	1	0	1	1	0	0	0	0	0	0	0	0	0	0	1	1	1	0	0	0	0	0	0	0	0	0	0
SGB_696	0	0	0	0	0	1	1	0	0	0	0	0	1	0	1	1	0	1	0	0	1	0	0	0	0	1	1	1	1	1	1	0	1	1	0	0	0	0	0
SGB_761	0	0	0	0	0	0	0	0	0	0	0	0	0	0	0	0	0	0	0	0	0	0	0	0	0	0	0	0	0	0	0	0	0	0	0	0	0	0	0
SGB_920	0	0	0	0	0	1	1	0	1	0	0	0	1	0	1	1	0	1	0	0	1	0	0	1	1	0	1	1	1	1	0	0	0	1	0	0	0	1	0
SGB_843	0	0	0	0	0	0	0	0	0	0	0	0	1	0	1	1	0	0	0	0	0	0	0	0	0	0	1	1	1	0	0	0	0	0	0	0	0	0	0
SGB_96	0	0	0	0	0	1	0	0	0	0	0	0	1	0	1	1	1	1	0	1	1	1	0	0	0	1	1	1	1	1	1	0	1	0	0	0	0	0	0
SGB_846	0	1	1	0	0	1	0	0	0	0	0	0	1	0	1	1	0	1	0	0	1	0	0	0	0	1	1	1	1	1	0	0	1	0	0	0	0	0	0
SGB_834	0	0	0	0	0	0	0	0	0	0	0	0	0	0	0	0	0	0	0	0	0	0	0	0	0	0	0	0	0	0	0	0	1	0	0	0	0	0	0
SGB_532	0	0	0	0	0	0	0	0	0	0	0	0	1	0	1	1	0	0	0	0	0	0	0	0	0	0	1	1	1	0	0	0	0	0	0	0	0	0	0
SGB_946	0	0	0	0	0	1	1	0	0	0	0	0	1	0	1	1	0	1	0	0	1	0	0	0	0	1	1	1	1	1	0	0	1	1	0	0	0	1	0
SGB_649	0	0	0	0	0	0	0	0	0	0	0	0	1	0	1	1	0	0	0	0	0	0	0	0	0	0	1	1	1	0	0	0	0	0	0	0	0	0	0
SGB_954	0	0	0	0	0	1	1	0	0	0	0	1	1	0	1	1	0	1	0	0	1	0	0	1	1	1	1	1	1	1	1	0	1	1	0	0	0	0	0
SGB_785	0	0	0	0	0	1	0	0	0	0	0	0	1	0	1	1	0	1	0	0	1	0	0	1	1	1	1	1	1	1	0	0	0	0	0	0	0	0	0
SGB_539	0	0	0	0	0	1	1	0	1	0	0	0	1	0	1	0	0	1	0	0	1	0	0	0	0	1	1	1	0	1	1	0	1	1	1	0	0	1	0
SGB_886	0	0	0	0	0	1	0	0	1	0	0	0	1	0	1	1	0	1	0	0	1	0	0	1	1	1	1	1	1	1	0	0	0	1	0	0	0	0	0
SGB_566	0	0	0	0	0	1	0	0	1	0	0	0	1	0	1	1	0	1	0	0	1	0	0	1	1	1	1	1	1	1	0	0	1	1	0	0	0	0	0
SGB_3027	1	0	0	0	0	1	0	0	0	0	0	0	1	0	1	1	0	1	0	0	1	0	0	1	1	0	1	1	1	1	0	0	1	0	0	0	0	1	1
SGB_577	0	0	0	0	0	1	1	0	1	0	0	0	1	0	1	1	1	1	0	1	1	1	0	0	0	1	1	1	1	1	1	0	1	0	0	0	0	1	1
SGB_734	0	0	0	0	0	0	0	0	0	0	0	0	1	0	1	1	0	1	0	0	1	0	0	0	0	0	1	1	1	1	0	0	1	0	0	0	0	1	0
SGB_922	0	0	0	0	0	1	1	0	0	0	0	0	1	0	1	1	0	1	0	0	1	0	0	1	1	1	1	1	1	1	1	0	1	1	0	0	0	0	0
SGB_828	0	0	0	0	0	0	0	0	0	0	0	0	0	0	0	0	0	1	0	0	1	0	0	0	0	0	0	0	0	1	0	0	0	0	0	0	0	0	0
SGB_743	0	0	0	0	0	1	1	0	0	0	0	0	1	0	1	1	0	1	0	0	1	0	0	1	1	1	1	1	1	1	0	0	1	1	0	0	0	0	0
SGB_860	0	0	0	0	0	1	1	0	1	0	0	0	1	0	1	1	0	1	0	0	1	0	0	0	0	1	1	1	1	1	0	0	1	1	0	0	0	0	0
SGB_951	0	0	0	0	0	0	0	0	0	0	0	0	1	0	1	1	0	1	0	0	1	0	0	0	0	0	1	1	1	1	0	0	0	0	0	0	0	0	0
SGB_876	0	0	0	0	0	0	0	0	0	0	0	0	0	0	0	0	0	1	0	0	1	0	0	0	0	0	0	0	0	1	0	0	0	0	0	0	0	0	0
SGB_664	0	0	0	0	0	0	0	0	0	0	0	0	1	0	1	1	0	0	0	0	0	0	0	0	0	0	1	1	1	0	0	0	0	0	0	0	0	0	0
SGB_814	0	0	0	0	0	1	0	0	0	0	0	0	1	0	1	1	0	0	0	0	0	0	0	0	0	0	1	1	1	0	0	0	0	0	0	0	0	0	0
SGB_819	0	0	0	0	0	1	0	0	1	0	0	0	1	0	1	1	0	1	0	0	1	0	0	1	1	1	1	1	1	1	0	0	1	1	0	0	0	1	0
SGB_3363	0	0	0	0	0	1	1	0	0	0	0	0	1	0	1	1	0	1	0	0	1	0	0	0	0	0	1	1	1	1	0	0	0	0	0	0	0	0	0
SGB_910	0	0	0	0	0	1	1	0	0	0	0	0	1	0	1	1	0	1	0	0	1	0	0	0	0	1	1	1	1	1	0	0	1	1	0	0	0	1	0
SGB_812	0	0	0	0	0	0	0	0	0	0	0	0	0	0	0	0	0	0	0	0	0	0	0	0	0	0	0	0	0	0	0	0	0	0	0	0	0	0	0
SGB_804	0	0	0	0	0	1	0	0	1	0	0	0	1	0	1	1	0	1	0	0	1	0	0	0	0	1	1	1	1	1	0	0	0	1	0	0	0	0	0
SGB_845	0	0	0	0	0	1	0	0	1	0	0	0	1	0	1	1	0	1	0	0	1	0	0	0	0	1	1	1	1	1	0	0	1	1	0	0	0	0	0
SGB_505	0	0	0	0	0	1	1	0	1	0	0	1	1	0	1	1	0	1	0	0	1	0	0	1	1	1	1	1	1	1	0	0	0	1	0	0	0	0	0
SGB_618	0	0	0	0	0	1	1	0	1	0	0	0	1	0	1	1	0	0	0	0	0	0	0	0	0	1	1	1	1	0	0	0	0	0	0	0	0	0	0
SGB_947	0	0	0	0	0	0	0	0	0	0	0	0	0	0	0	0	0	0	0	0	0	0	0	0	0	0	0	0	0	0	0	0	0	0	0	0	0	0	0
SGB_496	0	0	0	0	0	1	0	0	0	0	0	1	1	0	1	1	0	1	0	0	1	0	0	1	1	1	1	1	1	1	0	0	1	1	0	0	0	0	0
SGB_553	0	0	0	0	0	1	0	0	1	0	0	0	1	0	1	1	0	1	0	0	1	0	0	1	1	1	1	1	1	1	0	0	0	0	0	0	0	1	0
SGB_3268	0	0	0	0	0	1	0	0	1	0	0	0	1	0	1	1	0	1	0	0	1	0	0	1	1	1	1	1	1	1	0	0	1	0	0	0	0	0	0
SGB_928	0	0	0	0	0	0	0	0	0	0	0	0	0	0	0	0	0	0	0	0	0	0	0	0	0	0	0	0	0	0	0	0	0	0	0	0	0	0	0
SGB_700	1	0	0	0	0	1	1	0	1	0	1	0	1	1	1	1	0	1	1	0	1	0	1	1	1	1	1	1	1	1	0	0	0	1	0	0	0	0	0
SGB_866	1	0	0	0	0	1	1	0	0	0	0	0	1	0	1	1	0	1	0	0	1	0	0	1	1	1	1	1	1	1	0	0	1	1	0	0	0	0	0
SGB_818	0	0	0	0	0	1	1	0	0	0	0	1	1	0	1	0	0	1	0	0	1	0	0	1	1	1	0	1	0	1	1	0	1	1	0	0	0	0	0
SGB_701	1	0	0	0	1	1	1	0	0	0	0	0	1	0	1	0	0	1	0	0	1	0	0	0	0	1	1	1	0	1	1	0	1	1	0	0	0	1	1
SGB_950	0	0	0	0	0	1	0	0	1	0	0	0	1	0	1	1	0	1	0	0	1	0	0	1	1	1	1	1	1	1	0	0	1	1	0	0	0	0	0
SGB_625	0	0	0	0	0	0	0	0	0	0	0	0	1	0	1	1	0	0	0	0	0	0	0	0	0	0	1	1	1	0	0	0	0	0	0	0	0	0	0
SGB_715	0	0	0	0	0	0	0	0	0	0	0	0	0	0	0	0	0	0	0	0	0	0	0	0	0	0	0	0	0	0	0	0	1	0	0	0	0	0	0
SGB_725	0	0	0	0	0	0	0	0	0	0	0	0	1	0	1	0	0	0	0	0	0	0	0	0	0	0	0	0	0	0	0	0	1	0	0	0	0	0	0
SGB_524	0	0	0	0	0	0	0	0	0	0	0	0	0	0	0	0	0	0	0	0	0	0	0	0	0	0	0	0	0	0	0	0	0	0	0	0	0	0	0
SGB_856	0	0	0	0	0	0	0	0	0	0	0	0	1	0	1	0	0	0	0	0	0	0	0	0	0	0	0	0	0	0	0	0	0	0	0	0	0	0	0
SGB_900	0	0	0	0	0	0	0	0	0	0	0	0	1	0	1	1	0	1	0	0	1	0	0	0	0	0	1	1	1	1	0	0	0	0	0	0	0	0	0
SGB_839	1	0	0	0	0	1	1	0	0	0	0	0	1	0	1	1	0	1	0	0	1	0	0	0	0	0	1	1	1	1	0	0	1	0	0	0	0	1	0
SGB_3151	1	0	0	0	0	1	1	0	1	0	0	0	1	0	1	1	0	1	0	0	1	0	0	1	1	1	1	1	1	1	1	0	1	0	0	0	0	0	0
SGB_538	0	0	0	0	0	1	0	0	1	0	0	0	1	0	1	1	0	1	0	0	1	0	0	0	0	0	1	1	1	1	0	0	1	1	0	0	0	0	0
SGB_948	0	0	0	0	0	1	0	0	0	0	0	0	0	0	0	0	0	0	0	0	0	0	0	0	0	0	0	0	0	0	0	0	0	0	0	0	0	0	0
SGB_853	0	0	0	0	0	0	1	0	0	0	0	1	1	0	1	0	0	1	0	0	1	0	0	1	1	1	0	1	0	1	1	0	1	0	0	0	0	0	0
SGB_903	0	0	0	0	1	1	0	0	0	0	0	0	1	0	1	0	0	0	0	0	0	0	0	0	0	0	0	0	0	0	0	0	0	0	0	0	0	0	0
SGB_556	0	0	0	0	0	1	1	0	0	0	0	1	1	0	1	0	0	1	0	0	1	0	0	0	0	1	0	1	0	1	1	0	1	1	0	0	0	1	0
SGB_941	0	0	0	0	0	1	0	0	0	0	0	0	0	0	0	0	0	1	0	0	1	0	0	1	1	1	0	0	0	1	0	0	0	1	0	0	0	0	0
SGB_3429	0	1	1	0	0	1	1	0	1	0	0	0	1	0	1	0	0	1	0	0	1	0	0	1	1	1	0	1	0	1	0	0	0	0	0	0	0	1	0
SGB_749	0	0	0	0	0	1	1	0	1	0	0	0	1	0	1	1	0	1	0	0	1	0	0	0	0	1	1	1	1	1	0	0	1	0	0	0	0	1	0
SGB_581	0	0	0	0	0	0	0	0	0	0	0	0	0	0	0	0	0	0	0	0	0	0	0	0	0	0	0	0	0	0	0	0	0	0	0	0	0	0	0
SGB_891	0	0	0	0	0	1	0	0	1	0	0	0	1	0	1	1	0	1	0	0	1	0	0	1	1	1	1	1	1	1	0	0	1	0	0	0	0	1	0
SGB_3361	1	0	0	0	0	1	0	0	0	0	0	0	1	0	1	1	0	1	0	0	1	0	0	1	1	0	1	1	1	1	0	0	1	0	0	0	0	1	1
SGB_857	0	0	0	0	0	1	1	0	0	0	0	1	1	0	1	1	0	1	0	0	1	0	0	0	0	1	1	1	1	1	1	0	1	1	0	0	0	0	0
SGB_796	0	0	0	0	0	1	1	0	1	1	0	0	1	0	1	1	0	1	0	0	1	0	0	1	1	1	1	1	1	1	1	0	0	1	0	0	0	1	0
SGB_944	0	0	0	0	1	1	0	0	1	0	0	0	1	0	1	1	0	0	0	0	0	0	0	1	1	1	1	1	1	0	0	0	1	0	0	0	0	0	0
SGB_2468	1	0	0	0	0	1	0	0	0	0	1	0	1	1	1	1	0	1	1	0	1	0	1	0	0	1	1	1	1	1	0	0	1	0	0	0	0	0	0
SGB_3306	0	0	0	0	0	1	0	0	0	0	0	0	1	0	1	1	0	1	0	0	1	0	0	1	1	1	1	1	1	1	0	0	1	0	0	0	0	1	0
SGB_2425	0	0	0	0	0	1	0	0	0	0	0	0	1	0	1	0	0	1	0	0	1	0	0	1	1	1	0	0	0	1	0	0	0	0	0	0	0	0	0
SGB_3420	0	0	0	0	0	1	1	0	1	0	0	0	0	0	0	0	0	1	0	0	1	0	0	0	0	1	0	1	0	1	0	0	0	1	0	0	0	1	1
SGB_2836	1	0	0	0	0	0	1	0	0	0	0	0	1	0	1	0	0	1	0	0	1	0	0	1	1	1	0	1	0	1	1	0	1	0	0	0	0	0	0
SGB_1532	0	0	0	0	0	0	0	0	0	0	0	0	0	0	0	0	0	0	0	0	0	0	0	0	0	0	0	0	0	0	0	0	0	0	0	0	0	0	0
SGB_1834	0	0	0	0	0	1	1	0	0	0	0	0	1	0	1	1	0	1	0	0	1	0	0	1	1	1	1	1	1	1	0	0	0	1	0	0	0	0	0
SGB_2386	0	0	0	0	0	1	0	0	0	0	0	0	1	0	1	1	0	1	0	0	1	0	0	1	1	1	1	1	1	1	0	0	1	1	0	0	0	0	0
SGB_1427	0	0	0	0	0	1	1	0	0	0	0	1	1	0	1	0	0	1	0	0	1	0	0	0	0	1	0	1	0	1	1	0	1	0	0	0	0	0	0
SGB_1198	0	0	0	0	1	0	1	0	1	0	0	0	0	0	0	0	0	1	0	0	1	0	0	0	0	1	0	0	0	1	0	0	1	1	0	0	0	1	0
SGB_1949	0	0	0	0	0	1	0	0	1	0	0	0	1	0	1	1	0	1	0	0	1	0	0	1	1	1	1	1	1	1	0	0	1	1	0	0	0	0	0
SGB_2574	0	0	0	0	0	1	0	0	1	0	0	0	1	0	1	1	0	1	0	0	1	0	0	1	1	0	1	1	1	1	0	0	1	0	0	0	0	0	0
SGB_2659	1	0	0	0	0	1	1	0	1	0	0	0	1	0	1	1	0	1	0	0	1	0	0	0	0	1	1	1	1	1	0	0	1	0	0	0	0	0	0
SGB_2200	0	0	0	0	0	1	1	0	0	0	0	0	1	0	1	1	0	1	0	0	1	0	0	1	1	0	1	1	1	1	0	0	0	0	0	0	0	1	0
SGB_3026	1	0	0	0	0	0	1	0	0	0	0	0	0	0	0	0	0	1	0	0	1	0	0	1	1	1	0	1	0	1	0	0	0	0	0	0	0	1	0
SGB_1758	0	0	0	0	0	1	1	0	0	0	0	1	1	0	1	0	0	1	0	0	1	0	0	1	1	1	0	1	0	1	1	0	1	1	0	0	0	0	0
SGB_2799	1	0	0	0	0	0	1	0	0	0	0	0	0	0	0	0	0	0	0	0	0	0	0	0	0	1	0	0	0	0	0	0	0	0	0	0	0	0	0
SGB_1344	0	0	0	0	0	1	0	0	1	0	0	0	0	0	0	0	0	0	0	0	0	0	0	1	1	1	0	0	0	0	0	0	0	0	0	0	0	0	0
SGB_1241	0	0	0	0	0	1	1	0	1	0	0	0	1	0	1	1	0	1	0	0	1	0	0	1	1	0	1	1	1	1	0	0	0	1	0	0	0	1	0
SGB_3234	0	0	0	0	0	1	0	0	1	0	0	0	1	0	1	0	0	0	0	0	0	0	0	0	0	0	0	0	0	0	0	0	0	0	0	0	0	0	0
SGB_1736	1	0	0	0	0	1	0	0	1	0	0	0	1	0	1	1	0	1	0	0	1	0	0	0	0	1	1	1	1	1	0	0	1	0	0	0	0	0	0
SGB_1394	0	0	0	0	0	0	0	0	0	0	0	0	1	0	1	1	0	0	0	0	0	0	0	0	0	0	1	1	1	0	0	0	0	0	0	0	0	0	0
SGB_2277	0	0	0	0	0	1	0	0	1	0	0	0	1	0	1	1	0	1	0	0	1	0	0	1	1	1	1	1	1	1	0	0	0	0	0	0	0	1	0
SGB_3579	0	0	0	0	0	0	1	0	1	0	0	1	1	0	1	0	0	0	0	0	0	0	0	0	0	1	0	1	0	0	1	0	1	0	0	0	0	0	0
SGB_2399	0	0	0	0	0	1	0	0	1	0	0	0	1	0	1	1	0	1	0	0	1	0	0	1	1	1	1	1	1	1	0	0	1	1	0	0	0	0	0
SGB_1406	0	0	0	0	0	1	0	0	1	0	0	0	1	0	1	1	0	1	0	0	1	0	0	1	1	1	1	1	1	1	0	0	0	0	0	0	0	0	0
SGB_1021	0	0	0	0	0	1	1	0	1	0	0	1	0	0	0	0	0	1	0	0	1	0	0	1	1	1	0	1	0	1	0	0	0	1	0	0	0	0	1
SGB_3139	0	0	0	0	0	1	0	0	1	0	0	0	1	0	1	1	0	1	0	0	1	0	0	1	1	1	1	1	1	1	0	0	1	1	0	0	0	0	0
SGB_2027	0	0	0	0	0	0	0	0	0	0	0	0	0	0	0	0	0	0	0	0	0	0	0	0	0	0	0	0	0	0	0	0	1	0	0	0	0	0	0
SGB_2666	0	0	0	0	0	1	0	0	1	0	0	0	1	0	1	1	0	0	0	0	0	0	0	1	1	1	1	1	1	0	0	0	0	0	0	0	0	1	0
SGB_2917	0	0	0	0	0	0	0	0	0	0	0	0	1	0	1	1	0	0	0	0	0	0	0	0	0	0	1	1	1	0	0	0	0	0	0	0	0	0	0
SGB_2861	0	0	0	0	1	0	0	0	1	0	0	0	0	0	0	0	0	1	0	0	1	0	0	1	1	1	0	1	0	1	0	0	1	1	0	0	0	1	1
SGB_2507	0	0	0	0	0	1	1	0	1	0	0	0	0	0	0	0	0	1	0	0	1	0	0	1	1	1	0	1	0	1	0	0	0	1	0	0	0	1	1
SGB_2771	0	0	0	0	0	1	1	0	1	0	0	1	1	0	1	1	0	1	0	0	1	0	0	0	0	1	1	1	1	1	0	0	1	1	0	0	0	1	0
SGB_1622	0	0	0	0	0	0	0	0	0	0	0	0	0	0	0	0	0	0	0	0	0	0	0	0	0	0	0	0	0	0	0	0	0	0	0	0	0	0	0
SGB_1103	0	0	0	0	0	1	1	0	1	0	0	0	1	0	1	0	0	0	0	0	0	0	0	1	1	1	1	0	0	0	0	0	1	0	0	0	0	0	0
SGB_3215	0	1	1	0	0	1	0	0	1	0	0	0	1	0	1	0	0	1	0	0	1	0	0	1	1	0	0	1	0	1	0	0	1	0	0	0	0	0	0
SGB_2847	0	0	0	0	0	1	1	0	1	0	0	0	1	0	1	1	0	1	0	0	1	0	0	0	0	0	1	1	1	1	0	0	1	1	0	0	0	0	0
SGB_1423	0	1	1	0	0	1	1	0	1	0	0	0	1	0	1	0	0	1	0	0	1	0	0	1	1	1	1	1	0	1	0	0	1	0	0	0	0	0	0
SGB_1946	0	0	0	0	0	0	0	0	0	0	0	0	0	0	0	0	0	0	0	0	0	0	0	1	1	1	0	1	0	0	0	0	0	0	0	0	0	0	0
SGB_2038	0	0	0	0	0	1	1	0	1	0	0	0	1	0	1	1	0	1	0	0	1	0	0	1	1	0	1	1	1	1	0	0	0	1	0	0	0	0	0
SGB_1079	0	0	0	0	1	1	1	0	1	0	0	0	0	0	0	0	0	1	0	0	1	0	0	1	1	1	0	1	0	1	0	0	0	1	0	0	0	1	1
SGB_2672	0	0	0	0	0	1	1	0	1	0	0	0	1	0	1	1	0	1	0	0	1	0	0	0	0	0	1	1	1	1	0	0	1	1	0	0	0	0	0
SGB_2116	0	0	0	0	0	1	1	0	0	0	0	0	1	0	1	1	0	1	0	0	1	0	0	1	1	0	1	1	1	1	0	0	1	1	0	0	0	0	0
SGB_2767	0	0	0	0	0	1	0	0	1	0	0	0	0	0	0	0	0	1	0	0	1	0	0	0	0	0	0	1	0	1	0	0	0	1	0	0	0	0	1
SGB_1204	0	0	0	0	0	0	1	0	0	0	0	0	1	0	1	0	0	1	0	0	1	0	0	1	1	1	0	0	0	1	0	0	0	0	0	0	0	0	0
SGB_3295	0	0	0	0	0	1	1	0	0	0	0	1	1	0	1	0	0	1	0	0	1	0	0	0	0	1	0	1	0	1	1	0	1	0	0	0	0	0	0
SGB_2552	0	0	0	0	0	1	1	0	1	0	0	0	1	0	1	1	0	0	0	0	0	0	0	0	0	1	1	1	1	0	0	0	0	0	0	0	0	0	0
SGB_1346	0	0	0	0	0	1	1	0	1	0	0	0	1	0	1	1	0	1	0	0	1	0	0	1	1	0	1	1	1	1	0	0	1	1	0	0	0	0	0
SGB_2374	0	0	0	0	0	1	1	0	0	0	0	1	1	0	1	0	0	1	0	0	1	0	0	0	0	1	0	1	0	1	1	0	1	0	0	0	0	0	0
SGB_1715	1	0	0	0	0	1	0	0	1	0	0	0	1	0	1	1	0	1	0	0	1	0	0	1	1	0	1	1	1	1	0	0	1	0	0	0	0	0	0
SGB_2440	0	0	0	0	0	1	0	0	1	0	0	0	1	0	1	1	0	1	0	0	1	0	0	1	1	1	1	1	1	1	0	0	0	0	0	0	0	0	0
SGB_1927	0	0	0	0	0	1	1	0	1	0	0	0	1	0	1	1	0	1	0	0	1	0	0	0	0	0	1	1	1	1	0	0	1	1	0	0	0	0	0
SGB_1122	0	0	0	0	0	1	1	0	0	0	0	1	1	0	1	0	0	1	0	0	1	0	0	0	0	1	0	1	0	1	1	0	1	0	0	0	0	1	0
SGB_3571	0	0	0	0	0	1	1	0	1	0	0	0	1	0	1	1	0	1	0	0	1	0	0	1	1	0	1	1	1	1	0	0	1	1	0	0	0	0	0
SGB_3127	0	0	0	0	0	1	1	0	0	0	0	0	1	0	1	0	0	0	0	0	0	0	0	0	0	1	0	1	0	0	1	0	1	0	0	0	0	0	0
SGB_1093	1	0	0	0	0	1	1	0	1	0	0	1	1	0	1	1	0	1	0	0	1	0	0	1	1	1	1	1	1	1	1	0	1	1	0	0	0	1	0
SGB_1831	0	0	0	0	0	0	0	0	0	0	0	0	0	0	0	0	0	0	0	0	0	0	0	0	0	0	0	0	0	0	0	0	0	0	0	0	0	0	0
SGB_1435	1	0	0	0	1	1	0	0	0	0	0	0	1	0	1	0	0	1	0	0	1	0	0	1	1	0	0	1	0	1	0	0	1	0	0	0	0	1	0
SGB_1025	0	0	0	0	0	1	1	0	1	0	0	0	1	0	1	1	0	1	0	0	1	0	0	0	0	1	1	1	1	1	1	0	1	0	0	0	0	1	0
SGB_1455	0	0	0	0	0	0	1	0	1	0	0	0	1	0	1	1	0	1	0	0	1	0	0	0	0	1	1	1	1	1	0	0	0	0	0	0	0	0	0
SGB_1897	0	0	0	0	0	0	0	0	0	0	0	0	1	0	1	0	0	0	0	0	0	0	0	1	1	0	0	0	0	0	0	0	0	0	0	0	0	0	0
SGB_2643	0	0	0	0	0	1	1	0	1	0	0	1	1	0	1	0	0	1	0	0	1	0	0	1	1	1	0	1	0	1	0	0	0	1	0	0	0	1	1
SGB_2178	0	0	0	0	0	0	0	0	0	0	0	0	0	0	0	0	0	0	0	0	0	0	0	0	0	0	0	0	0	0	0	0	0	0	0	0	0	0	0
SGB_2519	0	0	0	0	0	0	0	0	0	0	0	0	1	0	1	0	0	1	0	0	1	0	0	1	1	0	0	0	0	1	0	0	0	0	0	0	0	0	0
SGB_2824	0	0	0	0	0	1	0	0	1	0	0	0	1	0	1	1	0	1	0	0	1	0	0	1	1	1	1	1	1	1	0	0	0	0	0	0	0	0	0
SGB_1124	1	0	0	0	0	1	1	0	1	0	0	0	1	0	1	1	0	1	0	0	1	0	0	1	1	1	1	1	1	1	1	0	1	1	0	0	0	0	1
SGB_2876	0	0	0	0	0	1	1	0	1	0	0	0	1	0	1	0	0	1	0	0	1	0	0	1	1	1	0	1	0	1	0	0	0	1	0	0	0	0	1
SGB_3110	0	0	0	0	0	1	0	0	1	0	0	0	1	0	1	0	0	1	0	0	1	0	0	1	1	1	0	1	0	1	0	0	0	1	0	0	0	0	0
SGB_987	1	0	0	0	0	1	1	0	1	0	0	0	1	0	1	0	0	1	0	0	1	0	0	0	0	1	0	1	0	1	0	0	1	0	0	0	0	1	0
SGB_1646	0	0	0	0	0	0	0	0	0	0	0	0	0	0	0	0	0	0	0	0	0	0	0	0	0	0	0	0	0	0	0	0	0	0	0	0	0	0	0
SGB_2185	0	0	0	0	0	0	0	0	0	0	0	0	0	0	0	0	0	0	0	0	0	0	0	0	0	0	0	0	0	0	0	0	0	0	0	0	0	0	0
SGB_2252	0	0	0	0	0	0	0	0	0	0	0	0	0	0	0	0	0	0	0	0	0	0	0	0	0	0	0	0	0	0	0	0	0	0	0	0	0	0	0
SGB_2922	0	0	0	0	0	1	1	0	1	0	0	0	1	0	1	1	0	1	0	0	1	0	0	0	0	0	1	1	1	1	0	0	1	0	0	0	0	1	0
SGB_1034	0	0	0	0	0	1	0	0	1	0	0	0	1	0	1	1	0	1	0	0	1	0	0	0	0	1	1	1	1	1	0	0	1	1	0	0	0	0	0
SGB_1573	0	0	0	0	0	1	1	0	1	0	0	1	1	0	1	1	0	1	0	0	1	0	0	1	1	1	1	1	1	1	0	0	0	1	0	0	0	1	0
SGB_2547	0	0	0	0	0	1	1	0	0	0	0	0	1	0	1	1	0	1	0	0	1	0	0	1	1	1	1	1	1	1	0	0	1	1	0	0	0	0	0
SGB_1277	0	0	0	0	0	0	0	0	0	0	0	0	0	0	0	0	0	0	0	0	0	0	0	0	0	0	0	0	0	0	0	0	0	0	0	0	0	0	0
SGB_2342	0	0	0	0	0	1	0	0	0	0	0	0	1	0	1	1	0	1	0	0	1	0	0	1	1	1	1	1	1	1	0	0	0	1	0	0	0	0	0
SGB_1209	0	0	0	0	0	1	0	0	0	0	0	0	1	0	1	0	0	1	0	0	1	0	0	1	1	0	1	1	0	1	0	0	0	0	0	0	0	0	0
SGB_1860	0	0	0	0	0	0	0	0	0	0	0	0	0	0	0	0	0	0	0	0	0	0	0	0	0	0	0	0	0	0	0	0	0	0	0	0	0	0	0
SGB_3346	1	0	0	0	0	0	1	0	0	0	0	1	1	0	1	0	0	1	0	0	1	0	0	1	1	1	1	1	0	1	0	0	1	0	0	0	0	1	0
SGB_1129	0	0	0	0	0	0	0	0	0	0	0	0	0	0	0	0	0	0	0	0	0	0	0	0	0	0	0	0	0	0	0	0	1	0	0	0	0	0	0
SGB_2288	0	0	0	0	0	1	0	0	1	0	0	0	0	0	0	0	0	1	0	0	1	0	0	1	1	1	0	0	0	1	0	0	0	0	0	0	0	0	0
SGB_1728	0	0	0	0	0	0	0	0	1	0	0	0	1	0	1	1	0	0	0	0	0	0	0	0	0	0	1	1	1	0	0	0	0	0	0	0	0	0	0
SGB_1628	0	0	0	0	0	1	1	0	0	0	0	0	0	0	0	0	0	1	0	0	1	0	0	0	0	1	0	1	0	1	0	0	0	1	0	0	0	1	1
SGB_3304	0	0	0	0	0	1	0	0	0	0	0	0	1	0	1	1	0	0	0	0	0	0	0	1	1	0	1	1	1	0	0	0	0	0	0	0	0	1	0
SGB_2874	0	0	0	0	0	1	1	0	0	0	0	0	1	0	1	1	0	1	0	0	1	0	0	1	1	1	1	1	1	1	0	0	1	0	0	0	0	0	0
SGB_1556	0	0	0	0	0	1	1	0	0	0	0	1	1	0	1	1	0	0	0	0	0	0	0	0	0	1	1	1	1	0	1	0	1	1	0	0	0	0	0
SGB_2625	0	0	0	0	0	1	1	0	1	0	0	0	1	0	1	0	0	1	0	0	1	0	0	1	1	1	0	1	0	1	0	0	0	0	0	0	0	1	0
SGB_1620	0	0	0	0	0	1	0	0	1	0	0	0	1	0	1	0	0	0	0	0	0	0	0	0	0	1	1	1	0	0	1	0	1	0	0	0	0	0	0
SGB_2956	0	0	0	0	0	1	0	0	1	0	0	1	1	0	1	1	0	1	0	0	1	0	0	1	1	1	1	1	1	1	0	0	1	0	0	0	0	1	0
SGB_2079	0	0	0	0	0	0	0	0	1	0	0	0	1	0	1	1	0	1	0	0	1	0	0	0	0	0	1	1	1	1	0	0	0	0	0	0	0	0	0
SGB_1496	1	0	0	0	0	1	1	0	0	0	0	0	1	0	1	1	0	1	0	0	1	0	0	0	0	1	1	1	1	1	0	0	1	0	0	0	0	1	0
SGB_1211	0	1	1	0	0	1	1	0	1	0	0	0	1	0	1	1	1	1	0	1	1	1	0	1	1	1	1	1	1	1	1	0	1	1	0	0	0	0	1
SGB_1121	0	0	0	0	0	1	0	0	1	0	0	0	1	0	1	1	0	1	0	0	1	0	0	1	1	1	1	1	1	1	0	0	0	1	0	0	0	0	0
SGB_2893	0	0	0	0	0	0	0	0	0	0	0	0	0	0	0	0	0	0	0	0	0	0	0	0	0	0	0	0	0	0	0	0	0	0	0	0	0	0	0
SGB_3096	0	0	0	0	0	1	1	0	1	0	0	0	1	0	1	1	0	1	0	0	1	0	0	1	1	1	1	1	1	1	0	0	1	1	0	0	0	0	0
SGB_2284	0	0	0	0	1	0	0	0	0	0	0	0	0	0	0	0	0	0	0	0	0	0	0	0	0	0	0	0	0	0	0	0	0	0	0	0	0	0	0
SGB_2123	0	0	0	0	0	1	0	0	1	0	0	0	1	0	1	1	0	1	0	0	1	0	0	1	1	1	1	1	1	1	0	0	1	1	0	0	0	0	0
SGB_2286	1	0	0	0	0	0	1	0	0	0	0	0	1	0	1	1	0	0	0	0	0	0	0	1	1	1	1	1	1	0	1	0	1	1	0	0	0	0	0
SGB_3441	1	0	0	0	1	0	0	0	0	0	0	0	1	0	1	0	0	1	0	0	1	0	0	1	1	1	0	1	0	1	0	0	1	0	0	0	0	1	0
SGB_1155	0	0	0	0	0	1	0	0	1	0	0	0	1	0	1	1	0	1	0	0	1	0	0	1	1	1	1	1	1	1	0	0	1	1	0	0	0	0	0
SGB_1672	0	0	0	0	0	1	1	0	1	0	1	0	1	1	1	1	0	1	1	0	1	0	1	1	1	1	1	1	1	1	0	0	1	1	0	0	0	0	0
SGB_3333	0	0	0	0	0	1	1	0	0	0	0	0	1	0	1	0	0	0	0	0	0	0	0	0	0	0	0	1	0	0	0	0	1	1	0	0	0	0	0
SGB_1259	0	0	0	0	0	0	0	0	0	0	0	0	1	0	1	1	0	0	0	0	0	0	0	0	0	0	1	1	1	0	0	0	0	0	0	0	0	0	0
SGB_2267	0	0	0	0	0	1	1	0	1	0	0	0	0	0	0	0	0	1	0	0	1	0	0	1	1	1	0	1	0	1	0	0	1	1	0	0	0	0	0
SGB_2161	1	0	0	0	1	0	1	0	0	0	0	0	0	0	0	0	0	0	0	0	0	0	0	0	0	1	0	0	0	0	0	0	1	0	0	0	0	1	0
SGB_1642	0	0	0	0	0	0	1	0	0	0	0	0	1	0	1	0	0	1	0	0	1	0	0	1	1	1	0	1	0	1	0	0	1	1	0	0	0	0	0
SGB_1706	0	0	0	0	0	1	0	0	1	0	0	0	1	0	1	1	0	1	0	0	1	0	0	1	1	1	1	1	1	1	0	0	1	1	0	0	0	0	0
SGB_2127	0	0	0	0	0	1	1	0	0	0	0	0	1	0	1	1	0	1	0	0	1	0	0	1	1	1	1	1	1	1	0	0	1	1	0	0	0	1	0
SGB_1080	0	0	0	0	0	1	1	0	1	0	0	1	0	0	0	0	0	1	0	0	1	0	0	1	1	1	0	1	0	1	0	0	0	1	0	0	0	1	1
SGB_1903	0	0	0	0	0	1	0	0	1	0	0	0	1	0	1	1	0	1	0	0	1	0	0	1	1	1	1	1	1	1	0	0	1	1	0	0	0	0	0
SGB_1879	1	0	0	0	0	1	1	0	1	0	0	0	1	0	1	1	0	1	0	0	1	0	0	0	0	1	1	1	1	1	0	0	1	0	0	0	0	0	0
SGB_2872	0	0	0	0	0	0	0	0	0	1	0	0	0	0	0	0	0	0	0	0	0	0	0	0	0	1	0	0	1	0	0	0	0	0	0	0	0	0	0
SGB_2961	0	0	0	0	0	0	0	0	0	0	0	0	0	0	0	0	0	0	0	0	0	0	0	0	0	0	0	0	0	0	0	0	0	0	0	0	0	0	0
SGB_1219	0	0	0	0	0	1	1	0	0	0	0	0	1	0	1	1	0	1	0	0	1	0	0	1	1	0	1	1	1	1	0	0	0	1	0	0	0	0	0
SGB_2801	0	0	0	0	0	0	0	0	1	0	0	0	1	0	1	1	0	1	0	0	1	0	0	0	0	0	1	1	1	1	0	0	0	0	0	0	0	0	0
SGB_2794	1	0	0	0	0	1	1	0	1	0	0	0	1	0	1	1	0	0	0	0	0	0	0	1	1	1	1	1	1	0	1	0	1	1	0	0	0	0	0
SGB_3153	0	0	0	0	0	1	1	0	0	0	0	1	1	0	1	0	0	1	0	0	1	0	0	0	0	1	0	1	0	1	1	0	1	0	0	0	0	0	0
SGB_1790	0	0	0	0	1	0	0	0	0	0	0	0	0	0	0	0	0	0	0	0	0	0	0	0	0	0	0	0	0	0	0	0	1	0	0	0	0	0	0
SGB_1527	0	0	0	0	0	1	0	0	1	0	0	0	1	0	1	1	0	1	0	0	1	0	0	1	1	0	1	1	1	1	0	0	1	0	0	0	0	1	1
SGB_1760	0	0	0	0	0	0	0	0	0	0	0	0	1	0	1	0	0	0	0	0	0	0	0	1	1	0	0	0	0	0	0	0	0	0	0	0	0	0	0
SGB_2011	0	0	0	0	0	0	1	0	0	0	0	1	1	0	1	0	0	1	0	0	1	0	0	0	0	1	0	1	0	1	1	0	1	0	0	0	0	0	0
SGB_3360	0	0	0	0	0	1	0	0	1	0	0	0	1	0	1	1	0	1	0	0	1	0	0	1	1	1	1	1	1	1	0	0	1	1	0	0	0	0	0
SGB_2080	0	0	0	0	0	0	1	0	0	0	0	0	1	0	1	1	0	1	0	0	1	0	0	0	0	1	1	1	1	1	0	0	1	0	0	0	0	1	1
SGB_1661	0	1	1	0	0	1	1	0	1	0	0	0	1	0	1	0	0	1	0	0	1	0	0	1	1	1	0	1	0	1	0	0	1	0	0	0	0	0	0
SGB_1457	0	0	0	0	0	1	1	0	0	0	0	0	1	0	1	1	0	1	0	0	1	0	0	1	1	1	1	1	1	1	0	0	0	1	0	0	0	1	0
SGB_2510	0	0	0	0	0	0	1	0	0	0	0	1	1	0	1	1	0	1	0	0	1	0	0	1	1	1	1	1	1	1	1	0	1	1	0	0	0	0	0
SGB_2538	0	0	0	0	1	0	0	0	0	0	0	0	0	0	0	0	0	0	0	0	0	0	0	0	0	0	0	0	0	0	0	0	0	0	0	0	0	0	0
SGB_2954	0	0	0	0	0	1	1	0	1	0	0	0	1	0	1	1	0	1	0	0	1	0	0	1	1	0	1	1	1	1	0	0	0	1	0	0	0	0	0
SGB_2415	0	0	0	0	0	0	0	0	0	0	0	0	0	0	0	0	0	0	0	0	0	0	0	0	0	0	0	0	0	0	0	0	1	0	0	0	0	0	0
SGB_1292	0	0	0	0	0	1	1	0	1	0	0	0	1	0	1	1	0	1	0	0	1	0	0	0	0	1	1	1	1	1	0	0	0	0	0	0	0	0	0
SGB_3305	1	0	0	0	0	1	1	0	1	0	0	0	1	0	1	0	0	1	0	0	1	0	0	1	1	1	0	1	0	1	0	0	1	0	0	0	0	0	1
SGB_1108	0	0	0	0	1	0	0	0	0	0	0	0	0	0	0	0	0	0	0	0	0	0	0	0	0	0	0	0	0	0	0	0	0	0	0	0	0	0	0
SGB_1545	0	0	0	0	0	1	1	0	0	0	0	0	1	0	1	1	0	1	0	0	1	0	0	0	0	1	1	1	1	1	0	0	1	1	0	0	0	1	0
SGB_977	0	0	0	0	0	1	0	0	1	0	0	0	1	0	1	1	0	1	0	0	1	0	0	1	1	1	1	1	1	1	0	0	0	0	0	0	0	1	0
SGB_3000	1	0	0	0	0	0	1	0	1	0	0	1	1	0	1	1	0	1	0	0	1	0	0	1	1	1	1	1	1	1	0	0	1	0	0	0	0	1	0
SGB_2343	0	0	0	0	0	1	0	0	0	0	0	0	1	0	1	1	0	1	0	0	1	0	0	1	1	1	1	1	1	1	0	0	1	1	0	0	0	0	0
SGB_3318	0	0	0	0	0	1	0	0	1	0	0	0	1	0	1	1	0	1	0	0	1	0	0	1	1	1	1	1	1	1	0	0	1	1	0	0	0	0	0
SGB_2447	0	0	0	0	0	1	1	0	1	0	1	0	0	1	0	0	0	1	1	0	1	0	1	0	0	1	0	1	0	1	0	0	0	1	0	0	0	1	0
SGB_1996	0	0	0	0	0	1	0	0	1	0	0	0	1	0	1	1	0	1	0	0	1	0	0	0	0	1	1	1	1	1	0	0	1	1	0	0	0	0	0
SGB_2282	0	0	0	0	0	0	0	0	0	0	0	0	0	0	0	0	0	1	0	0	1	0	0	0	0	0	0	0	0	1	0	0	0	0	0	0	0	0	0
SGB_1742	0	0	0	0	0	0	0	0	0	0	0	0	0	0	0	0	0	0	0	0	0	0	0	0	0	0	0	0	0	0	0	0	0	0	0	0	0	0	0
SGB_1643	0	0	0	0	0	1	1	0	1	0	0	0	1	0	1	1	0	1	0	0	1	0	0	0	0	1	1	1	1	1	0	0	1	1	0	0	0	0	0
SGB_2651	0	0	0	0	0	0	0	0	0	1	0	0	0	0	0	0	0	1	0	0	1	0	0	0	0	1	0	0	1	1	0	0	0	0	0	0	0	0	0
SGB_2821	0	0	0	0	0	1	0	0	1	0	0	0	1	0	1	1	0	1	0	0	1	0	0	1	1	1	1	1	1	1	0	0	1	1	0	0	0	1	0
SGB_1400	0	0	0	0	0	1	1	0	0	0	0	0	1	0	1	1	0	1	0	0	1	0	0	1	1	0	1	1	1	1	0	0	0	0	0	0	0	0	0
SGB_2926	0	0	0	0	0	1	0	0	1	0	0	0	0	0	0	0	0	1	0	0	1	0	0	1	1	0	0	1	0	1	0	0	1	1	0	0	0	0	0
SGB_2628	0	0	0	0	0	1	0	0	1	0	0	0	1	0	1	1	0	1	0	0	1	0	0	1	1	1	1	1	1	1	0	0	0	0	0	0	0	0	0
SGB_3466	0	0	0	0	0	1	1	0	1	0	0	0	0	0	0	0	0	1	0	0	1	0	0	0	0	0	0	1	0	1	0	0	0	1	0	0	0	0	0
SGB_1676	0	0	0	0	0	1	1	0	0	0	0	1	1	0	1	1	0	1	0	0	1	0	0	1	1	1	1	1	1	1	1	0	1	1	0	0	0	0	0
SGB_1541	0	0	0	0	0	1	0	0	0	0	0	0	1	0	1	1	0	1	0	0	1	0	0	1	1	0	1	1	1	1	0	0	0	1	0	0	0	0	0
SGB_1898	0	0	0	0	0	0	0	0	0	0	0	0	1	0	1	1	0	0	0	0	0	0	0	1	1	0	1	1	1	0	0	0	0	0	0	0	0	0	0
SGB_1345	0	0	0	0	0	0	0	0	0	0	0	0	0	0	0	0	0	0	0	0	0	0	0	0	0	0	0	0	0	0	0	0	1	0	0	0	0	0	0
SGB_1505	1	0	0	0	0	1	1	0	1	0	0	0	1	0	1	1	0	1	0	0	1	0	0	1	1	1	1	1	1	1	0	0	1	1	0	0	0	1	0
SGB_2498	0	0	0	0	1	0	1	0	1	0	1	1	1	1	1	1	0	1	1	0	1	0	1	0	0	1	1	1	1	1	0	0	0	1	0	0	0	1	0
SGB_2545	0	0	0	0	0	1	1	0	0	0	0	1	1	0	1	1	0	1	0	0	1	0	0	0	0	1	1	1	1	1	0	0	0	1	0	0	0	1	0
SGB_1472	0	0	0	0	0	1	0	0	0	0	0	0	1	0	1	1	0	1	0	0	1	0	0	1	1	1	1	1	1	1	0	0	1	1	0	0	0	1	0
SGB_2927	0	0	0	0	0	1	0	0	1	0	0	0	1	0	1	1	0	1	0	0	1	0	0	1	1	1	1	1	1	1	0	0	1	1	0	0	0	0	0
SGB_2523	0	0	0	0	0	0	1	0	0	0	0	0	1	0	1	1	0	1	0	0	1	0	0	0	0	0	1	1	1	1	0	0	0	0	0	0	0	0	0
SGB_2412	0	0	0	0	0	0	0	0	0	0	0	0	1	0	1	0	0	0	0	0	0	0	0	0	0	0	0	0	0	0	0	0	0	0	0	0	0	0	0
SGB_1829	0	0	0	0	0	1	0	0	1	0	0	0	1	0	1	1	0	0	0	0	0	0	0	1	1	1	1	1	1	0	0	0	0	0	0	0	0	0	0
SGB_1683	1	0	0	0	0	0	0	0	1	0	0	1	1	0	1	0	0	1	0	0	1	0	0	1	1	1	1	1	0	1	0	0	1	0	0	0	0	1	0
SGB_2138	0	0	0	0	0	1	1	0	1	0	0	1	1	0	1	1	0	1	0	0	1	0	0	1	1	1	1	1	1	1	0	0	0	1	0	0	0	1	1
SGB_2988	0	0	0	0	0	0	1	0	1	0	0	0	1	0	1	0	0	1	0	0	1	0	0	1	1	1	0	1	0	1	0	0	1	1	0	0	0	1	1
SGB_1366	0	0	0	0	0	0	0	0	0	1	0	0	0	0	0	0	0	0	0	0	0	0	0	0	0	1	0	0	1	0	0	0	0	0	0	0	0	0	0
SGB_2783	0	0	0	0	0	0	0	0	0	0	0	0	1	0	1	0	0	0	0	0	0	0	0	0	0	0	0	0	0	0	0	0	0	0	0	0	0	0	0
SGB_2958	0	0	0	0	0	1	1	0	1	0	0	0	1	0	1	1	0	1	0	0	1	0	0	1	1	1	1	1	1	1	0	0	0	1	0	0	0	1	0
SGB_1494	0	0	0	0	0	0	0	0	0	0	0	0	0	0	0	0	0	0	0	0	0	0	0	0	0	0	0	0	0	0	0	0	1	0	0	0	0	1	0
SGB_3099	0	0	0	0	0	1	1	0	1	0	0	1	1	0	1	0	0	1	0	0	1	0	0	1	1	1	0	1	0	1	0	0	0	1	0	0	0	1	1
SGB_1698	0	0	0	0	0	1	1	0	1	0	0	0	1	0	1	1	0	1	0	0	1	0	0	1	1	1	1	1	1	1	0	0	1	1	0	0	0	1	0
SGB_2563	0	0	0	0	0	0	0	0	0	0	0	0	0	0	0	0	0	0	0	0	0	0	0	0	0	0	0	0	0	0	0	0	0	0	0	0	0	0	0
SGB_2262	0	0	0	0	0	0	0	0	1	0	0	0	1	0	1	1	0	1	0	0	1	0	0	1	1	1	1	1	1	1	0	0	0	0	0	0	0	0	0
SGB_2179	0	0	0	0	0	1	1	0	1	0	0	0	1	0	1	1	0	1	0	0	1	0	0	0	0	0	1	1	1	1	0	0	1	1	0	0	0	0	0
SGB_1779	0	0	0	0	0	1	0	0	1	0	0	0	1	0	1	1	0	1	0	0	1	0	0	1	1	1	1	1	1	1	0	0	0	0	0	0	0	0	0
SGB_2617	0	0	0	0	0	0	1	0	0	0	0	1	1	0	1	0	0	0	0	0	0	0	0	0	0	1	0	1	0	0	1	0	1	1	0	0	0	0	0
SGB_1977	0	0	0	0	0	1	0	0	0	0	0	0	1	0	1	0	0	1	0	0	1	0	0	1	1	0	0	1	0	1	0	0	0	0	0	0	0	0	0
SGB_2225	0	0	0	0	0	0	1	0	0	0	0	1	1	0	1	0	0	1	0	0	1	0	0	0	0	1	0	1	0	1	1	0	1	0	0	0	0	0	0
SGB_2054	0	0	0	0	0	1	1	0	0	0	0	0	1	0	1	1	0	1	0	0	1	0	0	0	0	0	1	1	1	1	0	0	0	0	0	0	0	0	0
SGB_2008	0	0	0	0	0	1	0	0	1	0	0	0	1	0	1	0	0	1	0	0	1	0	0	1	1	1	0	1	0	1	0	0	1	0	0	0	0	0	0
SGB_1134	1	0	0	0	0	1	0	0	0	0	0	0	1	0	1	1	0	0	0	0	0	0	0	1	1	0	1	1	1	0	0	0	1	0	0	0	0	0	1
SGB_1030	0	0	0	0	0	1	1	0	0	0	0	1	1	0	1	0	0	1	0	0	1	0	0	0	0	1	0	1	0	1	1	0	1	0	0	0	0	0	0
SGB_2565	1	0	0	0	0	1	0	0	0	0	0	1	1	0	1	1	0	1	0	0	1	0	0	1	1	0	1	1	1	1	0	0	1	0	0	0	0	1	0
SGB_2327	0	0	0	0	0	0	0	0	0	0	0	0	0	0	0	0	0	0	0	0	0	0	0	0	0	0	0	0	0	0	0	0	1	0	0	0	0	0	0
SGB_1883	0	0	0	0	0	1	0	0	1	0	0	0	1	0	1	1	0	1	0	0	1	0	0	1	1	1	1	1	1	1	0	0	1	0	0	0	0	0	0
SGB_1788	0	0	0	0	0	1	0	0	0	0	0	0	0	0	0	0	0	0	0	0	0	0	0	0	0	1	0	0	0	0	0	0	0	0	0	0	0	1	0
SGB_2370	0	0	0	0	0	1	1	0	0	1	0	0	1	0	1	0	0	0	0	0	0	0	0	1	1	1	0	1	1	0	0	0	0	1	0	0	0	0	0
SGB_2655	0	0	0	0	0	1	0	0	0	0	0	0	1	0	1	1	0	1	0	0	1	0	0	1	1	1	1	1	1	1	0	0	0	0	0	0	0	0	0
SGB_3481	0	0	0	0	0	1	0	0	0	0	0	0	1	0	1	0	0	0	0	0	0	0	0	1	1	1	1	1	0	0	0	0	1	0	0	0	0	1	0
SGB_1052	0	0	0	0	0	0	0	0	0	1	0	0	0	0	0	0	0	0	0	0	0	0	0	0	0	1	0	0	1	0	0	0	0	0	0	0	0	0	0
SGB_2340	0	0	0	0	0	1	0	0	1	0	0	1	1	0	1	1	0	1	0	0	1	0	0	1	1	1	1	1	1	1	0	0	0	1	0	0	0	0	0
SGB_1107	1	0	0	0	0	1	1	0	0	0	0	1	0	0	0	0	0	1	0	0	1	0	0	1	1	0	0	1	0	1	0	0	1	0	0	0	0	0	0
SGB_1393	0	0	0	0	0	1	0	0	1	0	0	0	1	0	1	1	0	1	0	0	1	0	0	1	1	1	1	1	1	1	0	0	1	0	0	0	0	0	0
SGB_1740	0	0	0	0	0	1	1	0	1	0	0	0	0	0	0	0	0	0	0	0	0	0	0	1	1	1	0	1	0	0	0	0	0	0	0	0	0	0	0
SGB_1609	0	0	0	0	0	1	1	0	1	0	0	0	1	0	1	1	0	1	0	0	1	0	0	0	0	0	1	1	1	1	0	0	0	0	0	0	0	0	0
SGB_2482	0	0	0	0	0	1	0	0	1	0	0	0	1	0	1	1	0	1	0	0	1	0	0	0	0	1	1	1	1	1	0	0	0	0	0	0	0	0	0
SGB_2072	1	0	0	0	0	1	1	0	1	0	0	0	1	0	1	1	0	1	0	0	1	0	0	1	1	1	1	1	1	1	0	0	1	1	0	0	0	1	0
SGB_3524	0	0	0	0	0	1	1	0	1	0	0	0	1	0	1	1	0	1	0	0	1	0	0	1	1	1	1	1	1	1	0	0	1	1	0	0	0	0	0
SGB_1530	0	0	0	0	0	1	1	0	0	0	0	0	1	0	1	0	0	0	0	0	0	0	0	1	1	1	0	1	0	0	0	0	1	0	0	0	0	1	0
SGB_1314	0	0	0	0	0	1	0	0	0	0	0	0	1	0	1	1	0	1	0	0	1	0	0	0	0	1	1	1	1	1	0	0	1	1	0	0	0	0	0
SGB_1270	0	0	0	0	0	1	1	0	0	0	0	1	1	0	1	0	0	1	0	0	1	0	0	0	0	1	0	1	0	1	1	0	1	1	0	0	0	0	0
SGB_2207	0	0	0	0	0	1	0	0	1	0	0	0	1	0	1	1	0	1	0	0	1	0	0	1	1	1	1	1	1	1	0	0	0	0	0	0	0	0	0
SGB_1724	0	0	0	0	0	1	1	0	0	0	0	0	1	0	1	1	0	1	0	0	1	0	0	1	1	0	1	1	1	1	0	0	1	1	0	0	0	0	0
SGB_1780	0	0	0	0	1	1	0	0	1	0	0	0	1	0	1	1	0	1	0	0	1	0	0	1	1	1	1	1	1	1	1	0	1	0	0	0	0	1	0
SGB_1260	0	0	0	0	0	1	1	0	0	0	0	0	1	0	1	1	0	1	0	0	1	0	0	1	1	1	1	1	1	1	0	0	0	1	0	0	0	0	0
SGB_1815	0	0	0	0	0	0	1	0	0	0	0	1	1	0	1	0	0	1	0	0	1	0	0	0	0	1	0	1	0	1	1	0	1	1	0	0	0	0	0
SGB_2982	0	0	0	0	0	1	1	0	1	0	0	0	1	0	1	1	0	1	0	0	1	0	0	0	0	1	1	1	1	1	1	0	0	0	0	0	0	1	0
SGB_2114	0	0	0	0	0	1	0	0	0	0	0	0	1	0	1	1	0	1	0	0	1	0	0	1	1	0	1	1	1	1	0	0	1	0	0	0	0	0	0
SGB_2826	0	0	0	0	0	1	1	0	0	0	0	0	1	0	1	1	0	1	0	0	1	0	0	1	1	0	1	1	1	1	0	0	1	1	0	0	0	0	0
SGB_1972	0	0	0	0	0	1	1	0	1	0	1	0	1	1	1	0	0	1	1	0	1	0	1	1	1	1	0	1	0	1	0	0	0	1	0	0	0	1	1
SGB_2140	0	0	0	0	0	0	1	0	0	0	0	1	1	0	1	0	0	1	0	0	1	0	0	0	0	1	0	1	0	1	1	0	1	1	0	0	0	0	0
SGB_2069	0	0	0	0	0	1	1	0	1	0	0	0	1	0	1	0	0	1	0	0	1	0	0	0	0	1	0	1	0	1	0	0	0	1	0	0	0	1	1
SGB_2979	0	0	0	0	0	0	0	0	0	0	0	0	1	0	1	1	0	0	0	0	0	0	0	0	0	0	1	1	1	0	0	0	0	0	0	0	0	0	0
SGB_1827	0	0	0	0	0	1	0	0	1	0	0	0	1	0	1	1	0	1	0	0	1	0	0	1	1	0	1	1	1	1	0	0	1	1	0	0	0	0	0
SGB_1820	0	0	0	0	0	1	0	0	1	0	0	0	1	0	1	1	0	0	0	0	0	0	0	1	1	1	1	1	1	0	0	0	1	0	0	0	0	1	0
SGB_2629	0	0	0	0	0	1	0	0	0	0	0	0	1	0	1	0	0	1	0	0	1	0	0	1	1	1	0	0	0	1	0	0	0	0	0	0	0	0	0
SGB_2229	0	0	0	0	0	1	1	0	1	0	0	0	1	0	1	0	0	1	0	0	1	0	0	1	1	1	0	0	0	1	0	0	1	0	0	0	0	0	0
SGB_2356	1	0	0	0	0	1	1	0	1	0	0	0	1	0	1	1	0	1	0	0	1	0	0	0	0	1	1	1	1	1	0	0	1	0	0	0	0	1	0
SGB_3438	1	0	0	0	0	1	1	0	1	0	0	0	1	0	1	0	0	1	0	0	1	0	0	1	1	1	0	1	0	1	0	0	0	0	0	0	0	1	0
SGB_2435	0	0	0	0	0	1	1	0	1	0	0	1	1	0	1	1	0	1	0	0	1	0	0	1	1	0	1	1	1	1	0	0	1	1	0	0	0	0	0
SGB_1157	0	0	0	0	0	0	1	0	0	0	0	0	1	0	1	0	0	0	0	0	0	0	0	0	0	1	0	1	0	0	1	0	1	0	0	0	0	0	0
SGB_1139	0	0	0	0	0	1	1	0	0	1	0	0	0	0	0	0	0	1	0	0	1	0	0	1	1	1	0	1	1	1	0	0	0	1	0	0	0	0	0
SGB_3167	0	0	0	0	0	1	0	0	0	0	0	0	1	0	1	1	0	1	0	0	1	0	0	1	1	1	1	1	1	1	0	0	0	1	0	0	0	0	0
SGB_2796	0	0	0	0	0	0	0	0	0	0	0	0	0	0	0	0	0	1	0	0	1	0	0	0	0	0	0	0	0	1	0	0	1	0	0	0	0	0	0
SGB_1783	0	0	0	0	0	1	0	0	1	0	0	0	0	0	0	0	0	0	0	0	0	0	0	1	1	1	0	1	0	0	0	0	0	0	0	0	0	0	0
SGB_2064	0	0	0	0	0	1	0	0	0	0	0	0	0	0	0	0	0	0	0	0	0	0	0	0	0	1	0	0	0	0	0	0	0	0	0	0	0	1	0
SGB_2568	0	0	0	0	0	1	1	0	0	0	0	1	1	0	1	0	0	1	0	0	1	0	0	1	1	1	0	1	0	1	1	0	1	1	0	0	0	0	0
SGB_1575	0	0	0	0	0	1	0	0	0	0	0	0	1	0	1	1	0	1	0	0	1	0	0	1	1	0	1	1	1	1	0	0	0	0	0	0	0	0	0
SGB_2590	0	0	0	0	0	1	0	0	1	0	0	0	1	0	1	1	0	1	0	0	1	0	0	1	1	1	1	1	1	1	0	0	0	1	0	0	0	0	0
SGB_2096	0	0	0	0	0	1	1	0	0	0	0	0	1	0	1	1	0	1	0	0	1	0	0	1	1	0	1	1	1	1	0	0	1	0	0	0	0	0	0
SGB_1980	0	0	0	0	0	1	1	0	1	0	0	0	0	0	0	0	0	1	0	0	1	0	0	1	1	1	0	1	0	1	0	0	0	1	0	0	0	1	1
SGB_3224	0	0	0	0	0	1	0	0	0	0	0	0	1	0	1	1	0	1	0	0	1	0	0	0	0	1	1	1	1	1	0	0	1	0	0	0	0	1	0
SGB_2237	0	0	0	0	0	0	0	0	0	0	0	0	0	0	0	0	0	0	0	0	0	0	0	1	1	0	0	0	0	0	0	0	0	0	0	0	0	0	0
SGB_3528	1	0	0	0	0	1	1	0	1	0	0	0	1	0	1	0	0	1	0	0	1	0	0	1	1	1	0	1	0	1	0	0	0	0	0	0	0	0	0
SGB_1778	0	0	0	0	0	0	1	0	0	0	0	1	0	0	0	0	0	1	0	0	1	0	0	0	0	1	0	1	0	1	1	0	1	0	0	0	0	0	0
SGB_2614	1	0	0	0	0	1	1	0	1	0	1	0	1	1	1	1	0	1	1	0	1	0	1	1	1	1	1	1	1	1	1	0	1	1	0	0	0	0	0
SGB_2623	0	0	0	0	0	1	1	0	0	0	0	0	1	0	1	1	0	1	0	0	1	0	0	1	1	0	1	1	1	1	0	0	1	1	0	0	0	1	0
SGB_1031	0	0	0	0	0	0	0	0	1	0	0	0	1	0	1	1	0	1	0	0	1	0	0	1	1	1	1	1	1	1	0	0	0	0	0	0	0	0	0
SGB_2050	1	0	0	0	0	0	1	0	0	0	0	1	1	0	1	1	0	1	0	0	1	0	0	1	1	1	1	1	1	1	0	0	1	0	0	0	0	1	0
SGB_2790	0	0	0	0	0	1	0	0	0	0	0	0	0	0	0	0	0	0	0	0	0	0	0	0	0	1	0	0	0	0	0	0	0	0	0	0	0	1	0
SGB_1153	0	0	0	0	0	1	1	0	0	0	0	0	1	0	1	1	0	1	0	0	1	0	0	0	0	0	1	1	1	1	0	0	0	0	0	0	0	0	0
SGB_1726	1	0	0	0	0	1	1	0	1	0	0	0	1	0	1	1	0	1	0	0	1	0	0	1	1	1	1	1	1	1	0	0	1	0	0	0	0	0	0
SGB_1844	0	0	0	0	0	1	0	0	1	0	0	0	1	0	1	1	0	1	0	0	1	0	0	1	1	1	1	1	1	1	0	0	0	1	0	0	0	0	0
SGB_2398	1	0	0	0	0	1	0	0	1	0	0	0	1	0	1	0	0	1	0	0	1	0	0	1	1	1	1	1	0	1	0	0	1	0	0	0	0	1	0
SGB_2423	0	0	0	0	0	0	0	0	0	0	0	0	1	0	1	1	0	0	0	0	0	0	0	0	0	0	1	1	1	0	0	0	0	0	0	0	0	0	0
SGB_1029	0	0	0	0	0	1	0	0	1	0	0	1	1	0	1	1	0	1	0	0	1	0	0	1	1	1	1	1	1	1	0	0	1	1	0	0	0	0	0
SGB_1338	0	0	0	0	0	0	0	0	0	0	0	0	0	0	0	0	0	0	0	0	0	0	0	0	0	0	0	0	0	0	0	0	0	0	0	0	0	0	0
SGB_2634	0	0	0	0	0	1	1	0	0	0	0	0	1	0	1	1	0	1	0	0	1	0	0	1	1	1	1	1	1	1	0	0	1	1	0	0	0	0	0
SGB_2106	0	0	0	0	0	1	0	0	1	0	0	0	1	0	1	1	0	1	0	0	1	0	0	1	1	1	1	1	1	1	0	0	1	1	0	0	0	0	0
SGB_1003	0	0	0	0	0	1	1	0	1	0	0	0	0	0	0	0	0	1	0	0	1	0	0	0	0	0	0	1	0	1	0	0	0	1	0	0	0	0	0
SGB_1560	0	0	0	0	1	1	1	0	1	0	0	0	1	0	1	0	0	1	0	0	1	0	0	1	1	0	0	1	0	1	0	0	0	1	0	0	0	1	1
SGB_1588	1	0	0	0	0	1	0	0	1	0	0	1	1	0	1	0	0	0	0	0	0	0	0	1	1	0	0	1	0	0	0	0	1	0	0	0	0	1	0
SGB_2914	0	0	0	0	0	0	0	0	1	0	0	0	1	0	1	1	0	0	0	0	0	0	0	0	0	0	1	1	1	0	0	0	0	0	0	0	0	0	0
SGB_2856	0	0	0	0	0	1	0	0	0	0	0	0	1	0	1	1	0	1	0	0	1	0	0	1	1	0	1	1	1	1	0	0	0	0	0	0	0	0	0
SGB_3194	0	0	0	0	0	1	1	0	0	0	0	0	1	0	1	1	0	1	0	0	1	0	0	1	1	0	1	1	1	1	0	0	1	0	0	0	0	0	0
SGB_1215	1	0	0	0	0	1	1	0	1	0	0	0	1	0	1	1	0	0	0	0	0	0	0	0	0	1	1	1	1	0	0	0	1	1	0	0	0	1	0
SGB_2401	0	0	0	0	0	0	1	0	0	0	0	1	1	0	1	0	0	0	0	0	0	0	0	0	0	1	0	1	0	0	1	0	1	0	0	0	0	0	0
SGB_3359	0	0	0	0	0	0	0	0	0	0	0	0	1	0	1	1	0	0	0	0	0	0	0	0	0	0	1	1	1	0	0	0	0	0	0	0	0	0	0
SGB_2109	0	0	0	0	0	0	0	0	0	0	0	0	1	0	1	1	0	0	0	0	0	0	0	0	0	0	1	1	1	0	0	0	0	0	0	0	0	0	0
SGB_1817	0	0	0	0	0	1	1	0	0	0	0	0	1	0	1	1	0	1	0	0	1	0	0	1	1	0	1	1	1	1	0	0	1	0	0	0	0	0	0
SGB_1249	0	0	0	0	0	0	0	0	0	0	0	0	0	0	0	0	0	0	0	0	0	0	0	0	0	0	0	0	0	0	0	0	0	0	0	0	0	0	0
SGB_2951	0	0	0	0	0	0	1	0	0	0	0	1	1	0	1	0	0	1	0	0	1	0	0	0	0	1	0	1	0	1	1	0	1	1	0	0	0	0	0
SGB_3537	0	0	0	0	0	1	1	0	1	0	0	0	1	0	1	1	0	1	0	0	1	0	0	0	0	1	1	1	1	1	0	0	1	0	0	0	0	1	0
SGB_3061	1	0	0	0	0	1	1	0	1	0	0	0	1	0	1	1	0	1	0	0	1	0	0	1	1	1	1	1	1	1	1	0	1	0	0	0	0	1	0
SGB_2222	0	0	0	0	0	0	0	0	0	0	0	0	0	0	0	0	0	0	0	0	0	0	0	0	0	0	0	0	0	0	0	0	1	0	0	0	0	0	0
SGB_1319	0	0	0	0	0	1	0	0	1	0	0	0	1	0	1	1	0	1	0	0	1	0	0	1	1	1	1	1	1	1	0	0	1	1	0	0	0	1	0
SGB_3256	0	0	0	0	0	1	0	0	0	0	0	0	1	0	1	1	0	0	0	0	0	0	0	0	0	0	1	1	1	0	0	0	0	0	0	0	0	0	0
SGB_1182	0	0	0	0	0	1	0	0	0	0	0	0	1	0	1	1	0	1	0	0	1	0	0	1	1	0	1	1	1	1	0	0	1	0	0	0	0	0	0
SGB_3355	0	0	0	0	0	1	0	0	1	0	0	0	1	0	1	0	0	1	0	0	1	0	0	1	1	1	0	1	0	1	1	0	1	0	0	0	0	1	1
SGB_1351	0	0	0	0	0	1	1	0	0	0	0	1	1	0	1	0	0	1	0	0	1	0	0	0	0	1	0	1	0	1	1	0	1	0	0	0	0	0	0
SGB_1353	0	0	0	0	0	1	1	0	1	0	0	1	0	0	0	0	0	1	0	0	1	0	0	0	0	1	0	1	0	1	0	0	0	1	0	0	0	0	1
SGB_1137	0	0	0	0	0	1	1	0	0	0	0	1	1	0	1	0	0	1	0	0	1	0	0	0	0	1	0	1	0	1	1	0	1	1	0	0	0	0	0
SGB_1657	0	0	0	0	0	1	0	0	1	0	0	0	1	0	1	1	0	1	0	0	1	0	0	1	1	1	1	1	1	1	0	0	0	0	0	0	0	1	0
SGB_2206	0	0	0	0	0	1	0	0	1	0	0	1	1	0	1	1	0	1	0	0	1	0	0	1	1	1	1	1	1	1	0	0	1	0	0	0	0	0	0
SGB_3374	0	0	0	0	1	1	1	0	1	0	0	1	1	0	1	1	0	1	0	0	1	0	0	0	0	1	1	1	1	1	0	0	0	1	0	0	0	1	1
SGB_1603	0	0	0	0	0	1	0	0	1	0	0	0	1	0	1	1	0	1	0	0	1	0	0	1	1	0	1	1	1	1	0	0	1	0	0	0	0	0	0
SGB_1777	0	0	0	0	0	1	0	0	1	0	0	0	1	0	1	1	0	0	0	0	0	0	0	1	1	1	1	1	1	0	0	0	0	0	0	0	0	1	0
SGB_1027	0	0	0	0	0	1	0	0	0	0	0	0	1	0	1	1	0	1	0	0	1	0	0	1	1	1	1	1	1	1	0	0	1	0	0	0	0	0	0
SGB_2528	0	0	0	0	0	0	0	0	0	0	0	0	0	0	0	0	0	0	0	0	0	0	0	0	0	0	0	0	0	0	0	0	0	0	0	0	0	0	0
SGB_3409	0	0	0	0	0	1	1	0	0	0	1	0	0	1	0	0	0	1	1	0	1	0	1	0	0	0	0	0	0	1	0	0	0	1	0	0	0	1	0
SGB_1694	0	0	0	0	0	1	1	0	0	0	0	0	1	0	1	1	0	0	0	0	0	0	0	1	1	1	1	1	1	0	0	0	0	1	0	0	0	1	0
SGB_1281	0	0	0	0	0	1	1	0	0	0	0	1	1	0	1	0	0	0	0	0	0	0	0	0	0	1	0	1	0	0	1	0	1	0	0	0	0	0	0
SGB_2706	0	0	0	0	1	1	1	0	1	0	0	0	0	0	0	0	0	1	0	0	1	0	0	0	0	1	0	1	0	1	0	0	0	1	0	0	0	1	1
SGB_3513	0	0	0	0	0	1	0	0	1	0	0	0	1	0	1	0	0	1	0	0	1	0	0	1	1	0	1	1	0	1	0	0	1	0	0	0	0	0	0
SGB_3142	0	0	0	0	0	1	1	0	1	0	0	0	1	0	1	0	0	1	0	0	1	0	0	1	1	1	0	1	0	1	0	0	1	0	0	0	0	0	0
SGB_3037	0	0	0	0	0	0	1	0	1	0	0	0	1	0	1	1	0	1	0	0	1	0	0	0	0	1	1	1	1	1	0	0	0	0	0	0	0	0	0
SGB_2608	0	0	0	0	0	1	1	0	0	0	0	0	1	0	1	1	0	1	0	0	1	0	0	0	0	1	1	1	1	1	0	0	1	0	0	0	0	1	0
SGB_3576	0	0	0	0	0	1	1	0	0	0	0	0	1	0	1	1	0	1	0	0	1	0	0	1	1	0	1	1	1	1	0	0	0	0	0	0	0	1	0
SGB_1681	1	0	0	0	0	1	1	0	1	0	0	1	1	0	1	1	0	1	0	0	1	0	0	1	1	1	1	1	1	1	0	0	1	0	0	0	0	1	0
SGB_1060	0	0	0	0	0	0	0	0	0	0	0	0	1	0	1	1	0	0	0	0	0	0	0	0	0	0	1	1	1	0	0	0	0	0	0	0	0	0	0
SGB_1488	0	0	0	0	0	1	0	0	1	0	0	0	1	0	1	1	0	1	0	0	1	0	0	0	0	0	1	1	1	1	0	0	1	1	0	0	0	0	0
SGB_1693	0	0	0	0	0	1	1	0	0	0	0	1	1	0	1	0	0	1	0	0	1	0	0	0	0	1	0	1	0	1	1	0	1	0	0	0	0	0	0
SGB_2145	0	0	0	0	0	0	0	0	0	1	0	0	0	0	0	0	0	0	0	0	0	0	0	0	0	1	0	0	1	0	0	0	0	0	0	0	0	0	0
SGB_2408	0	0	0	0	0	1	0	0	1	0	0	0	0	0	0	0	0	1	0	0	1	0	0	1	1	1	0	1	0	1	0	0	0	0	0	0	0	1	0
SGB_2197	0	0	0	0	0	1	1	0	1	1	0	0	0	0	0	0	0	0	0	0	0	0	0	1	1	1	0	1	1	0	0	0	0	1	0	0	0	0	0
SGB_2031	0	0	0	0	0	0	1	0	0	0	0	1	0	0	0	0	0	0	0	0	0	0	0	0	0	1	0	1	0	0	1	0	1	0	0	0	0	0	0
SGB_2947	0	0	0	0	0	1	0	0	1	0	0	0	1	0	1	1	0	1	0	0	1	0	0	0	0	1	1	1	1	1	0	0	1	1	0	0	0	0	0
SGB_2819	0	0	0	0	0	1	1	0	0	0	0	1	1	0	1	0	0	1	0	0	1	0	0	0	0	1	0	1	0	1	1	0	1	0	0	0	0	0	0
SGB_1924	0	0	0	0	0	1	0	0	1	0	0	0	1	0	1	1	0	1	0	0	1	0	0	1	1	1	1	1	1	1	0	0	0	0	0	0	0	0	0
SGB_2995	0	0	0	0	0	0	0	0	1	0	0	0	1	0	1	0	0	1	0	0	1	0	0	0	0	1	0	1	0	1	0	0	0	1	0	0	0	0	0
SGB_3162	0	0	0	0	0	1	0	0	1	0	0	1	1	0	1	0	0	1	0	0	1	0	0	1	1	1	0	1	0	1	0	0	1	0	0	0	0	0	1
SGB_2727	0	0	0	0	0	0	0	0	0	0	0	0	0	0	0	0	0	1	0	0	1	0	0	1	1	0	0	0	0	1	0	0	0	0	0	0	0	0	0
SGB_2091	0	0	0	0	0	1	1	0	0	0	0	0	1	0	1	0	0	0	0	0	0	0	0	0	0	1	0	1	0	0	1	0	1	0	0	0	0	0	0
SGB_1696	0	0	0	0	0	1	0	0	1	0	0	0	0	0	0	0	0	0	0	0	0	0	0	1	1	1	0	1	0	0	0	0	0	0	0	0	0	1	0
SGB_2736	1	0	0	0	0	1	1	0	1	0	0	0	1	0	1	1	0	1	0	0	1	0	0	0	0	1	1	1	1	1	1	0	0	0	0	0	0	1	0
SGB_1102	0	0	0	0	0	1	0	0	1	0	0	1	1	0	1	1	0	1	0	0	1	0	0	1	1	1	1	1	1	1	0	0	1	1	0	0	0	0	0
SGB_2003	0	0	0	0	0	1	1	0	0	0	0	0	1	0	1	1	0	1	0	0	1	0	0	1	1	1	1	1	1	1	0	0	1	1	0	0	0	1	0
SGB_3393	0	0	0	0	0	1	1	0	0	0	0	0	1	0	1	1	0	1	0	0	1	0	0	1	1	0	1	1	1	1	0	0	1	0	0	0	0	1	0
SGB_1792	0	0	0	0	0	0	1	0	0	0	0	0	0	0	0	0	0	1	0	0	1	0	0	0	0	1	0	0	0	1	0	0	1	0	0	0	0	0	0
SGB_2170	0	0	0	0	0	0	0	0	1	0	0	0	1	0	1	1	0	0	0	0	0	0	0	1	1	0	1	1	1	0	0	0	1	0	0	0	0	1	0
SGB_1678	0	0	0	0	0	1	1	0	0	0	0	0	1	0	1	0	0	1	0	0	1	0	0	0	0	1	0	1	0	1	0	0	0	0	0	0	0	1	1
SGB_1595	0	0	0	0	0	1	1	0	1	0	0	0	1	0	1	0	0	1	0	0	1	0	0	1	1	1	0	1	0	1	0	0	1	1	0	0	0	0	0
SGB_2935	0	0	0	0	0	1	1	0	1	0	0	0	1	0	1	0	0	1	0	0	1	0	0	1	1	1	0	1	0	1	0	0	1	1	0	0	0	0	0
SGB_1729	0	0	0	0	0	0	1	0	1	0	1	0	0	1	0	0	0	1	1	0	1	0	1	1	1	1	0	1	0	1	0	0	0	1	0	0	0	0	1
SGB_1662	0	0	0	0	0	1	0	0	1	0	0	0	1	0	1	1	0	1	0	0	1	0	0	1	1	1	1	1	1	1	0	0	1	1	0	0	0	1	0
SGB_1228	0	0	0	0	0	1	1	0	1	0	0	0	1	0	1	1	0	1	0	0	1	0	0	0	0	0	1	1	1	1	0	0	1	1	0	0	0	0	0
SGB_2632	0	0	0	0	0	0	0	0	0	0	0	0	1	0	1	0	0	0	0	0	0	0	0	0	0	0	0	0	0	0	0	0	0	0	0	0	0	0	0
SGB_2240	1	0	0	0	0	1	1	0	1	0	0	1	1	0	1	1	0	1	0	0	1	0	0	1	1	1	1	1	1	1	1	0	1	1	0	0	0	0	0
SGB_1453	0	0	0	0	0	1	0	0	1	0	0	0	1	0	1	1	0	1	0	0	1	0	0	1	1	1	1	1	1	1	0	0	1	0	0	0	0	0	0
SGB_1966	0	0	0	0	0	0	0	0	1	0	0	0	1	0	1	1	0	1	0	0	1	0	0	0	0	1	1	1	1	1	0	0	1	0	0	0	0	1	0
SGB_981	0	0	0	0	0	1	1	0	0	0	0	0	1	0	1	0	0	1	0	0	1	0	0	1	1	1	0	1	0	1	1	0	1	0	0	0	0	0	0
SGB_3562	0	0	0	0	0	1	1	0	0	0	0	1	1	0	1	0	0	1	0	0	1	0	0	0	0	1	0	1	0	1	1	0	1	0	0	0	0	1	0
SGB_1486	0	0	0	0	0	1	1	0	1	0	0	0	0	0	0	0	0	1	0	0	1	0	0	0	0	1	0	1	0	1	0	0	0	1	0	0	0	1	1
SGB_1329	0	0	0	0	0	0	1	0	0	0	0	1	1	0	1	0	0	1	0	0	1	0	0	1	1	1	0	1	0	1	1	0	1	1	0	0	0	0	0
SGB_1958	0	0	0	0	1	0	1	0	1	0	0	1	1	0	1	1	0	1	0	0	1	0	0	0	0	1	1	1	1	1	0	0	0	1	0	0	0	1	0
SGB_1128	0	0	0	0	0	1	1	0	1	0	1	1	0	1	0	0	0	1	1	0	1	0	1	1	1	1	0	1	0	1	0	0	0	1	0	0	0	1	1
SGB_3217	0	0	0	0	0	0	0	0	0	0	0	0	1	0	1	0	0	1	0	0	1	0	0	1	1	0	0	0	0	1	0	0	0	0	0	0	0	0	0
SGB_3161	0	0	0	0	0	1	0	0	0	0	0	0	1	0	1	1	0	1	0	0	1	0	0	1	1	1	1	1	1	1	0	0	1	0	0	0	0	1	0
SGB_2481	0	0	0	0	0	1	0	0	1	0	0	0	1	0	1	1	0	0	0	0	0	0	0	0	0	1	1	1	1	0	0	0	1	1	0	0	0	1	0
SGB_1665	0	0	0	0	0	0	0	0	0	0	0	0	0	0	0	0	0	0	0	0	0	0	0	1	1	0	0	0	0	0	0	0	0	0	0	0	0	0	0
SGB_3289	0	1	1	0	0	1	1	0	1	0	0	1	1	0	1	0	0	1	0	0	1	0	0	1	1	1	0	1	0	1	0	0	1	1	0	0	0	0	0
SGB_2032	0	0	0	0	0	1	0	0	1	0	0	0	1	0	1	1	0	1	0	0	1	0	0	1	1	1	1	1	1	1	0	0	1	1	0	0	0	0	0
SGB_2174	1	0	0	0	0	1	1	0	0	0	0	1	1	0	1	1	0	1	0	0	1	0	0	1	1	1	1	1	1	1	0	0	1	0	0	0	0	1	1
SGB_1682	0	0	0	0	0	1	1	0	0	0	0	1	1	0	1	0	0	0	0	0	0	0	0	1	1	1	0	1	0	0	0	0	1	1	0	0	0	0	0
SGB_2316	0	0	0	0	0	1	1	0	0	0	0	0	1	0	1	0	0	1	0	0	1	0	0	0	0	1	0	1	0	1	1	0	1	0	0	0	0	1	0
SGB_3237	0	0	0	0	0	0	0	0	0	0	0	0	1	0	1	1	0	0	0	0	0	0	0	0	0	0	1	1	1	0	0	0	0	0	0	0	0	0	0
SGB_2214	0	0	0	0	0	0	0	0	0	0	0	0	0	0	0	0	0	0	0	0	0	0	0	1	1	0	0	0	0	0	0	0	0	0	0	0	0	0	0
SGB_3373	0	0	0	0	0	0	0	0	0	0	0	0	1	0	1	0	0	0	0	0	0	0	0	0	0	0	0	0	0	0	0	0	0	0	0	0	0	0	0
SGB_2930	0	0	0	0	0	1	1	0	1	0	0	0	1	0	1	0	0	1	0	0	1	0	0	1	1	1	0	1	0	1	0	0	1	0	0	0	0	0	0
SGB_2065	0	0	0	0	1	1	1	0	1	0	0	1	0	0	0	0	0	1	0	0	1	0	0	0	0	1	0	1	0	1	0	0	0	1	0	0	0	0	0
SGB_988	0	0	0	0	0	0	0	0	0	0	0	1	1	0	1	1	0	1	0	0	1	0	0	1	1	1	1	1	1	1	0	0	0	1	0	0	0	0	0
SGB_1756	0	0	0	0	0	0	0	0	1	0	0	0	1	0	1	1	0	1	0	0	1	0	0	1	1	0	1	1	1	1	0	0	1	1	0	0	0	0	0
SGB_1295	1	0	0	0	1	1	0	0	1	0	0	0	1	0	1	1	0	1	0	0	1	0	0	0	0	1	1	1	1	1	1	0	1	0	0	0	0	0	0
SGB_1565	1	0	0	0	0	0	0	0	0	0	0	0	1	0	1	1	0	1	0	0	1	0	0	0	0	0	1	1	1	1	0	0	1	0	0	0	0	1	1
SGB_2823	0	0	0	0	0	1	1	0	0	0	0	0	1	0	1	0	0	1	0	0	1	0	0	0	0	1	0	1	0	1	1	0	1	0	0	0	0	1	0
SGB_1811	0	0	0	0	0	0	0	0	0	1	0	0	0	0	0	0	0	0	0	0	0	0	0	0	0	1	0	0	1	0	0	0	1	0	0	0	0	0	0
SGB_3097	0	0	0	0	0	0	0	0	0	0	0	0	1	0	1	0	0	1	0	0	1	0	0	1	1	0	0	0	0	1	0	0	0	0	0	0	0	0	0
SGB_2818	0	0	0	0	0	0	0	0	0	0	0	0	0	0	0	0	0	0	0	0	0	0	0	0	0	0	0	0	0	0	0	0	1	0	0	0	0	0	0
SGB_1217	0	0	0	0	0	1	1	0	1	0	0	0	0	0	0	0	0	1	0	0	1	0	0	0	0	1	0	1	0	1	0	0	0	1	0	0	0	1	1
SGB_2937	0	0	0	0	0	1	1	0	0	0	0	1	1	0	1	0	0	1	0	0	1	0	0	0	0	1	0	1	0	1	0	0	1	1	0	0	0	0	0
SGB_1762	1	0	0	0	0	0	1	0	0	0	0	0	1	0	1	1	0	1	0	0	1	0	0	0	0	0	1	1	1	1	0	0	1	0	0	0	0	1	0
SGB_2308	0	0	0	0	0	1	1	0	1	0	0	0	1	0	1	1	0	0	0	0	0	0	0	1	1	0	1	1	1	0	0	0	0	0	0	0	0	0	0
SGB_1936	0	0	0	0	0	1	0	0	1	0	0	0	1	0	1	1	0	1	0	0	1	0	0	1	1	0	1	1	1	1	0	0	1	0	0	0	0	0	0
SGB_1985	0	0	0	0	1	0	0	0	1	0	0	0	0	0	0	0	0	0	0	0	0	0	0	0	0	0	0	0	0	0	0	0	1	0	0	0	0	0	0
SGB_1697	0	0	0	0	0	1	0	0	1	0	0	0	1	0	1	1	0	1	0	0	1	0	0	1	1	0	1	1	1	1	0	0	0	1	0	0	0	0	0
SGB_1299	1	0	0	0	0	0	1	0	0	0	0	0	1	0	1	1	0	1	0	0	1	0	0	0	0	1	1	1	1	1	0	0	0	0	0	0	0	1	1
SGB_1254	0	0	0	0	0	0	0	0	0	0	0	1	0	0	0	0	0	0	0	0	0	0	0	1	1	0	0	1	0	0	0	0	1	0	0	0	0	0	0
SGB_1639	0	0	0	0	0	0	0	0	0	0	0	0	0	0	0	0	0	0	0	0	0	0	0	0	0	0	0	0	0	0	0	0	0	0	0	0	0	0	0
SGB_2639	0	0	0	0	0	1	1	0	1	0	0	0	0	0	0	0	0	1	0	0	1	0	0	0	0	0	0	1	0	1	0	0	1	1	0	0	0	0	0
SGB_1279	0	0	0	0	0	0	0	0	0	0	0	0	0	0	0	0	0	0	0	0	0	0	0	0	0	0	0	0	0	0	0	0	0	0	0	0	0	0	0
SGB_1420	0	0	0	0	0	1	1	0	0	0	0	1	1	0	1	0	0	1	0	0	1	0	0	0	0	1	0	1	0	1	1	0	1	0	0	0	0	1	0
SGB_1421	0	1	1	0	0	1	1	0	1	0	0	0	1	0	1	0	0	1	0	0	1	0	0	1	1	1	0	1	0	1	0	0	1	1	0	0	0	0	0
SGB_1418	0	0	0	0	0	1	1	0	0	0	0	1	1	0	1	0	0	0	0	0	0	0	0	0	0	1	0	1	0	0	1	0	1	0	0	0	0	0	0
SGB_1166	0	0	0	0	0	0	0	0	0	0	0	0	1	0	1	0	0	1	0	0	1	0	0	1	1	0	0	0	0	1	0	0	0	0	0	0	0	0	0
SGB_2117	0	0	0	0	0	1	0	0	0	0	0	0	1	0	1	1	0	1	0	0	1	0	0	1	1	1	1	1	1	1	0	0	0	1	0	0	0	1	0
SGB_2673	0	0	0	0	0	1	1	0	1	0	0	1	1	0	1	1	0	1	0	0	1	0	0	1	1	0	1	1	1	1	0	0	0	1	0	0	0	1	0
SGB_2271	1	0	0	0	0	0	0	0	0	0	0	0	1	0	1	0	0	1	0	0	1	0	0	1	1	0	0	1	0	1	0	0	0	0	0	0	0	1	0
SGB_1368	0	0	0	0	0	1	1	0	1	0	0	0	1	0	1	1	0	1	0	0	1	0	0	1	1	0	1	1	1	1	0	0	0	1	0	0	0	1	0
SGB_2766	0	0	0	0	0	1	0	0	0	0	0	0	0	0	0	0	0	0	0	0	0	0	0	0	0	1	0	0	0	0	0	0	0	0	0	0	0	1	0
SGB_1430	0	0	0	0	0	1	0	0	0	0	0	1	1	0	1	0	0	1	0	0	1	0	0	1	1	1	0	1	0	1	0	0	1	0	0	0	0	0	0
SGB_2534	1	0	0	0	0	0	1	0	0	0	0	0	1	0	1	1	0	1	0	0	1	0	0	1	1	1	1	1	1	1	0	0	1	0	0	0	0	1	0
SGB_1747	0	0	0	0	0	1	1	0	1	0	0	0	1	0	1	1	0	0	0	0	0	0	0	0	0	1	1	1	1	0	0	0	1	1	0	0	0	1	0
SGB_1773	0	0	0	0	0	0	0	0	0	0	0	0	0	0	0	0	0	0	0	0	0	0	0	0	0	0	0	0	0	0	0	0	0	0	0	0	0	0	0
SGB_2557	0	0	0	0	0	0	0	0	0	0	0	0	1	0	1	1	0	1	0	0	1	0	0	0	0	1	1	1	1	1	0	0	1	0	0	0	0	1	1
SGB_1449	0	0	0	0	0	0	0	0	0	0	0	0	1	0	1	0	0	0	0	0	0	0	0	0	0	0	0	0	0	0	0	0	0	0	0	0	0	0	0
SGB_1641	0	0	0	0	0	1	0	0	1	0	0	0	1	0	1	1	0	1	0	0	1	0	0	1	1	0	1	1	1	1	0	0	1	0	0	0	0	0	0
SGB_2371	0	0	0	0	0	0	0	0	0	0	0	0	0	0	0	0	0	0	0	0	0	0	0	0	0	0	0	0	0	0	0	0	0	0	0	0	0	0	0
SGB_3018	0	0	0	0	0	1	1	0	1	0	1	0	1	1	1	0	0	1	1	0	1	0	1	1	1	1	0	1	0	1	0	0	0	1	0	0	0	0	1
SGB_1947	0	0	0	0	0	1	0	0	0	0	0	0	0	0	0	0	0	1	0	0	1	0	0	1	1	0	0	0	0	1	0	0	1	0	0	0	0	0	0
SGB_1632	0	0	0	0	0	1	0	0	0	0	0	1	1	0	1	1	0	0	0	0	0	0	0	1	1	0	1	1	1	0	0	0	1	1	0	0	0	0	0
SGB_2312	1	0	0	0	0	1	1	0	1	0	0	0	1	0	1	0	0	1	0	0	1	0	0	1	1	1	1	1	0	1	0	0	1	0	0	0	0	1	0
SGB_1302	0	0	0	0	0	0	0	0	0	0	0	0	1	0	1	1	0	0	0	0	0	0	0	0	0	0	1	1	1	0	0	0	1	0	0	0	0	0	0
SGB_1176	0	0	0	0	0	1	0	0	0	0	0	0	1	0	1	1	0	0	0	0	0	0	0	1	1	1	1	1	1	0	0	0	0	0	0	0	0	0	0
SGB_1096	0	0	0	0	0	0	0	0	0	0	0	0	1	0	1	1	0	1	0	0	1	0	0	0	0	0	1	1	1	1	0	0	0	0	0	0	0	0	0
SGB_2058	0	0	0	0	0	1	0	0	1	0	0	0	1	0	1	1	0	1	0	0	1	0	0	0	0	1	1	1	1	1	0	0	1	0	0	0	0	0	0
SGB_2026	0	0	0	0	0	1	0	0	1	0	0	0	1	0	1	0	0	1	0	0	1	0	0	1	1	1	0	1	0	1	0	0	1	1	0	0	0	0	0
SGB_1352	0	0	0	0	0	0	0	0	0	0	0	0	1	0	1	1	0	0	0	0	0	0	0	0	0	0	1	1	1	0	0	0	0	0	0	0	0	0	0
SGB_2500	0	0	0	0	0	1	1	0	1	0	0	0	1	0	1	1	0	1	0	0	1	0	0	1	1	1	1	1	1	1	0	0	1	1	0	0	0	0	0
SGB_1098	0	0	0	0	0	1	1	0	1	0	0	0	1	0	1	1	0	1	0	0	1	0	0	1	1	1	1	1	1	1	0	0	0	0	0	0	0	1	0
SGB_2518	0	0	0	0	0	0	1	0	1	0	0	0	0	0	0	0	0	1	0	0	1	0	0	1	1	0	0	1	0	1	0	0	0	1	0	0	0	0	0
SGB_2020	0	0	0	0	0	1	0	0	0	0	0	1	1	0	1	1	0	1	0	0	1	0	0	1	1	0	1	1	1	1	0	0	1	1	0	0	0	0	0
SGB_1234	0	0	0	0	0	0	0	0	0	0	0	0	1	0	1	1	0	0	0	0	0	0	0	0	0	0	1	1	1	0	0	0	0	0	0	0	0	0	0
SGB_2126	0	0	0	0	0	1	0	0	1	0	0	0	1	0	1	0	0	0	0	0	0	0	0	1	1	0	0	0	0	0	0	0	1	1	0	0	0	0	0
SGB_1524	0	0	0	0	0	1	1	0	0	0	0	1	1	0	1	0	0	1	0	0	1	0	0	0	0	1	0	1	0	1	1	0	1	0	0	0	0	0	0
SGB_1398	0	0	0	0	0	1	0	0	1	0	0	0	1	0	1	1	0	1	0	0	1	0	0	1	1	1	1	1	1	1	0	0	1	1	0	0	0	0	0
SGB_2733	0	0	0	0	0	1	0	0	1	0	0	0	0	0	0	0	0	1	0	0	1	0	0	1	1	1	0	1	0	1	0	0	0	0	0	0	0	0	0
SGB_1339	0	0	0	0	0	1	1	0	1	0	1	0	1	1	1	1	0	1	1	0	1	0	1	1	1	1	1	1	1	1	0	0	1	1	0	0	0	0	0
SGB_1188	0	0	0	0	0	1	0	0	0	0	0	1	1	0	1	0	0	1	0	0	1	0	0	1	1	1	1	1	0	1	0	0	0	1	0	0	0	1	0
SGB_1247	0	0	0	0	0	1	0	0	0	0	0	0	0	0	0	0	0	1	0	0	1	0	0	1	1	1	0	0	0	1	0	0	1	1	0	0	0	0	0
SGB_2903	1	0	0	0	0	1	0	0	1	0	0	0	1	0	1	0	0	1	0	0	1	0	0	1	1	1	1	1	0	1	0	0	1	0	0	0	0	0	0
SGB_1354	0	0	0	0	0	1	0	0	1	0	0	0	0	0	0	0	0	0	0	0	0	0	0	1	1	1	0	1	0	0	0	0	0	0	0	0	0	0	0
SGB_1297	0	0	0	0	0	0	0	0	0	0	0	0	1	0	1	1	0	0	0	0	0	0	0	0	0	0	1	1	1	0	0	0	0	0	0	0	0	0	0
SGB_1417	0	0	0	0	0	1	0	0	1	0	0	1	1	0	1	0	0	1	0	0	1	0	0	0	0	1	0	1	0	1	0	0	1	0	0	0	0	0	0
SGB_2738	0	0	0	0	0	0	0	0	0	0	0	0	1	0	1	1	0	0	0	0	0	0	0	0	0	0	1	1	1	0	0	0	0	0	0	0	0	0	0
SGB_1000	0	0	0	0	0	1	1	0	1	0	0	1	1	0	1	1	0	1	0	0	1	0	0	1	1	0	1	1	1	1	0	0	0	1	0	0	0	1	0
SGB_3573	0	0	0	0	0	1	0	0	0	0	0	0	1	0	1	1	0	1	0	0	1	0	0	0	0	1	1	1	1	1	1	0	1	1	0	0	0	0	0
SGB_1552	0	0	0	0	0	1	1	0	1	0	1	0	1	1	1	1	0	1	1	0	1	0	1	1	1	1	1	1	1	1	0	0	1	1	0	0	0	0	0
SGB_1876	0	1	1	0	0	1	1	0	1	0	0	0	1	0	1	1	0	1	0	0	1	0	0	0	0	1	1	1	1	1	0	0	0	0	0	0	0	0	0
SGB_1755	1	0	0	0	0	1	1	0	1	0	0	0	0	0	0	0	0	1	0	0	1	0	0	1	1	1	0	1	0	1	0	0	1	0	0	0	0	1	0
SGB_3581	1	0	0	0	0	1	1	0	1	0	1	0	1	1	1	1	0	1	1	0	1	0	1	1	1	1	1	1	1	1	1	0	1	1	0	0	0	1	0
SGB_2090	0	1	1	0	0	1	0	0	1	0	0	0	1	0	1	0	0	0	0	0	0	0	0	1	1	1	1	1	0	0	0	0	1	0	0	0	0	0	0
SGB_2889	0	0	0	0	0	1	0	0	0	0	0	0	1	0	1	1	0	0	0	0	0	0	0	1	1	0	1	1	1	0	0	0	0	0	0	0	0	0	0
SGB_1115	0	0	0	0	0	1	1	0	1	0	0	0	1	0	1	1	0	1	0	0	1	0	0	1	1	0	1	1	1	1	0	0	1	1	0	0	0	0	0
SGB_1403	0	0	0	0	1	1	1	0	0	0	0	1	1	0	1	0	0	1	0	0	1	0	0	1	1	1	0	1	0	1	0	0	1	0	0	0	0	0	0
SGB_2272	1	0	0	0	0	1	1	0	1	0	0	0	1	0	1	1	0	1	0	0	1	0	0	1	1	1	1	1	1	1	0	0	1	1	0	0	0	1	0
SGB_964	0	0	0	0	0	1	1	0	1	0	0	1	1	0	1	1	0	1	0	0	1	0	0	1	1	1	1	1	1	1	0	0	0	1	0	0	0	1	0
SGB_2092	0	0	0	0	0	1	1	0	1	0	0	0	1	0	1	0	0	1	0	0	1	0	0	1	1	1	1	1	0	1	0	0	1	0	0	0	0	0	0
SGB_1933	1	0	0	0	0	1	1	0	1	0	0	0	1	0	1	1	0	1	0	0	1	0	0	1	1	1	1	1	1	1	0	0	1	1	0	0	0	1	0
SGB_2931	0	0	0	0	0	0	0	0	0	0	0	0	1	0	1	1	0	1	0	0	1	0	0	1	1	0	1	1	1	1	0	0	1	0	0	0	0	0	0
SGB_3060	1	0	0	0	1	1	1	0	1	0	0	0	1	0	1	0	0	1	0	0	1	0	0	1	1	1	0	1	0	1	0	0	0	0	0	0	0	0	0
SGB_959	0	0	0	0	0	1	0	0	1	0	0	0	1	0	1	1	0	1	0	0	1	0	0	1	1	0	1	1	1	1	0	0	0	0	0	0	0	0	0
SGB_3063	0	0	0	0	0	1	1	0	1	0	0	0	1	0	1	0	0	1	0	0	1	0	0	1	1	1	0	1	0	1	0	0	0	1	0	0	0	1	1
SGB_2587	0	0	0	0	0	0	1	0	1	0	0	0	1	0	1	1	0	1	0	0	1	0	0	0	0	1	1	1	1	1	0	0	1	0	0	0	0	0	0
SGB_1721	0	0	0	0	0	1	1	0	1	0	0	0	0	0	0	0	0	1	0	0	1	0	0	1	1	1	0	1	0	1	0	0	0	1	0	0	0	1	1
SGB_2083	0	0	0	0	0	1	0	0	0	0	0	0	1	0	1	1	0	1	0	0	1	0	0	1	1	1	1	1	1	1	0	0	1	1	0	0	0	1	0
SGB_1810	0	0	0	0	0	1	1	0	0	0	0	1	1	0	1	0	0	1	0	0	1	0	0	1	1	1	0	1	0	1	1	0	1	1	0	0	0	0	0
SGB_1633	0	0	0	0	0	0	0	0	0	1	0	0	0	0	0	0	0	0	0	0	0	0	0	0	0	1	0	0	1	0	0	0	1	0	0	0	0	0	0
SGB_2602	0	0	0	0	0	1	1	0	0	0	0	0	1	0	1	1	0	1	0	0	1	0	0	1	1	1	1	1	1	1	0	0	1	1	0	0	0	0	0
SGB_2583	0	0	0	0	0	1	0	0	0	0	0	0	1	0	1	1	0	1	0	0	1	0	0	1	1	1	1	1	1	1	0	0	1	1	0	0	0	0	0
SGB_3550	0	0	0	0	0	1	0	0	1	0	1	0	1	1	1	0	0	1	1	0	1	0	1	1	1	1	0	1	0	1	0	0	0	1	0	0	0	1	0
SGB_3132	0	0	0	0	0	1	1	0	0	0	0	1	1	0	1	0	0	1	0	0	1	0	0	0	0	1	0	1	0	1	1	0	1	0	0	0	0	1	0
SGB_1793	0	0	0	0	0	1	0	0	1	0	0	0	1	0	1	1	0	1	0	0	1	0	0	1	1	0	1	1	1	1	0	0	1	1	0	0	0	0	0
SGB_1991	0	0	0	0	0	1	1	0	0	0	0	1	1	0	1	0	0	0	0	0	0	0	0	0	0	1	0	1	0	0	1	0	1	1	0	0	0	0	0
SGB_3156	1	0	0	0	0	1	1	0	0	0	1	0	1	1	1	1	0	1	1	0	1	0	1	1	1	1	1	1	1	1	0	0	1	0	0	0	0	1	1
SGB_3395	0	0	0	0	0	1	1	0	1	0	0	1	1	0	1	1	0	1	0	0	1	0	0	1	1	0	1	1	1	1	0	0	0	1	0	0	0	1	0
SGB_3572	0	0	0	0	0	1	1	0	1	0	1	0	0	1	0	0	0	1	1	0	1	0	1	1	1	1	0	0	0	1	0	0	1	1	0	0	0	0	0
SGB_3335	0	0	0	0	0	1	1	0	0	0	0	0	1	0	1	1	0	1	0	0	1	0	0	1	1	1	1	1	1	1	0	0	1	1	0	0	0	1	0
SGB_1395	0	0	0	0	0	1	0	0	1	0	0	0	1	0	1	1	0	1	0	0	1	0	0	1	1	1	1	1	1	1	0	0	1	1	0	0	0	1	0
SGB_1088	0	0	0	0	0	1	1	0	1	0	0	1	1	0	1	1	0	1	0	0	1	0	0	1	1	0	1	1	1	1	0	0	0	0	0	0	0	1	0
SGB_2588	0	0	0	0	0	1	1	0	0	0	0	0	1	0	1	1	0	1	0	0	1	0	0	1	1	1	1	1	1	1	0	0	0	1	0	0	0	0	0
SGB_1377	0	0	0	0	0	1	1	0	1	0	0	0	1	0	1	1	0	1	0	0	1	0	0	1	1	1	1	1	1	1	0	0	0	1	0	0	0	1	0
SGB_1666	0	0	0	0	0	1	1	0	1	0	0	0	1	0	1	1	0	1	0	0	1	0	0	1	1	1	1	1	1	1	0	0	1	1	0	0	0	0	0
SGB_2763	0	0	0	0	0	1	0	0	0	0	0	0	1	0	1	1	0	1	0	0	1	0	0	1	1	1	1	1	1	1	0	0	1	1	0	0	0	1	0
SGB_1942	0	0	0	0	0	1	1	0	1	0	0	1	1	0	1	1	0	1	0	0	1	0	0	1	1	0	1	1	1	1	0	0	0	1	0	0	0	1	0
SGB_967	1	0	0	0	0	1	1	0	0	0	0	0	1	0	1	1	0	1	0	0	1	0	0	1	1	1	1	1	1	1	0	0	1	1	0	0	0	1	0
SGB_2315	1	0	0	0	0	1	1	0	1	0	0	1	1	0	1	1	0	1	0	0	1	0	0	1	1	1	1	1	1	1	0	0	1	0	0	0	0	1	0
SGB_2137	0	0	0	0	0	1	0	0	1	0	0	0	1	0	1	1	0	1	0	0	1	0	0	1	1	1	1	1	1	1	0	0	1	1	0	0	0	0	0
SGB_1576	0	0	0	0	0	0	0	0	0	0	0	0	1	0	1	1	0	1	0	0	1	0	0	0	0	1	1	1	1	1	0	0	0	0	0	0	0	0	0
SGB_2843	0	0	0	0	0	0	0	0	1	0	0	0	1	0	1	1	0	1	0	0	1	0	0	0	0	0	1	1	1	1	0	0	0	0	0	0	0	0	0
SGB_2470	0	0	0	0	0	0	0	0	0	0	0	0	1	0	1	1	0	1	0	0	1	0	0	0	0	0	1	1	1	1	0	0	0	0	0	0	0	0	0
SGB_973	0	1	1	0	0	1	1	0	1	0	0	0	1	0	1	1	0	1	0	0	1	0	0	1	1	1	1	1	1	1	0	0	1	1	0	0	0	0	0
SGB_1501	1	0	0	0	0	0	0	0	1	0	0	1	1	0	1	1	0	1	0	0	1	0	0	0	0	1	1	1	1	1	0	0	1	0	0	0	0	0	1
SGB_2439	0	0	0	0	0	0	0	0	0	0	0	0	1	0	1	0	0	0	0	0	0	0	0	0	0	0	0	0	0	0	0	0	0	0	0	0	0	0	0
SGB_2334	0	0	0	0	0	1	1	0	1	1	0	0	1	0	1	1	0	1	0	0	1	0	0	1	1	1	1	1	1	1	0	0	1	0	0	0	0	0	0
SGB_994	0	0	0	0	0	0	0	0	1	0	0	0	1	0	1	1	0	0	0	0	0	0	0	0	0	0	1	1	1	0	0	0	0	0	0	0	0	0	0
SGB_1146	1	0	0	0	0	1	1	0	1	0	0	1	1	0	1	1	0	1	0	0	1	0	0	1	1	1	1	1	1	1	0	0	1	0	0	0	0	0	1
SGB_1922	1	0	0	0	0	1	0	0	0	0	0	0	1	0	1	1	0	1	0	0	1	0	0	1	1	1	1	1	1	1	1	0	1	1	0	0	0	0	0
SGB_1262	1	0	0	0	0	0	1	0	1	0	0	0	1	0	1	1	0	1	0	0	1	0	0	1	1	1	1	1	1	1	0	0	0	1	1	0	0	0	0
SGB_1049	0	0	0	0	0	0	0	0	0	0	0	0	1	0	1	0	0	0	0	0	0	0	0	0	0	0	0	0	0	0	0	0	0	0	0	0	0	0	0
SGB_2890	0	0	0	0	0	1	1	0	1	0	0	0	1	0	1	1	0	1	0	0	1	0	0	1	1	1	1	1	1	1	0	0	0	0	0	0	0	1	0
SGB_1160	0	0	0	0	0	1	0	0	1	0	0	1	1	0	1	1	0	0	0	0	0	0	0	1	1	1	1	1	1	0	0	0	1	1	0	0	0	1	0
SGB_1173	1	0	0	0	0	1	1	0	0	0	0	0	1	0	1	0	0	1	0	0	1	0	0	0	0	1	0	1	0	1	1	0	1	1	0	0	0	0	0
SGB_1180	1	0	0	0	1	1	0	0	1	0	0	0	1	0	1	1	0	1	0	0	1	0	0	0	0	1	1	1	1	1	0	0	1	1	0	0	0	1	0
SGB_2607	0	0	0	0	0	1	1	0	0	0	0	0	1	0	1	1	0	1	0	0	1	0	0	0	0	1	1	1	1	1	0	0	1	1	0	0	0	1	0
SGB_1551	0	0	0	0	0	1	1	0	1	0	0	0	1	0	1	1	0	1	0	0	1	0	0	1	1	1	1	1	1	1	0	0	1	0	0	0	0	0	0
SGB_1378	0	0	0	0	0	1	0	0	1	0	0	0	1	0	1	1	0	1	0	0	1	0	0	1	1	1	1	1	1	1	0	0	0	1	0	0	0	1	0
SGB_2693	0	0	0	0	0	0	0	0	0	0	0	0	1	0	1	0	0	0	0	0	0	0	0	0	0	0	0	0	0	0	0	0	0	0	0	0	0	0	0
SGB_1716	0	0	0	0	0	1	0	0	0	0	0	0	1	0	1	1	0	1	0	0	1	0	0	1	1	1	1	1	1	1	0	0	1	1	0	0	0	0	0
SGB_1013	0	0	0	0	0	0	1	0	0	0	0	0	0	0	0	0	0	1	0	0	1	0	0	0	0	0	0	0	0	1	0	0	0	1	0	0	0	0	0
SGB_1537	0	0	0	0	0	1	1	0	0	0	0	0	1	0	1	1	0	1	0	0	1	0	0	0	0	1	1	1	1	1	0	0	1	1	0	0	0	1	0
SGB_1880	0	0	0	0	0	0	0	0	0	0	0	0	1	0	1	1	0	1	0	0	1	0	0	0	0	0	1	1	1	1	0	0	1	0	0	0	0	0	0
SGB_2582	0	0	0	0	0	1	0	0	0	0	0	0	1	0	1	1	0	1	0	0	1	0	0	1	1	1	1	1	1	1	0	0	0	0	0	0	0	0	0
SGB_1905	0	0	0	0	0	0	1	0	0	0	0	0	1	0	1	1	0	1	0	0	1	0	0	1	1	0	1	1	1	1	0	0	0	1	0	0	0	0	0
SGB_1491	0	0	0	0	0	1	0	0	0	0	0	0	1	0	1	1	0	1	0	0	1	0	0	1	1	0	1	1	1	1	0	0	0	0	0	0	0	1	0
SGB_2866	0	0	0	0	0	1	1	0	1	0	0	1	1	0	1	1	0	1	0	0	1	0	0	1	1	1	1	1	1	1	0	0	1	1	0	0	0	0	0
SGB_1240	0	1	1	0	0	1	1	0	1	0	0	0	1	0	1	0	0	1	0	0	1	0	0	1	1	0	1	1	0	1	0	0	1	0	0	0	0	0	0
SGB_2598	1	0	0	0	0	1	0	0	0	0	0	0	1	0	1	1	0	1	0	0	1	0	0	0	0	0	1	1	1	1	0	0	1	0	0	0	0	1	1
SGB_2633	0	0	0	0	1	1	0	0	0	0	0	1	1	0	1	1	1	0	0	1	0	1	0	1	1	1	1	1	1	0	1	0	1	0	0	0	0	1	1
SGB_2846	0	0	0	0	0	1	0	0	1	0	0	0	1	0	1	1	0	1	0	0	1	0	0	1	1	0	1	1	1	1	0	0	0	1	0	0	0	0	0
SGB_2895	0	0	0	0	0	0	0	0	0	0	0	0	1	0	1	0	0	0	0	0	0	0	0	0	0	0	0	0	0	0	0	0	0	0	0	0	0	0	0
SGB_2681	1	0	0	0	0	1	1	0	0	0	0	0	1	0	1	1	0	1	0	0	1	0	0	1	1	1	1	1	1	1	1	0	1	0	0	0	0	0	0
SGB_2797	0	0	0	0	0	0	0	0	0	0	0	0	1	0	1	1	0	0	0	0	0	0	0	0	0	0	1	1	1	0	0	0	0	0	0	0	0	0	0
SGB_1151	0	0	0	0	0	0	0	0	1	0	0	0	1	0	1	1	0	1	0	0	1	0	0	0	0	0	1	1	1	1	0	0	0	0	0	0	0	0	0
SGB_1600	0	0	0	0	0	1	0	0	0	0	0	0	1	0	1	1	0	0	0	0	0	0	0	0	0	0	1	1	1	0	0	0	0	0	0	0	0	0	0
SGB_1481	0	0	0	0	0	0	0	0	0	0	0	0	1	0	1	1	0	1	0	0	1	0	0	0	0	1	1	1	1	1	0	0	0	0	0	0	0	0	0
SGB_2953	0	0	0	0	0	0	0	0	0	0	0	0	1	0	1	1	0	1	0	0	1	0	0	0	0	0	1	1	1	1	0	0	0	0	0	0	0	0	0
SGB_1483	0	0	0	0	0	1	1	0	0	0	0	0	1	0	1	1	0	1	0	0	1	0	0	0	0	1	1	1	1	1	0	0	1	1	0	0	0	1	0
SGB_2001	0	0	0	0	0	0	0	0	0	0	0	0	1	0	1	1	0	1	0	0	1	0	0	0	0	0	1	1	1	1	0	0	0	0	0	0	0	0	0
SGB_1507	0	0	0	0	0	1	1	0	0	0	0	1	1	0	1	1	0	1	0	0	1	0	0	1	1	1	1	1	1	1	1	0	1	1	0	0	0	0	0
SGB_2139	0	0	0	0	0	0	0	0	1	0	0	0	1	0	1	1	0	1	0	0	1	0	0	0	0	0	1	1	1	1	0	0	0	0	0	0	0	0	0
SGB_2580	0	0	0	0	0	1	1	0	1	0	0	0	0	0	0	0	0	0	0	0	0	0	0	0	0	1	0	1	0	0	0	0	0	0	0	0	0	0	0
SGB_2506	0	0	0	0	0	1	1	0	0	0	0	0	1	0	1	1	0	1	0	0	1	0	0	0	0	1	1	1	1	1	0	0	1	1	0	0	0	1	0
SGB_2644	0	0	0	0	0	0	0	0	0	0	0	0	1	0	1	1	0	0	0	0	0	0	0	0	0	0	1	1	1	0	0	0	0	0	0	0	0	0	0
SGB_998	0	0	0	0	0	0	0	0	1	0	0	0	1	0	1	1	0	1	0	0	1	0	0	0	0	0	1	1	1	1	0	0	0	0	0	0	0	1	0
SGB_1857	0	0	0	0	0	1	1	0	1	0	0	1	1	0	1	1	0	1	0	0	1	0	0	0	0	1	1	1	1	1	0	0	1	1	0	0	0	1	0
SGB_2317	0	0	0	0	0	0	0	0	0	0	0	0	1	0	1	0	0	1	0	0	1	0	0	0	0	1	0	1	0	1	0	0	0	0	0	0	0	1	0
SGB_2950	0	0	0	0	0	0	0	0	0	0	0	0	1	0	1	1	0	0	0	0	0	0	0	0	0	0	1	1	1	0	0	0	0	0	0	0	0	0	0
SGB_1174	1	0	0	0	0	1	1	0	0	0	0	0	1	0	1	1	0	1	0	0	1	0	0	1	1	1	1	1	1	1	1	0	1	1	0	0	0	0	0
SGB_1581	0	0	0	0	0	1	0	0	0	0	0	0	1	0	1	1	0	0	0	0	0	0	0	0	0	0	1	1	1	0	0	0	0	0	0	0	0	0	0
SGB_2924	0	0	0	0	0	1	0	0	1	0	0	0	1	0	1	1	0	1	0	0	1	0	0	1	1	0	1	1	1	1	0	0	1	1	0	0	0	1	0
SGB_2404	0	0	0	0	0	1	0	0	1	0	0	0	1	0	1	1	0	0	0	0	0	0	0	1	1	1	1	1	1	0	0	0	0	0	0	0	0	1	0
SGB_2532	0	0	0	0	0	0	0	0	1	0	0	0	1	0	1	1	0	0	0	0	0	0	0	0	0	0	1	1	1	0	0	0	0	0	0	0	0	0	0
SGB_1738	0	0	0	0	0	0	1	0	0	0	0	0	1	0	1	1	0	1	0	0	1	0	0	0	0	1	1	1	1	1	0	0	1	1	0	0	0	0	0
SGB_3476	0	0	0	0	0	1	0	0	1	0	0	0	1	0	1	0	0	1	0	0	1	0	0	0	0	0	0	1	0	1	0	0	1	1	0	0	0	1	0
SGB_1873	0	0	0	0	0	1	0	0	1	0	0	0	1	0	1	0	0	1	0	0	1	0	0	0	0	0	0	1	0	1	0	0	0	1	0	0	0	0	0
SGB_1675	0	0	0	0	0	0	0	0	0	0	0	0	0	0	0	0	0	0	0	0	0	0	0	0	0	0	0	0	0	0	0	0	0	0	0	0	0	0	0
SGB_2485	0	0	0	0	0	0	0	0	0	0	0	0	1	0	1	1	0	1	0	0	1	0	0	0	0	0	1	1	1	1	0	0	0	0	0	0	0	0	0
SGB_3341	1	0	0	0	0	1	0	0	0	0	0	0	1	0	1	1	0	1	0	0	1	0	0	1	1	1	1	1	1	1	0	0	1	0	0	0	0	1	1
SGB_1772	0	0	0	0	0	0	0	0	0	0	0	0	1	0	1	1	0	0	0	0	0	0	0	0	0	0	1	1	1	0	0	0	0	0	0	0	0	0	0
SGB_2728	0	0	0	0	0	1	1	0	0	0	0	0	1	0	1	1	0	1	0	0	1	0	0	1	1	0	1	1	1	1	0	0	1	0	0	0	0	0	0
SGB_2217	0	0	0	0	0	0	1	0	0	0	0	1	1	0	1	0	0	0	0	0	0	0	0	1	1	1	0	1	0	0	1	0	1	0	0	0	0	0	0
SGB_1584	0	0	0	0	0	0	0	0	0	0	0	0	1	0	1	1	0	1	0	0	1	0	0	0	0	0	1	1	1	1	0	0	0	0	0	0	0	0	0
SGB_1267	0	0	0	0	0	0	0	0	0	0	0	0	1	0	1	1	0	1	0	0	1	0	0	1	1	0	1	1	1	1	0	0	0	0	0	0	0	0	0
SGB_2700	0	0	0	0	0	1	1	0	0	0	0	0	1	0	1	1	0	1	0	0	1	0	0	1	1	1	1	1	1	1	0	0	1	1	0	0	0	1	0
SGB_971	0	0	0	0	0	1	0	0	0	0	0	0	1	0	1	1	0	1	0	0	1	0	0	1	1	1	1	1	1	1	0	0	0	0	0	0	0	0	0
SGB_1026	0	0	0	0	0	0	1	0	0	0	0	0	1	0	1	1	0	1	0	0	1	0	0	0	0	1	1	1	1	1	0	0	1	1	0	0	0	1	0
SGB_1572	1	0	0	0	0	1	0	0	0	0	0	0	1	0	1	1	0	1	0	0	1	0	0	0	0	1	1	1	1	1	0	0	0	0	0	0	0	1	1
SGB_1699	0	0	0	0	0	1	1	0	0	0	0	0	1	0	1	1	0	1	0	0	1	0	0	0	0	1	1	1	1	1	0	0	1	1	0	0	0	1	0
SGB_1181	0	0	0	0	0	1	1	0	0	0	0	0	1	0	1	1	0	1	0	0	1	0	0	1	1	1	1	1	1	1	0	0	1	1	0	0	0	0	0
SGB_984	0	0	0	0	0	0	0	0	0	0	0	0	0	0	0	0	0	0	0	0	0	0	0	0	0	0	0	0	0	0	0	0	0	0	0	0	0	0	0
SGB_2881	0	0	0	0	0	1	0	0	0	0	0	0	1	0	1	0	0	1	0	0	1	0	0	0	0	1	0	0	0	1	0	0	0	0	0	0	0	0	0
SGB_2916	0	0	0	0	0	0	0	0	0	0	0	0	1	0	1	1	0	0	0	0	0	0	0	0	0	0	1	1	1	0	0	0	0	0	0	0	0	0	0
SGB_3322	0	0	0	0	0	1	0	0	0	0	0	0	1	0	1	1	0	1	0	0	1	0	0	0	0	1	1	1	1	1	0	0	1	1	0	0	0	0	1
SGB_2156	0	0	0	0	0	0	0	0	0	0	0	0	1	0	1	1	0	0	0	0	0	0	0	0	0	0	1	1	1	0	0	0	0	0	0	0	0	0	0
SGB_2358	0	0	0	0	0	1	0	0	1	0	0	0	1	0	1	1	0	1	0	0	1	0	0	1	1	0	1	1	1	1	0	0	0	0	0	0	0	0	0
SGB_1331	0	0	0	0	0	1	1	0	1	0	0	0	1	0	1	1	0	1	0	0	1	0	0	0	0	1	1	1	1	1	0	0	0	0	0	0	0	0	0
SGB_1363	1	0	0	0	0	1	1	0	0	0	0	0	1	0	1	1	0	1	0	0	1	0	0	1	1	1	1	1	1	1	0	0	1	1	0	0	0	0	0
SGB_2758	0	0	0	0	0	1	0	0	1	0	0	0	1	0	1	1	0	1	0	0	1	0	0	1	1	0	1	1	1	1	0	0	1	1	0	0	0	0	0
SGB_1557	0	0	0	0	0	1	0	0	1	0	0	0	1	0	1	1	0	1	0	0	1	0	0	1	1	0	1	1	1	1	0	0	0	1	0	0	0	0	0
SGB_2112	0	0	0	0	0	0	0	0	0	0	0	0	1	0	1	0	0	0	0	0	0	0	0	0	0	0	0	0	0	0	0	0	0	0	0	0	0	0	0
SGB_1492	0	0	0	0	0	1	1	0	0	0	0	0	1	0	1	1	0	1	0	0	1	0	0	0	0	1	1	1	1	1	0	0	1	1	0	0	0	1	0
SGB_2321	0	0	0	0	0	0	1	0	0	0	0	0	1	0	1	0	0	0	0	0	0	0	0	1	1	1	0	0	0	0	0	0	0	0	0	0	0	0	0
SGB_2496	0	0	0	0	0	0	1	0	0	0	0	0	1	0	1	1	0	1	0	0	1	0	0	0	0	1	1	1	1	1	0	0	1	1	0	0	0	0	0
SGB_2294	0	0	0	0	0	1	0	0	0	0	0	0	1	0	1	1	0	1	0	0	1	0	0	1	1	0	1	1	1	1	0	0	1	1	0	0	0	0	0
SGB_1405	0	0	0	0	0	0	0	0	0	0	0	0	1	0	1	0	0	1	0	0	1	0	0	0	0	0	0	0	0	1	0	0	0	0	0	0	0	0	0
SGB_2488	0	0	0	0	0	0	0	0	1	0	0	0	1	0	1	1	0	1	0	0	1	0	0	0	0	0	1	1	1	1	0	0	0	0	0	0	0	0	0
SGB_1791	1	0	0	0	0	1	1	0	0	0	0	1	1	0	1	0	0	0	0	0	0	0	0	1	1	1	0	1	0	0	1	0	1	0	0	0	0	0	0
SGB_2332	0	0	0	0	0	1	0	0	0	0	0	0	1	0	1	1	0	0	0	0	0	0	0	0	0	0	1	1	1	0	0	0	0	0	0	0	0	0	0
SGB_3126	0	0	0	0	0	1	0	0	1	0	0	0	1	0	1	0	0	1	0	0	1	0	0	0	0	1	0	1	0	1	0	0	0	1	0	0	0	1	0
SGB_2886	0	0	0	0	0	0	1	0	1	0	0	0	0	0	0	0	0	1	0	0	1	0	0	0	0	0	0	1	0	1	0	0	0	0	0	0	0	0	0
SGB_2357	0	0	0	0	0	0	0	0	0	0	0	0	1	0	1	0	0	1	0	0	1	0	0	0	0	0	0	0	0	1	0	0	0	0	0	0	0	0	0
SGB_1024	0	0	0	0	0	0	0	0	0	0	0	0	1	0	1	0	0	0	0	0	0	0	0	0	0	0	0	0	0	0	0	0	0	0	0	0	0	0	0
SGB_1617	1	0	0	0	1	1	1	0	1	0	0	1	1	0	1	1	0	1	0	0	1	0	0	1	1	1	1	1	1	1	1	0	1	1	0	0	0	1	0
SGB_2128	0	0	0	0	0	1	1	0	1	0	0	0	1	0	1	1	0	1	0	0	1	0	0	0	0	1	1	1	1	1	0	0	1	1	0	0	0	1	0
SGB_1583	1	0	0	0	1	1	1	0	1	0	0	0	1	0	1	1	0	1	0	0	1	0	0	0	0	1	1	1	1	1	0	0	1	0	0	0	0	1	0
SGB_1099	0	0	0	0	0	0	0	0	1	0	0	0	1	0	1	1	0	0	0	0	0	0	0	0	0	0	1	1	1	0	0	0	0	0	0	0	0	0	0
SGB_1686	0	0	0	0	0	1	1	0	0	0	0	0	1	0	1	1	0	1	0	0	1	0	0	1	1	1	1	1	1	1	0	0	1	1	0	0	0	0	0
SGB_2809	0	0	0	0	0	0	1	0	0	0	0	0	1	0	1	1	0	1	0	0	1	0	0	0	0	1	1	1	1	1	0	0	1	1	0	0	0	0	0
SGB_2609	0	0	0	0	0	0	0	0	0	0	0	0	1	0	1	1	0	0	0	0	0	0	0	0	0	0	1	1	1	0	0	0	0	0	0	0	0	0	0
SGB_1818	0	0	0	0	0	1	0	0	1	0	0	0	0	0	0	0	0	0	0	0	0	0	0	1	1	1	0	1	0	0	0	0	0	0	0	0	0	0	0
SGB_3574	0	0	0	0	0	0	0	0	0	0	0	0	0	0	0	0	0	0	0	0	0	0	0	0	0	0	0	0	0	0	0	0	0	0	0	0	0	0	0
SGB_1083	0	0	0	0	0	1	0	0	1	0	0	0	1	0	1	1	0	1	0	0	1	0	0	1	1	0	1	1	1	1	0	0	1	0	0	0	0	0	0
SGB_2385	0	0	0	0	0	1	0	0	1	0	0	0	1	0	1	1	0	1	0	0	1	0	0	1	1	1	1	1	1	1	0	0	0	0	0	0	0	1	0
SGB_1474	0	0	0	0	0	1	0	0	1	0	0	0	0	0	0	0	0	1	0	0	1	0	0	0	0	1	0	1	0	1	0	0	0	1	0	0	0	0	1
SGB_2305	0	0	0	0	0	0	0	0	0	0	0	0	1	0	1	1	0	1	0	0	1	0	0	0	0	0	1	1	1	1	0	0	0	0	0	0	0	0	0
SGB_3570	0	0	0	0	0	0	0	0	0	0	0	0	1	0	1	1	0	1	0	0	1	0	0	0	0	1	1	1	1	1	0	0	0	0	0	0	0	0	0
SGB_2345	0	0	0	0	0	1	1	0	0	0	0	0	1	0	1	1	0	1	0	0	1	0	0	1	1	1	1	1	1	1	0	0	1	1	0	0	0	0	0
SGB_2887	0	0	0	0	0	1	1	0	0	0	0	0	1	0	1	1	0	1	0	0	1	0	0	1	1	1	1	1	1	1	0	0	1	1	0	0	0	1	0
SGB_3389	0	0	0	0	0	1	1	0	1	0	0	0	1	0	1	0	0	1	0	0	1	0	0	1	1	1	0	1	0	1	0	0	1	0	0	0	0	0	0
SGB_1735	0	0	0	0	0	1	0	0	1	0	0	0	1	0	1	1	0	1	0	0	1	0	0	0	0	1	1	1	1	1	0	0	0	1	0	0	0	0	0
SGB_2041	1	0	0	0	0	1	0	0	1	0	0	0	1	0	1	0	0	1	0	0	1	0	0	1	1	1	0	0	0	1	0	0	1	1	0	0	0	0	0
SGB_2304	0	0	0	0	0	1	0	0	0	0	0	0	1	0	1	0	0	0	0	0	0	0	0	0	0	0	0	0	0	0	0	0	0	0	0	0	0	0	0
SGB_1014	0	0	0	0	0	0	0	0	0	0	0	0	1	0	1	1	0	1	0	0	1	0	0	0	0	0	1	1	1	1	0	0	0	0	0	0	0	0	0
SGB_2464	0	0	0	0	0	0	0	0	0	0	0	0	1	0	1	1	0	1	0	0	1	0	0	0	0	0	1	1	1	1	0	0	0	0	0	0	0	0	0
SGB_2885	0	0	0	0	0	0	0	0	1	0	0	0	1	0	1	1	0	0	0	0	0	0	0	0	0	0	1	1	1	0	0	0	0	0	0	0	0	0	0
SGB_2671	0	0	0	0	0	0	0	0	0	0	0	0	1	0	1	1	0	1	0	0	1	0	0	1	1	0	1	1	1	1	0	0	0	0	0	0	0	0	0
SGB_1451	0	0	0	0	0	1	1	0	0	0	0	0	1	0	1	1	0	1	0	0	1	0	0	0	0	1	1	1	1	1	0	0	1	1	0	0	0	1	0
SGB_1342	0	0	0	0	0	1	0	0	1	0	0	0	1	0	1	1	0	1	0	0	1	0	0	1	1	1	1	1	1	1	0	0	0	1	0	0	0	1	0
SGB_1232	0	0	0	0	0	1	0	0	0	0	0	0	1	0	1	1	0	0	0	0	0	0	0	0	0	0	1	1	1	0	0	0	0	0	0	0	0	0	0
SGB_2314	0	0	0	0	0	1	0	0	0	0	0	0	0	0	0	0	0	1	0	0	1	0	0	1	1	1	0	0	0	1	0	0	1	1	0	0	0	0	0
SGB_2132	0	0	0	0	0	1	1	0	1	0	0	0	1	0	1	1	0	1	0	0	1	0	0	1	1	1	1	1	1	1	0	0	1	0	0	0	0	1	0
SGB_1063	1	0	0	0	0	1	1	0	1	0	0	1	1	0	1	1	0	1	0	0	1	0	0	1	1	1	1	1	1	1	1	0	1	0	0	0	0	0	0
SGB_1703	0	0	0	0	0	0	0	0	0	0	0	0	1	0	1	0	0	1	0	0	1	0	0	0	0	0	0	0	0	1	0	0	0	0	0	0	0	0	0
SGB_1531	0	0	0	0	0	0	0	0	0	0	0	0	1	0	1	1	0	1	0	0	1	0	0	0	0	0	1	1	1	1	0	0	0	0	0	0	0	0	0
SGB_1272	0	0	0	0	0	1	1	0	0	0	0	0	1	0	1	1	0	1	0	0	1	0	0	1	1	1	1	1	1	1	0	0	1	1	0	0	0	1	0
SGB_1045	0	0	0	0	0	1	1	0	0	0	0	0	1	0	1	0	0	1	0	0	1	0	0	0	0	1	1	1	0	1	0	0	1	1	0	0	0	1	0
SGB_2520	0	0	0	0	0	1	0	0	1	0	0	0	1	0	1	1	0	1	0	0	1	0	0	1	1	0	1	1	1	1	0	0	0	0	0	0	0	0	0
SGB_1764	0	0	0	0	0	1	0	0	1	0	0	0	1	0	1	1	0	1	0	0	1	0	0	0	0	1	1	1	1	1	0	0	1	1	0	0	0	0	0
SGB_2035	0	0	0	0	0	1	0	0	0	0	0	0	1	0	1	1	0	0	0	0	0	0	0	0	0	0	1	1	1	0	0	0	0	0	0	0	0	0	0
SGB_2690	0	0	0	0	0	1	0	0	1	0	0	0	1	0	1	1	0	1	0	0	1	0	0	0	0	1	1	1	1	1	0	0	0	1	0	0	0	1	0
SGB_2962	0	0	0	0	0	0	1	0	1	0	0	0	1	0	1	1	0	1	0	0	1	0	0	1	1	0	1	1	1	1	0	0	1	1	0	0	0	0	0
SGB_1248	0	0	0	0	0	0	0	0	0	0	0	0	1	0	1	0	0	0	0	0	0	0	0	0	0	0	0	0	0	0	0	0	0	0	0	0	0	0	0
SGB_2829	0	0	0	0	0	1	1	0	0	0	0	1	1	0	1	1	0	1	0	0	1	0	0	0	0	1	1	1	1	1	0	0	1	1	0	0	0	0	0
SGB_1465	0	0	0	0	0	0	0	0	0	0	0	0	0	0	0	0	0	0	0	0	0	0	0	0	0	0	0	0	0	0	0	0	0	0	0	0	0	0	0
SGB_1918	0	0	0	0	0	0	0	0	0	0	0	0	1	0	1	1	0	0	0	0	0	0	0	0	0	0	1	1	1	0	0	0	1	0	0	0	0	0	0
SGB_2642	0	0	0	0	0	0	0	0	0	0	0	0	1	0	1	0	0	0	0	0	0	0	0	0	0	0	0	0	0	0	0	0	0	0	0	0	0	0	0
SGB_2788	0	0	0	0	0	1	0	0	1	0	0	0	1	0	1	1	0	1	0	0	1	0	0	1	1	1	1	1	1	1	0	0	1	1	0	0	0	0	0
SGB_3100	0	0	0	0	0	1	1	0	0	0	0	0	1	0	1	1	0	1	0	0	1	0	0	0	0	1	1	1	1	1	0	0	1	1	0	0	0	0	0
SGB_1968	0	0	0	0	0	1	1	0	0	0	0	0	1	0	1	0	0	1	0	0	1	0	0	0	0	0	1	1	0	1	0	0	0	0	0	0	0	0	0
SGB_1200	0	0	0	0	0	1	1	0	1	0	0	0	1	0	1	0	0	1	0	0	1	0	0	1	1	1	0	1	0	1	0	0	1	0	0	0	0	0	0
SGB_2967	0	0	0	0	0	1	1	0	1	0	0	1	1	0	1	1	0	1	0	0	1	0	0	1	1	1	1	1	1	1	0	0	0	1	0	0	0	1	0
SGB_2589	0	0	0	0	0	0	0	0	0	0	0	0	0	0	0	0	0	1	0	0	1	0	0	0	0	0	0	0	0	1	0	0	0	0	0	0	0	0	0
SGB_2420	0	0	0	0	0	0	0	0	0	0	0	0	1	0	1	1	0	1	0	0	1	0	0	0	0	0	1	1	1	1	0	0	1	0	0	0	0	0	0
SGB_2573	0	0	0	0	0	0	1	0	0	0	0	0	1	0	1	1	0	1	0	0	1	0	0	1	1	1	1	1	1	1	0	0	1	1	0	0	0	0	0
SGB_1325	0	0	0	0	0	0	0	0	0	0	0	0	1	0	1	0	0	0	0	0	0	0	0	0	0	1	0	0	0	0	0	0	0	0	0	0	0	0	0
SGB_2052	0	0	0	0	0	1	0	0	1	0	0	0	1	0	1	0	0	1	0	0	1	0	0	0	0	1	0	1	0	1	0	0	0	0	0	0	0	0	1
SGB_1526	0	0	0	0	0	0	0	0	0	0	0	0	1	0	1	1	0	0	0	0	0	0	0	0	0	0	1	1	1	0	0	0	0	0	0	0	0	0	0
SGB_2268	0	0	0	0	0	0	1	0	0	0	0	0	1	0	1	1	0	1	0	0	1	0	0	0	0	1	1	1	1	1	0	0	1	0	0	0	0	1	0
SGB_1263	0	0	0	0	0	1	0	0	1	0	0	0	0	0	0	0	0	0	0	0	0	0	0	1	1	0	0	1	0	0	0	0	0	0	0	0	0	0	0
SGB_1414	0	0	0	0	0	1	0	0	1	1	0	0	1	0	1	0	0	0	0	0	0	0	0	0	0	1	0	0	1	0	0	0	0	0	0	0	0	0	0
SGB_1943	0	0	0	0	0	0	0	0	0	0	0	0	1	0	1	1	0	0	0	0	0	0	0	0	0	1	1	1	1	0	0	0	0	0	0	0	0	1	0
SGB_1413	0	0	0	0	0	1	0	0	0	0	0	1	1	0	1	1	0	1	0	0	1	0	0	1	1	1	1	1	1	1	0	0	1	1	0	0	0	0	0
SGB_2462	0	0	0	0	0	1	1	0	0	0	0	0	0	0	0	0	0	1	0	0	1	0	0	0	0	1	0	1	0	1	0	0	0	1	0	0	0	1	0
SGB_3241	0	0	0	0	0	1	1	0	1	0	0	0	1	0	1	0	0	1	0	0	1	0	0	1	1	1	0	1	0	1	0	0	1	0	0	0	0	0	0
SGB_1567	0	0	0	0	0	1	0	0	1	0	0	0	1	0	1	1	0	1	0	0	1	0	0	1	1	1	1	1	1	1	0	0	0	0	0	0	0	1	0
SGB_1167	0	0	0	0	0	0	0	0	0	0	0	0	0	0	0	0	0	0	0	0	0	0	0	0	0	0	0	0	0	0	0	0	0	0	0	0	0	0	0
SGB_2503	0	0	0	0	0	1	1	0	1	0	0	0	1	0	1	0	0	1	0	0	1	0	0	0	0	1	0	1	0	1	0	0	1	0	0	0	0	1	0
SGB_1909	0	0	0	0	0	1	0	0	0	0	0	0	1	0	1	1	0	1	0	0	1	0	0	0	0	1	1	1	1	1	0	0	0	0	0	0	0	0	0
SGB_2645	0	0	0	0	0	1	1	0	0	0	0	0	1	0	1	1	0	1	0	0	1	0	0	1	1	1	1	1	1	1	0	0	1	1	0	0	0	1	0
SGB_2522	0	0	0	0	0	1	1	0	1	0	0	0	1	0	1	1	0	1	0	0	1	0	0	0	0	1	1	1	1	1	0	0	0	0	0	0	0	0	0
SGB_3317	0	0	0	0	0	0	0	0	1	0	0	0	1	0	1	0	0	1	0	0	1	0	0	0	0	1	0	1	0	1	1	0	1	0	0	0	0	0	0
SGB_1010	1	0	0	0	0	1	1	0	1	0	0	0	1	0	1	0	0	1	0	0	1	0	0	0	0	1	0	1	0	1	0	0	1	0	0	0	0	1	0
SGB_2852	0	0	0	0	0	1	1	0	1	0	0	0	1	0	1	1	0	1	0	0	1	0	0	0	0	0	1	1	1	1	0	0	1	1	0	0	0	0	0
SGB_1464	1	0	0	0	0	1	1	0	0	0	0	0	1	0	1	1	0	1	0	0	1	0	0	1	1	1	1	1	1	1	1	0	0	1	0	0	0	0	0
SGB_1216	1	0	0	0	0	0	0	0	0	0	0	0	1	0	1	0	0	0	0	0	0	0	0	0	0	0	0	1	0	0	0	0	0	0	0	0	0	0	0
SGB_1872	0	0	0	0	0	0	0	0	0	0	0	0	0	0	0	0	0	0	0	0	0	0	0	0	0	0	0	0	0	0	0	0	0	0	0	0	0	0	0
SGB_3116	0	1	1	0	0	1	1	0	1	0	0	0	1	0	1	1	0	1	0	0	1	0	0	1	1	1	1	1	1	1	0	0	1	1	0	0	0	1	0
SGB_1767	0	0	0	0	0	1	1	0	1	0	0	1	1	0	1	1	0	1	0	0	1	0	0	1	1	0	1	1	1	1	0	0	0	1	0	0	0	1	0
SGB_1838	0	0	0	0	0	1	0	0	0	0	0	0	1	0	1	1	0	1	0	0	1	0	0	1	1	0	1	1	1	1	0	0	1	1	0	0	0	0	0
SGB_1515	0	0	0	0	0	0	0	0	0	0	0	0	1	0	1	1	0	0	0	0	0	0	0	0	0	0	1	1	1	0	0	0	0	0	0	0	0	0	0
SGB_1753	0	0	0	0	0	0	0	0	0	0	0	0	0	0	0	0	0	0	0	0	0	0	0	0	0	0	0	0	0	0	0	0	1	0	0	0	0	0	0
SGB_3403	0	0	0	0	0	0	0	0	0	0	0	1	1	0	1	0	0	1	0	0	1	0	0	0	0	1	0	1	0	1	1	0	1	0	0	0	0	1	0
SGB_2535	0	0	0	0	0	0	0	0	0	0	0	0	0	0	0	0	0	0	0	0	0	0	0	0	0	0	0	0	0	0	0	0	0	0	0	0	0	0	0
SGB_2243	0	0	0	0	0	0	0	0	0	1	0	0	0	0	0	0	0	0	0	0	0	0	0	0	0	1	0	0	1	0	0	0	0	0	0	0	0	0	0
SGB_1786	0	0	0	0	0	0	1	0	1	0	0	1	1	0	1	1	0	1	0	0	1	0	0	1	1	0	1	1	1	1	0	0	0	1	0	0	0	0	0
SGB_1375	0	0	0	0	0	0	0	0	1	0	0	0	1	0	1	1	0	1	0	0	1	0	0	0	0	0	1	1	1	1	0	0	0	0	0	0	0	0	0
SGB_2259	0	1	1	0	0	1	1	0	1	0	0	1	1	0	1	1	0	1	0	0	1	0	0	1	1	1	1	1	1	1	0	0	1	0	0	0	0	0	0
SGB_1315	0	0	0	0	0	0	0	0	0	0	0	0	0	0	0	0	0	0	0	0	0	0	0	0	0	0	0	0	0	0	0	0	0	0	0	0	0	0	0
SGB_2263	0	0	0	0	0	1	1	0	0	0	0	0	1	0	1	1	0	1	0	0	1	0	0	0	0	0	1	1	1	1	0	0	0	1	0	0	0	0	0
SGB_2777	0	0	0	0	0	1	0	0	1	0	0	0	0	0	0	0	0	1	0	0	1	0	0	1	1	0	0	0	0	1	0	0	1	0	0	0	0	0	0
SGB_1993	0	0	0	0	0	0	0	0	0	0	0	0	1	0	1	1	0	0	0	0	0	0	0	0	0	0	1	1	1	0	0	0	0	0	0	0	0	0	0
SGB_1203	0	0	0	0	0	1	1	0	0	0	0	0	1	0	1	1	0	1	0	0	1	0	0	1	1	0	1	1	1	1	0	0	1	1	0	0	0	0	0
SGB_2505	0	0	0	0	0	0	0	0	1	0	0	0	1	0	1	1	0	0	0	0	0	0	0	0	0	0	1	1	1	0	0	0	0	0	0	0	0	0	0
SGB_1361	0	0	0	0	0	0	0	0	0	0	0	0	1	0	1	1	0	1	0	0	1	0	0	0	0	0	1	1	1	1	0	0	0	0	0	0	0	0	0
SGB_1381	0	0	0	0	0	0	0	0	0	0	0	0	0	0	0	0	0	0	0	0	0	0	0	0	0	0	0	0	0	0	0	0	0	0	0	0	0	0	0
SGB_1334	0	0	0	0	0	1	0	0	1	0	0	0	1	0	1	1	0	0	0	0	0	0	0	1	1	0	1	1	1	0	0	0	0	1	0	0	0	0	0
SGB_1364	0	0	0	0	0	1	1	0	1	0	0	0	1	0	1	1	0	1	0	0	1	0	0	1	1	0	1	1	1	1	0	0	1	1	0	0	0	0	0
SGB_2190	0	0	0	0	0	1	0	0	1	0	0	0	1	0	1	1	0	1	0	0	1	0	0	1	1	1	1	1	1	1	0	0	0	0	0	0	0	1	0
SGB_1586	0	0	0	0	0	0	0	0	0	0	0	0	1	0	1	0	0	0	0	0	0	0	0	1	1	0	0	0	0	0	0	0	1	0	0	0	0	0	0
SGB_2540	0	0	0	0	0	0	0	0	1	0	0	0	1	0	1	0	0	0	0	0	0	0	0	0	0	1	0	0	0	0	0	0	0	0	0	0	0	0	0
SGB_1004	0	0	0	0	0	1	0	0	0	0	0	0	1	0	1	0	0	0	0	0	0	0	0	0	0	0	0	0	0	0	0	0	0	0	0	0	0	0	0
SGB_1806	0	0	0	0	0	1	0	0	0	0	0	0	1	0	1	1	0	1	0	0	1	0	0	1	1	1	1	1	1	1	0	0	0	1	0	0	0	0	0
SGB_1065	0	0	0	0	0	0	0	0	0	0	0	0	0	0	0	0	0	0	0	0	0	0	0	0	0	0	0	0	0	0	0	0	1	0	0	0	0	0	0
SGB_3200	0	0	0	0	0	0	0	0	0	0	0	0	1	0	1	1	0	0	0	0	0	0	0	0	0	0	1	1	1	0	0	0	0	0	0	0	0	0	0
SGB_2654	0	0	0	0	0	1	0	0	1	0	0	0	1	0	1	1	0	1	0	0	1	0	0	1	1	0	1	1	1	1	0	0	0	1	0	0	0	0	0
SGB_2471	0	0	0	0	0	1	1	0	0	0	0	1	1	0	1	1	0	1	0	0	1	0	0	1	1	0	1	1	1	1	0	0	1	0	0	0	0	0	0
SGB_1638	0	0	0	0	0	0	0	0	0	0	0	0	1	0	1	0	0	0	0	0	0	0	0	0	0	0	1	0	0	0	0	0	0	0	0	0	0	0	0
SGB_1111	0	0	0	0	0	0	0	0	1	0	0	0	0	0	0	0	0	0	0	0	0	0	0	1	1	0	0	0	0	0	0	0	1	0	0	0	0	0	0
SGB_2779	0	0	0	0	0	1	0	0	1	0	0	0	1	0	1	1	0	1	0	0	1	0	0	1	1	1	1	1	1	1	0	0	0	1	0	0	0	0	0
SGB_1821	0	0	0	0	0	1	0	0	1	0	0	0	1	0	1	1	0	1	0	0	1	0	0	1	1	0	1	1	1	1	0	0	0	0	0	0	0	0	0
SGB_2865	0	0	0	0	0	1	0	0	1	0	0	0	0	0	0	0	0	0	0	0	0	0	0	1	1	1	0	1	0	0	0	0	0	0	0	0	0	0	0
SGB_2489	0	0	0	0	0	1	0	0	1	0	0	0	1	0	1	1	0	1	0	0	1	0	0	1	1	1	1	1	1	1	0	0	0	1	0	0	0	0	0
SGB_2053	0	0	0	0	0	0	1	0	1	0	0	0	1	0	1	1	0	1	0	0	1	0	0	0	0	1	1	1	1	1	0	0	0	0	0	0	0	0	0
SGB_1564	0	0	0	0	0	1	0	0	1	0	0	0	1	0	1	1	0	1	0	0	1	0	0	1	1	1	1	1	1	1	0	0	0	1	0	0	0	0	0
SGB_2688	0	0	0	0	0	0	0	0	0	0	0	0	1	0	1	0	0	1	0	0	1	0	0	0	0	0	0	0	0	1	0	0	0	0	0	0	0	0	0
SGB_2228	0	0	0	0	0	0	0	0	0	0	0	0	1	0	1	1	0	1	0	0	1	0	0	0	0	0	1	1	1	1	0	0	0	0	0	0	0	0	0
SGB_2324	0	0	0	0	0	0	0	0	0	0	0	0	1	0	1	0	0	0	0	0	0	0	0	0	0	0	0	0	0	0	0	0	0	0	0	0	0	0	0
SGB_2165	0	0	0	0	0	1	1	0	0	0	0	0	1	0	1	1	0	1	0	0	1	0	0	1	1	0	1	1	1	1	0	0	0	1	0	0	0	0	0
SGB_1448	0	0	0	0	0	1	0	0	1	0	0	0	0	0	0	0	0	1	0	0	1	0	0	1	1	1	0	1	0	1	0	0	0	0	0	0	0	0	0
SGB_2014	0	0	0	0	0	1	1	0	1	0	0	0	1	0	1	1	0	1	0	0	1	0	0	1	1	1	1	1	1	1	0	0	0	0	0	0	0	0	0
SGB_3136	0	0	0	0	0	1	0	0	1	0	0	0	1	0	1	1	0	1	0	0	1	0	0	1	1	1	1	1	1	1	0	0	0	1	0	0	0	0	0
SGB_2104	0	0	0	0	0	1	1	0	0	0	0	1	1	0	1	1	0	1	0	0	1	0	0	1	1	1	1	1	1	1	0	0	1	1	0	0	0	0	0
SGB_1878	0	0	0	0	0	1	0	0	1	0	0	0	1	0	1	1	0	1	0	0	1	0	0	1	1	0	1	1	1	1	0	0	0	0	0	0	0	0	0
SGB_2621	0	0	0	0	0	1	1	0	1	0	0	0	1	0	1	0	0	1	0	0	1	0	0	1	1	0	0	1	0	1	0	0	1	1	0	0	0	0	0
SGB_1081	1	0	0	0	0	1	1	0	1	0	0	0	1	0	1	1	0	1	0	0	1	0	0	1	1	0	1	1	1	1	0	0	1	0	0	0	0	1	0
SGB_2888	0	0	0	0	0	1	1	0	1	0	0	0	1	0	1	1	0	1	0	0	1	0	0	0	0	0	1	1	1	1	0	0	1	1	0	0	0	0	0
SGB_2943	1	0	0	0	0	1	1	0	1	0	0	0	1	0	1	1	0	1	0	0	1	0	0	1	1	0	1	1	1	1	0	0	1	1	0	0	0	0	0
SGB_1712	0	0	0	0	0	1	0	0	1	0	0	0	1	0	1	1	0	1	0	0	1	0	0	1	1	1	1	1	1	1	0	0	0	1	1	0	0	1	0
SGB_3502	0	0	0	0	0	1	1	0	1	0	0	0	1	0	1	1	0	1	0	0	1	0	0	0	0	1	1	1	1	1	0	0	0	0	0	0	0	0	0
SGB_2687	0	0	0	0	0	0	1	0	1	0	0	0	1	0	1	0	0	1	0	0	1	0	0	1	1	1	0	1	0	1	0	0	0	1	0	0	0	1	1
SGB_3072	0	0	0	0	0	1	0	0	0	0	0	0	0	0	0	0	0	1	0	0	1	0	0	1	1	0	0	1	0	1	0	0	0	0	0	0	0	0	0
SGB_1425	0	0	0	0	0	0	0	0	0	0	0	0	0	0	0	0	0	0	0	0	0	0	0	0	0	0	0	0	0	0	0	0	1	0	0	0	0	0	0
SGB_1611	0	0	0	0	0	0	0	0	0	0	0	0	1	0	1	1	0	1	0	0	1	0	0	0	0	1	1	1	1	1	0	0	0	0	0	0	0	0	0
SGB_2198	0	1	1	0	0	1	0	0	1	0	0	1	1	0	1	0	0	1	0	0	1	0	0	1	1	1	0	1	0	1	0	0	0	1	0	0	0	0	0
SGB_1819	1	0	0	0	0	1	0	0	0	0	0	0	1	0	1	1	0	1	0	0	1	0	0	0	0	1	1	1	1	1	1	0	1	1	0	0	0	0	0
SGB_2103	0	0	0	0	0	0	0	0	1	1	0	0	1	0	1	0	0	1	0	0	1	0	0	1	1	1	0	1	1	1	0	0	0	1	0	0	0	0	0
SGB_2720	0	1	1	0	0	1	0	0	1	0	0	0	1	0	1	0	0	1	0	0	1	0	0	1	1	1	1	1	0	1	0	0	1	0	0	0	0	0	0
SGB_2697	0	0	0	0	0	0	0	0	0	0	0	0	0	0	0	0	0	0	0	0	0	0	0	0	0	0	0	0	0	0	0	0	0	0	0	0	0	0	0
SGB_2822	0	0	0	0	0	0	0	0	0	1	0	0	0	0	0	0	0	0	0	0	0	0	0	0	0	1	0	0	1	0	0	0	0	0	0	0	0	0	0
SGB_1187	0	0	0	0	0	0	0	0	0	0	0	0	0	0	0	0	0	0	0	0	0	0	0	0	0	0	0	0	0	0	0	0	0	0	0	0	0	0	0
SGB_2215	0	0	0	0	0	1	1	0	1	0	0	0	0	0	0	0	0	0	0	0	0	0	0	1	1	1	0	1	0	0	0	0	0	1	0	0	0	0	0
SGB_3149	1	0	0	0	0	0	1	0	0	0	0	0	1	0	1	0	0	1	0	0	1	0	0	1	1	1	0	1	0	1	0	0	1	0	0	0	0	1	0
SGB_2827	0	0	0	0	0	0	1	0	1	0	0	0	0	0	0	0	0	1	0	0	1	0	0	1	1	1	0	1	0	1	0	0	1	1	0	0	0	0	0
SGB_1978	1	0	0	0	0	1	1	0	1	0	0	0	1	0	1	1	0	1	0	0	1	0	0	1	1	0	1	1	1	1	0	0	1	1	0	0	0	1	0
SGB_2388	0	0	0	0	0	1	0	0	1	0	0	0	1	0	1	0	0	1	0	0	1	0	0	1	1	1	0	0	0	1	0	0	1	1	0	0	0	0	0
SGB_1023	0	0	0	0	0	1	0	0	1	0	0	0	1	0	1	1	0	1	0	0	1	0	0	0	0	1	1	1	1	1	0	0	1	1	0	0	0	0	0
SGB_2299	0	0	0	0	0	1	1	0	1	0	0	0	0	0	0	0	0	1	0	0	1	0	0	0	0	0	0	1	0	1	0	0	1	0	0	0	0	1	0
SGB_3118	0	0	0	0	0	1	1	0	0	0	0	0	1	0	1	1	0	1	0	0	1	0	0	1	1	1	1	1	1	1	0	0	0	1	0	0	0	0	0
SGB_1798	0	0	0	0	0	1	0	0	1	0	0	0	1	0	1	1	0	1	0	0	1	0	0	1	1	0	1	1	1	1	0	0	1	0	0	0	0	0	0
SGB_2348	1	0	0	0	0	0	0	0	1	0	0	0	1	0	1	0	0	0	0	0	0	0	0	0	0	1	0	0	0	0	0	0	0	0	0	0	0	0	0
SGB_1385	0	0	0	0	0	1	1	0	1	0	0	0	1	0	1	1	0	1	0	0	1	0	0	1	1	0	1	1	1	1	0	0	0	1	0	0	0	0	0
SGB_2302	0	0	0	0	0	1	0	0	1	0	0	0	1	0	1	1	0	1	0	0	1	0	0	0	0	0	1	1	1	1	0	0	0	0	0	0	0	0	0
SGB_1050	0	0	0	0	0	1	0	0	1	0	0	0	1	0	1	0	0	1	0	0	1	0	0	1	1	1	1	1	0	1	0	0	0	0	0	0	0	1	0
SGB_1587	0	0	0	0	0	1	0	0	1	0	0	0	1	0	1	1	0	0	0	0	0	0	0	1	1	0	1	1	1	0	0	0	1	0	0	0	0	1	0
SGB_2055	0	0	0	0	0	1	1	0	1	0	0	0	1	0	1	1	0	1	0	0	1	0	0	1	1	1	1	1	1	1	0	0	0	1	0	0	0	0	0
SGB_1443	0	0	0	0	0	0	0	0	1	0	0	0	1	0	1	1	0	0	0	0	0	0	0	0	0	0	1	1	1	0	0	0	0	0	0	0	0	0	0
SGB_2486	0	0	0	0	0	1	1	0	0	0	0	0	1	0	1	1	0	1	0	0	1	0	0	1	1	1	1	1	1	1	0	0	1	0	0	0	0	1	0
SGB_1984	0	0	0	0	0	1	1	0	0	0	0	0	1	0	1	1	0	1	0	0	1	0	0	1	1	0	1	1	1	1	0	0	0	1	0	0	0	0	0
SGB_3503	0	0	0	0	0	1	1	0	1	0	0	0	1	0	1	0	0	1	0	0	1	0	0	1	1	1	1	1	0	1	0	0	1	0	0	0	0	1	0
SGB_2786	0	0	0	0	0	1	0	0	0	0	0	0	1	0	1	1	0	1	0	0	1	0	0	1	1	0	1	1	1	1	0	0	1	0	0	0	0	0	0
SGB_1407	0	0	0	0	0	1	1	0	1	0	0	0	1	0	1	1	0	1	0	0	1	0	0	0	0	1	1	1	1	1	0	0	1	0	0	0	0	1	0
SGB_2831	0	0	0	0	0	0	1	0	1	0	0	0	1	0	1	0	0	1	0	0	1	0	0	1	1	1	1	1	0	1	0	0	1	0	0	0	0	0	0
SGB_2328	0	0	0	0	0	1	1	0	0	0	0	0	1	0	1	1	0	1	0	0	1	0	0	1	1	1	1	1	1	1	0	0	1	1	0	0	0	0	0
SGB_1168	0	0	0	0	0	1	0	0	1	0	0	0	1	0	1	1	0	1	0	0	1	0	0	1	1	1	1	1	1	1	0	0	1	0	0	0	0	0	0
SGB_2131	0	0	0	0	0	1	0	0	0	0	0	0	1	0	1	1	0	1	0	0	1	0	0	1	1	1	1	1	1	1	0	0	1	0	0	0	0	0	0
SGB_969	0	0	0	0	0	1	0	0	1	0	0	0	0	0	0	0	0	1	0	0	1	0	0	1	1	1	0	1	0	1	0	0	0	0	0	0	0	0	0
SGB_2732	0	0	0	0	0	1	1	0	0	0	0	0	1	0	1	1	0	1	0	0	1	0	0	1	1	0	1	1	1	1	0	0	0	1	0	0	0	0	0
SGB_2555	0	0	0	0	0	1	1	0	0	0	0	0	1	0	1	1	0	1	0	0	1	0	0	1	1	1	1	1	1	1	0	0	1	0	0	0	0	1	0
SGB_1840	0	0	0	0	0	1	0	0	0	0	0	0	1	0	1	0	0	1	0	0	1	0	0	1	1	0	0	0	0	1	0	0	1	0	0	0	0	0	0
SGB_2894	0	0	0	0	0	0	0	0	1	0	0	0	1	0	1	1	0	1	0	0	1	0	0	1	1	1	1	1	1	1	0	0	1	0	0	0	0	0	0
SGB_2839	1	0	0	0	0	1	1	0	1	0	0	1	1	0	1	1	0	1	0	0	1	0	0	1	1	1	1	1	1	1	0	0	1	0	0	0	0	1	0
SGB_1625	0	0	0	0	0	1	1	0	1	0	0	0	1	0	1	1	0	1	0	0	1	0	0	0	0	1	1	1	1	1	0	0	0	0	0	0	0	0	0
SGB_3577	0	0	0	0	0	1	1	0	1	0	0	0	1	0	1	1	0	1	0	0	1	0	0	0	0	1	1	1	1	1	0	0	0	0	0	0	0	0	0
SGB_2413	0	0	0	0	0	1	1	0	1	0	1	0	1	1	1	1	0	1	1	0	1	0	1	0	0	1	1	1	1	1	0	0	1	1	0	0	0	1	0
SGB_1057	0	0	0	0	0	1	0	0	1	0	0	0	0	0	0	0	0	1	0	0	1	0	0	1	1	0	0	0	0	1	0	0	1	0	0	0	0	0	0
SGB_2142	0	0	0	0	0	1	1	0	0	0	0	0	1	0	1	1	0	1	0	0	1	0	0	1	1	1	1	1	1	1	0	0	1	1	0	0	0	0	0
SGB_2669	0	0	0	0	0	1	1	0	1	0	0	0	1	0	1	1	0	1	0	0	1	0	0	0	0	0	1	1	1	1	0	0	1	1	0	0	0	0	0
SGB_1071	0	0	0	0	0	1	1	0	1	0	0	0	1	0	1	0	0	1	0	0	1	0	0	1	1	1	0	1	0	1	0	0	1	0	0	0	0	0	0
SGB_2941	0	0	0	0	0	1	0	0	0	0	0	0	1	0	1	0	0	1	0	0	1	0	0	1	1	1	1	0	0	1	0	0	1	0	0	0	0	1	0
SGB_2403	0	0	0	0	0	1	0	0	1	0	0	0	1	0	1	1	0	1	0	0	1	0	0	1	1	0	1	1	1	1	0	0	0	0	0	0	0	0	0
SGB_1442	0	0	0	0	0	1	1	0	0	0	0	0	1	0	1	1	0	1	0	0	1	0	0	1	1	1	1	1	1	1	0	0	1	0	0	0	0	1	0
[truncated: 1,591 more rows]
