# Supplementary material for: Over 50,000 Metagenomically Assembled Draft Genomes for the Human Oral Microbiome Reveal New Taxa
Source: Genomics Proteomics Bioinformatics. 2021 Sep 4;20(2):246–59. doi: 10.1016/j.gpb.2021.05.001 (PMC9684161; doi:10.1016/j.gpb.2021.05.001)
Supplement: Supplementary Table S7 — Metabolite and virulence factor annotation of g__Campylobacter_A_uSGB_1674 [file mmc14.xlsx]

## Sheet: Table S7-Contents
Overview subtables of Table S7
Subtables ID	Table title
Tab1-Metabolite	Metabolite annotation of g__Campylobacter_A_uSGB_1674
Tab2-VirulenceFactor	Virulence factor (VF) annotation of g__Campylobacter_A_uSGB_1674

## Sheet: Tab1-Metabolite
Table S7-tab1 Metabolite annotation of g__Campylobacter_A_uSGB_1674.
KO ID	KEGG enzyme ID	Metabolite	Super pathway	Sub pathway	KEGG compound ID
K04487,K01924,K01775,K01448	2.8.1.7,5.1.1.1,6.3.2.8,3.5.1.28	alanine	Amino acid	Alanine and aspartate metabolism	C00041
K01424,K01876,K01779,K01939,K00609,K00608,K01940,K00812,K01579	3.5.1.1,4.1.1.11,2.6.1.1,2.1.3.2,6.1.1.12,5.1.1.13,6.3.4.4,6.3.4.5	aspartate	Amino acid	Alanine and aspartate metabolism	C00049
K01579	4.1.1.11	beta-alanine	Amino acid	Alanine and aspartate metabolism	C00099
K01465,K00609,K00608	3.5.2.3,2.1.3.2	N-carbamoylaspartate	Amino acid	Alanine and aspartate metabolism	C00438
K01738,K01255,K00812,K04487	2.8.1.7,2.5.1.47,2.6.1.1,3.4.11.1	cysteine	Amino acid	Cysteine, methionine, SAM, taurine metabolism	C00097
K00812	2.6.1.1	cysteine sulfinic acid	Amino acid	Cysteine, methionine, SAM, taurine metabolism	C00606
K07568,K14441,K07304,K01012,K01874,K11784,K18285,K12267	2.4.99.17,1.8.4.11,1.21.98.1,2.8.4.4,6.1.1.10,2.8.1.6,2.5.1.120	methionine	Amino acid	Cysteine, methionine, SAM, taurine metabolism	C00073
K01952,K01885,K13010,K01664,K01657,K01776,K10206,K00812,K02434,K13497,K00820,K15910,K02433,K01951,K00764,K00619,K01658,K01915,K00826,K00620,K11754,K01937,K02435,K01956,K00931,K00817,K14681	6.3.2.12,6.3.2.17,6.3.5.5,6.3.5.6,2.3.1.35,5.1.1.3,4.1.3.27,6.3.5.2,2.7.2.11,2.6.1.85,2.6.1.16,6.3.1.2,6.3.5.7,2.3.1.1,2.6.1.9,2.6.1.34,2.6.1.1,2.6.1.102,2.6.1.42,2.4.2.14,6.3.4.2,6.3.5.3,6.1.1.17,2.6.1.83	glutamate	Amino acid	Glutamate metabolism	C00025
K00820,K01956,K01915,K02435,K13497,K01658,K01657,K01664,K01937,K02433,K00764,K01951,K02434,K01952	6.3.5.5,2.6.1.85,6.3.4.2,2.4.2.14,6.3.5.7,6.3.1.2,6.3.5.2,4.1.3.27,6.3.5.3,6.3.5.6,2.6.1.16	glutamine	Amino acid	Glutamate metabolism	C00064
K00600,K11788,K14164,K01879,K01255,K01945,K01878	2.1.2.1,3.4.11.1,6.3.4.13,6.1.1.14	glycine	Amino acid	Glycine, serine and threonine metabolism	C00037
K00641,K00003	2.3.1.31,1.1.1.3	homoserine	Amino acid	Glycine, serine and threonine metabolism	C00263
K00641	2.3.1.31	O-acetylhomoserine	Amino acid	Glycine, serine and threonine metabolism	C01077
K07315,K06001,K00640,K01696,K00600,K17103,K05886,K01695	4.2.1.20,3.1.3.3,2.3.1.30,2.1.2.1,2.7.8.8,1.1.1.276	serine	Amino acid	Glycine, serine and threonine metabolism	C00065
K07566,K01868,K01754	4.3.1.19,2.7.7.87,6.1.1.3	threonine	Amino acid	Glycine, serine and threonine metabolism	C00188
K01745	4.3.1.3	trans-urocanate	Amino acid	Histidine metabolism	C00785
K04075,K00290,K04567,K15780	6.1.1.6,6.3.4.19,1.5.1.7	lysine	Amino acid	Lysine metabolism	C00047
K01501	3.5.5.1	phenylacetate	Amino acid	Phenylalanine & tyrosine metabolism	C07086
K01890,K00812	2.6.1.1,6.1.1.20	phenylalanine	Amino acid	Phenylalanine & tyrosine metabolism	C00079
K00220,K00812,K01866	6.1.1.1,1.3.1.43,2.6.1.1	tyrosine	Amino acid	Phenylalanine & tyrosine metabolism	C00082
K00657	2.3.1.57	N-acetylputrescine	Amino acid	Polyamine metabolism	C02714
K12251,K00657	3.5.1.53,2.3.1.57	putrescine	Amino acid	Polyamine metabolism	C00134
K01460,K13747	6.3.1.8,4.1.1.96,3.5.1.78	spermidine	Amino acid	Polyamine metabolism	C00315
K01696,K06001,K01695	4.2.1.20	tryptophan	Amino acid	Tryptophan metabolism	C00078
K00611,K01940	6.3.4.5,2.1.3.3	citrulline	Amino acid	Urea cycle; arginine-, proline-, metabolism	C00327
K00620,K00611	2.3.1.35,2.1.3.3	ornithine	Amino acid	Urea cycle; arginine-, proline-, metabolism	C00077
K00286	1.5.1.2	proline	Amino acid	Urea cycle; arginine-, proline-, metabolism	C00148
K00826,K11381	2.6.1.42,1.2.4.4	3-methyl-2-oxovalerate	Amino acid	Valine, leucine and isoleucine metabolism	C00671
K00826,K11381	1.2.4.4,2.6.1.42	4-methyl-2-oxopentanoate	Amino acid	Valine, leucine and isoleucine metabolism	C00233
K00826	2.6.1.42	isoleucine	Amino acid	Valine, leucine and isoleucine metabolism	C00407
K01869,K00826	2.6.1.42,6.1.1.4	leucine	Amino acid	Valine, leucine and isoleucine metabolism	C00123
K00826	2.6.1.42	valine	Amino acid	Valine, leucine and isoleucine metabolism	C00183
K01840,K15778	5.4.2.8	mannose-6-phosphate	Carbohydrate	Fructose, mannose, galactose, starch, and sucrose metabolism	C00275
K00616,K01086,K00615,K03841	3.1.3.11,2.2.1.1,2.2.1.2	fructose-6-phosphate	Carbohydrate	Glycolysis, gluconeogenesis, pyruvate metabolism	C05345
K15778,K01835	5.4.2.2	glucose-6-phosphate (G6P)	Carbohydrate	Glycolysis, gluconeogenesis, pyruvate metabolism	C00668
K11529	2.7.1.165	glycerate	Carbohydrate	Glycolysis, gluconeogenesis, pyruvate metabolism	C00258
K01689,K00800,K01596,K01626,K18430,K00790,K01654	2.5.1.54,2.5.1.56,2.5.1.101,4.2.1.11,2.5.1.19,2.5.1.7,4.1.1.32	phosphoenolpyruvate (PEP)	Carbohydrate	Glycolysis, gluconeogenesis, pyruvate metabolism	C00074
K00220,K06211,K01916,K00286,K00003,K00088,K00134,K00290,K00012,K01972,K00858,K00215,K00027,K00210,K00058,K00362,K00297,K04517	1.2.1.12,1.1.1.3,1.5.1.7,1.5.1.2,1.1.1.205,1.5.1.20,1.1.1.38,1.1.1.95,2.7.7.1,2.7.1.23,1.17.1.8,1.3.1.43,6.5.1.2,1.3.1.12,1.7.1.15,1.1.1.22,6.3.1.5	nicotinamide adenine dinucleotide (NAD+)	Cofactors and vitamins	Nicotinate and nicotinamide metabolism	C00003
K11753	2.7.1.26	riboflavin (Vitamin B2)	Cofactors and vitamins	Riboflavin metabolism	C00255
K01756,K01677,K01755,K14681,K00239	4.2.1.2,1.3.5.1,4.3.2.2,4.3.2.1	fumarate	Energy	Krebs cycle	C00122
K01524,K01460,K13829,K01952,K00800,K07053,K01925,K01959,K15792,K01091,K03787,K01939,K00608,K11788,K00609,K07313,K00962,K00288,K01921,K01924,K01626,K02434,K17758,K20141,K00134,K01928,K01963,K01008,K01042,K00147,K04486,K00145,K06153,K01938,K01933,K06920,K02433,K03273,K03841,K07315,K01915,K01960,K18430,K03270,K01961,K01507,K01654,K01929,K06019,K11754,K00611,K01736,K01937,K01956,K02435,K01945,K01086,…	2.5.1.47,3.1.3.83,3.1.3.82,3.6.1.1,1.2.1.12,1.2.1.38,6.3.2.13,3.6.1.27,2.9.1.1,4.2.3.5,2.1.3.3,6.4.1.7,2.5.1.7,2.5.1.19,6.3.5.6,6.3.4.4,3.1.3.18,6.3.5.5,3.1.3.11,6.3.2.17,1.2.1.41,2.5.1.101,6.3.2.9,6.3.2.12,6.3.2.8,3.1.3.3,4.2.1.136,6.3.4.13,3.1.3.5,3.1.3.16,3.1.3.15,6.3.4.20,6.3.5.3,6.3.4.2,2.7.7.8,6.3.2.4,3.1.3.45,3.6.1.11,2.1.3.2,2.7.9.3,6.3.2.10,2.5.1.56,6.3.4.14,4.2.3.4,3.1.3.97,6.3.1.8,6.3.…	phosphate	Energy	Oxidative phosphorylation	C00009
K01058	3.1.1.4	linoleate (18:2n6)	Lipid	Essential fatty acid	C01595
K01058	3.1.1.32,3.1.1.4	linolenate [alpha or gamma; (18:3n3 or 6)]	Lipid	Essential fatty acid	C06427
K00058	1.1.1.95	2-hydroxyglutarate	Lipid	Fatty acid, dicarboxylate	C02630
K03621	2.3.1.15	glycerol 3-phosphate (G3P)	Lipid	Glycerolipid metabolism	C00093
K07568,K00759,K01243	2.4.2.7,3.2.2.9,2.4.99.17	adenine	Nucleotide	Purine metabolism, adenine containing	C00147
K01409,K01869,K01916,K03787,K15780,K01885,K14164,K01892,K01866,K01940,K01756,K01879,K17758,K03524,K01008,K01972,K01897,K01876,K03750,K01890,K00390,K04567,K01951,K00939,K04075,K01874,K01868,K00759,K01878	6.1.1.12,6.1.1.17,2.4.2.7,2.3.1.234,3.1.3.5,4.2.1.136,6.1.1.20,6.2.1.3,2.7.9.3,6.5.1.2,6.1.1.6,6.1.1.10,6.3.1.5,2.7.4.3,6.1.1.1,1.8.4.10,4.3.2.2,6.3.4.15,6.3.5.2,6.1.1.4,2.10.1.1,6.1.1.21,6.3.4.19,6.1.1.3,6.1.1.14,6.3.4.5	adenosine 5'-monophosphate (AMP)	Nucleotide	Purine metabolism, adenine containing	C00020
K01464	3.5.2.2	5,6-dihydrouracil	Nucleotide	Pyrimidine metabolism, uracil containing	C00429

## Sheet: Tab2-VirulenceFactor
Table S7-tab2 Virulence factor (VF) annotation of g__Campylobacter_A_uSGB_1674 Note: Alignment results with identity greater than 65% and e-value less than 1e-5 are reported.
Query id	Subject id	Identity	Alignment length	Mismatches	Gap openings	Q. start	Q. end	S. start	S. end	E-value	Bit score	VF gene name	VF gene short name	Anotation
RSZYD18078357_A_saliva.metaspades.bin.17_3006_length_4413_cov_0.038711_5	VFG043366(gb|NP_206899)	0.69811	53	16	0	1	53	566	618	2.19e-19	80.5	Pse5Ac7Ac (AI150)	tlpA	membrane-bound chemoreceptor sensing arginine and bicarbonate [Pse5Ac7Ac (AI150)] [Helicobacter pylori 26695]
RSZYD18078357_A_saliva.metaspades.bin.17_3006_length_4413_cov_0.038711_5	VFG000088(gb|NP_230473)	0.71429	42	12	0	1	42	465	506	4.02e-13	62.8	TCP (VF0126)	tcpI	toxin co-regulated pilus biosynthesis protein I [TCP (VF0126)] [Vibrio cholerae O1 biovar El Tor str. N16961]
RSZYD18078357_A_saliva.metaspades.bin.17_3939_length_3545_cov_0.037725_7	VFG011823(gb|NP_282299)	0.65854	41	14	0	5	45	15	55	8.24e-12	53.1	LOS (CVF396)	gmhB	D,D-heptose 1,7-bisphosphate phosphatase [LOS (CVF396)] [Campylobacter jejuni subsp. jejuni NCTC 11168]
RSZYD18078357_A_saliva.metaspades.bin.17_3939_length_3545_cov_0.037725_7	VFG002552(gb|YP_109388)	0.72727	33	9	0	7	39	3	35	2.37e-10	49.3	Capsule I (VF0436)	wcbN	D-glycero-d-manno-heptose 1,7-bisphosphate phosphatase [Capsule I (VF0436)] [Burkholderia pseudomallei K96243]
RSZYD18078357_A_saliva.metaspades.bin.17_4344_length_3278_cov_0.035231_5	VFG001903(gb|NP_281542)	0.79121	91	19	0	14	104	12	102	6.5e-51	153	Flagella (VF0114)	fliN	flagellar motor switch protein FliN [Flagella (VF0114)] [Campylobacter jejuni subsp. jejuni NCTC 11168]
RSZYD18078357_A_saliva.metaspades.bin.17_5013_length_2919_cov_0.035461_3	VFG001923(gb|NP_282484)	0.81188	101	19	0	395	495	472	572	5.9e-47	168	Flagella (VF0114)	flaB	flagellin [Flagella (VF0114)] [Campylobacter jejuni subsp. jejuni NCTC 11168]
RSZYD18078357_A_saliva.metaspades.bin.17_5013_length_2919_cov_0.035461_3	VFG001924(gb|NP_282485)	0.78218	101	22	0	395	495	472	572	7.28e-45	162	Flagella (VF0114)	flaA	flagellin [Flagella (VF0114)] [Campylobacter jejuni subsp. jejuni NCTC 11168]
RSZYD18078357_A_saliva.metaspades.bin.17_5372_length_2765_cov_0.046887_1	VFG001896(gb|NP_281405)	0.75604	414	100	1	1	413	22	435	0	641	Flagella (VF0114)	fliI	flagellum-specific ATP synthase FliI [Flagella (VF0114)] [Campylobacter jejuni subsp. jejuni NCTC 11168]
RSZYD18078357_A_saliva.metaspades.bin.17_5372_length_2765_cov_0.046887_1	VFG006672(gb|NP_208211)	0.6975	400	116	3	13	408	35	433	0	551	Pse5Ac7Ac (AI150)	fliI	flagellum-specific ATP synthase FliI [Pse5Ac7Ac (AI150)] [Helicobacter pylori 26695]
RSZYD18078357_A_saliva.metaspades.bin.17_6777_length_2273_cov_0.036799_1	VFG001926(gb|NP_282602)	0.66667	36	12	0	1	36	313	348	2.61e-12	55.1	Flagella (VF0114)	flgI	flagellar P-ring protein precursor FlgI [Flagella (VF0114)] [Campylobacter jejuni subsp. jejuni NCTC 11168]
RSZYD18078357_A_saliva.metaspades.bin.17_7106_length_2180_cov_0.034118_2	VFG001916(gb|NP_282036)	0.7042	595	173	2	1	595	132	723	0	794	Flagella (VF0114)	flhA	flagellar biosynthesis protein FlhA [Flagella (VF0114)] [Campylobacter jejuni subsp. jejuni NCTC 11168]
RSZYD18078357_A_saliva.metaspades.bin.17_7301_length_2129_cov_0.042857_1	VFG001895(gb|NP_281279)	0.7	70	21	0	3	72	415	484	7.7e-31	108	Flagella (VF0114)	flhF	flagellar biosynthesis regulator FlhF [Flagella (VF0114)] [Campylobacter jejuni subsp. jejuni NCTC 11168]
RSZYD18078357_A_saliva.metaspades.bin.17_7301_length_2129_cov_0.042857_4	VFG001894(gb|NP_281276)	0.6696	227	75	0	6	232	11	237	4.68e-101	290	Flagella (VF0114)	fliA	flagellar biosynthesis sigma factor [Flagella (VF0114)] [Campylobacter jejuni subsp. jejuni NCTC 11168]
RSZYD18078357_A_saliva.metaspades.bin.17_8431_length_1876_cov_0.043331_2	VFG043402(gb|YP_002344511)	0.90083	121	12	0	1	121	1	121	3.74e-78	223	Pse5Ac7Ac, Pse5Ac7Am, Pse8OAc, Pse5Am7AcGlnAc (AI151)	cheY	chemotaxis regulatory protein [Pse5Ac7Ac, Pse5Ac7Am, Pse8OAc, Pse5Am7AcGlnAc (AI151)] [Campylobacter jejuni subsp. jejuni NCTC 11168]
RSZYD18078357_A_saliva.metaspades.bin.17_8431_length_1876_cov_0.043331_2	VFG043386(gb|NP_207858)	0.81818	121	22	0	1	121	1	121	2.91e-71	206	Pse5Ac7Ac (AI150)	cheY	chemotaxis response regulator CheY [Pse5Ac7Ac (AI150)] [Helicobacter pylori 26695]
RSZYD18078357_A_saliva.metaspades.bin.17_9227_length_1739_cov_0.023780_2	VFG001916(gb|NP_282036)	0.73333	45	12	0	2	46	678	722	7.46e-17	68.6	Flagella (VF0114)	flhA	flagellar biosynthesis protein FlhA [Flagella (VF0114)] [Campylobacter jejuni subsp. jejuni NCTC 11168]
RSZYD18078357_A_saliva.metaspades.bin.17_10036_length_1614_cov_0.044224_3	VFG001898(gb|NP_281510)	0.72222	36	10	0	3	38	2	37	4.77e-14	60.1	Flagella (VF0114)	fliG	flagellar motor switch protein G [Flagella (VF0114)] [Campylobacter jejuni subsp. jejuni NCTC 11168]
RSZYD18078357_A_saliva.metaspades.bin.17_10075_length_1610_cov_0.043680_2	VFG001923(gb|NP_282484)	0.77064	109	25	0	1	109	1	109	1.25e-51	167	Flagella (VF0114)	flaB	flagellin [Flagella (VF0114)] [Campylobacter jejuni subsp. jejuni NCTC 11168]
RSZYD18078357_A_saliva.metaspades.bin.17_10075_length_1610_cov_0.043680_2	VFG000276(gb|NP_207396)	0.72477	109	30	0	1	109	1	109	1.44e-49	161	Flagella (VF0051)	flaA	flagellin A FlaA [Flagella (VF0051)] [Helicobacter pylori 26695]
RSZYD18078357_A_saliva.metaspades.bin.17_10075_length_1610_cov_0.043680_2	VFG001924(gb|NP_282485)	0.73394	109	29	0	1	109	1	109	1.46e-47	156	Flagella (VF0114)	flaA	flagellin [Flagella (VF0114)] [Campylobacter jejuni subsp. jejuni NCTC 11168]
RSZYD18078357_A_saliva.metaspades.bin.17_10075_length_1610_cov_0.043680_2	VFG000277(gb|NP_206915)	0.7156	109	31	0	1	109	1	109	1.59e-38	131	Flagella (VF0051)	flaB	flagellin B FlaB [Flagella (VF0051)] [Helicobacter pylori 26695]
RSZYD18078357_A_saliva.metaspades.bin.17_10289_length_1582_cov_0.037087_1	VFG018241(gb|NP_230208)	0.68323	161	51	0	1	161	1	161	5.33e-87	249	AI-2 (VF0406)	luxS	S-ribosylhomocysteinase [AI-2 (VF0406)] [Vibrio cholerae O1 biovar El Tor str. N16961]
